# Supplementary material for: Assessing the drivers of gut microbiome composition in wild redfronted lemurs via longitudinal metacommunity analysis
Source: Sci Rep. 2022 Dec 12;12:21462. doi: 10.1038/s41598-022-25733-x (PMC9744850; doi:10.1038/s41598-022-25733-x)
Supplement: Supplementary file 2 — Supplementary Table S1. [file 41598_2022_25733_MOESM2_ESM.xlsx]

## Sheet: Supplementary Table S1
Supplementary Table S1. Fecal sample list for 16S rRNA analysis with metadata.
SampleID	Fecal sample number	Group	Individual	Date	Time of collection	Sex	Season	Sample number fGCM	fGCM	Age in months	Age category	Index social interactions	n.dyads	mean.soc.int	shannon.soc.int	n.soc.int	PD	Parasite richness	Precipitation	Fruit feeding proportion	Leaf feeding proportion	Flower feeding proportion	SRA number
101_Goz_0518_DNA	101	F	FGozM	2018-05-03	08:05:00	male	dry	NA	no	103	adult	3.36e-05	7	0.000884315	0.0379869	1	45.1511	25.3333	0	0.398424	0	0	SRR16321578
102_May_0518_DNA	102	F	FMayF	2018-05-03	10:12:00	female	dry	104	239.3	67	adult	NA	0	NA	NA	0	48.7326	37.6667	0	NA	NA	NA	SRR13574714
103_Cai_0518_DNA	103	F	FCaiM	2018-05-03	09:05:00	male	dry	103	149.8	43	adult	0.0023658	7	0.0181746	0.13017	2	50.3864	37	0	0.500556	0	0	SRR13574713
104_Luc_0518_DNA	104	F	FLucF	2018-05-03	08:15:00	female	dry	102	337.5	223.653	adult	0.000250601	7	0.00659703	0.0379869	1	49.1619	36	0	0	0	0	SRR13574837
105_Bon_0518_DNA	105	F	FBonF	2018-05-03	09:00:00	female	dry	101	269.7	7.36957	infant	NA	0	NA	NA	0	50.8568	18.3333	0	NA	NA	NA	SRR13574537
106_Tor_0518_DNA	106	F	FTorF	2018-05-03	08:10:00	female	dry	NA	no	31	adult	NA	0	NA	NA	0	43.7532	29.6667	0	NA	NA	NA	SRR13574510
107_Par_0518_DNA	107	A	AParM	2018-05-04	09:39:00	male	dry	107	257.3	67	adult	0	5	0	NA	0	47.8078	76	0	0.0439207	0	0	SRR16321577
108_Lef_0518_DNA	108	A	ALefF	2018-05-04	09:20:00	female	dry	105	357.3	53.2321	adult	0	5	0	NA	0	45.9576	103	0	0.157007	0	0	SRR16321466
109_Tha_0518_DNA	109	A	AThaM	2018-05-04	09:17:00	male	dry	106	155.2	18.4	juvenile	0	5	0	NA	0	49.0124	91	0	0	0	0	SRR16321355
110_Amo_0518_DNA	110	A	AAmoM	2018-05-04	09:32:00	male	dry	NA	no	79	adult	NA	0	NA	NA	0	45.4167	44	0	NA	NA	NA	SRR16321754
111_Oma_0518_DNA	111	B	BOmaM	2018-05-05	08:15:00	male	dry	110	186.8	55.201	adult	0.00234944	8	0.0647428	0.0362889	1	45.9688	99	0	0.0868256	0	0	SRR16321643
112_Bor_0518_DNA	112	B	BBorF	2018-05-05	08:31:00	female	dry	109	287.7	139.051	adult	8.15e-05	8	0.00224705	0.0362889	1	50.524	48.5	0	0.0549563	0	0	SRR16322042
113_Syr_0518_DNA	113	J	JSyrF	2018-05-07	08:40:00	female	dry	NA	no	55.2676	adult	0.000869884	9	0.0248884	0.0349513	1	44.7754	NA	0	0.365088	0	0	SRR16321931
114_Col_0518_DNA	114	J	JColF	2018-05-07	09:01:00	female	dry	113	554.3	102.778	adult	0.00171067	9	0.0489443	0.0349513	1	51.501	42	0	0.241187	0	0	SRR16322236
115_Pin_0518_DNA	115	F	FPinM	2018-05-08	09:05:00	male	dry	NA	no	31	adult	0	7	0	NA	0	46.2683	30.6667	0	0.278725	0	0.0351842	SRR16322125
116_Cai_0518_DNA	116	F	FCaiM	2018-05-08	07:45:00	male	dry	117	282.8	43	adult	0.00117539	7	0.00902961	0.13017	2	49.8554	37	0	0.337566	0	0	SRR13574851
117_Tor_0518_DNA	117	F	FTorF	2018-05-08	08:40:00	female	dry	119	522.2	31	adult	NA	0	NA	NA	0	49.3005	29.6667	0	NA	NA	NA	SRR13574786
118_Bon_0518_DNA	118	F	FBonF	2018-05-08	09:58:00	female	dry	115	291.4	7.36957	infant	NA	0	NA	NA	0	50.46	18.3333	0	NA	NA	NA	SRR13574775
119_Goz_0518_DNA	119	F	FGozM	2018-05-08	10:03:00	male	dry	120	305.8	103	adult	3.36e-05	7	0.000884315	0.0379869	1	49.4915	25.3333	0	0.398424	0	0	SRR16321576
120_May_0518_DNA	120	F	FMayF	2018-05-08	07:35:00	female	dry	116	345.9	67	adult	0.000697008	7	0.0183486	0.0379869	1	45.3426	37.6667	0	0.140313	0	0.105235	SRR13574736
121_Luc_0518_DNA	121	F	FLucF	2018-05-08	08:30:00	female	dry	118	315	223.653	adult	0.000250601	7	0.00659703	0.0379869	1	46.7302	36	0	0	0	0	SRR13574725
122_Alo_0518_DNA	122	B	BAloF	2018-05-09	08:05:00	female	dry	121	245.7	78.7828	adult	0	8	0	NA	0	50.9297	54	0	0.0331074	0.119395	0	SRR16321565
123_Ado_0518_DNA	123	B	BAdoF	2018-05-09	08:40:00	female	dry	NA	no	7	infant	NA	0	NA	NA	0	48.9119	NA	0	NA	NA	NA	SRR16321554
124_Ban_0518_DNA	124	B	BBanM	2018-05-09	08:20:00	male	dry	123	267.3	139	adult	0	8	0	NA	0	48.4332	51	0	0.690122	0.00208496	0	SRR16321543
125_Lat_0518_DNA	125	B	BLatF	2018-05-09	10:34:00	female	dry	124	389.2	7.44361	infant	0.0220213	9	0.0996901	0.220898	2	46.6585	24	0	0	0	0	SRR16321532
126_Bor_0518_DNA	126	B	BBorF	2018-05-09	10:40:00	female	dry	125	406.5	139.051	adult	4.22e-05	8	0.00116295	0.0362889	1	50.1721	48.5	0	0.0284423	0	0	SRR16321521
127_Rin_0518_DNA	127	B	BRinF	2018-05-09	08:00:00	female	dry	NA	no	65.5269	adult	0	8	0	NA	0	47.9589	NA	0	0.194474	0.00724249	0	SRR16321510
128_Bur_0518_DNA	128	B	BBurM	2018-05-09	09:27:00	male	dry	122	577.8	79	adult	0	8	0	NA	0	47.4124	65	0	0.342473	0	0	SRR16321499
129_Mon_0518_DNA	129	J	JMonM	2018-05-10	07:38:00	male	dry	126	208.3	30.4776	adult	0	10	0	NA	0	50.0757	104	0	0.115312	0	0	SRR16321488
130_Kas_0518_DNA	130	J	JKasM	2018-05-10	07:40:00	male	dry	127	275	19.8989	juvenile	0.000114107	10	0.00336959	0.0338636	1	49.3833	39	0	0.292916	0	0	SRR16321477
131_Syr_0518_DNA	131	J	JSyrF	2018-05-10	07:50:00	female	dry	NA	no	55.2676	adult	0.000389597	10	0.0115049	0.0338636	1	45.5216	NA	0	0.352552	0	0	SRR16321465
132_Cam_0518_DNA	132	J	JCamF	2018-05-10	08:14:00	female	dry	129	525.9	199.412	adult	0.00807928	9	0.0376739	0.214453	2	49.7469	NA	0	0.00671682	0	0	SRR16321454
133_Col_0518_DNA	133	J	JColF	2018-05-10	09:00:00	female	dry	130	547.3	102.778	adult	0.00100736	10	0.0297476	0.0338636	1	49.0993	42	0	0.229998	0	0	SRR16321443
134_Arm_0518_DNA	134	J	JArmF	2018-05-10	09:10:00	female	dry	NA	no	7	infant	0.00715383	10	0.0231144	0.309497	3	49.0438	22	0	0	0	0.1103	SRR16321432
135_Kuw_0518_DNA	135	J	JKuwM	2018-05-10	09:10:00	male	dry	NA	no	42.3636	adult	0	10	0	NA	0	48.4796	49	0	0.365271	0	0.0864198	SRR16321421
136_Bah_0518_DNA	136	J	JBahM	2018-05-10	09:50:00	male	dry	131	324.4	7.0678	infant	0.00160112	10	0.0472815	0.0338636	1	49.9016	44	0	0.126066	0	0	SRR16321410
137_Pak_0518_DNA	137	J	JPakM	2018-05-10	10:11:00	male	dry	133	231	151	adult	NA	0	NA	NA	0	48.8873	92	0	NA	NA	NA	SRR16321399
138_Afg_0518_DNA	138	J	JAfgM	2018-05-10	10:15:00	male	dry	132	485.9	7	infant	8.24e-05	9	0.00235763	0.0349513	1	48.9105	44	0	0.0288357	0	0	SRR16321388
139_Isa_0518_DNA	139	A	AIsaF	2018-05-11	08:23:00	female	dry	134	107.1	67	adult	0.000351087	5	0.00808783	0.0434092	1	50.8141	43	0	0.194145	0	0.0435499	SRR16321377
140_Tha_0518_DNA	140	A	AThaM	2018-05-11	08:29:00	male	dry	135	880	18.4	juvenile	0.000235472	5	0.00542446	0.0434092	1	48.1006	91	0	0	0	0	SRR16321366
141_Luz_0518_DNA	141	A	ALuzM	2018-05-11	08:50:00	male	dry	136	457.6	187	adult	0	5	0	NA	0	49.1802	74	0	0.298416	0	0	SRR16321354
142_Lef_0518_DNA	142	A	ALefF	2018-05-11	09:00:00	female	dry	137	609.9	53.2321	adult	0	5	0	NA	0	49.3811	103	0	0.223799	0	0	SRR16321343
143_Par_0518_DNA	143	A	AParM	2018-05-11	09:15:00	male	dry	138	705.9	67	adult	0	5	0	NA	0	52.5351	76	0	0.175143	0	0	SRR16321332
144_Amo_0518_DNA	144	A	AAmoM	2018-05-11	09:50:00	male	dry	139	308.3	79	adult	0.000322523	5	0.00742983	0.0434092	1	50.1288	44	0	0	0	0.0239406	SRR16321831
145_Til_0518_DNA	145	B	BTilM	2018-05-12	08:40:00	male	dry	NA	no	67	adult	0	8	0	NA	0	50.1318	104	0	0.174659	0	0.00953679	SRR16321820
148_Ban_0518_DNA	148	B	BBanM	2018-05-12	09:45:00	male	dry	NA	no	139	adult	0	8	0	NA	0	51.8445	51	0	0.690122	0.00208496	0	SRR16321809
149_Til_0518_DNA	149	B	BTilM	2018-05-14	10:15:00	male	dry	NA	no	67	adult	0.000403192	8	0.0111106	0.0362889	1	50.4725	104	0	0.116992	0	0.00638803	SRR16321798
150_Pak_0518_DNA	150	J	JPakM	2018-05-15	10:02:00	male	dry	148	577.8	151	adult	NA	0	NA	NA	0	51.0063	92	0	NA	NA	NA	SRR16321787
151_Kuw_0518_DNA	151	J	JKuwM	2018-05-15	11:10:00	male	dry	NA	no	42.3636	adult	0	10	0	NA	0	49.5598	49	0	0.287272	0	0.0428248	SRR16321776
152_Kas_0518_DNA	152	J	JKasM	2018-05-15	09:52:00	male	dry	142	233.1	19.8989	juvenile	0.000438885	10	0.00261368	0.167919	2	50.6694	39	0	0.197637	0.0248836	0	SRR16321765
153_Taj_0518_DNA	153	J	JTajM	2018-05-15	08:53:00	male	dry	NA	no	55	adult	0	10	0	NA	0	49.4424	NA	0	0.279649	0	0	SRR16321753
154_Afg_0518_DNA	154	J	JAfgM	2018-05-15	10:00:00	male	dry	NA	no	7	infant	0.000877057	10	0.00489042	0.179342	2	48.7011	44	0	0.080058	0	0	SRR16321742
155_Cam_0518_DNA	155	J	JCamF	2018-05-15	07:55:00	female	dry	143	456.7	199.412	adult	0.00351082	10	0.0171561	0.20464	2	49.9588	NA	0	0.120854	0	0	SRR16321731
157_Arm_0518_DNA	157	J	JArmF	2018-05-15	09:10:00	female	dry	147	580.6	7	infant	0.00370445	10	0.0119221	0.31072	3	45.8424	22	0	0.23993	0	0.05515	SRR16321720
158_Cai_0518_DNA	158	F	FCaiM	2018-05-16	09:20:00	male	dry	150	253.7	43	adult	0.000588263	7	0.00451917	0.13017	2	47.7342	37	0	0.257494	0	0.0852328	SRR13574712
159_May_0518_DNA	159	F	FMayF	2018-05-16	10:14:00	female	dry	152	358.3	67	adult	0.00455096	7	0.0138496	0.328598	2	48.1547	37.6667	0	0.161716	0	0.0268152	SRR13574701
160_Goz_0518_DNA	160	F	FGozM	2018-05-16	10:21:00	male	dry	154	458	103	adult	0.000490018	7	0.00646376	0.07581	2	37.4734	25.3333	0	0.239695	0	0	SRR16321709
161_Pin_0518_DNA	161	F	FPinM	2018-05-16	04:00:00	male	dry	NA	no	31	adult	0.0217348	7	0.0610172	0.356207	2	53.0312	30.6667	0	0.0890749	0	0.00878397	SRR16321698
162_Ban_0518_DNA	162	B	BBanM	2018-05-17	09:03:00	male	dry	159	212.9	139	adult	0	8	0	NA	0	48.9067	51	0	0.469088	0.00141718	0	SRR16321687
163_Til_0518_DNA	163	B	BTilM	2018-05-17	10:27:00	male	dry	NA	no	67	adult	0.000302988	8	0.00834933	0.0362889	1	48.1214	104	0	0.0879166	0	0.00480044	SRR16321676
164_Jac_0518_DNA	164	B	BJacM	2018-05-17	08:55:00	male	dry	161	414.7	19.4964	juvenile	0	8	0	NA	0	46.6396	5	0	0.232976	0	0	SRR16321665
165_Bur_0518_DNA	165	B	BBurM	2018-05-17	10:42:00	male	dry	NA	no	79	adult	2.58e-05	8	0.000711009	0.0362889	1	37.2781	65	0	0.32422	0	0	SRR16321654
166_Alo_0518_DNA	166	B	BAloF	2018-05-17	08:30:00	female	dry	NA	no	78.7828	adult	0	8	0	NA	0	43.8563	54	0	0.093949	0.0810333	0	SRR16321642
167_Oma_0518_DNA	167	B	BOmaM	2018-05-17	08:32:00	male	dry	157	265.8	55.201	adult	0.00123175	8	0.0339429	0.0362889	1	44.7354	99	0	0.0455203	0	0.0202605	SRR16321631
168_Lat_0518_DNA	168	B	BLatF	2018-05-17	08:13:00	female	dry	155	635.8	7.44361	infant	0.00768305	9	0.034781	0.220898	2	44.0487	24	0	0.0863219	0.0374842	0.121463	SRR16321620
169_Rin_0518_DNA	169	B	BRinF	2018-05-17	08:34:00	female	dry	158	142.5	65.5269	adult	0	8	0	NA	0	49.1187	NA	0	0.244623	0.00367547	0	SRR16321609
170_Isa_0518_DNA	170	A	AIsaF	2018-05-18	07:50:00	female	dry	162	185.2	67	adult	0.000351087	5	0.00808783	0.0434092	1	46.4081	43	0	0.194145	0	0.0435499	SRR16321598
171_Lef_0518_DNA	171	A	ALefF	2018-05-18	07:47:00	female	dry	163	216.5	53.2321	adult	0	5	0	NA	0	40.7121	103	0	0.223799	0	0	SRR16321587
172_Luz_0518_DNA	172	A	ALuzM	2018-05-18	08:04:00	male	dry	165	252.9	187	adult	0	5	0	NA	0	42.4988	74	0	0.238955	0	0	SRR16322086
173_Par_0518_DNA	173	A	AParM	2018-05-18	08:16:00	male	dry	166	579.3	67	adult	0	5	0	NA	0	43.6775	76	0	0.0881347	0	0.00424251	SRR16322075
174_Tha_0518_DNA	174	A	AThaM	2018-05-18	09:18:00	male	dry	164	472.2	18.4	juvenile	0.000235472	5	0.00542446	0.0434092	1	46.5734	91	0	0	0	0	SRR16322064
175_Til_0518_DNA	175	B	BTilM	2018-05-19	09:07:00	male	dry	168	983.2	67	adult	0.000302988	8	0.00834933	0.0362889	1	41.515	104	0	0.0879166	0	0.00480044	SRR16322053
176_Bah_0518_DNA	176	J	JBahM	2018-05-19	10:40:00	male	dry	NA	no	7.0678	infant	0.00202147	10	0.0596945	0.0338636	1	47.3206	44	0	0.0849955	0	0	SRR16322041
177_Isa_0518_DNA	177	A	AIsaF	2018-05-21	08:15:00	female	dry	172	136.7	67	adult	0.000351087	5	0.00808783	0.0434092	1	26.0161	43	0	0.194145	0	0.0435499	SRR16322030
178_Luz_0518_DNA	178	A	ALuzM	2018-05-21	08:22:00	male	dry	173	650.8	187	adult	0	5	0	NA	0	28.103	74	0	0.238955	0	0	SRR16322019
179_Cam_0518_DNA	179	J	JCamF	2018-05-22	08:15:00	female	dry	NA	no	199.412	adult	0.00280988	10	0.0137308	0.20464	2	44.2535	NA	0	0.188228	0	0	SRR16322008
180_Bor_0518_DNA	180	B	BBorF	2018-05-23	08:59:00	female	dry	182	236.2	139.051	adult	0.000911203	8	0.00184774	0.493145	3	43.0972	48.5	0	0.209214	0	0	SRR16321997
181_Oma_0518_DNA	181	B	BOmaM	2018-05-23	10:35:00	male	dry	184	110.2	55.201	adult	0.00211385	8	0.0283772	0.0744911	2	43.0804	99	0	0.0366875	0	0.0163291	SRR16321986
182_Bur_0518_DNA	182	B	BBurM	2018-05-23	11:00:00	male	dry	NA	no	79	adult	1.92e-05	8	0.000529299	0.0362889	1	46.8877	65	0	0.24136	0.0312799	0	SRR16321975
183_Bah_0518_DNA	183	J	JBahM	2018-05-23	11:00:00	male	dry	NA	no	7.0678	infant	0.00202147	10	0.0596945	0.0338636	1	44.7954	44	0	0.0849955	0	0	SRR16321964
184_Bon_0518_DNA	184	F	FBonF	2018-05-24	08:25:00	female	dry	NA	no	7.36957	infant	0.00024012	7	0.00632111	0.0379869	1	45.1172	18.3333	0	0.146294	0	0	SRR13574690
185_Luc_0518_DNA	185	F	FLucF	2018-05-24	08:40:00	female	dry	NA	no	223.653	adult	9.5e-05	7	0.00250108	0.0379869	1	45.5174	36	0	0.104632	0	0	SRR13574567
186_Pin_0518_DNA	186	F	FPinM	2018-05-30	11:04:00	male	dry	185	749.4	31	adult	0.0174631	7	0.049027	0.356195	2	41.5778	30.6667	0	0.110381	0	0.00700832	SRR16321953
187_Tor_0518_DNA	187	F	FTorF	2018-05-30	08:50:00	female	dry	188	91.1	31	adult	0.0294408	7	0.0384014	0.766661	5	43.2914	29.6667	0	0.047606	0	0	SRR13574556
188_Taj_0518_DNA	188	J	JTajM	2018-05-31	08:21:00	male	dry	NA	no	55	adult	0	10	0	NA	0	43.9697	NA	0	0.283037	0.00249861	0	SRR16321942
189_Bor_0618_DNA	189	B	BBorF	2018-06-01	08:35:00	female	dry	196	203.1	140	adult	0.00141152	8	0.00241106	0.585437	4	48.7812	38	0	0.157238	0	0	SRR16321930
190_Rin_0618_DNA	190	B	BRinF	2018-06-01	08:35:00	female	dry	195	135.6	66.5686	adult	0.000248169	8	0.0068387	0.0362889	1	47.2862	66	0	0.163855	0.0131303	0	SRR16321919
191_Jac_0618_DNA	191	B	BJacM	2018-06-01	08:21:00	male	dry	194	145.9	20	juvenile	1.86e-05	8	0.000513125	0.0362889	1	49.189	19	0	0.243491	0.0240899	0	SRR16321908
192_Ban_0618_DNA	192	B	BBanM	2018-06-01	10:16:00	male	dry	200	140	140	adult	0	8	0	NA	0	46.5316	60	0	0.285191	0.000861605	0	SRR16321897
193_Alo_0618_DNA	193	B	BAloF	2018-06-01	08:18:00	female	dry	193	190.5	79.5804	adult	0.00135083	8	0.0106436	0.126916	3	47.8774	28	0	0.133753	0.0412241	0	SRR16321886
194_Bur_0618_DNA	194	B	BBurM	2018-06-01	08:15:00	male	dry	192	250	80	adult	1.92e-05	8	0.000530241	0.0362889	1	47.9618	43	0	0.154625	0.0313355	0	SRR16321875
195_Til_0618_DNA	195	B	BTilM	2018-06-01	09:40:00	male	dry	199	381.5	68	adult	0.000201174	8	0.00554367	0.0362889	1	47.1913	109	0	0.0981696	0	0.00318732	SRR16321864
196_Oma_0618_DNA	196	B	BOmaM	2018-06-01	09:40:00	male	dry	198	252.6	56	adult	0.00211889	8	0.0285767	0.0741475	2	43.9891	95	0	0.0866058	0	0.0163447	SRR16321853
197_Tha_0618_DNA	197	A	AThaM	2018-06-02	08:15:00	male	dry	201	200	19.239	juvenile	0.00687235	5	0.0296404	0.231857	2	44.7942	54	0	0.0711809	0	0	SRR16321842
198_Lef_0618_DNA	198	A	ALefF	2018-06-02	08:18:00	female	dry	202	288.4	54.5812	adult	3.35e-05	5	0.000771137	0.0434092	1	47.1454	83	0	0.128339	0.0246489	0	SRR16322247
199_Par_0618_DNA	199	A	AParM	2018-06-02	08:42:00	male	dry	203	851.9	68	adult	0	5	0	NA	0	45.7544	43	0	0.0618738	0	0.00341297	SRR16322235
200_Luz_0618_DNA	200	A	ALuzM	2018-06-02	08:58:00	male	dry	204	527	188	adult	0.00038397	5	0.00884534	0.0434092	1	48.4659	61	0	0.14202	0	0	SRR16322224
201_Isa_0618_DNA	201	A	AIsaF	2018-06-02	09:05:00	female	dry	NA	no	68	adult	0.000239382	5	0.00551455	0.0434092	1	47.9832	41	0	0.152627	0.0234477	0.0258359	SRR16322213
202_Mon_0618_DNA	202	J	JMonM	2018-06-03	08:15:00	male	dry	206	144	31.4174	adult	0	10	0	NA	0	50.2824	53.5	0	0.259991	0.101424	0	SRR16322202
203_Cam_0618_DNA	203	J	JCamF	2018-06-03	08:25:00	female	dry	210	481.1	200.229	adult	0.00057612	10	0.00253073	0.22765	2	41.2544	61	0	0.173445	0	0	SRR16322191
204_Col_0618_DNA	204	J	JColF	2018-06-03	09:38:00	female	dry	213	351	104	adult	0.00378759	10	0.015944	0.237556	3	44.0319	44	0	0.180508	0	0	SRR16322180
205_Afg_0618_DNA	205	J	JAfgM	2018-06-03	08:18:00	male	dry	208	750.9	8	infant	8.55e-05	10	0.00252349	0.0338636	1	45.7712	NA	0	0.228315	0	0	SRR16322169
206_Arm_0618_DNA	206	J	JArmF	2018-06-03	08:55:00	female	dry	211	272	8	infant	0.000416334	10	0.00458231	0.0908568	2	47.3114	28	0	0.271386	0	0.0371686	SRR16322158
207_Bah_0618_DNA	207	J	JBahM	2018-06-03	08:23:00	male	dry	209	337.5	8	infant	0.00185887	10	0.0548928	0.0338636	1	47.9237	33	0	0	0	0	SRR16322147
208_Taj_0618_DNA	208	J	JTajM	2018-06-03	09:05:00	male	dry	NA	no	56	adult	0	10	0	NA	0	47.9311	35.5	0	0.283037	0.00249861	0	SRR16322136
209_Syr_0618_DNA	209	J	JSyrF	2018-06-03	08:16:00	female	dry	NA	no	56	adult	2.12e-05	10	0.000627032	0.0338636	1	46.5198	79	0	0.318935	0	0	SRR16322124
210_Pak_0618_DNA	210	J	JPakM	2018-06-03	09:48:00	male	dry	214	551.4	152	adult	0.000551416	10	0.00185923	0.296583	2	45.1014	63	0	0.423639	0.0277778	0	SRR16322113
211_Kas_0618_DNA	211	J	JKasM	2018-06-03	08:12:00	male	dry	205	82.8	20.3368	juvenile	0.00686644	10	0.0169998	0.403913	4	48.0047	30	0	0.25188	0.0127453	0	SRR16322102
212_Kuw_0618_DNA	212	J	JKuwM	2018-06-03	10:24:00	male	dry	NA	no	43	adult	0.000517312	10	0.00449196	0.115164	2	50.6254	36	0	0.134111	0.141993	0.0347695	SRR16322095
213_Tor_0618_DNA	213	F	FTorF	2018-06-04	09:50:00	female	dry	NA	no	31.9071	adult	0.0392676	7	0.0543526	0.722461	6	47.2545	27	0	0.0380577	0	0	SRR13574489
214_May_0618_DNA	214	F	FMayF	2018-06-04	09:50:00	female	dry	NA	no	68	adult	0.0161353	7	0.0337534	0.478036	3	47.3497	48.6667	0	0.116016	0.00494855	0.0153169	SRR13574478
215_Pin_0618_DNA	215	F	FPinM	2018-06-04	09:30:00	male	dry	217	1019	32	adult	0.0237291	7	0.0437628	0.542221	3	41.4138	24	0	0.0787931	0	0.00500274	SRR16322094
216_Luc_0618_DNA	216	F	FLucF	2018-06-04	08:16:00	female	dry	219	600	224.641	adult	2.13e-05	7	0.000560173	0.0379869	1	47.8492	25.6667	0	0.233996	0	0	SRR13574898
217_Bon_0618_DNA	217	F	FBonF	2018-06-04	09:10:00	female	dry	216	908.3	8.23333	infant	0.0259104	7	0.0602081	0.430348	3	47.468	29	0	0.222685	0	0	SRR13574887
218_Tor_0618_DNA	218	F	FTorF	2018-06-04	08:12:00	female	dry	NA	no	31.9071	adult	0.0392676	7	0.0543526	0.722461	6	45.5485	27	0	0.0380577	0	0	SRR13574876
219_Cai_0618_DNA	219	F	FCaiM	2018-06-05	09:50:00	male	dry	NA	no	44	adult	0.000361946	7	0.00952817	0.0379869	1	45.1448	29	0	0.173102	0	0.0564501	SRR13574836
220_Goz_0618_DNA	220	F	FGozM	2018-06-05	09:30:00	male	dry	221	547.5	104	adult	0.000195619	7	0.00514965	0.0379869	1	44.6325	15	0	0.187649	0	0	SRR16322093
221_Tha_0618_DNA	221	A	AThaM	2018-06-06	08:41:00	male	dry	223	803	19.239	juvenile	0.0043619	5	0.0324122	0.134576	2	51.1478	54	0	0.0840857	0.0105791	0	SRR16322092
222_Isa_0618_DNA	222	A	AIsaF	2018-06-06	08:30:00	female	dry	225	35.9	68	adult	0.000914127	5	0.0210583	0.0434092	1	48.7031	41	0	0.108933	0.0167351	0.0184396	SRR16322091
224_Par_0618_DNA	224	A	AParM	2018-06-06	09:12:00	male	dry	224	1233.7	68	adult	0	5	0	NA	0	49.5034	43	0	0.03866	0	0.00213249	SRR16322090
225_Luz_0618_DNA	225	A	ALuzM	2018-06-06	09:15:00	male	dry	226	233	188	adult	0.0012486	5	0.0287634	0.0434092	1	49.5275	61	0	0.163359	0.00763359	0	SRR16322089
226_Cam_0618_DNA	226	J	JCamF	2018-06-14	07:50:00	female	dry	230	1046.8	200.229	adult	0.000687911	10	0.0030218	0.22765	2	47.5086	61	0	0.125944	0	0	SRR16321575
227_Kas_0618_DNA	227	J	JKasM	2018-06-14	08:00:00	male	dry	228	215	20.3368	juvenile	0.0180366	10	0.0427428	0.421979	3	46.0474	30	0	0.249818	0	0	SRR16321574
228_Syr_0618_DNA	228	J	JSyrF	2018-06-14	08:05:00	female	dry	NA	no	56	adult	0.000926889	10	0.00211023	0.439237	3	46.1587	79	0	0.37443	0.00417407	0	SRR16321573
229_Mon_0618_DNA	229	J	JMonM	2018-06-14	08:35:00	male	dry	231	252.1	31.4174	adult	0	10	0	NA	0	50.0719	53.5	0	0.392125	0.14983	0	SRR16321572
230_Afg_0618_DNA	230	J	JAfgM	2018-06-14	08:38:00	male	dry	232	598.8	8	infant	0	10	0	NA	0	45.9988	NA	0	0.232568	0	0	SRR16321571
231_Pak_0618_DNA	231	J	JPakM	2018-06-14	09:44:00	male	dry	233	870.6	152	adult	0.000458549	10	0.00154611	0.296583	2	46.3425	63	0	0.352292	0.0230996	0	SRR16321570
232_Oma_0618_DNA	232	B	BOmaM	2018-06-15	09:15:00	male	dry	NA	no	56	adult	0.00226643	8	0.0153865	0.1473	3	47.0535	95	0	0.303286	0.00799066	0	SRR16321569
233_Bor_0618_DNA	233	B	BBorF	2018-06-15	09:20:00	female	dry	NA	no	140	adult	0.000455943	8	0.00148345	0.307353	2	47.3365	38	0	0.0680184	0.00684931	0	SRR16321568
234_Jac_0618_DNA	234	B	BJacM	2018-06-17	07:25:00	male	dry	234	301.6	20	juvenile	9.51e-05	8	0.00262183	0.0362889	1	51.0226	19	0	0.202105	0.0173879	0	SRR16321567
235_Til_0618_DNA	235	B	BTilM	2018-06-17	07:55:00	male	dry	235	1423.2	68	adult	0	8	0	NA	0	48.986	109	0	0.368991	0	0	SRR16321566
236_Bur_0618_DNA	236	B	BBurM	2018-06-17	08:10:00	male	dry	237	914.7	80	adult	2.45e-06	8	6.76e-05	0.0362889	1	49.8644	43	0	0.137601	0.0206492	0	SRR16321564
237_Alo_0618_DNA	237	B	BAloF	2018-06-17	08:05:00	female	dry	236	321.8	79.5804	adult	0.00224476	8	0.00922745	0.24327	3	46.1467	28	0	0.124643	0	0	SRR16321563
238_Lat_0618_DNA	238	B	BLatF	2018-06-17	08:50:00	female	dry	238	166	8	infant	0.00109672	9	0.0023578	0.465147	4	46.9736	37	0	0.210719	0.0343267	0	SRR16321562
239_Oma_0618_DNA	239	B	BOmaM	2018-06-17	09:55:00	male	dry	240	275.5	56	adult	0.00226643	8	0.0153865	0.1473	3	45.6874	95	0	0.303286	0.00799066	0	SRR16321561
240_Ado_0618_DNA	240	B	BAdoF	2018-06-17	10:00:00	female	dry	241	566.4	8.47312	infant	0.000225824	8	0.00622294	0.0362889	1	49.3171	NA	0	0.0919913	0	0	SRR16321560
241_Ban_0618_DNA	241	B	BBanM	2018-06-17	10:30:00	male	dry	242	1065	140	adult	0.000592879	8	0.00537253	0.110354	2	47.9641	60	0	0.0584706	0	0	SRR16321559
242_Bon_0618_DNA	242	F	FBonF	2018-06-18	08:16:00	female	dry	243	842.9	8.23333	infant	0.0508354	7	0.0816277	0.622771	4	43.9734	29	0	0.215606	0	0	SRR13574825
243_Tor_0618_DNA	243	F	FTorF	2018-06-18	08:31:00	female	dry	244	774	31.9071	adult	0.024135	7	0.060538	0.398675	4	50.3357	27	0	0.0629185	0.0102009	0	SRR13574758
244_Cai_0618_DNA	244	F	FCaiM	2018-06-18	08:50:00	male	dry	NA	no	44	adult	0.000310694	7	0.00817897	0.0379869	1	48.842	29	0	0.134611	0	0	SRR13574747
245_Luc_0618_DNA	245	F	FLucF	2018-06-18	09:10:00	female	dry	247	414.4	224.641	adult	0.0316124	7	0.0568765	0.555807	3	48.3016	25.6667	0	0.139236	0.0130991	0	SRR13574658
246_May_0618_DNA	246	F	FMayF	2018-06-18	10:20:00	female	dry	246	729.4	68	adult	0.028265	7	0.0422657	0.668746	4	50.1367	48.6667	0	0.145682	0.0178322	0	SRR13574647
247_Pin_0618_DNA	247	F	FPinM	2018-06-18	10:25:00	male	dry	245	739.5	32	adult	0.00344077	7	0.0111271	0.309223	3	50.166	24	0	0.0276857	0.00516696	0	SRR16321558
248_Bor_0618_DNA	248	B	BBorF	2018-06-19	08:21:00	female	dry	251	362.5	140	adult	0.000518656	8	0.0016875	0.307353	2	50.4483	38	0	0.0175114	0.00779141	0	SRR16321557
249_Alo_0618_DNA	249	B	BAloF	2018-06-19	08:16:00	female	dry	250	546.5	79.5804	adult	0.00229751	8	0.00984198	0.23344	3	48.1948	28	0	0.0568043	0	0	SRR16321556
250_Til_0618_DNA	250	B	BTilM	2018-06-19	08:08:00	male	dry	248	1147.3	68	adult	0.000116159	8	0.00320096	0.0362889	1	47.3609	109	0	0.295681	0	0	SRR16321555
251_Lat_0618_DNA	251	B	BLatF	2018-06-19	09:05:00	female	dry	252	172.3	8	infant	0.00127996	9	0.00275173	0.465147	4	45.2375	37	0	0.245926	0.0400619	0	SRR16321553
252_Ban_0618_DNA	252	B	BBanM	2018-06-19	09:15:00	male	dry	NA	no	140	adult	0.000592879	8	0.00537253	0.110354	2	41.05	60	0	0.0584706	0	0	SRR16321552
253_Rin_0618_DNA	253	B	BRinF	2018-06-19	09:22:00	female	dry	NA	no	66.5686	adult	0.00191348	8	0.00692975	0.276126	2	46.3243	66	0	0.0953096	0.0251929	0	SRR16321551
254_Bur_0618_DNA	254	B	BBurM	2018-06-19	09:30:00	male	dry	NA	no	80	adult	2.95e-06	8	8.14e-05	0.0362889	1	47.3336	43	0	0.165528	0	0	SRR16321550
255_Jac_0618_DNA	255	B	BJacM	2018-06-19	10:00:00	male	dry	253	425	20	juvenile	9.55e-05	8	0.00263194	0.0362889	1	51.0986	19	0	0.195607	0	0	SRR16321549
256_Bah_0618_DNA	256	J	JBahM	2018-06-20	08:54:00	male	dry	254	165.8	8	infant	0.0118247	10	0.0328446	0.36002	3	49.2203	33	0	0.0478118	0	0	SRR16321548
257_Col_0618_DNA	257	J	JColF	2018-06-20	08:49:00	female	dry	255	481.1	104	adult	0.00142646	10	0.021167	0.0673907	2	50.1729	44	0	0.137971	0	0	SRR16321547
258_Cam_0618_DNA	258	J	JCamF	2018-06-20	08:50:00	female	dry	256	424.6	200.229	adult	0.000485911	10	0.00213447	0.22765	2	50.0276	61	0	0.238222	0	0	SRR16321546
259_Mon_0618_DNA	259	J	JMonM	2018-06-20	08:58:00	male	dry	257	187.9	31.4174	adult	0.00194781	10	0.00459968	0.423466	3	51.1594	53.5	0	0.354872	0.0942004	0	SRR16321545
260_Taj_0618_DNA	260	J	JTajM	2018-06-20	09:00:00	male	dry	NA	no	56	adult	0	10	0	NA	0	50.5315	35.5	0	0.137842	0.00332594	0	SRR16321544
261_Kuw_0618_DNA	261	J	JKuwM	2018-06-20	09:08:00	male	dry	NA	no	43	adult	0.000838382	10	0.00474304	0.17676	3	47.1643	36	0	0.114559	0.144712	0	SRR16321542
262_Syr_0618_DNA	262	J	JSyrF	2018-06-20	09:26:00	female	dry	NA	no	56	adult	0.000927535	10	0.0021117	0.439237	3	47.9802	79	0	0.200804	0.00417698	0	SRR16321541
263_Arm_0618_DNA	263	J	JArmF	2018-06-20	09:30:00	female	dry	261	392.2	8	infant	0.000207245	10	0.00611999	0.0338636	1	47.3022	28	0	0.17933	0	0	SRR16321540
264_Afg_0618_DNA	264	J	JAfgM	2018-06-20	09:35:00	male	dry	262	1430.4	8	infant	0	10	0	NA	0	48.2275	NA	0	0.419511	0	0	SRR16321539
265_Kas_0618_DNA	265	J	JKasM	2018-06-20	09:48:00	male	dry	263	113.8	20.3368	juvenile	0.0167819	10	0.0423182	0.396565	3	48.1725	30	0	0.265025	0	0	SRR16321538
266_Pak_0618_DNA	266	J	JPakM	2018-06-20	10:05:00	male	dry	264	578	152	adult	0	10	0	NA	0	46.9087	63	0	0.330249	0.0276493	0	SRR16321537
267_Bon_0618_DNA	267	F	FBonF	2018-06-28	07:59:00	female	dry	NA	no	8.23333	infant	0.0508354	7	0.0816277	0.622771	4	50.4081	29	0	0.215606	0	0	SRR13574636
268_Tor_0618_DNA	268	F	FTorF	2018-06-28	08:58:00	female	dry	266	658.3	31.9071	adult	0.024135	7	0.060538	0.398675	4	47.5052	27	0	0.0629185	0.0102009	0	SRR13574625
269_Luc_0618_DNA	269	F	FLucF	2018-06-28	08:36:00	female	dry	NA	no	224.641	adult	0.0278335	7	0.0500775	0.555807	3	47.7863	25.6667	0	0.122592	0.0115332	0	SRR13574614
270_Pin_0618_DNA	270	F	FPinM	2018-06-28	08:07:00	male	dry	265	536.3	32	adult	0.0028504	7	0.010921	0.261002	2	46.9424	24	0	0	0.00518415	0	SRR16321536
271_Cai_0618_DNA	271	F	FCaiM	2018-06-28	08:40:00	male	dry	NA	no	44	adult	4.57e-05	7	0.0012019	0.0379869	1	51.5097	29	0	0.13477	0	0	SRR13574603
272_May_0618_DNA	272	F	FMayF	2018-06-28	08:40:00	female	dry	NA	no	68	adult	0.0282191	7	0.042197	0.668746	4	51.9074	48.6667	0	0.180587	0.0129267	0	SRR13574536
273_Lef_0618_DNA	273	A	ALefF	2018-06-29	08:00:00	female	dry	267	221.4	54.5812	adult	0.00126025	5	0.0290318	0.0434092	1	51.3569	83	0	0.0597758	0.0938667	0	SRR16321535
274_Tha_0618_DNA	274	A	AThaM	2018-06-29	08:04:00	male	dry	268	275.7	19.239	juvenile	0.00450345	5	0.0241895	0.186174	2	50.4253	54	0	0.145181	0.00628863	0	SRR16321534
275_Isa_0618_DNA	275	A	AIsaF	2018-06-29	07:55:00	female	dry	270	303.6	68	adult	0.00080416	5	0.0185251	0.0434092	1	45.4612	41	0	0.144016	0.0147219	0	SRR16321533
276_Luz_0618_DNA	276	A	ALuzM	2018-06-29	08:28:00	male	dry	269	206.1	188	adult	0.0141075	5	0.0368976	0.382341	2	43.6707	61	0	0.111104	0.0644168	0	SRR16321531
277_Par_0618_DNA	277	A	AParM	2018-06-29	09:50:00	male	dry	271	417	68	adult	0.00127046	5	0.00433233	0.293251	2	50.3968	43	0	0.0233754	0	0	SRR16321530
278_Alo_0718_DNA	278	B	BAloF	2018-07-01	08:00:00	female	dry	272	191.7	80.5106	adult	0.00191133	8	0.00964864	0.198093	2	46.992	42	0	0.12525	0	0	SRR16321529
279_Jac_0718_DNA	279	B	BJacM	2018-07-01	08:03:00	male	dry	273	228.1	21.4346	juvenile	0.000143579	8	0.00395656	0.0362889	1	47.7087	24	0	0.165388	0	0	SRR16321528
280_Rin_0718_DNA	280	B	BRinF	2018-07-01	08:05:00	female	dry	274	206.2	67.4	adult	0.000285551	8	0.00786883	0.0362889	1	49.4585	50	0	0.120862	0.0195364	0	SRR16321527
281_Bur_0718_DNA	281	B	BBurM	2018-07-01	08:07:00	male	dry	275	315.4	81	adult	2.97e-06	8	8.17e-05	0.0362889	1	50.5466	33	0	0.166285	0	0	SRR16321526
282_Ban_0718_DNA	282	B	BBanM	2018-07-01	08:21:00	male	dry	276	316.4	141	adult	0.00073834	8	0.00669067	0.110354	2	48.7675	34	0	0.0728162	0.112485	0	SRR16321525
283_Til_0718_DNA	283	B	BTilM	2018-07-01	08:27:00	male	dry	277	390.9	69	adult	0.00320812	8	0.006421	0.499629	3	50.6208	88	0	0.31859	0.00519087	0	SRR16321524
284_Lat_0718_DNA	284	B	BLatF	2018-07-01	08:48:00	female	dry	278	191	9.18868	infant	1.7e-05	9	0.000485201	0.0349513	1	49.7503	41	0	0.297353	0.0600437	0	SRR16321523
285_Bor_0718_DNA	285	B	BBorF	2018-07-01	08:55:00	female	dry	279	340.6	141.248	adult	0	8	0	NA	0	48.6577	21	0	0	0.0135153	0	SRR16321522
286_Ado_0718_DNA	286	B	BAdoF	2018-07-01	09:03:00	female	dry	280	531.1	9.42757	infant	0.000101731	8	0.00280336	0.0362889	1	49.7533	30	0	0.0728875	0.0962488	0	SRR16321520
287_Oma_0718_DNA	287	B	BOmaM	2018-07-01	09:27:00	male	dry	NA	no	57.2108	adult	0.000668341	8	0.0144543	0.0462381	2	48.6987	80	0	0.277126	0.0176927	0	SRR16321519
288_Taj_0718_DNA	288	J	JTajM	2018-07-02	08:00:00	male	dry	NA	no	57	adult	0	10	0	NA	0	49.6114	40	0	0.0483753	0	0	SRR16321518
289_Syr_0718_DNA	289	J	JSyrF	2018-07-02	08:28:00	female	dry	NA	no	57.3084	adult	0.000523256	10	0.00210089	0.249065	2	49.4959	81	0	0.266988	0.00590874	0	SRR16321517
290_Bah_0718_DNA	290	J	JBahM	2018-07-02	08:29:00	male	dry	283	264.9	9.33333	infant	0.0250988	10	0.048546	0.517011	4	47.9162	26	0	0.0479535	0	0	SRR16321516
291_Cam_0718_DNA	291	J	JCamF	2018-07-02	08:40:00	female	dry	284	355.8	201.124	adult	0	10	0	NA	0	49.1778	16	0	0.386947	0	0	SRR16321515
292_Col_0718_DNA	292	J	JColF	2018-07-02	08:44:00	female	dry	285	396.4	105	adult	0.00155713	10	0.0301523	0.0516421	2	49.1781	26	0	0.139297	0	0	SRR16321514
293_Kas_0718_DNA	293	J	JKasM	2018-07-02	08:53:00	male	dry	286	255.6	21.5395	juvenile	0.0292005	10	0.0736335	0.396565	3	50.5185	32	0	0.0885664	0	0	SRR16321513
294_Afg_0718_DNA	294	J	JAfgM	2018-07-02	09:21:00	male	dry	287	507.8	9	infant	0	10	0	NA	0	46.4545	13	0	0.238181	0	0	SRR16321512
295_Mon_0718_DNA	295	J	JMonM	2018-07-02	09:30:00	male	dry	288	393.6	32.3393	adult	0.0113249	10	0.0206384	0.54873	5	49.9909	54	0	0.356859	0.024172	0	SRR16321511
296_Arm_0718_DNA	296	J	JArmF	2018-07-02	09:45:00	female	dry	289	921.3	9	infant	0.000205624	10	0.00607213	0.0338636	1	52.8385	8	0	0.162285	0	0	SRR16321509
297_Kuw_0718_DNA	297	J	JKuwM	2018-07-02	09:47:00	male	dry	NA	no	44.404	adult	9.31e-06	10	0.000275028	0.0338636	1	48.8838	39	0	0.140997	0	0	SRR16321508
298_Pak_0718_DNA	298	J	JPakM	2018-07-02	10:24:00	male	dry	291	600.6	153	adult	1.8e-05	10	0.000530533	0.0338636	1	47.6712	60	0	0.155803	0	0	SRR16321507
299_Tor_0718_DNA	299	F	FTorF	2018-07-03	07:39:00	female	dry	292	892	33	adult	0.0190696	7	0.0509759	0.37409	3	48.1025	29.3333	0	0.0734012	0.0119004	0	SRR13574525
300_Cai_0718_DNA	300	F	FCaiM	2018-07-03	08:30:00	male	dry	297	621.6	45	adult	0	7	0	NA	0	49.8889	33.6667	0	0.072277	0	0	SRR13574815
301_Pin_0718_DNA	301	F	FPinM	2018-07-03	08:34:00	male	dry	293	1204.5	33	adult	9.93e-05	7	0.00261426	0.0379869	1	50.5017	25	0	0	0.00603985	0	SRR16321506
302_Goz_0718_DNA	302	F	FGozM	2018-07-03	08:55:00	male	dry	294	898.7	105	adult	0.000871759	7	0.0229489	0.0379869	1	46.4149	17	0	0.236731	0	0	SRR16321505
303_May_0718_DNA	303	F	FMayF	2018-07-03	09:03:00	female	dry	295	376	69	adult	0.00404401	7	0.0210612	0.192013	3	46.3593	30.5	0	0.29802	0.0150954	0	SRR13574804
304_Bon_0718_DNA	304	F	FBonF	2018-07-03	09:08:00	female	dry	296	340.6	9.6236	infant	0.0370081	7	0.0696924	0.531022	3	46.8137	10.3333	0	0.25495	0	0	SRR13574793
305_Tha_0718_DNA	305	A	AThaM	2018-07-04	07:43:00	male	dry	298	495.1	20.4744	juvenile	0.00475064	5	0.018466	0.257264	2	48.8575	84	0	0.183079	0.0270759	0	SRR16321504
306_Lef_0718_DNA	306	A	ALefF	2018-07-04	07:46:00	female	dry	299	162.2	55.5615	adult	0.00127012	5	0.0292592	0.0434092	1	43.492	84	0	0.0746234	0.0413884	0.0357975	SRR16321503
307_Isa_0718_DNA	307	A	AIsaF	2018-07-04	07:53:00	female	dry	300	80.9	69	adult	0.00523819	5	0.0183089	0.286101	2	49.0384	36	0	0.0770865	0.0260381	0	SRR16321502
308_Luz_0718_DNA	308	A	ALuzM	2018-07-04	10:10:00	male	dry	301	150.6	189	adult	0.0187457	5	0.0440506	0.425549	2	47.4439	66	0	0.0821758	0.055833	0	SRR16321501
309_Par_0718_DNA	309	A	AParM	2018-07-04	10:20:00	male	dry	302	344.6	69	adult	0.00169425	5	0.00577749	0.293251	2	48.3061	92	0	0.112259	0	0.0138038	SRR16321500
310_Col_0718_DNA	310	J	JColF	2018-07-11	09:22:00	female	dry	307	660.1	105	adult	0.00138228	10	0.0305681	0.0452199	2	48.9932	26	0.00645161	0.158079	0	0	SRR16321498
311_Mon_0718_DNA	311	J	JMonM	2018-07-11	08:15:00	male	dry	303	218.8	32.3393	adult	0.0174208	10	0.026579	0.655434	6	48.4982	54	0.00645161	0.12372	0	0.0213419	SRR16321497
312_Arm_0718_DNA	312	J	JArmF	2018-07-11	08:20:00	female	dry	304	280.5	9	infant	0.00244855	10	0.00785412	0.311753	3	45.065	8	0.00645161	0.204822	0	0	SRR16321496
313_Kas_0718_DNA	313	J	JKasM	2018-07-11	08:21:00	male	dry	305	102.2	21.5395	juvenile	0.043	10	0.0701685	0.612811	5	49.1735	32	0.00645161	0.136244	0	0.0772598	SRR16321495
314_Syr_0718_DNA	314	J	JSyrF	2018-07-11	09:02:00	female	dry	NA	no	57.3084	adult	6.64e-05	10	0.00196214	0.0338636	1	49.0703	81	0.00645161	0.180876	0.00746166	0.0894017	SRR16321494
315_Cam_0718_DNA	315	J	JCamF	2018-07-11	10:35:00	female	dry	308	529.6	201.124	adult	0.000829569	10	0.00896861	0.092497	2	46.7561	16	0.00645161	0.307354	0	0	SRR16321493
316_Afg_0718_DNA	316	J	JAfgM	2018-07-11	10:35:00	male	dry	309	498	9	infant	3.69e-05	10	0.00108865	0.0338636	1	50.4964	13	0.00645161	0.420718	0	0.0142674	SRR16321492
317_Bah_0718_DNA	317	J	JBahM	2018-07-11	11:05:00	male	dry	310	695.8	9.33333	infant	0.0259235	10	0.042972	0.603266	5	50.3292	26	0.00645161	0.212128	0	0.0111605	SRR16321491
318_Taj_0718_DNA	318	J	JTajM	2018-07-11	11:05:00	male	dry	NA	no	57	adult	7.67e-06	10	0.000226384	0.0338636	1	49.5292	40	0.00645161	0.188996	0	0	SRR16321490
319_Pak_0718_DNA	319	J	JPakM	2018-07-11	11:14:00	male	dry	312	762.8	153	adult	0.00292781	10	0.0103202	0.283697	2	46.4164	60	0.00645161	0.185669	0	0	SRR16321489
320_Bor_0718_DNA	320	B	BBorF	2018-07-12	09:00:00	female	dry	317	175	141.248	adult	0	8	0	NA	0	48.8158	21	0.00645161	0.108923	0.013908	0	SRR16321487
321_Ban_0718_DNA	321	B	BBanM	2018-07-12	08:28:00	male	dry	314	263.4	141	adult	0	8	0	NA	0	51.3222	34	0.00645161	0.129585	0.0759354	0	SRR16321486
322_Alo_0718_DNA	322	B	BAloF	2018-07-12	08:14:00	female	dry	313	340.3	80.5106	adult	0.000301383	8	0.00830512	0.0362889	1	50.0493	42	0.00645161	0.170038	0	0	SRR16321485
323_Lat_0718_DNA	323	B	BLatF	2018-07-12	08:55:00	female	dry	316	235.6	9.18868	infant	0	9	0	NA	0	50.7828	41	0.00645161	0.0449561	0	0.0656798	SRR16321484
324_Oma_0718_DNA	324	B	BOmaM	2018-07-12	08:47:00	male	dry	315	195.6	57.2108	adult	0.00293588	8	0.00865293	0.339293	3	45.2957	80	0.00645161	0.0750714	0.0145519	0.0375357	SRR16321483
325_Rin_0718_DNA	325	B	BRinF	2018-07-12	09:48:00	female	dry	319	243.7	67.4	adult	0.00537735	8	0.0165019	0.325861	2	51.058	50	0.00645161	0.0470578	0.0325505	0	SRR16321482
326_Jac_0718_DNA	326	B	BJacM	2018-07-12	09:14:00	male	dry	318	324.5	21.4346	juvenile	0.00765064	8	0.0124285	0.615572	5	45.4438	24	0.00645161	0.147222	0.0479511	0	SRR16321481
327_Til_0718_DNA	327	B	BTilM	2018-07-12	10:26:00	male	dry	321	348.8	69	adult	0.00269417	8	0.00539233	0.499629	3	46.9309	88	0.00645161	0.127327	0.00435928	0	SRR16321480
328_Bur_0718_DNA	328	B	BBurM	2018-07-12	10:23:00	male	dry	320	325	81	adult	0	8	0	NA	0	41.386	33	0.00645161	0.159293	0	0	SRR16321479
329_Pin_0718_DNA	329	F	FPinM	2018-07-13	08:24:00	male	dry	322	457.7	33	adult	0	7	0	NA	0	48.1235	25	0.00645161	0.0994361	0	0	SRR16321478
330_Goz_0718_DNA	330	F	FGozM	2018-07-13	08:35:00	male	dry	323	465.6	105	adult	0.000525714	7	0.0138393	0.0379869	1	45.4417	17	0.00645161	0.156774	0	0	SRR16321476
331_Cai_0718_DNA	331	F	FCaiM	2018-07-13	08:40:00	male	dry	324	189.3	45	adult	2.43e-05	7	0.000640482	0.0379869	1	48.5443	33.6667	0.00645161	0.00593185	0	0	SRR13574676
332_Bon_0718_DNA	332	F	FBonF	2018-07-13	09:57:00	female	dry	325	313.3	9.6236	infant	0.0385509	7	0.0681393	0.565766	4	51.0678	10.3333	0.00645161	0.0451402	0.0527849	0	SRR13574665
333_Luz_0718_DNA	333	A	ALuzM	2018-07-14	08:07:00	male	dry	327	335.5	189	adult	0.000953848	5	0.0219734	0.0434092	1	50.5159	66	0.00645161	0.0302271	0.0638998	0	SRR16321475
334_Lef_0718_DNA	334	A	ALefF	2018-07-14	09:23:00	female	dry	330	282.9	55.5615	adult	0.00649729	5	0.0287274	0.226171	2	50.6481	84	0.00645161	0.146693	0.0290875	0.0619406	SRR16321474
335_Par_0718_DNA	335	A	AParM	2018-07-14	08:34:00	male	dry	328	433.4	69	adult	0.0014552	5	0.00496231	0.293251	2	50.2002	92	0.00645161	0.249215	0	0.0118562	SRR16321473
336_Isa_0718_DNA	336	A	AIsaF	2018-07-14	09:18:00	female	dry	329	375.5	69	adult	0.00358902	5	0.00949182	0.378118	2	50.0703	36	0.00645161	0.100782	0.0232104	0.047398	SRR16321472
337_Tha_0718_DNA	337	A	AThaM	2018-07-14	08:00:00	male	dry	326	259.3	20.4744	juvenile	0.00516253	5	0.0153114	0.337168	2	50.102	84	0.00645161	0.222228	0.024486	0	SRR16321471
338_May_0718_DNA	338	F	FMayF	2018-07-15	08:30:00	female	dry	NA	no	69	adult	0.00707195	7	0.0174614	0.405004	3	51.2002	30.5	0.00645161	0.219268	0.0580048	0	SRR13574598
339_Luc_0718_DNA	339	F	FLucF	2018-07-15	08:30:00	female	dry	NA	no	225.473	adult	0.0170042	7	0.032425	0.524416	5	48.0815	29.6667	0.00645161	0.0244307	0	0	SRR13574587
340_Kuw_0718_DNA	340	J	JKuwM	2018-07-16	09:15:00	male	dry	331	274.8	44.404	adult	0	10	0	NA	0	46.7075	39	0.00645161	0.0366688	0.0593816	0.0317431	SRR16321470
341_May_0718_DNA	341	F	FMayF	2018-07-19	08:32:00	female	dry	334	251.6	69	adult	0.00260936	7	0.0159763	0.163326	2	48.4084	30.5	0.00645161	0.212393	0.0683839	0	SRR13574576
342_Tor_0718_DNA	342	F	FTorF	2018-07-19	08:31:00	female	dry	333	310.8	33	adult	0.00156685	7	0.00745888	0.210065	2	47.2165	29.3333	0.00645161	0.224237	0	0	SRR13574509
343_Luc_0718_DNA	343	F	FLucF	2018-07-19	07:48:00	female	dry	NA	no	225.473	adult	0.00549032	7	0.0115653	0.474724	4	48.8058	29.6667	0.00645161	0.0368619	0	0	SRR13574498
344_Syr_0718_DNA	344	J	JSyrF	2018-07-24	08:15:00	female	dry	NA	no	57.3084	adult	0.00013628	10	0.00140264	0.0971595	2	47.4102	81	0.00645161	0.116612	0	0.177943	SRR16321469
345_Cam_0718_DNA	345	J	JCamF	2018-07-24	08:12:00	female	dry	335	193.1	201.124	adult	0.00453366	10	0.0213672	0.212178	2	46.645	16	0.00645161	0.309998	0	0	SRR16321468
346_Kuw_0718_DNA	346	J	JKuwM	2018-07-24	08:34:00	male	dry	337	262.2	44.404	adult	0	10	0	NA	0	49.4273	39	0.00645161	0.0442001	0.0715778	0.0382628	SRR16321467
347_Lat_0718_DNA	347	B	BLatF	2018-07-25	08:16:00	female	dry	338	383.7	9.18868	infant	0.00665157	9	0.0248205	0.267987	2	48.5703	41	0.00645161	0.0320012	0.00288792	0.046753	SRR16321464
348_Til_0718_DNA	348	B	BTilM	2018-07-25	08:44:00	male	dry	344	405.4	69	adult	6.01e-05	8	0.00165618	0.0362889	1	46.182	88	0.00645161	0.154797	0.0157889	0	SRR16321463
349_Jac_0718_DNA	349	B	BJacM	2018-07-25	08:21:00	male	dry	341	260.7	21.4346	juvenile	0.00760536	8	0.0123549	0.615572	5	49.4373	24	0.00645161	0.164966	0.0696316	0	SRR16321462
350_Bor_0718_DNA	350	B	BBorF	2018-07-25	08:51:00	female	dry	345	184.9	141.248	adult	0	8	0	NA	0	47.3938	21	0.00645161	0.276671	0.0229195	0	SRR16321461
351_Bur_0718_DNA	351	B	BBurM	2018-07-25	08:30:00	male	dry	340	343.9	81	adult	0	8	0	NA	0	44.8849	33	0.00645161	0.185378	0	0	SRR16321460
352_Ban_0718_DNA	352	B	BBanM	2018-07-25	08:32:00	male	dry	342	255.4	141	adult	0	8	0	NA	0	47.0476	34	0.00645161	0.231176	0.0624258	0	SRR16321459
353_Alo_0718_DNA	353	B	BAloF	2018-07-25	08:20:00	female	dry	339	245.1	80.5106	adult	0	8	0	NA	0	42.3981	42	0.00645161	0.269299	0.0711846	0	SRR16321458
354_Oma_0718_DNA	354	B	BOmaM	2018-07-25	08:43:00	male	dry	343	194.5	57.2108	adult	0.000192229	8	0.00861675	0.0223087	2	48.1613	80	0.00645161	0.114829	0.111172	0.0504663	SRR16321457
355_Luc_0718_DNA	355	F	FLucF	2018-07-26	08:40:00	female	dry	NA	no	225.473	adult	0.00432927	7	0.00911954	0.474724	4	47.3476	29.6667	0.00645161	0.0290666	0	0	SRR13574463
356_Cai_0718_DNA	356	F	FCaiM	2018-07-26	08:30:00	male	dry	NA	no	45	adult	3.85e-05	7	0.0010145	0.0379869	1	49.4878	33.6667	0.00645161	0.0540806	0	0	SRR13574452
357_Bon_0718_DNA	357	F	FBonF	2018-07-26	09:41:00	female	dry	NA	no	9.6236	infant	0.0542866	7	0.0961362	0.564684	4	48.4845	10.3333	0.00645161	0.0677873	0.0792675	0	SRR13574900
358_Tor_0718_DNA	358	F	FTorF	2018-07-26	08:30:00	female	dry	NA	no	33	adult	0.000945695	7	0.00660815	0.143111	2	49.8664	29.3333	0.00645161	0.412344	0	0	SRR13574865
359_Pin_0718_DNA	359	F	FPinM	2018-07-26	09:02:00	male	dry	346	679.8	33	adult	0	7	0	NA	0	49.858	25	0.00645161	0.305031	0	0	SRR16321456
360_May_0718_DNA	360	F	FMayF	2018-07-26	09:00:00	female	dry	NA	no	69	adult	0.00260315	7	0.0159383	0.163326	2	49.2584	30.5	0.00645161	0.17037	0.0682213	0	SRR13574855
361_Tha_0718_DNA	361	A	AThaM	2018-07-27	08:35:00	male	dry	349	685.5	20.4744	juvenile	0.00114097	5	0.0102168	0.111676	2	50.2829	84	0.00645161	0.197696	0.0949865	0	SRR16321455
362_Isa_0718_DNA	362	A	AIsaF	2018-07-27	08:22:00	female	dry	347	295.6	69	adult	0.0103799	5	0.0163705	0.634062	3	49.9085	36	0.00645161	0.0576348	0.0301934	0.0610159	SRR16321453
363_Luz_0718_DNA	363	A	ALuzM	2018-07-27	08:48:00	male	dry	350	155.7	189	adult	0.000542323	5	0.0124933	0.0434092	1	50.9482	66	0.00645161	0.109532	0.0724825	0	SRR16321452
364_Lef_0718_DNA	364	A	ALefF	2018-07-27	08:30:00	female	dry	348	388.7	55.5615	adult	0.0048295	5	0.0119057	0.405645	2	49.51	84	0.00645161	0.165023	0.00691876	0.0777504	SRR16321451
365_Par_0718_DNA	365	A	AParM	2018-07-27	09:40:00	male	dry	NA	no	69	adult	0.000450752	4	0.00932821	0.0483214	1	50.5378	92	0.00645161	0.226386	0.0813671	0.0118366	SRR16321450
366_Ado_0718_DNA	366	B	BAdoF	2018-07-28	08:28:00	female	dry	351	457.1	9.42757	infant	0.000910142	8	0.0250804	0.0362889	1	46.3611	30	0.00645161	0.164929	0	0.0203952	SRR16321449
367_Rin_0718_DNA	367	B	BRinF	2018-07-28	08:50:00	female	dry	352	231.4	67.4	adult	0.00125774	8	0.0346591	0.0362889	1	51.3606	50	0.00645161	0.127165	0.0245671	0	SRR16321448
368_Bah_0718_DNA	368	J	JBahM	2018-07-29	08:02:00	male	dry	354	345.7	9.33333	infant	0.00858779	10	0.0287551	0.298653	2	49.194	26	0.00645161	0.258579	0	0.012947	SRR16321447
369_Afg_0718_DNA	369	J	JAfgM	2018-07-29	08:09:00	male	dry	355	436.8	9	infant	0.00164602	10	0.013418	0.122672	2	48.668	13	0.00645161	0.333039	0	0.0143352	SRR16321446
370_Arm_0718_DNA	370	J	JArmF	2018-07-29	08:25:00	female	dry	357	358.5	9	infant	9.74e-05	10	0.00459386	0.0211935	2	49.7214	8	0.00645161	0.199378	0	0	SRR16321445
371_Taj_0718_DNA	371	J	JTajM	2018-07-29	08:29:00	male	dry	358	295.9	57	adult	7.66e-06	10	0.000226074	0.0338636	1	46.5003	40	0.00645161	0.211071	0.00917997	0	SRR16321444
372_Mon_0718_DNA	372	J	JMonM	2018-07-29	08:35:00	male	dry	359	120.2	32.3393	adult	0.0162451	10	0.0245401	0.66198	6	46.9212	54	0.00645161	0.100045	0	0.0245582	SRR16321442
373_Kas_0718_DNA	373	J	JKasM	2018-07-29	09:40:00	male	dry	361	141.8	21.5395	juvenile	0.0132953	10	0.0370202	0.359136	3	48.957	32	0.00645161	0.143899	0.00302655	0.0971248	SRR16321441
374_Pak_0718_DNA	374	J	JPakM	2018-07-29	09:33:00	male	dry	360	271	153	adult	0.00687394	10	0.0148058	0.464274	3	47.9892	60	0.00645161	0.236526	0.0366755	0	SRR16321440
375_Col_0718_DNA	375	J	JColF	2018-07-29	08:10:00	female	dry	356	296.6	105	adult	0.000974644	10	0.0287815	0.0338636	1	46.8432	26	0.00645161	0.153302	0.0181076	0	SRR16321439
376_Ado_0718_DNA	376	B	BAdoF	2018-07-31	09:30:00	female	dry	368	202.4	9.42757	infant	0.000780313	8	0.0215028	0.0362889	1	50.0576	30	0.00645161	0.20987	0.00703322	0.0174859	SRR16321438
377_Taj_0818_DNA	377	J	JTajM	2018-08-01	08:35:00	male	dry	370	221.8	58	adult	5.56e-06	10	0.000164253	0.0338636	1	48.3694	61	0.00645161	0.196556	0.00666965	0	SRR16321437
378_Kuw_0818_DNA	378	J	JKuwM	2018-08-01	09:42:00	male	dry	375	271	45.188	adult	9.58e-05	10	0.00282857	0.0338636	1	47.7324	29	0.00645161	0.144398	0.0508673	0.0271917	SRR16321436
379_Afg_0818_DNA	379	J	JAfgM	2018-08-01	08:30:00	male	dry	369	426.9	10	infant	0.00187667	10	0.0152982	0.122672	2	46.6711	27	0.00645161	0.379706	0	0.0163439	SRR16321435
380_Arm_0818_DNA	380	J	JArmF	2018-08-01	09:24:00	female	dry	373	854.5	10	infant	9.78e-05	10	0.00461575	0.0211935	2	48.7552	16	0.00645161	0.200328	0	0	SRR16321434
381_Pak_0818_DNA	381	J	JPakM	2018-08-01	09:48:00	male	dry	376	288.6	154	adult	0.00690766	10	0.0148784	0.464274	3	47.9185	62	0.00645161	0.211595	0.0368554	0	SRR16321433
382_Bah_0818_DNA	382	J	JBahM	2018-08-01	09:19:00	male	dry	372	611.4	10	infant	0.00709794	10	0.0218739	0.324493	3	46.4265	32	0.00645161	0.258924	0.0503162	0.00972326	SRR16321431
383_Syr_0818_DNA	383	J	JSyrF	2018-08-01	10:47:00	female	dry	377	275.9	58.4136	adult	0.0069537	10	0.026949	0.258032	3	47.0398	84	0.00645161	0.0460369	0	0.0702497	SRR16321430
384_Cam_0818_DNA	384	J	JCamF	2018-08-01	09:05:00	female	dry	371	143.3	202.488	adult	0.00460879	10	0.0379916	0.121311	2	49.7562	25	0.00645161	0.23078	0	0	SRR16321429
385_Mon_0818_DNA	385	J	JMonM	2018-08-01	09:37:00	male	dry	374	133.9	33.6016	adult	0.0018645	10	0.012336	0.151143	2	47.8312	81	0.00645161	0.119675	0	0.0293767	SRR16321428
386_Col_0818_DNA	386	J	JColF	2018-08-01	11:13:00	female	dry	378	647.5	105.943	adult	0.00357201	10	0.0158571	0.225262	2	48.811	38	0.00645161	0.122631	0.0144849	0	SRR16321427
387_Isa_0818_DNA	387	A	AIsaF	2018-08-02	08:50:00	female	dry	379	277	70	adult	0.00497688	5	0.012689	0.392221	2	47.6157	39	0.00645161	0.0574136	0.000313308	0.0607817	SRR16321426
388_Par_0818_DNA	388	A	AParM	2018-08-02	09:05:00	male	dry	380	360.3	70	adult	0.0144626	4	0.0391622	0.369301	2	51.7962	71	0.00645161	0.198161	0.0712227	0.0103609	SRR16321425
389_Tha_0818_DNA	389	A	AThaM	2018-08-02	09:08:00	male	dry	381	380.6	21.5899	juvenile	0.00188677	4	0.0145526	0.129651	2	47.7901	91	0.00645161	0.175249	0.0735737	0	SRR16321424
390_Luz_0818_DNA	390	A	ALuzM	2018-08-02	09:23:00	male	dry	382	429.1	190	adult	0.000453728	5	0.0104523	0.0434092	1	47.363	77	0.00645161	0.0916381	0.0606416	0	SRR16321423
391_Lef_0818_DNA	391	A	ALefF	2018-08-02	10:11:00	female	dry	NA	no	56.5532	adult	0.00827369	5	0.0133818	0.618281	3	49.5084	96	0.00645161	0.149174	0.00692397	0.077809	SRR16321422
392_Cai_0818_DNA	392	F	FCaiM	2018-08-07	08:39:00	male	dry	384	634.7	46	adult	0	7	0	NA	0	49.3719	18.3333	0.00645161	0.156277	0.0412643	0	SRR13574854
393_May_0818_DNA	393	F	FMayF	2018-08-07	09:15:00	female	dry	NA	no	70	adult	0	7	0	NA	0	48.4808	26.5	0.00645161	0.242505	0	0	SRR13574853
394_Pin_0818_DNA	394	F	FPinM	2018-08-07	09:05:00	male	dry	383	704.6	34	adult	0.000134789	7	0.00354829	0.0379869	1	47.8729	26.6667	0.00645161	0.406371	0.0200864	0	SRR16321420
395_Oma_0818_DNA	395	B	BOmaM	2018-08-08	09:33:00	male	dry	NA	no	58	adult	0.000180848	8	0.0284613	0.00635416	2	50.0071	63	0.00645161	0.124606	0.134202	0.0245374	SRR16321419
396_Jac_0818_DNA	396	B	BJacM	2018-08-08	08:20:00	male	dry	NA	no	22.6341	juvenile	3.57e-05	8	0.000983718	0.0362889	1	48.5662	24	0.00645161	0.154772	0.134419	0	SRR16321418
397_Ado_0818_DNA	397	B	BAdoF	2018-08-08	09:45:00	female	dry	NA	no	10.9	infant	0.000963472	8	0.0265501	0.0362889	1	49.8365	21	0.00645161	0.210937	0.00980977	0.0243889	SRR16321417
398_Lat_0818_DNA	398	B	BLatF	2018-08-08	09:03:00	female	dry	NA	no	10.3889	infant	0.00933712	9	0.0348417	0.267987	2	51.3448	28	0.00645161	0.149008	0.00405391	0	SRR16321416
399_Bur_0818_DNA	399	B	BBurM	2018-08-08	10:30:00	male	dry	NA	no	82	adult	0.000552175	8	0.0152161	0.0362889	1	50.6693	46	0.00645161	0.0531002	0	0	SRR16321415
400_Rin_0818_DNA	400	B	BRinF	2018-08-08	09:07:00	female	dry	NA	no	68.1633	adult	0.00061817	8	0.0294502	0.0209903	2	50.6562	76	0.00645161	0.349374	0	0	SRR16321414
401_Bor_0818_DNA	401	B	BBorF	2018-08-08	10:51:00	female	dry	NA	no	142	adult	0	8	0	NA	0	49.8681	36	0.00645161	0.211378	0.0274964	0	SRR16321413
402_Til_0818_DNA	402	B	BTilM	2018-08-08	09:40:00	male	dry	NA	no	70	adult	0	8	0	NA	0	48.4591	42	0.00645161	0.0730612	0.0194558	0.0383673	SRR16321412
403_Tor_0818_DNA	403	F	FTorF	2018-08-09	09:55:00	female	dry	393	955.6	33.8819	adult	0.00324557	7	0.0286629	0.113232	2	44.736	16.3333	0	0.275539	0	0	SRR13574852
404_May_0818_DNA	404	F	FMayF	2018-08-09	08:50:00	female	dry	391	182.5	70	adult	0	7	0	NA	0	49.3934	26.5	0	0.242505	0	0	SRR13574850
405_Bon_0818_DNA	405	F	FBonF	2018-08-09	09:35:00	female	dry	392	707.4	10.7939	infant	0.036517	7	0.0647421	0.564039	4	47.7308	7	0	0.116448	0	0	SRR13574849
406_Luc_0818_DNA	406	F	FLucF	2018-08-09	09:55:00	female	dry	394	636.8	226.814	adult	0.00657782	7	0.0196621	0.334543	2	48.862	40.5	0	0.149117	0	0	SRR13574848
407_Ban_0818_DNA	407	B	BBanM	2018-08-11	08:06:00	male	dry	395	301.2	142	adult	0	8	0	NA	0	47.6118	32	0	0.157495	0.0742429	0	SRR16321411
408_Alo_0818_DNA	408	B	BAloF	2018-08-11	08:27:00	female	dry	396	178.9	81.8129	adult	0	8	0	NA	0	49.1416	26	0	0.225404	0.0565137	0	SRR16321409
409_Taj_0818_DNA	409	J	JTajM	2018-08-12	11:00:00	male	dry	399	275.5	58	adult	0	10	0	NA	0	50.4943	61	0	0.160615	0.010463	0	SRR16321408
410_Pak_0818_DNA	410	J	JPakM	2018-08-13	09:01:00	male	dry	405	899.6	154	adult	0.000886654	10	0.00785644	0.112857	2	48.9826	62	0	0.167852	0.0783456	0	SRR16321407
411_Mon_0818_DNA	411	J	JMonM	2018-08-13	10:28:00	male	dry	409	474.4	33.6016	adult	0	10	0	NA	0	50.4111	81	0	0.169114	0.00706906	0	SRR16321406
412_Kas_0818_DNA	412	J	JKasM	2018-08-13	09:29:00	male	dry	406	116.2	22.7302	juvenile	0.00269175	10	0.00949984	0.283347	2	48.7381	20	0	0.119186	0.00240779	0	SRR16321405
413_Bah_0818_DNA	413	J	JBahM	2018-08-13	08:56:00	male	dry	404	339.9	10	infant	0.000718101	10	0.0120441	0.0596228	2	46.6838	32	0	0.137866	0.0668111	0	SRR16321404
414_Cam_0818_DNA	414	J	JCamF	2018-08-13	08:47:00	female	dry	402	671.6	202.488	adult	0.00265533	10	0.0195719	0.135671	2	50.746	25	0	0.241699	0.0490389	0	SRR16321403
415_Arm_0818_DNA	415	J	JArmF	2018-08-13	08:47:00	female	dry	403	961.9	10	infant	0.000505089	10	0.0149154	0.0338636	1	46.0522	16	0	0.139778	0.00538851	0	SRR16321402
416_Afg_0818_DNA	416	J	JAfgM	2018-08-13	10:24:00	male	dry	408	399.1	10	infant	0.00111994	10	0.033072	0.0338636	1	48.8152	27	0	0.484777	0	0	SRR16321401
417_Kuw_0818_DNA	417	J	JKuwM	2018-08-13	10:12:00	male	dry	407	198.3	45.188	adult	0.0077985	10	0.0165836	0.470254	3	47.365	29	0	0.263203	0.0507088	0	SRR16321400
418_Syr_0818_DNA	418	J	JSyrF	2018-08-13	08:30:00	female	dry	401	974.9	58.4136	adult	0.0134263	10	0.0304552	0.440855	4	50.5199	84	0	0.0187347	0	0	SRR16321398
419_Col_0818_DNA	419	J	JColF	2018-08-13	08:25:00	female	dry	400	737.4	105.943	adult	0.000115681	10	0.00341608	0.0338636	1	47.5121	38	0	0.140598	0.0698594	0	SRR16321397
420_Til_0818_DNA	420	B	BTilM	2018-08-14	08:35:00	male	dry	413	643	70	adult	0	8	0	NA	0	51.089	42	0	0.0969314	0.0258123	0.0509025	SRR16321396
421_Lat_0818_DNA	421	B	BLatF	2018-08-14	08:30:00	female	dry	412	612.1	10.3889	infant	0.0116564	9	0.0434961	0.267987	2	49.9032	28	0	0.186021	0.00506087	0	SRR16321395
422_Bor_0818_DNA	422	B	BBorF	2018-08-14	09:44:00	female	dry	417	316.7	142	adult	0	8	0	NA	0	49.2198	36	0	0.210313	0.0552556	0	SRR16321394
423_Oma_0818_DNA	423	B	BOmaM	2018-08-14	08:40:00	male	dry	414	417	58	adult	0.0213311	8	0.0406958	0.52416	5	46.3147	63	0	0.0999121	0.107606	0.0196747	SRR16321393
424_Jac_0818_DNA	424	B	BJacM	2018-08-14	08:25:00	male	dry	411	361.8	22.6341	juvenile	3.35e-05	8	0.000922509	0.0362889	1	48.4252	24	0	0.126329	0.183742	0	SRR16321392
425_Rin_0818_DNA	425	B	BRinF	2018-08-14	09:33:00	female	dry	416	210	68.1633	adult	0.00061817	8	0.0294502	0.0209903	2	50.0383	76	0	0.349374	0	0	SRR16321391
426_Alo_0818_DNA	426	B	BAloF	2018-08-14	08:22:00	female	dry	410	385.6	81.8129	adult	0	8	0	NA	0	49.9051	26	0	0.280432	0.0703104	0	SRR16321390
427_Ban_0818_DNA	427	B	BBanM	2018-08-14	08:48:00	male	dry	415	460.8	142	adult	0	8	0	NA	0	47.9074	32	0	0.157495	0.0742429	0	SRR16321389
428_Tor_0818_DNA	428	F	FTorF	2018-08-15	09:28:00	female	dry	421	314.2	33.8819	adult	0.0117445	7	0.0311647	0.376852	3	45.4007	16.3333	0	0.189541	0.00533917	0	SRR13574847
429_Luc_0818_DNA	429	F	FLucF	2018-08-15	09:45:00	female	dry	423	478	226.814	adult	0.00658399	7	0.0196806	0.334543	2	47.0776	40.5	0	0.128538	0	0	SRR13574792
430_Cai_0818_DNA	430	F	FCaiM	2018-08-15	09:26:00	male	dry	419	401.5	46	adult	0	7	0	NA	0	47.8368	18.3333	0	0.146357	0.0411289	0	SRR13574791
431_Pin_0818_DNA	431	F	FPinM	2018-08-15	09:30:00	male	dry	422	731.1	34	adult	0.00984937	7	0.017806	0.55315	3	49.6453	26.6667	0	0.291502	0.0423735	0	SRR16321387
432_Bon_0818_DNA	432	F	FBonF	2018-08-15	08:09:00	female	dry	418	909.5	10.7939	infant	0.0359532	7	0.0653659	0.550029	3	48.4057	7	0	0.0824742	0.0647237	0	SRR13574790
433_May_0818_DNA	433	F	FMayF	2018-08-15	09:27:00	female	dry	420	381.3	70	adult	0	7	0	NA	0	48.1977	26.5	0	0.297461	0	0	SRR13574789
434_Isa_0818_DNA	434	A	AIsaF	2018-08-16	08:20:00	female	dry	424	1795	70	adult	0.00043646	4	0.00903244	0.0483214	1	49.7211	39	0	0.0410565	0.0350349	0	SRR16321386
435_Par_0818_DNA	435	A	AParM	2018-08-16	08:48:00	male	dry	425	759	70	adult	0.0199563	4	0.0566119	0.352511	2	49.0029	71	0	0.00501596	0.0946648	0	SRR16321385
436_Tha_0818_DNA	436	A	AThaM	2018-08-16	08:46:00	male	dry	426	491.1	21.5899	juvenile	4.26e-05	4	0.000882542	0.0483214	1	50.2466	91	0	0.0640779	0.101947	0	SRR16321384
437_Lef_0818_DNA	437	A	ALefF	2018-08-16	09:06:00	female	dry	427	743.1	56.5532	adult	0.00285086	4	0.00627063	0.454637	2	49.1523	96	0	0.0730473	0	0	SRR16321383
438_Luz_0818_DNA	438	A	ALuzM	2018-08-16	09:30:00	male	dry	428	583.7	190	adult	0	4	0	NA	0	47.8461	77	0	0.0840437	0.0896377	0	SRR16321382
439_Arm_0818_DNA	439	J	JArmF	2018-08-22	08:31:00	female	dry	433	90.4	10	infant	0.000505089	10	0.0149154	0.0338636	1	48.311	16	0	0.139778	0.00538851	0	SRR16321381
440_Kuw_0818_DNA	440	J	JKuwM	2018-08-22	08:32:00	male	dry	434	125.9	45.188	adult	0.00782593	10	0.0166419	0.470254	3	50.3808	29	0	0.271555	0	0	SRR16321380
441_Taj_0818_DNA	441	J	JTajM	2018-08-22	08:14:00	male	dry	430	205.4	58	adult	0.000401037	10	0.0118427	0.0338636	1	50.0377	61	0	0.14065	0.00916239	0	SRR16321379
442_Mon_0818_DNA	442	J	JMonM	2018-08-22	08:24:00	male	dry	432	122.4	33.6016	adult	0.0122082	10	0.0405549	0.30103	2	47.9897	81	0	0.134822	0.00563563	0	SRR16321378
443_Bah_0818_DNA	443	J	JBahM	2018-08-22	08:38:00	male	dry	435	141.6	10	infant	0.00751867	10	0.0226559	0.331864	3	49.8769	32	0	0.0864119	0.0671689	0	SRR16321376
444_Kas_0818_DNA	444	J	JKasM	2018-08-22	08:38:00	male	dry	429	120.2	22.7302	juvenile	0.00842336	10	0.0216498	0.389074	3	46.9119	20	0	0.0994793	0.00200968	0	SRR16321375
445_Afg_0818_DNA	445	J	JAfgM	2018-08-22	09:20:00	male	dry	439	271.2	10	infant	0.0149447	10	0.0508013	0.29418	2	48.3863	27	0	0.364197	0	0	SRR16321374
446_Cam_0818_DNA	446	J	JCamF	2018-08-22	08:39:00	female	dry	436	250.9	202.488	adult	0.000751649	10	0.0221964	0.0338636	1	47.9695	25	0	0.141275	0.0614059	0	SRR16321373
447_Pak_0818_DNA	447	J	JPakM	2018-08-22	09:12:00	male	dry	438	207.3	154	adult	0.00283405	10	0.00817917	0.346496	3	49.5315	62	0	0.137999	0.0563646	0	SRR16321372
448_Syr_0818_DNA	448	J	JSyrF	2018-08-22	08:17:00	female	dry	431	130.2	58.4136	adult	0.0112129	10	0.025814	0.434373	3	48.2294	84	0	0.104845	0.00264839	0	SRR16321371
449_Col_0818_DNA	449	J	JColF	2018-08-22	08:47:00	female	dry	437	104.3	105.943	adult	0.000115681	10	0.00341608	0.0338636	1	50.4114	38	0	0.140598	0.0698594	0	SRR16321370
450_Luc_0818_DNA	450	F	FLucF	2018-08-23	08:30:00	female	dry	NA	no	226.814	adult	0.0106402	7	0.029888	0.356003	2	49.8624	40.5	0	0.100073	0	0	SRR13574788
451_Cai_0818_DNA	451	F	FCaiM	2018-08-23	09:47:00	male	dry	NA	no	46	adult	0	7	0	NA	0	48.0292	18.3333	0	0.166353	0.0295041	0	SRR13574787
452_Til_0818_DNA	452	B	BTilM	2018-08-24	08:07:00	male	dry	440	165.9	70	adult	0	8	0	NA	0	48.18	42	0	0.0966523	0	0.0507559	SRR16321369
453_Bor_0818_DNA	453	B	BBorF	2018-08-24	09:04:00	female	dry	446	217.4	142	adult	0	8	0	NA	0	49.9113	36	0	0.140682	0.0346462	0	SRR16321368
454_Bur_0818_DNA	454	B	BBurM	2018-08-24	08:59:00	male	dry	445	341.7	82	adult	0.000689676	8	0.0190052	0.0362889	1	50.4041	46	0	0.0663231	0	0	SRR16321367
455_Ban_0818_DNA	455	B	BBanM	2018-08-24	08:38:00	male	dry	443	201.6	142	adult	0.000109475	8	0.00253225	0.0432322	2	48.4558	32	0	0.138263	0	0	SRR16321365
456_Oma_0818_DNA	456	B	BOmaM	2018-08-24	08:41:00	male	dry	444	335.8	58	adult	0.0177196	8	0.0338962	0.522761	5	47.1802	63	0	0.225623	0.043805	0.016404	SRR16321364
457_Alo_0818_DNA	457	B	BAloF	2018-08-24	08:10:00	female	dry	441	49.1	81.8129	adult	0	8	0	NA	0	48.6437	26	0	0.342384	0	0	SRR16321363
458_Lat_0818_DNA	458	B	BLatF	2018-08-24	10:47:00	female	dry	447	198.7	10.3889	infant	0.00231221	9	0.0084556	0.273453	3	49.7512	28	0	0.206499	0.00109694	0	SRR16321362
459_Jac_0818_DNA	459	B	BJacM	2018-08-24	08:17:00	male	dry	442	114.4	22.6341	juvenile	3.36e-05	8	0.000926835	0.0362889	1	50.1966	24	0	0.177843	0.154618	0	SRR16321361
460_Lef_0818_DNA	460	A	ALefF	2018-08-25	08:14:00	female	dry	448	251.4	56.5532	adult	0.00730063	4	0.0191355	0.381524	2	47.4562	96	0	0.0703744	0	0	SRR16321360
461_Tha_0818_DNA	461	A	AThaM	2018-08-25	08:17:00	male	dry	449	305.8	21.5899	juvenile	1.33e-05	4	0.000275877	0.0483214	1	49.9066	91	0	0.144229	0.0604723	0	SRR16321359
462_Luz_0818_DNA	462	A	ALuzM	2018-08-25	08:45:00	male	dry	450	853.8	190	adult	0	4	0	NA	0	47.7307	77	0	0.103461	0	0	SRR16321358
463_Par_0818_DNA	463	A	AParM	2018-08-26	08:18:00	male	dry	452	126.1	70	adult	0.00267313	4	0.0553197	0.0483214	1	48.3417	71	0	0.0122381	0	0	SRR16321357
464_Isa_0818_DNA	464	A	AIsaF	2018-08-26	08:05:00	female	dry	451	650.6	70	adult	0	4	0	NA	0	49.3442	39	0	0.0657985	0.0345442	0	SRR16321356
465_Kas_0818_DNA	465	J	JKasM	2018-08-26	10:00:00	male	dry	453	168.2	22.7302	juvenile	0.00844651	10	0.0217093	0.389074	3	45.8712	20	0	0.0581662	0.00659522	0	SRR16321353
466_Tor_0818_DNA	466	F	FTorF	2018-08-27	09:30:00	female	dry	454	1177	33.8819	adult	0.0144145	6	0.0310056	0.4649	3	48.8455	16.3333	0	0.0852273	0.00714809	0	SRR13574785
467_Pin_0818_DNA	467	F	FPinM	2018-08-27	08:57:00	male	dry	456	461.3	34	adult	0.0149302	6	0.0247719	0.602708	3	50.656	26.6667	0	0.227026	0.049574	0	SRR16321352
468_May_0818_DNA	468	F	FMayF	2018-08-27	08:53:00	female	dry	455	668.9	70	adult	3.5e-05	6	0.000869724	0.0402375	1	50.2319	26.5	0	0.455507	0	0	SRR13574784
469_Bur_0818_DNA	469	B	BBurM	2018-08-28	08:15:00	male	dry	457	204.6	82	adult	0	8	0	NA	0	51.5674	46	0	0.150262	0.00270905	0	SRR16321351
470_Rin_0818_DNA	470	B	BRinF	2018-08-28	08:51:00	female	dry	458	167	68.1633	adult	0.000768836	8	0.010553	0.0728547	2	49.1556	76	0	0.397788	0	0	SRR16321350
471_Cai_0918_DNA	471	F	FCaiM	2018-09-02	08:37:00	male	dry	NA	no	47	adult	0	6	0	NA	0	49.1613	36	0	0.204705	0.0517265	0	SRR13574783
472_Pin_0918_DNA	472	F	FPinM	2018-09-02	09:10:00	male	dry	NA	no	35	adult	0.0224656	6	0.0372744	0.602708	3	50.5528	30.25	0	0.0340925	0.0745943	0	SRR16321349
473_Bon_0918_DNA	473	F	FBonF	2018-09-02	09:17:00	female	dry	NA	no	11.5	infant	0.00519748	6	0.0207671	0.250274	2	50.5567	10	0	0.219616	0.0915068	0	SRR13574782
474_Tor_0918_DNA	474	F	FTorF	2018-09-02	09:03:00	female	dry	461	233.1	35	adult	0.00541544	6	0.0148337	0.365076	2	49.6618	30	0	0.0572651	0.0107631	0	SRR13574781
476_Col_0918_DNA	476	J	JColF	2018-09-03	08:57:00	female	dry	459	366	107	adult	0.00141271	10	0.0362703	0.0389495	2	50.1993	NA	0	0.163604	0.0906306	0	SRR16321348
478_Par_0918_DNA	478	A	AParM	2018-09-04	08:20:00	male	dry	NA	no	71	adult	0.000333159	4	0.00689465	0.0483214	1	49.2697	71	0	0.0153061	0	0	SRR16321347
479_Tha_0918_DNA	479	A	AThaM	2018-09-04	09:38:00	male	dry	NA	no	22.4901	juvenile	1.64e-05	4	0.000340321	0.0483214	1	48.5664	99	0	0.145658	0.043425	0	SRR16321346
480_Luz_0918_DNA	480	A	ALuzM	2018-09-04	10:04:00	male	dry	NA	no	191	adult	0	4	0	NA	0	47.6211	74	0	0.181471	0	0	SRR16321345
481_Par_0918_DNA	481	A	AParM	2018-09-05	08:16:00	male	dry	465	184.8	71	adult	0.000333159	4	0.00689465	0.0483214	1	49.7068	71	0	0.0153061	0	0	SRR16321344
482_Lef_0918_DNA	482	A	ALefF	2018-09-05	08:09:00	female	dry	466	195.6	57.9112	adult	0.001034	4	0.0213985	0.0483214	1	50.4037	103	0	0.0698314	0	0	SRR16321342
483_Isa_0918_DNA	483	A	AIsaF	2018-09-05	08:29:00	female	dry	467	1314.2	71	adult	0	4	0	NA	0	51.7446	35	0	0.106301	0	0	SRR16321341
486_Cai_0918_DNA	486	F	FCaiM	2018-09-06	08:29:00	male	dry	469	174.7	47	adult	7.37e-07	6	1.83e-05	0.0402375	1	47.4949	36	0	0.0859813	0.0282573	0	SRR13574780
487_Luc_0918_DNA	487	F	FLucF	2018-09-06	08:17:00	female	dry	470	341.8	227.848	adult	0.0114034	6	0.0308301	0.369879	2	47.8072	30	0	0	0	0	SRR13574779
488_Pin_0918_DNA	488	F	FPinM	2018-09-06	10:10:00	male	dry	472	547.4	35	adult	0.0186765	6	0.0328763	0.568082	3	49.3438	30.25	0	0.0349748	0.0714885	0	SRR16321340
489_Tor_0918_DNA	489	F	FTorF	2018-09-06	09:55:00	female	dry	471	204.6	35	adult	0.00539905	6	0.0147888	0.365076	2	50.6432	30	0	0.0570918	0.0782776	0	SRR13574778
490_May_0918_DNA	490	F	FMayF	2018-09-06	10:20:00	female	dry	473	192.9	71	adult	0.00715884	6	0.0180371	0.396895	3	48.0942	34.6667	0	0.0132743	0.0224926	0	SRR13574777
492_Syr_0918_DNA	492	J	JSyrF	2018-09-07	08:07:00	female	dry	474	80.6	59.2893	adult	1.22e-05	10	0.00036105	0.0338636	1	49.3502	83	0	0.210613	0.0834792	0	SRR16321339
497_Mon_0918_DNA	497	J	JMonM	2018-09-07	10:03:00	male	dry	482	247.6	34.3102	adult	0.0416387	10	0.0840198	0.495582	5	50.2906	100	0	0.00530316	0.0509104	0	SRR16321338
499_Kas_0918_DNA	499	J	JKasM	2018-09-07	08:25:00	male	dry	475	46.8	23.8825	juvenile	0.000696278	10	0.0205613	0.0338636	1	50.0855	37	0	0.136208	0.0880219	0	SRR16321337
500_Til_0918_DNA	500	B	BTilM	2018-09-08	09:10:00	male	dry	485	352	71	adult	1.61e-05	8	0.000443594	0.0362889	1	49.6651	71	0.083871	0.0543519	0	0	SRR16321336
501_Rin_0918_DNA	501	B	BRinF	2018-09-08	08:29:00	female	dry	483	141.7	69.7029	adult	0	8	0	NA	0	47.3924	86	0.083871	0	0.0662968	0	SRR16321335
502_Jac_0918_DNA	502	B	BJacM	2018-09-08	09:05:00	male	dry	486	116.5	23.5892	juvenile	0.0015101	8	0.00512482	0.294663	2	50.5432	9	0.083871	0.100036	0.0389942	0	SRR16321334
503_Bor_0918_DNA	503	B	BBorF	2018-09-08	09:04:00	female	dry	484	215	143	adult	6.84e-06	8	0.000188459	0.0362889	1	49.6852	43	0.083871	0.0095943	0.102933	0	SRR16321333
504_Syr_0918_DNA	504	J	JSyrF	2018-09-10	09:51:00	female	dry	495	21.7	59.2893	adult	0.000604141	10	0.0115094	0.052491	2	49.8042	83	0.270968	0.175143	0.0694204	0	SRR16321331
505_Afg_0918_DNA	505	J	JAfgM	2018-09-10	10:14:00	male	dry	494	368.6	11	infant	0.0055481	10	0.0259128	0.214107	2	49.2833	NA	0.270968	0.0482702	0	0	SRR16321330
507_Mon_0918_DNA	507	J	JMonM	2018-09-10	08:59:00	male	dry	487	63.5	34.3102	adult	0.0318053	10	0.0641777	0.495582	5	48.1914	100	0.270968	0.0113422	0.0388874	0	SRR16321329
508_Kas_0918_DNA	508	J	JKasM	2018-09-10	10:15:00	male	dry	NA	no	23.8825	juvenile	0.000464164	10	0.0137069	0.0338636	1	51.481	37	0.270968	0.184431	0.0615076	0	SRR16321328
509_Cam_0918_DNA	509	J	JCamF	2018-09-10	08:32:00	female	dry	490	309.3	203.496	adult	0	10	0	NA	0	49.4134	NA	0.270968	0.0885538	0	0	SRR16321327
510_Taj_0918_DNA	510	J	JTajM	2018-09-10	08:28:00	male	dry	NA	no	59	adult	0.0139429	10	0.0463325	0.300932	2	49.3336	91	0.270968	0.155716	0	0	SRR16321326
511_Arm_0918_DNA	511	J	JArmF	2018-09-10	07:48:00	female	dry	488	306.7	11	infant	0.00976404	10	0.0379699	0.257152	2	49.9931	35	0.270968	0.075367	0	0	SRR16321325
512_Pak_0918_DNA	512	J	JPakM	2018-09-10	07:48:00	male	dry	489	71.2	155	adult	0.00303785	10	0.0111923	0.271424	2	50.6845	94	0.270968	0.0373076	0	0	SRR16321324
513_Bah_0918_DNA	513	J	JBahM	2018-09-10	08:59:00	male	dry	492	46	11.0871	infant	0.00104597	10	0.0308878	0.0338636	1	51.4612	42	0.270968	0	0	0	SRR16321833
514_Oma_0918_DNA	514	B	BOmaM	2018-09-11	07:55:00	male	dry	497	179.8	59.0402	adult	0.0103557	8	0.0194765	0.5317	5	49.5633	29	0.270968	0.198822	0.00555679	0	SRR16321832
515_Til_0918_DNA	515	B	BTilM	2018-09-11	10:00:00	male	dry	504	204.2	71	adult	1.61e-05	8	0.000443594	0.0362889	1	50.4343	71	0.270968	0.0543519	0	0	SRR16321830
516_Rin_0918_DNA	516	B	BRinF	2018-09-11	08:15:00	female	dry	499	140.7	69.7029	adult	0	8	0	NA	0	49.8091	86	0.270968	0	0.0662968	0	SRR16321829
517_Lat_0918_DNA	517	B	BLatF	2018-09-11	08:06:00	female	dry	500	250.5	11.4332	infant	0.00465941	9	0.00966663	0.48201	4	49.3245	24	0.270968	0.143566	0.00275664	0	SRR16321828
518_Jac_0918_DNA	518	B	BJacM	2018-09-11	07:53:00	male	dry	496	952.4	23.5892	juvenile	0.00112692	8	0.00382445	0.294663	2	50.2482	9	0.270968	0.0746533	0.0290998	0	SRR16321827
519_Alo_0918_DNA	519	B	BAloF	2018-09-11	07:52:00	female	dry	503	95.9	82.9536	adult	2.45e-06	8	6.75e-05	0.0362889	1	49.5795	34	0.270968	0.0752026	0.0146948	0	SRR16321826
521_Ban_0918_DNA	521	B	BBanM	2018-09-11	08:23:00	male	dry	501	113	143	adult	0.00470982	8	0.0142056	0.331547	3	48.4273	28	0.270968	0.0338811	0.0115399	0	SRR16321825
522_Ado_0918_DNA	522	B	BAdoF	2018-09-11	08:05:00	female	dry	505	92.6	11.7364	infant	0.00561277	8	0.0197537	0.284138	3	47.8484	31	0.270968	0.0505402	0.0130013	0	SRR16321824
523_Luc_0918_DNA	523	F	FLucF	2018-09-12	08:45:00	female	dry	493	380.3	227.848	adult	0.0114464	6	0.0309463	0.369879	2	49.7955	30	0.270968	0	0	0	SRR13574776
524_Pin_0918_DNA	524	F	FPinM	2018-09-12	10:05:00	male	dry	498	758.5	35	adult	0.0129978	6	0.0224552	0.57883	3	49.3961	30.25	0.270968	0.104296	0.0474158	0	SRR16321823
525_Taj_0918_DNA	525	J	JTajM	2018-09-18	08:20:00	male	dry	509	93.7	59	adult	0.0102796	10	0.0277551	0.370369	4	47.5727	91	0.270968	0.0910234	0.0138343	0	SRR16321822
526_Kuw_0918_DNA	526	J	JKuwM	2018-09-18	08:28:00	male	dry	507	162.4	46.4469	adult	0	10	0	NA	0	47.7698	45	0.270968	0.14167	0	0	SRR16321821
527_Syr_0918_DNA	527	J	JSyrF	2018-09-18	08:50:00	female	dry	506	139.4	59.2893	adult	0.00621807	10	0.0194263	0.320085	3	48.8471	83	0.270968	0.273787	0.0444919	0	SRR16321819
528_Cam_0918_DNA	528	J	JCamF	2018-09-18	09:15:00	female	dry	512	186.2	203.496	adult	0	10	0	NA	0	49.0875	NA	0.270968	0.0602466	0.0217579	0	SRR16321818
529_Afg_0918_DNA	529	J	JAfgM	2018-09-18	08:42:00	male	dry	508	279.8	11	infant	9.38e-07	10	2.77e-05	0.0338636	1	49.3665	NA	0.270968	0.0679993	0.0264688	0.0311756	SRR16321817
530_Kas_0918_DNA	530	J	JKasM	2018-09-18	09:16:00	male	dry	NA	no	23.8825	juvenile	0.000279483	10	0.0082532	0.0338636	1	50.6823	37	0.270968	0.277543	0.0702236	0	SRR16321816
531_Bah_0918_DNA	531	J	JBahM	2018-09-18	09:32:00	male	dry	513	141.3	11.0871	infant	0.00240038	10	0.0143823	0.166898	3	49.1507	42	0.270968	0.100534	0.0956275	0	SRR16321815
532_Mon_0918_DNA	532	J	JMonM	2018-09-18	10:13:00	male	dry	514	107.7	34.3102	adult	0.00333084	10	0.0117384	0.283756	4	49.3979	100	0.270968	0.0716178	0.101032	0	SRR16321814
533_Arm_0918_DNA	533	J	JArmF	2018-09-18	09:03:00	female	dry	510	633.4	11	infant	0.0244214	10	0.0423439	0.576739	4	50.8998	35	0.270968	0.0455578	0.0376583	0	SRR16321813
534_Col_0918_DNA	534	J	JColF	2018-09-18	09:06:00	female	dry	511	209.2	107	adult	0.0101209	10	0.0264449	0.382715	4	49.4727	NA	0.270968	0.0806824	0.0185163	0	SRR16321812
535_Lef_0918_DNA	535	A	ALefF	2018-09-19	09:16:00	female	dry	517	212.8	57.9112	adult	0.000387387	4	0.00801689	0.0483214	1	50.3398	103	0.270968	0.0605644	0.201057	0	SRR16321811
536_Luz_0918_DNA	536	A	ALuzM	2018-09-19	07:55:00	male	dry	516	320.1	191	adult	0	4	0	NA	0	49.3103	74	0.270968	0.150441	0.0516387	0	SRR16321810
537_Isa_0918_DNA	537	A	AIsaF	2018-09-19	10:24:00	female	dry	518	986.2	71	adult	0.000538402	4	0.0111421	0.0483214	1	49.0382	35	0.270968	0.146242	0.0978852	0	SRR16321808
538_Tha_0918_DNA	538	A	AThaM	2018-09-19	08:19:00	male	dry	515	531.1	22.4901	juvenile	0.000552811	4	0.00865273	0.0638885	2	48.5899	99	0.270968	0.195661	0.0824447	0	SRR16321807
539_Lat_0918_DNA	539	B	BLatF	2018-09-20	08:57:00	female	dry	519	288.5	11.4332	infant	0.00020026	9	0.0020508	0.0976501	2	49.7356	24	0.270968	0.0996214	0.0361256	0	SRR16321806
540_Ban_0918_DNA	540	B	BBanM	2018-09-20	09:03:00	male	dry	521	188.9	143	adult	0.00545978	8	0.0111087	0.491489	5	50.4453	28	0.270968	0.0758262	0.0164143	0	SRR16321805
541_Alo_0918_DNA	541	B	BAloF	2018-09-20	09:05:00	female	dry	522	188.2	82.9536	adult	4.94e-05	8	0.00022795	0.216674	2	51.8684	34	0.270968	0.0644946	0.0668652	0	SRR16321804
542_Til_0918_DNA	542	B	BTilM	2018-09-20	08:07:00	male	dry	520	319.2	71	adult	0.000175456	8	0.00073762	0.237868	2	49.129	71	0.270968	0.292432	0	0	SRR16321803
543_Tor_0918_DNA	543	F	FTorF	2018-09-21	08:55:00	female	dry	NA	no	35	adult	0.00212833	6	0.00788146	0.270043	3	49.2283	30	0.270968	0.171816	0.038698	0	SRR13574774
544_Cai_0918_DNA	544	F	FCaiM	2018-09-21	08:11:00	male	dry	524	260	47	adult	0.000548582	6	0.00145111	0.378043	2	50.5305	36	0.270968	0.105031	0.019838	0	SRR13574773
545_May_0918_DNA	545	F	FMayF	2018-09-21	08:50:00	female	dry	523	245	71	adult	0.00601427	6	0.0122219	0.49209	3	49.3322	34.6667	0.270968	0.184066	0.0546909	0	SRR13574772
546_Bon_0918_DNA	546	F	FBonF	2018-09-21	07:55:00	female	dry	NA	no	11.5	infant	0.0289229	6	0.0357184	0.809748	5	49.4051	10	0.270968	0.0816256	0.0394673	0	SRR13574771
548_Mon_0918_DNA	548	J	JMonM	2018-09-22	07:49:00	male	dry	530	48.2	34.3102	adult	0.0028578	10	0.0100713	0.283756	4	51.4251	100	0.270968	0.0614468	0.0866839	0	SRR16321802
549_Kuw_0918_DNA	549	J	JKuwM	2018-09-22	09:38:00	male	dry	533	113.6	46.4469	adult	0	10	0	NA	0	49.3231	45	0.270968	0.123684	0.0145185	0.120248	SRR16321801
550_Col_0918_DNA	550	J	JColF	2018-09-22	09:38:00	female	dry	532	140	107	adult	0.0101209	10	0.0264449	0.382715	4	50.4455	NA	0.270968	0.0806824	0.0185163	0	SRR16321800
551_Taj_0918_DNA	551	J	JTajM	2018-09-22	09:49:00	male	dry	534	69.6	59	adult	0.00224792	10	0.0164985	0.136249	3	49.7717	91	0.270968	0.1062	0.0161409	0	SRR16321799
552_Arm_0918_DNA	552	J	JArmF	2018-09-22	08:38:00	female	dry	529	74.3	11	infant	0.0254072	10	0.0517915	0.490568	4	49.8369	35	0.270968	0.0380927	0.0314875	0	SRR16321797
553_Syr_0918_DNA	553	J	JSyrF	2018-09-22	09:58:00	female	dry	535	136.8	59.2893	adult	0.00646728	10	0.0201418	0.321088	3	49.9572	83	0.270968	0.202396	0.044549	0	SRR16321796
554_Pak_0918_DNA	554	J	JPakM	2018-09-22	08:30:00	male	dry	527	65.4	155	adult	0.00460143	10	0.016898	0.272307	2	49.8506	94	0.270968	0.0888418	0.000705716	0.0918999	SRR16321795
555_Kas_0918_DNA	555	J	JKasM	2018-09-22	08:40:00	male	dry	526	65.1	23.8825	juvenile	0	10	0	NA	0	50.4848	37	0.270968	0.251883	0.0765471	0	SRR16321794
557_Bah_0918_DNA	557	J	JBahM	2018-09-22	08:37:00	male	dry	528	36	11.0871	infant	0.00266067	10	0.0200196	0.132903	3	48.937	42	0.270968	0.100589	0.0956797	0	SRR16321793
558_Pin_0918_DNA	558	F	FPinM	2018-09-24	08:04:00	male	dry	541	254.7	35	adult	0.00537178	6	0.0120462	0.445932	3	50.9047	30.25	0.270968	0.0721661	0.0098812	0	SRR16321792
559_Cai_0918_DNA	559	F	FCaiM	2018-09-24	07:33:00	male	dry	536	111.1	47	adult	0.000610369	6	0.00161455	0.378043	2	50.7392	36	0.270968	0.0689148	0.0500307	0	SRR13574770
560_May_0918_DNA	560	F	FMayF	2018-09-24	07:59:00	female	dry	537	322.1	71	adult	0.00875152	6	0.0127022	0.688975	4	48.6202	34.6667	0.270968	0.14641	0.0445748	0	SRR13574769
561_Bon_0918_DNA	561	F	FBonF	2018-09-24	08:30:00	female	dry	542	350	11.5	infant	0.0294576	6	0.0383211	0.768705	5	51.103	10	0.270968	0.0191474	0.0450713	0	SRR13574768
562_Tor_0918_DNA	562	F	FTorF	2018-09-24	08:21:00	female	dry	540	438.9	35	adult	0.00761387	6	0.0247035	0.308211	3	50.2182	30	0.270968	0.13738	0.0300729	0	SRR13574767
563_Luc_0918_DNA	563	F	FLucF	2018-09-24	09:13:00	female	dry	543	259.1	227.848	adult	0.0108178	6	0.0371921	0.290864	2	50.5321	30	0.270968	0.0763908	0	0	SRR13574766
564_Lef_0918_DNA	564	A	ALefF	2018-09-25	07:44:00	female	dry	544	232.9	57.9112	adult	0	4	0	NA	0	51.0436	103	0.270968	0.0788808	0.16095	0	SRR16321791
565_Isa_0918_DNA	565	A	AIsaF	2018-09-25	07:53:00	female	dry	547	192.5	71	adult	0.000704576	4	0.014581	0.0483214	1	50.6967	35	0.270968	0.119754	0.0980812	0	SRR16321790
566_Luz_0918_DNA	566	A	ALuzM	2018-09-25	08:00:00	male	dry	545	285	191	adult	0.000471285	4	0.00975314	0.0483214	1	49.6156	74	0.270968	0.0891007	0.0413269	0	SRR16321789
567_Par_0918_DNA	567	A	AParM	2018-09-25	08:25:00	male	dry	NA	no	71	adult	0.000769358	4	0.00502451	0.153121	3	49.7794	71	0.270968	0.0161152	0.123223	0	SRR16321788
568_Tha_0918_DNA	568	A	AThaM	2018-09-25	07:55:00	male	dry	546	197.7	22.4901	juvenile	0.000480043	4	0.00993438	0.0483214	1	49.1745	99	0.270968	0.152084	0.0628266	0	SRR16321786
569_Col_0918_DNA	569	J	JColF	2018-09-26	08:12:00	female	dry	548	172.8	107	adult	0.00614185	10	0.016748	0.366723	4	49.8025	NA	0.270968	0.0912963	0.0333173	0.0427286	SRR16321785
570_Kas_0918_DNA	570	J	JKasM	2018-09-26	08:26:00	male	dry	551	204.6	23.8825	juvenile	0	10	0	NA	0	49.7704	37	0.270968	0.276722	0.0801512	0	SRR16321784
571_Cam_0918_DNA	571	J	JCamF	2018-09-26	09:17:00	female	dry	556	134.5	203.496	adult	0	10	0	NA	0	48.9479	NA	0.270968	0.129302	0.0531327	0	SRR16321783
572_Arm_0918_DNA	572	J	JArmF	2018-09-26	08:30:00	female	dry	552	430.7	11	infant	0.0218267	10	0.0444928	0.490568	4	49.6142	35	0.270968	0.0327244	0.0390983	0	SRR16321782
573_Pak_0918_DNA	573	J	JPakM	2018-09-26	09:04:00	male	dry	554	229.3	155	adult	0.00460143	10	0.016898	0.272307	2	50.2326	94	0.270968	0.0888418	0.000705716	0.0918999	SRR16321781
574_Bah_0918_DNA	574	J	JBahM	2018-09-26	09:09:00	male	dry	555	148.3	11.0871	infant	0.0018854	10	0.0141863	0.132903	3	48.2979	42	0.270968	0.147275	0.0678005	0	SRR16321780
576_Taj_0918_DNA	576	J	JTajM	2018-09-26	08:58:00	male	dry	553	58.3	59	adult	0.00168312	10	0.0123532	0.136249	3	50.6172	91	0.270968	0.0795166	0.0120854	0	SRR16321779
577_Mon_0918_DNA	577	J	JMonM	2018-09-26	08:24:00	male	dry	549	133.9	34.3102	adult	0.00608576	10	0.0155977	0.39017	4	48.5767	100	0.270968	0.0563862	0.0674925	0	SRR16321778
578_Kuw_0918_DNA	578	J	JKuwM	2018-09-26	09:21:00	male	dry	558	96.1	46.4469	adult	9.43e-05	10	0.00278543	0.0338636	1	50.3404	45	0.270968	0.0878118	0.0103077	0.0853726	SRR16321777
580_Kas_1018_DNA	580	J	JKasM	2018-10-05	08:18:00	male	dry	559	89	24.1163	juvenile	0.000351525	10	0.00310941	0.113052	2	51.2732	24	0.270968	0.263717	0.0644457	0	SRR16321775
581_Pak_1018_DNA	581	J	JPakM	2018-10-05	08:20:00	male	dry	560	86.4	156	adult	0.00934249	10	0.0181301	0.515303	4	48.6021	76	0.270968	0.0566224	0.000492368	0.135018	SRR16321774
582_Afg_1018_DNA	582	J	JAfgM	2018-10-05	08:27:00	male	dry	561	130.9	12	infant	8.56e-07	10	2.53e-05	0.0338636	1	50.3085	NA	0.270968	0.0442142	0.0365841	0.0308742	SRR16321773
583_Kuw_1018_DNA	583	J	JKuwM	2018-10-05	08:46:00	male	dry	562	39.6	47.234	adult	0.000314453	10	0.0020039	0.156921	2	52.9343	33	0.270968	0.111339	0.0410274	0.155015	SRR16321772
584_Syr_1018_DNA	584	J	JSyrF	2018-10-05	09:19:00	female	dry	563	41.1	60	adult	0.00718909	10	0.0247499	0.290469	2	52.8128	68	0.270968	0.175168	0	0.0416621	SRR16321771
585_Ado_1018_DNA	585	B	BAdoF	2018-10-06	09:20:00	female	dry	564	142.3	12.5459	juvenile	0.00245978	8	0.0133556	0.184176	2	50.5775	29	0.270968	0.160192	0	0	SRR16321770
586_Alo_1018_DNA	586	B	BAloF	2018-10-06	08:34:00	female	dry	565	95.1	84	adult	0.000489137	8	0.0141154	0.0346527	2	49.4075	34	0.270968	0.0823385	0.0763692	0	SRR16321769
587_Ban_1018_DNA	587	B	BBanM	2018-10-06	08:21:00	male	dry	566	189.4	144	adult	0.00358209	8	0.011534	0.310568	4	51.383	16	0.270968	0.0926579	0.0163709	0.00920516	SRR16321768
589_Oma_1018_DNA	589	B	BOmaM	2018-10-06	08:39:00	male	dry	568	190.5	60	adult	0.000910703	8	0.00266168	0.342154	3	51.1584	54	0.270968	0.100505	0	0	SRR16321767
590_Rin_1018_DNA	590	B	BRinF	2018-10-06	09:24:00	female	dry	569	234	70.5942	adult	0.00154441	8	0.0131389	0.117545	2	51.4937	102	0.270968	0.051657	0.0743661	0	SRR16321766
591_Tor_1018_DNA	591	F	FTorF	2018-10-07	08:33:00	female	dry	570	524	36	adult	0.00884256	6	0.024825	0.356195	3	49.3198	33.5	0.270968	0.173858	0	0	SRR13574765
592_Cai_1018_DNA	592	F	FCaiM	2018-10-07	09:00:00	male	dry	571	586.1	48	adult	0.000966328	6	0.003637	0.265694	2	50.2293	33	0.270968	0.0690927	0.0681706	0	SRR13574735
593_May_1018_DNA	593	F	FMayF	2018-10-07	09:07:00	female	dry	572	324.4	72	adult	0.00445509	6	0.0089243	0.499208	3	49.0299	NA	0.270968	0.162126	0.0833241	0	SRR13574734
594_Pin_1018_DNA	594	F	FPinM	2018-10-07	09:12:00	male	dry	573	494.7	36	adult	0.00859244	6	0.0132554	0.648222	4	48.9746	29	0.270968	0.12143	0.0166858	0	SRR16321764
595_Bon_1018_DNA	595	F	FBonF	2018-10-07	09:20:00	female	dry	574	310.1	12.4794	juvenile	0.0192889	6	0.029784	0.647626	4	48.258	15.5	0.270968	0.0231361	0.0468214	0	SRR13574733
596_Luc_1018_DNA	596	F	FLucF	2018-10-07	09:18:00	female	dry	575	296.3	228.362	adult	0.0129126	6	0.0377655	0.341915	3	48.5924	NA	0.270968	0.0676471	0.0356005	0	SRR13574732
597_Isa_1018_DNA	597	A	AIsaF	2018-10-09	08:06:00	female	dry	577	205.6	72	adult	0.00177805	5	0.0154142	0.115352	2	49.8717	36	1.06452	0.16378	0.0219757	0.00215946	SRR16321763
598_Luz_1018_DNA	598	A	ALuzM	2018-10-09	08:13:00	male	dry	581	378.8	192	adult	0.00531854	5	0.0176448	0.301422	2	50.0286	70	1.06452	0.0694521	0.042756	0	SRR16321762
599_Tha_1018_DNA	599	A	AThaM	2018-10-09	08:16:00	male	dry	580	94.8	23.3259	juvenile	0.00283953	5	0.0104094	0.272786	2	50.2314	103	1.06452	0.127365	0.0648083	0.00160144	SRR16321761
600_Par_1018_DNA	600	A	AParM	2018-10-09	08:18:00	male	dry	579	234.3	72	adult	0.000574879	5	0.00327744	0.175405	3	50.7629	87	1.06452	0.0118564	0.0840955	0	SRR16321760
601_Par_1018_DNA	601	A	AParM	2018-10-17	09:38:00	male	dry	587	286.5	72	adult	0.000362358	5	0.00409241	0.0885439	2	51.8341	87	1.04516	0.0154015	0.0220572	0	SRR16321759
602_Isa_1018_DNA	602	A	AIsaF	2018-10-17	08:39:00	female	dry	586	690.1	72	adult	0.00169127	5	0.0127055	0.133113	2	49.4459	36	1.04516	0.154363	0.0171759	0.0028076	SRR16321758
603_Luz_1018_DNA	603	A	ALuzM	2018-10-17	08:58:00	male	dry	585	365.9	192	adult	0.00691337	5	0.0229358	0.301422	2	50.3566	70	1.04516	0.0585514	0.0152024	0	SRR16321757
604_Lef_1018_DNA	604	A	ALefF	2018-10-17	08:15:00	female	dry	584	202.7	58.2548	adult	0	5	0	NA	0	51.9347	86	1.04516	0.0908742	0.127049	0	SRR16321756
605_Tha_1018_DNA	605	A	AThaM	2018-10-17	08:48:00	male	dry	583	353.1	23.3259	juvenile	0.00378022	5	0.0132528	0.28524	2	50.8907	103	1.04516	0.0924947	0.0436723	0.00219735	SRR16321755
606_Alo_1018_DNA	606	B	BAloF	2018-10-19	07:58:00	female	dry	590	195	84	adult	0.000909131	8	0.0250526	0.0362889	1	51.7342	34	1.04516	0.0440704	0.083158	0	SRR16321752
607_Jac_1018_DNA	607	B	BJacM	2018-10-19	08:05:00	male	dry	591	263.5	24.3986	juvenile	0.000164808	8	0.00454156	0.0362889	1	50.4967	10	1.04516	0.0842819	0.0863091	0	SRR16321751
609_Lat_1018_DNA	609	B	BLatF	2018-10-19	08:26:00	female	dry	578	166.4	12	infant	0.00522582	9	0.0114354	0.456986	4	50.26	25	1.04516	0.142405	0.119454	0	SRR16321750
610_Rin_1018_DNA	610	B	BRinF	2018-10-19	08:32:00	female	dry	589	150.9	70.5942	adult	0.00359549	8	0.0113761	0.316057	3	49.2453	102	1.04516	0.087305	0.0759517	0	SRR16321749
613_Bor_1018_DNA	613	B	BBorF	2018-10-22	08:45:00	female	dry	593	136.4	144	adult	0.000103839	8	0.00286146	0.0362889	1	51.674	38	1.04516	0	0	0.0864917	SRR16321748
614_Jac_1018_DNA	614	B	BJacM	2018-10-22	07:51:00	male	dry	594	116.4	24.3986	juvenile	0.000143437	8	0.00395264	0.0362889	1	49.4668	10	1.04516	0.0942526	0.0751171	0.00536066	SRR16321747
615_Lat_1018_DNA	615	B	BLatF	2018-10-22	08:08:00	female	dry	595	119.2	12	infant	0.00605717	9	0.011804	0.513146	5	49.9369	25	1.04516	0.148407	0.106954	0.00547331	SRR16321746
616_Bon_1018_DNA	616	F	FBonF	2018-10-23	07:54:00	female	dry	NA	no	12.4794	juvenile	0.000228808	6	0.00568643	0.0402375	1	47.9167	15.5	1.04516	0.0304179	0.102356	0	SRR13574731
617_Tor_1018_DNA	617	F	FTorF	2018-10-23	08:25:00	female	dry	598	480.5	36	adult	0.0528196	6	0.0863166	0.611929	3	49.3504	33.5	1.04516	0.149041	0	0	SRR13574730
617B_Taj_1018_DNA	617B	J	JTajM	2018-10-24	07:57:00	male	dry	600	334.4	60	adult	0	10	0	NA	0	49.0095	47	1.04516	0.00853475	0.0148163	0.170763	SRR16321745
618_Par_1018_DNA	618	A	AParM	2018-10-25	08:37:00	male	dry	606	187.7	72	adult	0.000253267	5	0.000807058	0.313815	2	49.9896	87	1.04516	0.0324191	0.0196977	0	SRR16321744
619_Lef_1018_DNA	619	A	ALefF	2018-10-25	08:44:00	female	dry	607	226.4	58.2548	adult	0	5	0	NA	0	51.0879	86	1.04516	0.0692946	0.0848918	0	SRR16321743
620_Tha_1018_DNA	620	A	AThaM	2018-10-25	07:44:00	male	dry	609	210	23.3259	juvenile	0.00298546	5	0.00703161	0.424576	2	50.1063	103	1.04516	0.118863	0.0418982	0.00291465	SRR16321741
621_Mon_1118_DNA	621	J	JMonM	2018-11-01	07:37:00	male	rainy	614	144.1	36.5	adult	0.000755785	10	0.0223185	0.0338636	1	50.8593	18	1.04516	0.187974	0.035753	0	SRR16321740
622_Kuw_1118_DNA	622	J	JKuwM	2018-11-01	08:35:00	male	rainy	615	372.3	48.8929	adult	0	10	0	NA	0	50.8098	NA	1.04516	0.150137	0.0333516	0.220558	SRR16321739
623_Taj_1118_DNA	623	J	JTajM	2018-11-01	07:33:00	male	rainy	613	308	61	adult	0	10	0	NA	0	48.7062	34	1.04516	0.0150799	0.0197129	0.227198	SRR16321738
624_Pak_1118_DNA	624	J	JPakM	2018-11-01	07:44:00	male	rainy	610	195.5	157	adult	0	10	0	NA	0	50.2583	65	1.04516	0.161523	0	0.115568	SRR16321737
625_Arm_1118_DNA	625	J	JArmF	2018-11-01	09:10:00	female	rainy	611	101.8	13	juvenile	0.00375759	10	0.0221405	0.169716	2	48.4961	NA	1.04516	0.168027	0.0220736	0	SRR16321736
626_Kas_1118_DNA	626	J	JKasM	2018-11-01	08:04:00	male	rainy	612	93.3	25.5714	juvenile	0.000530592	10	0.0156685	0.0338636	1	49.4673	43	1.04516	0.270245	0	0	SRR16321735
627_Par_1118_DNA	627	A	AParM	2018-11-02	08:00:00	male	rainy	619	319.4	73	adult	0	5	0	NA	0	51.4068	87	1.04516	0.0935494	0.0225458	0	SRR16321734
628_Luz_1118_DNA	628	A	ALuzM	2018-11-02	08:32:00	male	rainy	617	277.8	193	adult	0.012137	5	0.0272015	0.44619	3	49.2872	88	1.04516	0.0287493	0.0237136	0	SRR16321733
629_Lef_1118_DNA	629	A	ALefF	2018-11-02	07:44:00	female	rainy	616	129.3	59.6959	adult	0.000797133	5	0.0183632	0.0434092	1	49.5869	103	1.04516	0.116134	0.0852689	0	SRR16321732
630_Tha_1118_DNA	630	A	AThaM	2018-11-02	07:42:00	male	rainy	620	207.2	24.4112	juvenile	0.000131543	5	0.0030303	0.0434092	1	47.763	NA	1.04516	0.202355	0.0419861	0.00292077	SRR16321730
631_Ban_1018_DNA	631	B	BBanM	2018-10-10	08:52:00	male	dry	NA	no	144	adult	0.00173551	8	0.00509299	0.340765	3	49.4981	16	1.21935	0.102839	0.0172519	0.0102166	SRR16321729
632_Kas_1018_DNA	632	J	JKasM	2018-10-24	07:35:00	male	dry	602	222.2	24.1163	juvenile	0.00626591	10	0.0182155	0.343987	3	49.335	24	1.04516	0.198353	0.0277803	0	SRR16321728
633_Pak_1018_DNA	633	J	JPakM	2018-10-24	08:56:00	male	dry	603	450.6	156	adult	0.00580978	10	0.0125896	0.461474	3	49.555	76	1.04516	0.131219	0	0.140778	SRR16321727
634_Cam_1018_DNA	634	J	JCamF	2018-10-24	07:27:00	female	dry	605	195.8	204.5	adult	0.000738101	10	0.0199547	0.0369889	2	52.0731	17	1.04516	0.172243	0	0	SRR16321726
635_Afg_1018_DNA	635	J	JAfgM	2018-10-24	07:30:00	male	dry	601	484.6	12	infant	0	10	0	NA	0	49.9726	NA	1.04516	0.108275	0	0.00521286	SRR16321725
636_Mon_1018_DNA	636	J	JMonM	2018-10-24	07:31:00	male	dry	604	312.1	35.4683	adult	0.0166343	10	0.0348746	0.476974	3	48.8719	38	1.04516	0.107706	0.0180575	0	SRR16321724
637_Arm_1018_DNA	637	J	JArmF	2018-10-24	08:27:00	female	dry	599	685.8	12	infant	0.000314812	10	0.0220692	0.0142648	2	49.7969	11	1.04516	0.0971911	0.0247621	0	SRR16321723
638_Bor_1118_DNA	638	B	BBorF	2018-11-05	08:44:00	female	rainy	624	110.7	145.019	adult	0.0162173	8	0.0430514	0.376697	3	50.476	45	1.04516	0.084409	0	0	SRR16321722
639_Alo_1118_DNA	639	B	BAloF	2018-11-05	08:46:00	female	rainy	621	82.8	84.4818	adult	0.000892835	8	0.0246035	0.0362889	1	49.2446	39	1.04516	0.131653	0	0	SRR16321721
640_Jac_1118_DNA	640	B	BJacM	2018-11-05	08:49:00	male	rainy	912	81.3	25.7818	juvenile	0	8	0	NA	0	49.6392	34	1.04516	0.112534	0	0.0106469	SRR16321719
641_Lat_1118_DNA	641	B	BLatF	2018-11-05	08:41:00	female	rainy	622	163.2	13	juvenile	3.16e-05	9	0.000904977	0.0349513	1	50.2397	7	1.04516	0.289412	0.0562896	0.200724	SRR16321718
642_Til_1118_DNA	642	B	BTilM	2018-11-05	08:43:00	male	rainy	623	181.2	73	adult	0	8	0	NA	0	50.2641	93	1.04516	0.179293	0.0119737	0.0269213	SRR16321717
643_Par_1118_DNA	643	A	AParM	2018-11-05	08:24:00	male	rainy	NA	no	73	adult	0	5	0	NA	0	49.634	87	1.04516	0.160011	0	0	SRR16321716
644_Pin_1118_DNA	644	F	FPinM	2018-11-13	07:55:00	male	rainy	629	899.7	37	adult	0.000876408	6	0.00987096	0.0887865	2	50.075	11	0.170968	0.100474	0.00474247	0	SRR16321715
645_May_1118_DNA	645	F	FMayF	2018-11-13	07:38:00	female	rainy	628	214.9	73	adult	0.000308751	6	0.00767321	0.0402375	1	49.7042	NA	0.170968	0.191469	0.0496953	0	SRR13574729
646_Bon_1118_DNA	646	F	FBonF	2018-11-13	08:26:00	female	rainy	627	220.4	14	juvenile	0.00372402	6	0.011638	0.319989	2	50.4901	NA	0.170968	0.0992074	0	0	SRR13574728
647_Luc_1118_DNA	647	F	FLucF	2018-11-13	08:27:00	female	rainy	625	365.4	230	adult	0.0027279	6	0.0677951	0.0402375	1	50.6591	15	0.170968	0	0	0	SRR13574727
648_Cai_1118_DNA	648	F	FCaiM	2018-11-13	08:55:00	male	rainy	626	200.6	49	adult	0.00338547	6	0.0174495	0.194015	2	49.8808	NA	0.170968	0.173996	0	0	SRR13574726
649_Ban_1118_DNA	649	B	BBanM	2018-11-14	07:57:00	male	rainy	635	104	145	adult	0.0219035	8	0.0425407	0.514883	3	51.2222	NA	0.216129	0.146979	0.0211134	0.11799	SRR16321714
650_Jac_1118_DNA	650	B	BJacM	2018-11-14	07:43:00	male	rainy	632	82.7	25.7818	juvenile	0	8	0	NA	0	51.4121	34	0.216129	0.0849462	0	0.0141577	SRR16321713
651_Bor_1118_DNA	651	B	BBorF	2018-11-14	08:10:00	female	rainy	631	83	145.019	adult	0.0138576	8	0.0367871	0.376697	3	50.3794	45	0.216129	0.140734	0	0	SRR16321712
652_Alo_1118_DNA	652	B	BAloF	2018-11-14	08:22:00	female	rainy	633	78.6	84.4818	adult	0.00074384	8	0.0204977	0.0362889	1	51.8124	39	0.216129	0.109683	0	0	SRR16321711
654_Lef_1118_DNA	654	A	ALefF	2018-11-16	08:43:00	female	rainy	642	170.9	59.6959	adult	0.00111614	5	0.0257121	0.0434092	1	48.6591	103	0.216129	0.179199	0	0.0699553	SRR16321710
655_Tha_1118_DNA	655	A	AThaM	2018-11-16	07:55:00	male	rainy	641	90.7	24.4112	juvenile	0	5	0	NA	0	48.3981	NA	0.216129	0.125889	0.0415679	0	SRR16321708
656_Isa_1118_DNA	656	A	AIsaF	2018-11-16	08:39:00	female	rainy	643	45.3	73	adult	0.00392688	5	0.0633528	0.0619843	2	49.2608	52	0.216129	0.0353885	0.0239876	0.00465159	SRR16321707
657_Bah_1118_DNA	657	J	JBahM	2018-11-17	07:43:00	male	rainy	649	86.4	13	juvenile	8.31e-05	10	0.00245524	0.0338636	1	51.0468	49	0.216129	0.215545	0	0	SRR16321706
658_Syr_1118_DNA	658	J	JSyrF	2018-11-17	07:50:00	female	rainy	650	50	61.2747	adult	0	10	0	NA	0	49.8753	80	0.216129	0.163109	0	0.333607	SRR16321705
658B_Kas_1118_DNA	658B	J	JKasM	2018-10-17	07:49:00	male	dry	NA	no	24.1163	juvenile	0.000585449	10	0.00517858	0.113052	2	47.8277	24	1.04516	0.167607	0.0691286	0	SRR16321704
659_Kas_1118_DNA	659	J	JKasM	2018-11-19	08:46:00	male	rainy	654	111.9	25.5714	juvenile	0.000671988	10	0.00558937	0.120226	2	46.81	43	0.216129	0.173215	0	0	SRR16321703
660_Syr_1118_DNA	660	J	JSyrF	2018-11-19	07:37:00	female	rainy	655	52	61.2747	adult	0.000453547	10	0.0133933	0.0338636	1	50.2983	80	0.216129	0.162575	0	0	SRR16321702
661_Arm_1118_DNA	661	J	JArmF	2018-11-19	07:45:00	female	rainy	652	43.2	13	juvenile	0.0018061	10	0.0062985	0.286751	2	49.4861	NA	0.216129	0.192745	0	0	SRR16321701
662_Col_1118_DNA	662	J	JColF	2018-11-19	07:44:00	female	rainy	651	145.5	109	adult	0.00598447	10	0.0134236	0.445815	3	46.6352	48	0.216129	0.106185	0	0	SRR16321700
663_Tor_1118_DNA	663	F	FTorF	2018-11-20	07:47:00	female	rainy	NA	no	37	adult	0.00638169	6	0.0273803	0.233076	2	48.2814	NA	0.216129	0.171571	0	0	SRR13574724
664_Cai_1118_DNA	664	F	FCaiM	2018-11-20	07:55:00	male	rainy	647	16.9	49	adult	0.000499518	6	0.0124142	0.0402375	1	44.418	NA	0.216129	0.120984	0	0	SRR13574723
665_Jac_1118_DNA	665	B	BJacM	2018-11-20	08:11:00	male	rainy	646	66.1	25.7818	juvenile	0.000688973	8	0.0189858	0.0362889	1	43.2113	34	0.216129	0.0956807	0	0.0086386	SRR16321699
666_Luc_1118_DNA	666	F	FLucF	2018-11-21	08:07:00	female	rainy	656	385.4	230	adult	0.00220373	6	0.054768	0.0402375	1	48.08	15	0.216129	0.135224	0	0	SRR13574722
669_Tor_1118_DNA	669	F	FTorF	2018-11-21	07:58:00	female	rainy	659	362.7	37	adult	0.00512694	6	0.0219969	0.233076	2	48.5704	NA	0.216129	0.155948	0	0	SRR13574721
670_Luz_1118_DNA	670	A	ALuzM	2018-11-22	07:50:00	male	rainy	661	103.6	193	adult	0.00185027	5	0.0410931	0.0450263	2	49.2654	88	0.216129	0.122778	0	0.0162086	SRR16321697
670B_Tha_1118_DNA	670B	A	AThaM	2018-10-22	07:46:00	male	dry	NA	no	23.3259	juvenile	0.00298546	5	0.00703161	0.424576	2	48.6465	103	1.04516	0.118863	0.0418982	0.00291465	SRR16321696
671_Til_1118_DNA	671	B	BTilM	2018-11-27	08:31:00	male	rainy	669	286.6	73	adult	0	8	0	NA	0	50.6035	93	0.216129	0.244463	0	0.0121728	SRR16321695
673_Bur_1118_DNA	673	B	BBurM	2018-11-27	08:20:00	male	rainy	668	226.7	85	adult	0.000113664	8	0.000437534	0.259783	2	49.7744	NA	0.216129	0.167474	0	0.0156839	SRR16321694
674_Lat_1118_DNA	674	B	BLatF	2018-11-27	07:28:00	female	rainy	667	165.9	13	juvenile	0	9	0	NA	0	50.0578	7	0.216129	0.176511	0	0.142955	SRR16321693
675_Ado_1118_DNA	675	B	BAdoF	2018-11-27	07:28:00	female	rainy	666	115.7	13.4201	juvenile	0.00669538	8	0.0150947	0.443559	5	48.2403	NA	0.216129	0.194401	0	0.0799561	SRR16321692
676_Jac_1118_DNA	676	B	BJacM	2018-11-27	07:30:00	male	rainy	665	104.9	25.7818	juvenile	0.000870497	8	0.023988	0.0362889	1	48.3213	34	0.216129	0.126278	0	0.0185134	SRR16321691
677_Isa_1118_DNA	677	A	AIsaF	2018-11-28	07:45:00	female	rainy	672	139	73	adult	0.00182782	5	0.0214281	0.0853001	2	49.4944	52	0.216129	0.115373	0.0160376	0.00310995	SRR16321690
678_Tha_1118_DNA	678	A	AThaM	2018-11-28	07:50:00	male	rainy	NA	no	24.4112	juvenile	0.000329804	5	0.00759756	0.0434092	1	48.8754	NA	0.216129	0.0998171	0.0378049	0	SRR16321689
679_Luz_1118_DNA	679	A	ALuzM	2018-11-28	07:40:00	male	rainy	NA	no	193	adult	0.00144304	5	0.0320489	0.0450263	2	49.4657	88	0.216129	0.129893	0.00726718	0.0126412	SRR16321688
681_Afg_1118_DNA	681	J	JAfgM	2018-11-30	08:09:00	male	rainy	678	213.7	13	juvenile	0.000166205	10	0.00490809	0.0338636	1	49.6204	NA	0.216129	0.0540441	0	0.164522	SRR16321686
682_Cam_1118_DNA	682	J	JCamF	2018-11-30	08:19:00	female	rainy	679	113	205.516	adult	0.0005676	10	0.0167614	0.0338636	1	49.5986	NA	0.216129	0.0771416	0.0568182	0.295127	SRR16321685
683_Mon_1118_DNA	683	J	JMonM	2018-11-30	08:03:00	male	rainy	677	171.2	36.5	adult	0	10	0	NA	0	47.7955	18	0.216129	0.125841	0.105372	0.356505	SRR16321684
684_Bah_1118_DNA	684	J	JBahM	2018-11-30	07:40:00	male	rainy	676	180.4	13	juvenile	0.000662292	10	0.0195576	0.0338636	1	44.7001	49	0.216129	0.0927217	0.102637	0.10547	SRR16321683
685_Arm_1118_DNA	685	J	JArmF	2018-11-30	07:30:00	female	rainy	675	120.9	13	juvenile	0.00222384	10	0.0134509	0.16533	2	47.7147	NA	0.216129	0.102949	0	0	SRR16321682
686_Luc_1218_DNA	686	F	FLucF	2018-12-02	07:32:00	female	rainy	683	139.4	230.433	adult	0	6	0	NA	0	46.7922	76	0.216129	0.13547	0	0	SRR13574720
687_Bon_1218_DNA	687	F	FBonF	2018-12-02	07:26:00	female	rainy	681	197.9	14.3636	juvenile	0.0759336	6	0.123843	0.613146	3	46.8864	7	0.216129	0.0328159	0	0	SRR13574719
688_Tor_1218_DNA	688	F	FTorF	2018-12-02	07:40:00	female	rainy	684	101.5	38	adult	0.000950968	6	0.0236339	0.0402375	1	43.4409	NA	0.216129	0.116257	0	0	SRR13574718
689_Cai_1218_DNA	689	F	FCaiM	2018-12-02	07:26:00	male	rainy	682	184.4	50	adult	0.000454561	6	0.0112969	0.0402375	1	45.7821	34	0.216129	0.237896	0	0	SRR13574717
690_May_1218_DNA	690	F	FMayF	2018-12-02	07:56:00	female	rainy	674	222.6	74	adult	5.3e-05	6	0.0013166	0.0402375	1	47.7918	33	0.216129	0.241316	0.0876529	0	SRR13574716
691_Alo_1218_DNA	691	B	BAloF	2018-12-03	08:40:00	female	rainy	689	106.4	85.8806	adult	0.0207532	8	0.0622597	0.333333	2	48.924	NA	0.216129	0.0402362	0	0	SRR16321681
692_Bor_1218_DNA	692	B	BBorF	2018-12-03	08:13:00	female	rainy	685	298.7	146	adult	0.0111347	8	0.0484903	0.229627	3	46.7368	17	0.216129	0.0881683	0	0	SRR16321680
694_Til_1218_DNA	694	B	BTilM	2018-12-03	08:20:00	male	rainy	686	259.2	74	adult	0	8	0	NA	0	50.0245	22	0.216129	0.138087	0	0.0241336	SRR16321679
695_Jac_1218_DNA	695	B	BJacM	2018-12-03	08:11:00	male	rainy	687	161.5	26	juvenile	0.000870497	8	0.023988	0.0362889	1	41.2363	NA	0.216129	0.126278	0	0.0185134	SRR16321678
697_Syr_1218_DNA	697	J	JSyrF	2018-12-05	07:24:00	female	rainy	694	100.3	62	adult	0.00175318	10	0.0083082	0.211018	2	38.2463	90	0.216129	0.081711	0	0.298739	SRR16321677
698_Cam_1218_DNA	698	J	JCamF	2018-12-05	07:46:00	female	rainy	697	144.6	206	adult	0.0005676	10	0.0167614	0.0338636	1	41.1719	56	0.216129	0.0771416	0.0568182	0.295127	SRR16321675
699_Arm_1218_DNA	699	J	JArmF	2018-12-05	07:24:00	female	rainy	699	179.8	14	juvenile	0.000711959	10	0.0120304	0.0591801	2	37.5813	32	0.216129	0.128306	0	0	SRR16321674
700_Bah_1218_DNA	700	J	JBahM	2018-12-05	07:37:00	male	rainy	696	126.5	14	juvenile	0.000662292	10	0.0195576	0.0338636	1	50.3508	41	0.216129	0.0927217	0.102637	0.10547	SRR16321673
702_Mon_1218_DNA	702	J	JMonM	2018-12-05	07:21:00	male	rainy	695	143.5	37	adult	0	10	0	NA	0	50.0174	98	0.216129	0.100781	0.0843877	0.28551	SRR16321672
703_Isa_1218_DNA	703	A	AIsaF	2018-12-06	07:31:00	female	rainy	700	199.3	74	adult	0.00190362	5	0.0120185	0.158391	2	48.6382	54	0.216129	0.148427	0	0	SRR16321671
704_Lef_1218_DNA	704	A	ALefF	2018-12-06	08:03:00	female	rainy	NA	no	60.7143	adult	0.00304106	5	0.0250229	0.121531	2	48.4396	91	0.216129	0.12127	0	0	SRR16321670
705_Tha_1218_DNA	705	A	AThaM	2018-12-06	07:37:00	male	rainy	NA	no	25	juvenile	0.000424219	5	0.00977255	0.0434092	1	48.4533	103	0.216129	0.0200784	0.0128627	0	SRR16321669
706_Par_1218_DNA	706	A	AParM	2018-12-06	07:40:00	male	rainy	NA	no	74	adult	0	5	0	NA	0	41.9123	94	0.216129	0.164502	0	0	SRR16321668
707_May_1218_DNA	707	F	FMayF	2018-12-11	08:49:00	female	rainy	705	162.2	74	adult	0.000974846	6	0.0242273	0.0402375	1	49.5333	33	0.216129	0.153942	0.0345473	0	SRR13574715
708_Tor_1218_DNA	708	F	FTorF	2018-12-11	07:49:00	female	rainy	704	402.7	38	adult	0.0213339	6	0.0583569	0.365576	2	52.3466	NA	0.216129	0.0667346	0	0	SRR13574711
709_Bon_1218_DNA	709	F	FBonF	2018-12-11	07:34:00	female	rainy	703	438.4	14.3636	juvenile	0.0455658	6	0.0715939	0.636449	4	51.5382	7	0.216129	0.0677847	0	0	SRR13574710
710_Cai_1218_DNA	710	F	FCaiM	2018-12-11	07:45:00	male	rainy	702	183.6	50	adult	0.00266786	6	0.00994299	0.268315	2	45.7521	34	0.216129	0.13492	0	0	SRR13574709
711_Luc_1218_DNA	711	F	FLucF	2018-12-11	07:41:00	female	rainy	701	411.1	230.433	adult	0.00326497	6	0.00815947	0.400145	3	49.2817	76	0.216129	0.123902	0	0	SRR13574708
712_Kuw_1218_DNA	712	J	JKuwM	2018-12-12	08:08:00	male	rainy	893	307.7	49	adult	0.00503161	10	0.0179344	0.280557	3	50.2676	33	0.216129	0	0	0.0160246	SRR16321667
713_Kas_1218_DNA	713	J	JKasM	2018-12-12	08:32:00	male	rainy	897	237.4	26.5472	juvenile	0	10	0	NA	0	49.9457	25	0.216129	0.0594127	0.090697	0.0853458	SRR16321666
716_Afg_1218_DNA	716	J	JAfgM	2018-12-12	08:40:00	male	rainy	894	405.4	14	juvenile	0.000122075	10	0.00360489	0.0338636	1	41.9648	NA	0.216129	0.0982251	0.121486	0.130195	SRR16321664
717_Bah_1218_DNA	717	J	JBahM	2018-12-12	08:35:00	male	rainy	895	351.9	14	juvenile	0.000552341	10	0.0163108	0.0338636	1	39.3115	41	0.216129	0.0260791	0.0855975	0.120763	SRR16321663
718_Isa_1218_DNA	718	A	AIsaF	2018-12-13	09:13:00	female	rainy	899	333	74	adult	0.00166636	5	0.0105205	0.158391	2	49.6295	54	0.216129	0.129927	0	0	SRR16321662
719_Tha_1218_DNA	719	A	AThaM	2018-12-13	09:25:00	male	rainy	904	357.5	25	juvenile	0.000369832	5	0.00851966	0.0434092	1	41.8891	103	0.216129	0.123009	0.0112137	0	SRR16321661
720_Par_1218_DNA	720	A	AParM	2018-12-13	09:36:00	male	rainy	905	629.6	74	adult	0	5	0	NA	0	41.7765	94	0.216129	0.143939	0	0	SRR16321660
722_Oma_1218_DNA	722	B	BOmaM	2018-12-14	07:57:00	male	rainy	901	224.7	62	adult	0.0181947	8	0.042507	0.428039	3	41.1436	23	0.4	0.0781031	0.0482791	0.0348855	SRR16321659
723_Jac_1218_DNA	723	B	BJacM	2018-12-14	07:26:00	male	rainy	906	211.3	26	juvenile	0.000696129	8	0.019183	0.0362889	1	48.3553	NA	0.4	0.100983	0	0.014805	SRR16321658
724_Alo_1218_DNA	724	B	BAloF	2018-12-14	08:19:00	female	rainy	902	126.4	85.8806	adult	0.000908524	8	0.0250359	0.0362889	1	49.5601	NA	0.4	0.0576032	0	0.0926948	SRR16321657
725_Lat_1218_DNA	725	B	BLatF	2018-12-15	08:29:00	female	rainy	907	244.9	14	juvenile	0.0023598	9	0.00655081	0.360229	3	49.3856	NA	0.358065	0.179965	0	0.0337549	SRR16321656
726_Col_1218_DNA	726	J	JColF	2018-12-16	08:20:00	female	rainy	910	104.8	110	adult	5.11e-05	10	0.00150874	0.0338636	1	50.0186	35	0.509677	0	0	0.195032	SRR16321655
727_Cam_1218_DNA	727	J	JCamF	2018-12-16	07:53:00	female	rainy	707	78.8	206	adult	0.000474486	10	0.0140117	0.0338636	1	50.1229	56	0.509677	0.0499635	0.0474973	0.206704	SRR16321653
728_Taj_1218_DNA	728	J	JTajM	2018-12-16	08:44:00	male	rainy	909	98.6	62	adult	0	10	0	NA	0	47.6288	NA	0.509677	0.104853	0	0.180861	SRR16321652
729_Lat_1218_DNA	729	B	BLatF	2018-12-17	08:04:00	female	rainy	911	133.7	14	juvenile	0.002838	9	0.00787832	0.360229	3	42.9282	NA	2.25484	0.123208	0	0.0405953	SRR16321651
731_Bor_1218_DNA	731	B	BBorF	2018-12-17	07:49:00	female	rainy	710	120.5	146	adult	0.0012766	8	0.0160558	0.0795101	2	48.3493	17	2.25484	0	0	0.0300875	SRR16321650
732_Alo_1218_DNA	732	B	BAloF	2018-12-17	07:43:00	female	rainy	708	97.9	85.8806	adult	0.000908524	8	0.0250359	0.0362889	1	44.7176	NA	2.25484	0.0576032	0	0.0926948	SRR16321649
733_Pin_0119_DNA	733	F	FPinM	2019-01-16	08:00:00	male	rainy	NA	no	39	adult	0	6	0	NA	0	49.061	27.5	5.0871	0.0861789	0	0	SRR16321648
734_Luc_0119_DNA	734	F	FLucF	2019-01-16	07:35:00	female	rainy	NA	no	232	adult	0.00111831	6	0.0277926	0.0402375	1	44.674	7	5.0871	0	0	0	SRR13574707
735_Tor_0119_DNA	735	F	FTorF	2019-01-16	08:00:00	female	rainy	713	40.1	39	adult	0.000615584	6	0.0152988	0.0402375	1	40.2829	19.6667	5.0871	0.399028	0	0	SRR13574706
736_May_0119_DNA	736	F	FMayF	2019-01-16	07:47:00	female	rainy	NA	no	75	adult	0.00382905	6	0.0951613	0.0402375	1	37.6261	17.6667	5.0871	0	0	0	SRR13574705
737_Alo_1218_DNA	737	B	BAloF	2019-01-17	08:08:00	female	rainy	718	55.6	87	adult	0	6	0	NA	0	35.9347	NA	3.35161	0	0	0.214637	NA
738_Ado_1218_DNA	738	B	BAdoF	2019-01-17	08:10:00	female	rainy	719	8.7	15.8427	juvenile	0	8	0	NA	0	40.4407	NA	3.35161	0.396175	0	0	NA
739_Jac_1218_DNA	739	B	BJacM	2019-01-17	09:00:00	male	rainy	720	105.9	27.254	juvenile	0	8	0	NA	0	36.5407	NA	3.35161	0.00467418	0	0	NA
740_Bor_0119_DNA	740	B	BBorF	2019-01-17	08:52:00	female	rainy	721	109.4	147.675	adult	0	6	0	NA	0	48.2341	49	3.35161	0.30261	0	0.0333148	SRR16321644
741_Syr_0119_DNA	741	J	JSyrF	2019-01-22	08:40:00	female	rainy	722	169.5	63	adult	NA	0	NA	NA	0	49.2634	78	2.25806	NA	NA	NA	SRR16321641
743_Bor_0119_DNA	743	B	BBorF	2019-01-22	09:28:00	female	rainy	724	37.2	147.675	adult	0	6	0	NA	0	46.2208	49	2.25806	0.30261	0	0.0333148	SRR16321640
744_Cai_0119_DNA	744	F	FCaiM	2019-01-23	09:01:00	male	rainy	725	708.9	51	adult	0	6	0	NA	0	42.5918	27.5	1.72903	0	0	0	SRR13574704
745_May_0119_DNA	745	F	FMayF	2019-01-25	08:31:00	female	rainy	727	487.5	75	adult	0	6	0	NA	0	40.0294	17.6667	1.69677	0.524229	0	0	SRR13574703
746_Tor_0119_DNA	746	F	FTorF	2019-01-25	08:15:00	female	rainy	726	378.6	39	adult	0	6	0	NA	0	41.1708	19.6667	1.69677	0	0	0	SRR13574702
747_Alo_0119_DNA	747	B	BAloF	2019-01-28	07:52:00	female	rainy	728	50.4	87	adult	0.00082309	6	0.0204558	0.0402375	1	44.3113	25	1.94839	0	0	0.107908	SRR16321639
748_Rin_0119_DNA	748	B	BRinF	2019-01-28	08:40:00	female	rainy	730	82.7	74	adult	NA	0	NA	NA	0	46.8557	NA	1.94839	NA	NA	NA	SRR16321638
749_Lat_0119_DNA	749	B	BLatF	2019-01-28	08:02:00	female	rainy	729	100.9	15.6742	juvenile	0.000804291	9	0.0230117	0.0349513	1	35.7569	27	1.94839	0	0	0	SRR16321637
750_Ban_0119_DNA	750	B	BBanM	2019-01-29	08:20:00	male	rainy	NA	no	147	adult	NA	0	NA	NA	0	39.2017	24	2	NA	NA	NA	SRR16321636
751_Jac_0119_DNA	751	B	BJacM	2019-01-29	08:54:00	male	rainy	NA	no	27.254	juvenile	0.00151785	8	0.0418267	0.0362889	1	38.4845	35	2	0.00311013	0	0	SRR16321635
752_Cai_0119_DNA	752	F	FCaiM	2019-01-30	08:26:00	male	rainy	734	318.1	51	adult	0	6	0	NA	0	39.3488	27.5	2.04194	0	0	0	SRR13574700
753_Bon_0119_DNA	753	F	FBonF	2019-01-30	07:46:00	female	rainy	735	443.9	16	juvenile	0.0166181	6	0.0536256	0.309891	2	35.1615	15	2.04194	0.231284	0	0	SRR13574699
754_Tor_0119_DNA	754	F	FTorF	2019-01-30	07:50:00	female	rainy	736	252.2	39	adult	0.00101562	6	0.0252405	0.0402375	1	33.3081	19.6667	2.04194	0.0838509	0	0.00529777	SRR13574698
755_Pin_0119_DNA	755	F	FPinM	2019-01-30	08:33:00	male	rainy	737	350	39	adult	0.00141261	6	0.0351069	0.0402375	1	37.3845	27.5	2.04194	0.181719	0	0	SRR16321634
756_May_0119_DNA	756	F	FMayF	2019-01-31	08:47:00	female	rainy	711	110.3	75	adult	0.000883478	6	0.00551876	0.160086	2	38.9643	17.6667	1.94194	0.380795	0	0	SRR13574697
757_Ado_0119_DNA	757	B	BAdoF	2019-01-31	08:03:00	female	rainy	712	26.5	15.8427	juvenile	0.000145735	8	0.00401597	0.0362889	1	46.5189	35	1.94194	0.198825	0	0.119883	SRR16321633
760_Bor_0219_DNA	760	B	BBorF	2019-02-12	08:15:00	female	rainy	739	20.9	148.176	adult	8.98e-06	6	0.000223203	0.0402375	1	45.3624	32	0.987097	0.149992	0.00772018	0.00472664	SRR16321632
761_Lat_0219_DNA	761	B	BLatF	2019-02-12	08:20:00	female	rainy	740	13.7	16.1955	juvenile	0.000480255	9	0.0137407	0.0349513	1	44.9549	49	0.987097	0.239649	0.00646381	0	SRR16321630
762_Ban_0219_DNA	762	B	BBanM	2019-02-12	08:38:00	male	rainy	741	26.7	148	adult	0.000316333	6	0.00786164	0.0402375	1	47.1257	36	0.987097	0.196586	0	0.000179695	SRR16321629
763_Alo_0219_DNA	763	B	BAloF	2019-02-12	09:13:00	female	rainy	742	6.6	88	adult	0.00422317	6	0.01094	0.386031	2	38.5676	52	0.987097	0.120133	0	0.0304203	SRR16321628
764_Oma_0219_DNA	764	B	BOmaM	2019-02-12	09:20:00	male	rainy	743	52.6	64.1694	adult	0.00781063	8	0.027503	0.283991	3	41.7249	91	0.987097	0.183141	0	0.0191114	SRR16321627
765_Cai_0219_DNA	765	F	FCaiM	2019-02-14	07:35:00	male	rainy	NA	no	52	adult	0.000378364	6	0.0163906	0.0230841	2	42.7752	50	0.8	0.216588	0.0311456	0	SRR13574696
766_Luc_0219_DNA	766	F	FLucF	2019-02-14	07:38:00	female	rainy	NA	no	233	adult	0.01602	6	0.0317411	0.504709	4	37.4597	26	0.8	0.184563	0.00462781	0	SRR13574695
768_Pin_0219_DNA	768	F	FPinM	2019-02-14	08:35:00	male	rainy	NA	no	40	adult	0.000521719	6	0.012966	0.0402375	1	39.7313	52	0.8	0.472131	0	0	SRR16321626
769_May_0219_DNA	769	F	FMayF	2019-02-14	09:00:00	female	rainy	NA	no	76	adult	0.00599174	6	0.0276526	0.21668	4	47.4978	34.5	0.8	0.283948	0	0	SRR13574693
770_Tor_0219_DNA	770	F	FTorF	2019-02-14	09:06:00	female	rainy	NA	no	40	adult	0.00446729	6	0.0144619	0.308901	2	44.0729	31	0.8	0.308849	0	0.0019908	SRR13574692
771_Pak_0219_DNA	771	J	JPakM	2019-02-15	08:13:00	male	rainy	NA	no	160	adult	0.0179809	10	0.0391185	0.459652	3	45.0417	NA	0.790323	0.286501	0	0	SRR16321625
772_Kuw_0219_DNA	772	J	JKuwM	2019-02-15	08:36:00	male	rainy	NA	no	51	adult	0.000824774	10	0.0243558	0.0338636	1	43.6508	37	0.790323	0.0501524	0	0	SRR16321624
773_Syr_0219_DNA	773	J	JSyrF	2019-02-15	09:06:00	female	rainy	NA	no	64.3708	adult	NA	0	NA	NA	0	44.8623	103	0.790323	NA	NA	NA	SRR16321623
774_Kas_0219_DNA	774	J	JKasM	2019-02-15	09:52:00	male	rainy	NA	no	29	juvenile	NA	0	NA	NA	0	39.4013	52	0.790323	NA	NA	NA	SRR16321622
775_Col_0219_DNA	775	J	JColF	2019-02-15	09:50:00	female	rainy	NA	no	112	adult	0	10	0	NA	0	40.1502	34	0.790323	0	0	0	SRR16321621
776_Afg_0219_DNA	776	J	JAfgM	2019-02-15	10:15:00	male	rainy	NA	no	16	juvenile	NA	0	NA	NA	0	44.5155	16	0.790323	NA	NA	NA	SRR16321619
777_Taj_0219_DNA	777	J	JTajM	2019-02-16	07:50:00	male	rainy	NA	no	64	adult	NA	0	NA	NA	0	44.9898	86	0.787097	NA	NA	NA	SRR16321618
778_Mon_0219_DNA	778	J	JMonM	2019-02-16	08:00:00	male	rainy	NA	no	39.5606	adult	0	10	0	NA	0	43.6689	93	0.787097	0.446024	0	0	SRR16321617
779_Bah_0219_DNA	779	J	JBahM	2019-02-16	08:25:00	male	rainy	NA	no	16	juvenile	0.00375714	10	0.0100386	0.374269	3	49.3429	15	0.787097	0.410094	0	0	SRR16321616
780_Cam_0219_DNA	780	J	JCamF	2019-02-16	08:50:00	female	rainy	NA	no	208.508	adult	0	10	0	NA	0	49.327	32	0.787097	0.768789	0	0	SRR16321615
781_Arm_0219_DNA	781	J	JArmF	2019-02-16	09:46:00	female	rainy	NA	no	16	juvenile	NA	0	NA	NA	0	45.613	NA	0.787097	NA	NA	NA	SRR16321614
783_Kas_0219_DNA	783	J	JKasM	2019-02-22	07:46:00	male	rainy	744	158.3	29	juvenile	0	10	0	NA	0	48.3876	52	0.829032	0.415732	0.0150708	0	SRR16321613
786_Taj_0219_DNA	786	J	JTajM	2019-02-22	08:10:00	male	rainy	NA	no	64	adult	0	10	0	NA	0	45.8898	86	0.829032	0.256098	0.0243902	0	SRR16321612
787_Syr_0219_DNA	787	J	JSyrF	2019-02-22	09:12:00	female	rainy	NA	no	64.3708	adult	4.47e-05	10	0.00131923	0.0338636	1	49.1092	103	0.829032	0.128075	0.0266593	0	SRR16321611
788_Col_0219_DNA	788	J	JColF	2019-02-22	09:19:00	female	rainy	NA	no	112	adult	0.000288495	10	0.00104871	0.275095	2	43.7743	34	0.829032	0.405961	0	0	SRR16321610
790_Kuw_0219_DNA	790	J	JKuwM	2019-02-22	10:49:00	male	rainy	NA	no	51	adult	0.000410737	10	0.0121292	0.0338636	1	44.2842	37	0.829032	0.20574	0	0	SRR16321608
791_Ban_0219_DNA	791	B	BBanM	2019-02-23	10:00:00	male	rainy	NA	no	148	adult	0.000233179	6	0.00453624	0.0514035	2	49.7383	36	0.845161	0.232795	0	8.39e-05	SRR16321607
792_Alo_0219_DNA	792	B	BAloF	2019-02-23	08:30:00	female	rainy	NA	no	88	adult	0.00043215	6	0.00282332	0.153064	2	47.4167	52	0.845161	0.242066	0.0262471	0	SRR16321606
793_Jac_0219_DNA	793	B	BJacM	2019-02-23	08:41:00	male	rainy	NA	no	28.4005	juvenile	3.91e-05	6	0.00097176	0.0402375	1	47.9613	35	0.845161	0.317081	0.00794365	0	SRR16321605
794_Bor_0219_DNA	794	B	BBorF	2019-02-23	09:40:00	female	rainy	NA	no	148.176	adult	7.65e-05	6	0.00035966	0.212735	2	50.6544	32	0.845161	0.155099	0.0362145	0	SRR16321604
795_Oma_0219_DNA	795	B	BOmaM	2019-02-23	08:40:00	male	rainy	NA	no	64.1694	adult	0.00667406	6	0.0120033	0.556021	4	47.0606	91	0.845161	0.279213	0.00139311	0.0132557	SRR16321603
796_Cai_0219_DNA	796	F	FCaiM	2019-02-24	09:10:00	male	rainy	NA	no	52	adult	0.000277033	6	0.012001	0.0230841	2	43.5486	50	0.854839	0.339222	0.0261976	0	SRR13574691
797_Bon_0219_DNA	797	F	FBonF	2019-02-24	08:00:00	female	rainy	749	46	16.6132	juvenile	0.00530156	6	0.0111894	0.473801	3	44.0791	34	0.854839	0.353179	0.00284943	0	SRR13574689
798_May_0219_DNA	798	F	FMayF	2019-02-24	08:09:00	female	rainy	NA	no	76	adult	0.00437284	6	0.0201811	0.21668	4	44.6684	34.5	0.854839	0.343519	0	0	SRR13574688
799_Pin_0219_DNA	799	F	FPinM	2019-02-24	07:40:00	male	rainy	NA	no	40	adult	3.9e-05	6	0.000968793	0.0402375	1	45.0807	52	0.854839	0.482801	0	0	SRR16321602
800_Tor_0219_DNA	800	F	FTorF	2019-02-24	07:48:00	female	rainy	747	19	40	adult	0.00383445	6	0.012895	0.297359	3	44.7926	31	0.854839	0.361911	0.012269	0.00145225	SRR13574687
801_Luc_0219_DNA	801	F	FLucF	2019-02-24	08:40:00	female	rainy	748	72.7	233	adult	0.00338819	6	0.0137497	0.246419	3	47.1778	26	0.854839	0.341909	0.00360547	0	SRR13574574
802_Kas_0219_DNA	802	J	JKasM	2019-02-25	08:53:00	male	rainy	752	90.6	29	juvenile	0	10	0	NA	0	46.646	52	0.806452	0.415732	0.0150708	0	SRR16321601
803_Syr_0219_DNA	803	J	JSyrF	2019-02-25	07:57:00	female	rainy	NA	no	64.3708	adult	3.58e-05	10	0.00105645	0.0338636	1	47.3981	103	0.806452	0.23231	0.0213492	0	SRR16321600
804_Cam_0219_DNA	804	J	JCamF	2019-02-25	08:27:00	female	rainy	751	42.9	208.508	adult	0.000202143	10	0.00596933	0.0338636	1	45.6892	32	0.806452	0.366214	0	0	SRR16321599
805_Afg_0219_DNA	805	J	JAfgM	2019-02-25	08:32:00	male	rainy	NA	no	16	juvenile	3.18e-05	10	0.00093819	0.0338636	1	48.2712	16	0.806452	0.210127	0	0	SRR16321597
806_Taj_0219_DNA	806	J	JTajM	2019-02-25	08:23:00	male	rainy	750	102.3	64	adult	0.000244899	10	0.00723192	0.0338636	1	42.0588	86	0.806452	0.451649	0.0121917	0	SRR16321596
807_Arm_0219_DNA	807	J	JArmF	2019-02-25	08:09:00	female	rainy	NA	no	16	juvenile	0.0114748	10	0.0382491	0.300001	3	39.0993	NA	0.806452	0.269401	0	0	SRR16321595
808_Ban_0219_DNA	808	B	BBanM	2019-02-27	09:45:00	male	rainy	NA	no	148	adult	0.000216677	6	0.00421522	0.0514035	2	41.9637	36	0.670968	0.275749	0	7.79e-05	SRR16321594
809_Jac_0219_DNA	809	B	BJacM	2019-02-27	08:25:00	male	rainy	NA	no	28.4005	juvenile	0.000510889	6	0.00140727	0.363036	2	41.9867	35	0.670968	0.296184	0.00742013	0	SRR16321593
810_Alo_0219_DNA	810	B	BAloF	2019-02-27	08:15:00	female	rainy	NA	no	88	adult	0.000379606	6	0.00249206	0.152326	2	39.3721	52	0.670968	0.223125	0.0230089	0	SRR16321592
811_Oma_0219_DNA	811	B	BOmaM	2019-02-27	08:45:00	male	rainy	NA	no	64.1694	adult	0.00578214	6	0.0103991	0.556021	4	47.6457	91	0.670968	0.316802	0.00120693	0.0114842	SRR16321591
812_Lat_0219_DNA	812	B	BLatF	2019-02-27	08:30:00	female	rainy	NA	no	16.1955	juvenile	0.00380316	7	0.00919446	0.413636	4	47.1178	49	0.670968	0.249417	0.0152326	0	SRR16321590
813_Bor_0219_DNA	813	B	BBorF	2019-02-27	08:40:00	female	rainy	NA	no	148.176	adult	6.7e-05	6	0.000314995	0.212735	2	47.8221	32	0.670968	0.168001	0.0332291	0	SRR16321589
814_Taj_0319_DNA	814	J	JTajM	2019-03-11	10:31:00	male	rainy	NA	no	65	adult	0.00253576	10	0.00856546	0.296045	2	47.7286	67	0.425806	0.230223	0.0577994	0	SRR16321588
815_Mon_0319_DNA	815	J	JMonM	2019-03-11	10:00:00	male	rainy	756	60.5	40.537	adult	9.61e-05	10	0.00283641	0.0338636	1	47.4045	90	0.425806	0.348065	0.0151715	0	SRR16321586
817_Col_0319_DNA	817	J	JColF	2019-03-11	09:17:00	female	rainy	754	106.1	113	adult	0.000191986	10	0.000697888	0.275095	2	46.8527	38	0.425806	0.274472	0.0129477	0	SRR16321585
820_Cam_0319_DNA	820	J	JCamF	2019-03-12	08:25:00	female	rainy	NA	no	209.33	adult	0.001511	10	0.00646111	0.23386	2	44.546	38	0.425806	0.306765	0	0	SRR16321584
821_Pak_0319_DNA	821	J	JPakM	2019-03-12	10:28:00	male	rainy	NA	no	161	adult	0.00329174	10	0.00678029	0.485488	4	44.9125	93	0.425806	0.230216	0.0857669	0	SRR16321583
822_Arm_0319_DNA	822	J	JArmF	2019-03-12	08:39:00	female	rainy	757	25.9	17	juvenile	0.0105092	10	0.0311553	0.337318	5	43.3675	30	0.425806	0.215699	0	0	SRR16321582
823_Kas_0319_DNA	823	J	JKasM	2019-03-12	09:20:00	male	rainy	NA	no	30	juvenile	8.12e-05	10	0.00239673	0.0338636	1	44.7	41	0.425806	0.249834	0.0313674	0	SRR16321581
826_Bor_0319_DNA	826	B	BBorF	2019-03-19	07:49:00	female	rainy	760	38.9	149	adult	0.000154829	5	0.00052162	0.296823	2	48.8522	39	0.396774	0.242279	0.0308167	0	SRR16321580
827_Alo_0319_DNA	827	B	BAloF	2019-03-19	07:53:00	female	rainy	762	69	89	adult	1.79e-06	5	4.12e-05	0.0434092	1	44.0434	40	0.396774	0.220126	0.0462341	0	SRR16321579
828_Jac_0319_DNA	828	B	BJacM	2019-03-19	08:02:00	male	rainy	761	88.3	30	juvenile	0.00171086	5	0.0042331	0.404162	2	43.0177	NA	0.396774	0.179128	0	0	SRR16322088
830_Oma_0319_DNA	830	B	BOmaM	2019-03-19	08:10:00	male	rainy	763	71.2	65.1101	adult	1.16e-05	5	0.000267443	0.0434092	1	44.4886	93	0.396774	0.271218	0.00259577	0	SRR16322087
831_Ban_0319_DNA	831	B	BBanM	2019-03-19	08:35:00	male	rainy	764	59.3	149	adult	1.14e-05	5	0.000263765	0.0434092	1	44.5295	29	0.396774	0.333773	0	0	SRR16322085
832_Luz_0319_DNA	832	A	ALuzM	2019-03-20	08:43:00	male	rainy	770	452.2	197	adult	NA	0	NA	NA	0	45.7814	84	0.387097	NA	NA	NA	SRR16322084
833_Amo_0319_DNA	833	A	AAmoM	2019-03-20	08:49:00	male	rainy	773	181.8	89	adult	NA	0	NA	NA	0	46.758	37	0.387097	NA	NA	NA	SRR16322083
834_Tha_0319_DNA	834	A	AThaM	2019-03-20	07:50:00	male	rainy	766	671.8	29	juvenile	0	7	0	NA	0	47.2592	66	0.387097	0.0341834	0.020076	0	SRR16322082
835_Til_0319_DNA	835	A	BTilM	2019-03-20	08:49:00	male	rainy	772	1260.9	77	adult	NA	0	NA	NA	0	43.8638	87	0.387097	NA	NA	NA	SRR16322081
836_Par_0319_DNA	836	A	AParM	2019-03-20	08:20:00	male	rainy	769	292.1	77	adult	0	7	0	NA	0	40.8904	74	0.387097	0	0	0	SRR16322080
837_Kea_0319_DNA	837	A	AKeaF	2019-03-20	08:43:00	female	rainy	771	874.5	5	infant	0.00106556	7	0.0068064	0.156552	2	40.6637	13	0.387097	0	0.0243638	0	SRR16322079
838_Isa_0319_DNA	838	A	AIsaF	2019-03-20	07:50:00	female	rainy	768	38.6	77	adult	0.0144961	7	0.0484554	0.299163	3	42.5041	18	0.387097	0.0554336	0.0290889	0	SRR16322078
839_Lef_0319_DNA	839	A	ALefF	2019-03-20	07:53:00	female	rainy	767	136.6	64	adult	0	7	0	NA	0	34.3638	NA	0.387097	0.0503876	0	0	SRR16322077
841_Bon_0319_DNA	841	F	FBonF	2019-03-21	08:45:00	female	rainy	778	227.8	18	juvenile	0.00441618	6	0.0146477	0.301494	2	41.0841	4	0.380645	0.406358	0	0	SRR13574573
842_Pin_0319_DNA	842	F	FPinM	2019-03-21	08:55:00	male	rainy	775	40.4	41	adult	0	6	0	NA	0	46.0207	25.5	0.380645	0.4953	0	0.0917972	SRR16322076
843_May_0319_DNA	843	F	FMayF	2019-03-21	08:51:00	female	rainy	774	19.2	77	adult	0	6	0	NA	0	44.8235	29.5	0.380645	0.400546	0	0	SRR13574572
845_Cai_0319_DNA	845	F	FCaiM	2019-03-21	08:57:00	male	rainy	779	93	53	adult	0.00048432	6	0.0120365	0.0402375	1	44.5994	19.5	0.380645	0.25927	0.0100996	0	SRR13574571
846_Afg_0319_DNA	846	J	JAfgM	2019-03-22	08:52:00	male	rainy	784	116.2	17	juvenile	0	10	0	NA	0	39.6401	NA	0.374194	0.220143	0	0	SRR16322074
847_Cam_0319_DNA	847	J	JCamF	2019-03-22	09:55:00	female	rainy	786	35.5	209.33	adult	0.00226317	10	0.00967742	0.23386	2	47.9372	38	0.374194	0.114006	0	0	SRR16322073
848_Pak_0319_DNA	848	J	JPakM	2019-03-22	08:58:00	male	rainy	787	114.4	161	adult	0.000386156	10	0.0114033	0.0338636	1	46.9474	93	0.374194	0.215192	0.0777869	0	SRR16322072
849_Arm_0319_DNA	849	J	JArmF	2019-03-22	08:53:00	female	rainy	783	55.7	17	juvenile	0.00862877	10	0.0256262	0.336717	5	43.8453	30	0.374194	0.0509221	0	0	SRR16322071
850_Kas_0319_DNA	850	J	JKasM	2019-03-22	08:49:00	male	rainy	781	64.8	30	juvenile	8.09e-05	10	0.00238776	0.0338636	1	42.5329	41	0.374194	0.133803	0.03125	0	SRR16322070
851_Mon_0319_DNA	851	J	JMonM	2019-03-22	09:30:00	male	rainy	785	45.1	40.537	adult	7.97e-05	10	0.00235402	0.0338636	1	44.3375	90	0.374194	0.139964	0.0125912	0	SRR16322069
852_Syr_0319_DNA	852	J	JSyrF	2019-03-22	08:40:00	female	rainy	780	20.5	65.0741	adult	0	10	0	NA	0	47.4701	NA	0.374194	0.24571	0.076114	0	SRR16322068
853_Bah_0319_DNA	853	J	JBahM	2019-03-22	08:51:00	male	rainy	782	70.7	17	juvenile	0.000615618	10	0.00442	0.13928	3	48.8183	NA	0.374194	0.191283	0.0263014	0	SRR16322067
854_Bor_0319_DNA	854	B	BBorF	2019-03-23	08:32:00	female	rainy	794	40.6	149	adult	0.00143563	5	0.0157166	0.0913449	3	32.6609	39	0.36129	0.129001	0.027373	0	SRR16322066
855_Alo_0319_DNA	855	B	BAloF	2019-03-23	08:00:00	female	rainy	795	38	89	adult	1.78e-06	5	4.1e-05	0.0434092	1	44.5958	40	0.36129	0.110512	0.0602418	0.00983539	SRR16322065
856_Lat_0319_DNA	856	B	BLatF	2019-03-23	07:45:00	female	rainy	797	106.5	17.7184	juvenile	0.00394282	6	0.0104516	0.377245	3	48.1404	NA	0.36129	0.243034	0.0226604	0	SRR16322063
857_Jac_0319_DNA	857	B	BJacM	2019-03-23	08:37:00	male	rainy	793	20.2	30	juvenile	0.00186685	5	0.0055512	0.336297	2	41.3929	NA	0.36129	0.219774	0.00023522	0	SRR16322062
858_Oma_0319_DNA	858	B	BOmaM	2019-03-23	09:00:00	male	rainy	NA	no	65.1101	adult	0.000111093	5	0.00676335	0.0164257	2	35.0945	93	0.36129	0.21163	0.0022682	0	SRR16322061
859_Ban_0319_DNA	859	B	BBanM	2019-03-23	07:50:00	male	rainy	796	32.4	149	adult	0.00046979	5	0.00397279	0.118252	2	47.0648	29	0.36129	0.314695	0.00578713	0	SRR16322060
860_Cai_0319_DNA	860	F	FCaiM	2019-03-24	08:50:00	male	rainy	801	21.7	53	adult	0.000483317	6	0.0120116	0.0402375	1	45.4814	19.5	0.341935	0.118183	0.0100787	0.0187767	SRR13574570
861_Bon_0319_DNA	861	F	FBonF	2019-03-24	08:20:00	female	rainy	791	140.3	18	juvenile	0	6	0	NA	0	43.4588	4	0.341935	0.38637	0	0	SRR13574569
863_Tor_0319_DNA	863	F	FTorF	2019-03-24	08:19:00	female	rainy	790	36.9	41	adult	0.0114294	6	0.0627829	0.182047	3	43.6396	33	0.341935	0.142247	0.0234341	0	SRR13574568
864_Luc_0319_DNA	864	F	FLucF	2019-03-24	08:37:00	female	rainy	798	33.6	234	adult	0	6	0	NA	0	45.4368	35	0.341935	0.322443	0	0.0354287	SRR13574566
865_Pin_0319_DNA	865	F	FPinM	2019-03-24	08:32:00	male	rainy	800	158.4	41	adult	0.00056416	6	0.0140208	0.0402375	1	37.896	25.5	0.341935	0.475822	0	0.054979	SRR16322059
866_Alo_0419_DNA	866	B	BAloF	2019-04-02	08:35:00	female	dry	803	216	89.9917	adult	0	5	0	NA	0	40.3882	NA	0.193548	0.0617754	0.0376812	0.026087	SRR16322058
867_Jac_0419_DNA	867	B	BJacM	2019-04-02	08:50:00	male	dry	805	87.5	30.2748	adult	0.000323311	5	0.00744797	0.0434092	1	38.5199	NA	0.193548	0.383762	0.000410734	0	SRR16322057
868_Ban_0419_DNA	868	B	BBanM	2019-04-02	08:15:00	male	dry	802	141.1	150	adult	0.00037986	5	0.00875068	0.0434092	1	46.3106	NA	0.193548	0.178449	0.0133791	0	SRR16322056
869_Lat_0419_DNA	869	B	BLatF	2019-04-02	08:39:00	female	dry	804	228.1	18.2357	juvenile	0.00481053	6	0.0133435	0.360515	3	38.791	100	0.193548	0.278905	0	0	SRR16322055
870_Oma_0419_DNA	870	B	BOmaM	2019-04-02	09:15:00	male	dry	806	479.5	66.1543	adult	0.000221774	5	0.0135016	0.0164257	2	34.137	99	0.193548	0.141465	0	0	SRR16322054
871_May_0419_DNA	871	F	FMayF	2019-04-03	08:53:00	female	dry	812	192.3	78	adult	0	6	0	NA	0	39.0039	30	0.177419	0.227416	0	0.0478338	NA
872_Bon_0419_DNA	872	F	FBonF	2019-04-03	08:57:00	female	dry	808	67.1	18.341	juvenile	0	6	0	NA	0	24.4035	3	0.177419	0.434693	0	0	NA
873_Luc_0419_DNA	873	F	FLucF	2019-04-03	08:56:00	female	dry	811	63	234.84	adult	0	6	0	NA	0	27.6957	27	0.177419	0.239196	0	0.0353702	NA
874_Cai_0419_DNA	874	F	FCaiM	2019-04-03	07:30:00	male	dry	807	160.2	54	adult	0.000482185	6	0.0119835	0.0402375	1	24.0575	29	0.177419	0.26281	0.000688705	0.0187328	NA
875_Pin_0419_DNA	875	F	FPinM	2019-04-03	08:53:00	male	dry	810	220.3	42	adult	0.000704364	6	0.0175052	0.0402375	1	23.9469	34	0.177419	0.411578	0	0.0686423	SRR16322052
876_Tor_0419_DNA	876	F	FTorF	2019-04-03	08:53:00	female	dry	809	233	42	adult	0.0142431	6	0.0782387	0.182047	3	39.1165	40	0.177419	0.109853	0.0292031	0	NA
877_Luz_0419_DNA	877	A	ALuzM	2019-04-04	08:36:00	male	dry	NA	no	198	adult	0.000179114	7	0.00471514	0.0379869	1	45.6568	105	0.16129	0	0.0316421	0	SRR16322051
879_Tha_0419_DNA	879	A	AThaM	2019-04-04	08:48:00	male	dry	817	65.4	29.4018	juvenile	0	7	0	NA	0	43.4485	NA	0.16129	0.12846	0.00669441	0	SRR16322050
880_Kea_0419_DNA	880	A	AKeaF	2019-04-04	08:52:00	female	dry	819	2171.3	5.95367	infant	0.000602744	7	0.0222899	0.0270411	2	43.9944	NA	0.16129	0.102152	0.0122943	0	SRR16322049
881_Til_0419_DNA	881	A	BTilM	2019-04-04	08:41:00	male	dry	815	90.9	78	adult	0.000152844	7	0.00402359	0.0379869	1	40.1297	NA	0.16129	0.22915	0.00068362	0.0170905	SRR16322048
882_Isa_0419_DNA	882	A	AIsaF	2019-04-04	08:49:00	female	dry	NA	no	78	adult	0.00573282	7	0.0452505	0.126691	3	40.6739	NA	0.16129	0.191172	0.0202241	0	SRR16322047
883_Amo_0419_DNA	883	A	AAmoM	2019-04-04	08:40:00	male	dry	816	71.7	90	adult	0.000831745	7	0.0218956	0.0379869	1	42.546	37	0.16129	0	0	0.0562701	SRR16322046
884_Ban_0419_DNA	884	B	BBanM	2019-04-05	08:28:00	male	dry	821	187.8	150	adult	0.000285774	5	0.00658324	0.0434092	1	47.3247	NA	0.148387	0.134249	0.0100653	0	SRR16322045
886_Lat_0419_DNA	886	B	BLatF	2019-04-05	08:28:00	female	dry	822	45.7	18.2357	juvenile	0.0150205	6	0.0376486	0.398966	3	45.2096	100	0.148387	0.232624	0	0	SRR16322044
887_Alo_0419_DNA	887	B	BAloF	2019-04-05	08:30:00	female	dry	823	39.1	89.9917	adult	0	5	0	NA	0	43.329	NA	0.148387	0.0466102	0.0284308	0.0196829	SRR16322043
889_Luc_0419_DNA	889	F	FLucF	2019-04-06	09:10:00	female	dry	828	98.4	234.84	adult	0	6	0	NA	0	37.0546	27	0.13871	0.239196	0	0.0353702	SRR13574560
89_Jac_0518_DNA	89	B	BJacM	2018-05-01	08:10:00	male	dry	91	204.9	19.4964	juvenile	NA	0	NA	NA	0	43.8576	5	0	NA	NA	NA	SRR16322040
890_Tor_0419_DNA	890	F	FTorF	2019-04-06	08:35:00	female	dry	826	110.2	42	adult	0.0142431	6	0.0782387	0.182047	3	43.7923	40	0.13871	0.109853	0.0292031	0	SRR13574559
891_Cai_0419_DNA	891	F	FCaiM	2019-04-06	09:13:00	male	dry	829	57.5	54	adult	0.000482185	6	0.0119835	0.0402375	1	25.2183	29	0.13871	0.26281	0.000688705	0.0187328	SRR13574558
892_May_0419_DNA	892	F	FMayF	2019-04-06	10:02:00	female	dry	830	94.7	78	adult	0	6	0	NA	0	23.8231	30	0.13871	0.182376	0	0.0383604	SRR13574557
893_Bon_0419_DNA	893	F	FBonF	2019-04-06	08:42:00	female	dry	827	108.7	18.341	juvenile	0	6	0	NA	0	26.2329	3	0.13871	0.434693	0	0	SRR13574555
894_Isa_0419_DNA	894	A	AIsaF	2019-04-07	08:14:00	female	dry	831	274.6	78	adult	0.00536463	7	0.0363481	0.14759	3	28.3248	NA	0.125806	0.152314	0.0161132	0.0614045	SRR16322039
895_Lef_0419_DNA	895	A	ALefF	2019-04-07	08:50:00	female	dry	833	131.6	64.7753	adult	0	7	0	NA	0	46.4745	63	0.125806	0.106703	0	0	SRR16322038
896_Luz_0419_DNA	896	A	ALuzM	2019-04-05	08:55:00	male	dry	NA	no	198	adult	0.000179114	7	0.00471514	0.0379869	1	39.9971	105	0.148387	0	0.0316421	0	SRR16322037
898_Amo_0419_DNA	898	A	AAmoM	2019-04-05	09:03:00	male	dry	NA	no	90	adult	0.000560302	7	0.0147499	0.0379869	1	49.5072	37	0.148387	0	0	0.0379061	SRR16322036
90_Lat_0518_DNA	90	B	BLatF	2018-05-01	08:40:00	female	dry	93	290.1	7.44361	infant	NA	0	NA	NA	0	45.948	24	0	NA	NA	NA	SRR16322035
900_Tha_0419_DNA	900	A	AThaM	2019-04-05	08:54:00	male	dry	NA	no	29.4018	juvenile	0	7	0	NA	0	46.3839	NA	0.148387	0.141898	0.0050678	0	SRR16322034
901_Pin_0419_DNA	901	F	FPinM	2019-04-06	08:34:00	male	dry	825	123.5	42	adult	0.000704364	6	0.0175052	0.0402375	1	27.9853	34	0.13871	0.411578	0	0.0686423	SRR16322033
902_Cam_0419_DNA	902	J	JCamF	2019-04-08	08:14:00	female	dry	841	297.1	210.527	adult	0.00290696	10	0.01805	0.16105	2	26.8542	45	0.116129	0.141529	0	0	SRR16322032
903_Kas_0419_DNA	903	J	JKasM	2019-04-08	08:53:00	male	dry	843	187.9	31	adult	0.000134537	10	0.0039729	0.0338636	1	29.3288	29	0.116129	0	0.0369828	0	SRR16322031
904_Afg_0419_DNA	904	J	JAfgM	2019-04-08	09:02:00	male	dry	844	237.6	18	juvenile	0.00066431	10	0.0196172	0.0338636	1	30.085	30	0.116129	0.282297	0	0	SRR16322029
905_Mon_0419_DNA	905	J	JMonM	2019-04-08	08:21:00	male	dry	840	694	41.1263	adult	0.0014074	10	0.00475708	0.295853	2	29.7785	98	0.116129	0.0145052	0	0	SRR16322028
906_Col_0419_DNA	906	J	JColF	2019-04-08	08:31:00	female	dry	842	413.9	113.87	adult	9.87e-05	10	0.00291527	0.0338636	1	42.3718	48	0.116129	0.251072	0.0109907	0.0642295	SRR16322027
907_Pak_0419_DNA	907	J	JPakM	2019-04-09	08:43:00	male	dry	847	311.1	162	adult	0.000454567	10	0.0134235	0.0338636	1	42.5792	99	0.106452	0.195565	0.0921579	0	SRR16322026
908_Arm_0419_DNA	908	J	JArmF	2019-04-09	08:11:00	female	dry	845	636.7	18	juvenile	0.00121331	10	0.0206678	0.0587054	3	39.3923	45	0.106452	0.0178961	0	0	SRR16322025
909_Syr_0419_DNA	909	J	JSyrF	2019-04-09	08:36:00	female	dry	846	223.1	66.3443	adult	0	10	0	NA	0	44.8687	92	0.106452	0.195111	0.0938192	0	SRR16322024
91_Alo_0518_DNA	91	B	BAloF	2018-05-01	08:50:00	female	dry	NA	no	78.7828	adult	0	8	0	NA	0	39.5282	54	0	0.0410603	0	0	SRR16322023
911_Kuw_0419_DNA	911	J	JKuwM	2019-04-09	09:05:00	male	dry	849	120.4	53.3775	adult	0.00127303	10	0.00968475	0.131447	2	43.0067	33	0.106452	0.092214	0.0248932	0	SRR16322022
912_Bah_0419_DNA	912	J	JBahM	2019-04-09	09:29:00	male	dry	850	310.7	18	juvenile	0.000184095	10	0.00543636	0.0338636	1	47.7576	NA	0.106452	0.101455	0.0336364	0	SRR16322021
913_Col_0419_DNA	913	J	JColF	2019-04-16	08:05:00	female	dry	851	308.3	113.87	adult	0.000269745	10	0.00796563	0.0338636	1	48.7996	48	0.0516129	0.171316	0	0.0561959	SRR16322020
914_Syr_0419_DNA	914	J	JSyrF	2019-04-16	08:09:00	female	dry	859	85.5	66.3443	adult	0	10	0	NA	0	26.7584	92	0.0516129	0.0523814	0	0.0109699	SRR16322018
915_Kas_0419_DNA	915	J	JKasM	2019-04-16	08:31:00	male	dry	852	60.4	31	adult	0.0191637	10	0.0434029	0.441529	4	45.7823	29	0.0516129	0.0706636	0	0	SRR16322017
916_Taj_0419_DNA	916	J	JTajM	2019-04-16	08:05:00	male	dry	853	120	66	adult	6.31e-05	10	0.00186463	0.0338636	1	27.8274	NA	0.0516129	0.209347	0.0789442	0.00217944	SRR16322016
917_Mon_0419_DNA	917	J	JMonM	2019-04-16	08:50:00	male	dry	860	262.2	41.1263	adult	0.00294498	10	0.00603884	0.487674	4	26.3414	98	0.0516129	0.0458392	0.0157667	0	SRR16322015
918_Pak_0419_DNA	918	J	JPakM	2019-04-16	09:30:00	male	dry	857	263	162	adult	0.00404882	10	0.0131606	0.307648	3	29.4221	99	0.0516129	0.0313793	0	0	SRR16322014
919_Kuw_0419_DNA	919	J	JKuwM	2019-04-16	09:16:00	male	dry	854	90.3	53.3775	adult	0.0018922	10	0.00652055	0.290191	2	25.2667	33	0.0516129	0.125185	0.0380626	0.00210592	SRR16322013
92_Kas_0518_DNA	92	J	JKasM	2018-05-02	10:50:00	male	dry	100	237	19.8989	juvenile	NA	0	NA	NA	0	41.2807	39	0	NA	NA	NA	SRR16322012
920_Bah_0419_DNA	920	J	JBahM	2019-04-16	09:04:00	male	dry	855	72.9	18	juvenile	0.0106692	10	0.0266563	0.400253	5	43.7826	NA	0.0516129	0.187593	0	0	SRR16322011
921_Cam_0419_DNA	921	J	JCamF	2019-04-16	09:26:00	female	dry	856	58.1	210.527	adult	0.00416232	10	0.0145077	0.286905	2	42.6029	45	0.0516129	0.100275	0.0224402	0	SRR16322010
922_Arm_0419_DNA	922	J	JArmF	2019-04-16	10:11:00	female	dry	861	55.6	18	juvenile	0.0108608	10	0.0407815	0.266317	2	46.852	45	0.0516129	0.104706	0	0.0112823	SRR16322009
923_Afg_0419_DNA	923	J	JAfgM	2019-04-16	09:04:00	male	dry	858	534	18	juvenile	0.000527015	10	0.0155629	0.0338636	1	44.0884	30	0.0516129	0.183989	0.0134339	0	SRR16322007
924_Isa_0419_DNA	924	A	AIsaF	2019-04-17	07:58:00	female	dry	862	102.6	78	adult	0.00634242	7	0.0259368	0.244534	4	29.9858	NA	0.0451613	0.125549	0.0125698	0.0301776	SRR16322006
926_Tha_0419_DNA	926	A	AThaM	2019-04-17	08:11:00	male	dry	NA	no	29.4018	juvenile	0.00215424	7	0.0180253	0.119512	2	44.3933	NA	0.0451613	0.0633639	0.00990826	0	SRR16322005
927_Luz_0419_DNA	927	A	ALuzM	2019-04-17	08:16:00	male	dry	864	155.2	198	adult	0.00229599	7	0.00557145	0.412099	3	46.0403	105	0.0451613	0.046077	0.00794194	0	SRR16322004
928_Lef_0419_DNA	928	A	ALefF	2019-04-17	08:25:00	female	dry	867	167.8	64.7753	adult	7.97e-06	7	0.00020975	0.0379869	1	42.5144	63	0.0451613	0.129145	0.0143766	0.0644194	SRR16322003
929_Kea_0419_DNA	929	A	AKeaF	2019-04-17	08:37:00	female	dry	866	485.2	5.95367	infant	0.00288275	7	0.0483169	0.0596635	2	44.2269	NA	0.0451613	0.0311427	0.00361804	0.0756125	SRR16322002
93_Arm_0518_DNA	93	J	JArmF	2018-05-02	09:35:00	female	dry	99	563.7	7	infant	NA	0	NA	NA	0	46.0758	22	0	NA	NA	NA	SRR16322001
930_Lat_0419_DNA	930	B	BLatF	2019-04-18	08:00:00	female	dry	869	518.3	18.2357	juvenile	0.0130102	6	0.0294731	0.441427	5	46.9699	100	0.0419355	0.105579	0.00137741	0.0381887	SRR16322000
931_Jac_0419_DNA	931	B	BJacM	2019-04-18	08:04:00	male	dry	870	240.1	30.2748	adult	0.00162208	5	0.00683438	0.237341	2	43.585	NA	0.0419355	0.151285	0.0102048	0.033638	SRR16321999
932_Alo_0419_DNA	932	B	BAloF	2019-04-18	08:13:00	female	dry	871	106.5	89.9917	adult	0.0149882	5	0.0382999	0.391338	2	46.7146	NA	0.0419355	0.110322	0.00927323	0.0488684	SRR16321998
933_Ban_0419_DNA	933	B	BBanM	2019-04-18	08:28:00	male	dry	872	310.8	150	adult	0.000872466	5	0.0200986	0.0434092	1	48.479	NA	0.0419355	0.140055	0.0050411	0.00849315	SRR16321996
935_Afg_0419_DNA	935	J	JAfgM	2019-04-19	09:50:00	male	dry	879	85.3	18	juvenile	0.00036728	10	0.0108459	0.0338636	1	48.8403	30	0.0451613	0.185218	0.0285793	0	SRR16321995
936_Mon_0419_DNA	936	J	JMonM	2019-04-19	09:54:00	male	dry	878	44.6	41.1263	adult	0.00294409	10	0.006037	0.487674	4	47.7764	98	0.0451613	0.0458252	0.0157619	0	SRR16321994
937_Pak_0419_DNA	937	J	JPakM	2019-04-19	08:20:00	male	dry	NA	no	162	adult	0.00294543	10	0.00787629	0.373962	3	45.0724	99	0.0451613	0.0276289	0.0294158	0	SRR16321993
938_Arm_0419_DNA	938	J	JArmF	2019-04-19	09:46:00	female	dry	880	110.4	18	juvenile	0.0108676	10	0.0408068	0.266317	2	48.8783	45	0.0451613	0.154058	0	0.0160391	SRR16321992
939_Bah_0419_DNA	939	J	JBahM	2019-04-19	09:45:00	male	dry	881	104.4	18	juvenile	0.00746119	10	0.0186412	0.400253	5	48.8222	NA	0.0451613	0.166166	0	0	SRR16321991
940_Cam_0419_DNA	940	J	JCamF	2019-04-19	08:18:00	female	dry	875	50.1	210.527	adult	0.00363497	10	0.0126696	0.286905	2	47.7694	45	0.0451613	0.0875702	0.0195971	0	SRR16321990
941_Col_0419_DNA	941	J	JColF	2019-04-19	09:55:00	female	dry	NA	no	113.87	adult	0.00518648	10	0.0173061	0.29969	2	47.7701	48	0.0451613	0.134216	0	0.0562534	SRR16321989
942_Taj_0419_DNA	942	J	JTajM	2019-04-19	08:34:00	male	dry	877	133.6	66	adult	5.71e-05	10	0.00168545	0.0338636	1	49.5496	NA	0.0451613	0.158695	0.0405494	0.00197001	SRR16321988
943_Kas_0419_DNA	943	J	JKasM	2019-04-19	08:25:00	male	dry	876	119.6	31	adult	0.0148923	10	0.0291138	0.511522	5	47.3975	29	0.0451613	0.141141	0.000205945	0	SRR16321987
944_Syr_0419_DNA	944	J	JSyrF	2019-04-24	07:58:00	female	dry	883	314	66.3443	adult	0	10	0	NA	0	48.985	92	0.0290323	0.0665506	0.00704281	0.00949593	SRR16321985
945_Kuw_0419_DNA	945	J	JKuwM	2019-04-24	08:49:00	male	dry	882	95.4	53.3775	adult	0.0148171	10	0.0254875	0.581349	5	44.2135	33	0.0290323	0.0746228	0.033625	0.0018604	SRR16321984
946_Arm_0419_DNA	946	J	JArmF	2019-04-24	08:50:00	female	dry	NA	no	18	juvenile	0.0103111	10	0.04	0.257776	3	42.8194	45	0.0290323	0.138533	0.00612813	0.0144228	SRR16321983
947_Col_0419_DNA	947	J	JColF	2019-04-24	09:56:00	female	dry	884	200	113.87	adult	0.0108288	10	0.0238416	0.454199	5	37.9469	48	0.0290323	0.0767221	0	0.0566479	SRR16321982
948_Pak_0419_DNA	948	J	JPakM	2019-04-25	08:54:00	male	dry	885	222.9	162	adult	0.0021582	10	0.00547264	0.394362	3	42.806	99	0.0258065	0.028484	0.0288667	0	SRR16321981
95_Mon_0518_DNA	95	J	JMonM	2018-05-02	08:18:00	male	dry	96	221.4	30.4776	adult	NA	0	NA	NA	0	40.5925	104	0	NA	NA	NA	SRR16321980
96_Cam_0518_DNA	96	J	JCamF	2018-05-02	08:00:00	female	dry	94	550	199.412	adult	0.0021044	9	0.0602094	0.0349513	1	39.7242	NA	0	0	0	0	SRR16321979
98_Afg_0518_DNA	98	J	JAfgM	2018-05-02	08:14:00	male	dry	95	537.2	7	infant	NA	0	NA	NA	0	40.3404	44	0	NA	NA	NA	SRR16321978
99_Kuw_0518_DNA	99	J	JKuwM	2018-05-02	08:30:00	male	dry	NA	no	42.3636	adult	0	9	0	NA	0	45.0921	49	0	0.629297	0	0	SRR16321977
