# Supplementary material for: Assessing the drivers of gut microbiome composition in wild redfronted lemurs via longitudinal metacommunity analysis
Source: Sci Rep. 2022 Dec 12;12:21462. doi: 10.1038/s41598-022-25733-x (PMC9744850; doi:10.1038/s41598-022-25733-x)
Supplement: Supplementary file 3 — Supplementary Table S2. [file 41598_2022_25733_MOESM3_ESM.xlsx]

## Sheet: Sheet1
Supplementary Table 2. Fecal sample list for 18S rRNA analysis
SampleID	Fecal sample number	Group	Individual	Month	Year	Sex	Season	SRA number
89_Jac_0518_18S	89	B	BJacM	5	2018	M	dry	SRR16321976
180_Bor_0518_18S	180	B	BBorF	5	2018	F	dry	SRR16321974
208_Taj_0618_18S	208	J	JTajM	6	2018	M	dry	SRR16321973
229_Mon_0618_18S	229	J	JMonM	6	2018	M	dry	SRR16321972
101_Goz_0518_18S	101	F	FGozM	5	2018	M	dry	SRR16321971
102_May_0518_18S	102	F	FMayF	5	2018	F	dry	SRR13574827
103_Cai_0518_18S	103	F	FCaiM	5	2018	M	dry	SRR13574826
104_Luc_0518_18S	104	F	FLucF	5	2018	F	dry	SRR13574824
105_Bon_0518_18S	105	F	FBonF	5	2018	F	dry	SRR13574823
106_Tor_0518_18S	106	F	FTorF	5	2018	F	dry	SRR13574822
115_Pin_0518_18S	115	F	FPinM	5	2018	M	dry	SRR16321970
117_Tor_0518_18S	117	F	FTorF	5	2018	F	dry	SRR13574821
118_Bon_0518_18S	118	F	FBonF	5	2018	F	dry	SRR13574764
119_Goz_0518_18S	119	F	FGozM	5	2018	M	dry	SRR16321969
120_May_0518_18S	120	F	FMayF	5	2018	F	dry	SRR13574763
121_Luc_0518_18S	121	F	FLucF	5	2018	F	dry	SRR13574762
158_Cai_0518_18S	158	F	FCaiM	5	2018	M	dry	SRR13574761
159_May_0518_18S	159	F	FMayF	5	2018	F	dry	SRR13574760
160_Goz_0518_18S	160	F	FGozM	5	2018	M	dry	SRR16321968
161_Pin_0518_18S	161	F	FPinM	5	2018	M	dry	SRR16321967
184_Bon_0518_18S	184	F	FBonF	5	2018	F	dry	SRR13574759
186_Pin_0518_18S	186	F	FPinM	5	2018	M	dry	SRR16321966
187_Tor_0518_18S	187	F	FTorF	5	2018	F	dry	SRR13574756
213_Tor_0618_18S	213	F	FTorF	6	2018	F	dry	SRR13574755
214_May_0618_18S	214	F	FMayF	6	2018	F	dry	SRR13574754
215_Pin_0618_18S	215	F	FPinM	6	2018	M	dry	SRR16321965
216_Luc_0618_18S	216	F	FLucF	6	2018	F	dry	SRR13574753
217_Bon_0618_18S	217	F	FBonF	6	2018	F	dry	SRR13574752
218_Tor_0618_18S	218	F	FTorF	6	2018	F	dry	SRR13574751
219_Cai_0618_18S	219	F	FCaiM	6	2018	M	dry	SRR13574750
220_Goz_0618_18S	220	F	FGozM	6	2018	M	dry	SRR16321963
242_Bon_0618_18S	242	F	FBonF	6	2018	F	dry	SRR13574749
243_Tor_0618_18S	243	F	FTorF	6	2018	F	dry	SRR13574748
244_Cai_0618_18S	244	F	FCaiM	6	2018	M	dry	SRR13574746
245_Luc_0618_18S	245	F	FLucF	6	2018	F	dry	SRR13574745
246_May_0618_18S	246	F	FMayF	6	2018	F	dry	SRR13574744
247_Pin_0618_18S	247	F	FPinM	6	2018	M	dry	SRR16321962
267_Bon_0618_18S	267	F	FBonF	6	2018	F	dry	SRR13574743
268_Tor_0618_18S	268	F	FTorF	6	2018	F	dry	SRR13574742
269_Luc_0618_18S	269	F	FLucF	6	2018	F	dry	SRR13574741
270_Pin_0618_18S	270	F	FPinM	6	2018	M	dry	SRR16321961
271_Cai_0618_18S	271	F	FCaiM	6	2018	M	dry	SRR13574740
272_May_0618_18S	272	F	FMayF	6	2018	F	dry	SRR13574739
299_Tor_0718_18S	299	F	FTorF	7	2018	F	dry	SRR13574738
300_Cai_0718_18S	300	F	FCaiM	7	2018	M	dry	SRR13574737
301_Pin_0718_18S	301	F	FPinM	7	2018	M	dry	SRR16321960
302_Goz_0718_18S	302	F	FGozM	7	2018	M	dry	SRR16321959
303_May_0718_18S	303	F	FMayF	7	2018	F	dry	SRR13574657
304_Bon_0718_18S	304	F	FBonF	7	2018	F	dry	SRR13574656
329_Pin_0718_18S	329	F	FPinM	7	2018	M	dry	SRR16321958
330_Goz_0718_18S	330	F	FGozM	7	2018	M	dry	SRR16321957
331_Cai_0718_18S	331	F	FCaiM	7	2018	M	dry	SRR13574655
332_Bon_0718_18S	332	F	FBonF	7	2018	F	dry	SRR13574654
338_May_0718_18S	338	F	FMayF	7	2018	F	dry	SRR13574653
339_Luc_0718_18S	339	F	FLucF	7	2018	F	dry	SRR13574652
341_May_0718_18S	341	F	FMayF	7	2018	F	dry	SRR13574651
342_Tor_0718_18S	342	F	FTorF	7	2018	F	dry	SRR13574650
343_Luc_0718_18S	343	F	FLucF	7	2018	F	dry	SRR13574649
355_Luc_0718_18S	355	F	FLucF	7	2018	F	dry	SRR13574648
356_Cai_0718_18S	356	F	FCaiM	7	2018	M	dry	SRR13574646
357_Bon_0718_18S	357	F	FBonF	7	2018	F	dry	SRR13574645
358_Tor_0718_18S	358	F	FTorF	7	2018	F	dry	SRR13574644
359_Pin_0718_18S	359	F	FPinM	7	2018	M	dry	SRR16321956
360_May_0718_18S	360	F	FMayF	7	2018	F	dry	SRR13574643
392_Cai_0818_18S	392	F	FCaiM	8	2018	M	dry	SRR13574642
393_May_0818_18S	393	F	FMayF	8	2018	F	dry	SRR13574641
394_Pin_0818_18S	394	F	FPinM	8	2018	M	dry	SRR16321955
403_Tor_0818_18S	403	F	FTorF	8	2018	F	dry	SRR13574640
404_May_0818_18S	404	F	FMayF	8	2018	F	dry	SRR13574639
405_Bon_0818_18S	405	F	FBonF	8	2018	F	dry	SRR13574638
428_Tor_0818_18S	428	F	FTorF	8	2018	F	dry	SRR13574635
429_Luc_0818_18S	429	F	FLucF	8	2018	F	dry	SRR13574634
430_Cai_0818_18S	430	F	FCaiM	8	2018	M	dry	SRR13574633
431_Pin_0818_18S	431	F	FPinM	8	2018	M	dry	SRR16321954
432_Bon_0818_18S	432	F	FBonF	8	2018	F	dry	SRR13574632
433_May_0818_18S	433	F	FMayF	8	2018	F	dry	SRR13574631
450_Luc_0818_18S	450	F	FLucF	8	2018	F	dry	SRR13574630
451_Cai_0818_18S	451	F	FCaiM	8	2018	M	dry	SRR13574629
466_Tor_0818_18S	466	F	FTorF	8	2018	F	dry	SRR13574628
467_Pin_0818_18S	467	F	FPinM	8	2018	M	dry	SRR16321952
468_May_0818_18S	468	F	FMayF	8	2018	F	dry	SRR13574627
471_Cai_0918_18S	471	F	FCaiM	9	2018	M	dry	SRR13574626
472_Pin_0918_18S	472	F	FPinM	9	2018	M	dry	SRR16321951
473_Bon_0918_18S	473	F	FBonF	9	2018	F	dry	SRR13574624
474_Tor_0918_18S	474	F	FTorF	9	2018	F	dry	SRR13574623
486_Cai_0918_18S	486	F	FCaiM	9	2018	M	dry	SRR13574622
487_Luc_0918_18S	487	F	FLucF	9	2018	F	dry	SRR13574621
488_Pin_0918_18S	488	F	FPinM	9	2018	M	dry	SRR16321950
489_Tor_0918_18S	489	F	FTorF	9	2018	F	dry	SRR13574620
490_May_0918_18S	490	F	FMayF	9	2018	F	dry	SRR13574619
524_Pin_0918_18S	524	F	FPinM	9	2018	M	dry	SRR16321949
544_Cai_0918_18S	544	F	FCaiM	9	2018	M	dry	SRR13574616
545_May_0918_18S	545	F	FMayF	9	2018	F	dry	SRR13574615
546_Bon_0918_18S	546	F	FBonF	9	2018	F	dry	SRR13574613
558_Pin_0918_18S	558	F	FPinM	9	2018	M	dry	SRR16321948
559_Cai_0918_18S	559	F	FCaiM	9	2018	M	dry	SRR13574612
560_May_0918_18S	560	F	FMayF	9	2018	F	dry	SRR13574611
561_Bon_0918_18S	561	F	FBonF	9	2018	F	dry	SRR13574610
562_Tor_0918_18S	562	F	FTorF	9	2018	F	dry	SRR13574609
563_Luc_0918_18S	563	F	FLucF	9	2018	F	dry	SRR13574608
591_Tor_1018_18S	591	F	FTorF	10	2018	F	dry	SRR13574607
592_Cai_1018_18S	592	F	FCaiM	10	2018	M	dry	SRR13574606
594_Pin_1018_18S	594	F	FPinM	10	2018	M	dry	SRR16321947
595_Bon_1018_18S	595	F	FBonF	10	2018	F	dry	SRR13574604
616_Bon_1018_18S	616	F	FBonF	10	2018	F	dry	SRR13574546
617_Tor_1018_18S	617	F	FTorF	10	2018	F	dry	SRR13574545
644_Pin_1118_18S	644	F	FPinM	11	2018	M	rainy	SRR16321946
647_Luc_1118_18S	647	F	FLucF	11	2018	F	rainy	SRR13574542
707_May_1218_18S	707	F	FMayF	12	2018	F	rainy	SRR13574541
709_Bon_1218_18S	709	F	FBonF	12	2018	F	rainy	SRR13574539
710_Cai_1218_18S	710	F	FCaiM	12	2018	M	rainy	SRR13574538
711_Luc_1218_18S	711	F	FLucF	12	2018	F	rainy	SRR13574535
733_Pin_0119_18S	733	F	FPinM	1	2019	M	rainy	SRR16321945
734_Luc_0119_18S	734	F	FLucF	1	2019	F	rainy	SRR13574534
735_Tor_0119_18S	735	F	FTorF	1	2019	F	rainy	SRR13574533
736_May_0119_18S	736	F	FMayF	1	2019	F	rainy	SRR13574532
744_Cai_0119_18S	744	F	FCaiM	1	2019	M	rainy	SRR13574531
745_May_0119_18S	745	F	FMayF	1	2019	F	rainy	SRR13574530
746_Tor_0119_18S	746	F	FTorF	1	2019	F	rainy	SRR13574529
752_Cai_0119_18S	752	F	FCaiM	1	2019	M	rainy	SRR13574528
753_Bon_0119_18S	753	F	FBonF	1	2019	F	rainy	SRR13574527
754_Tor_0119_18S	754	F	FTorF	1	2019	F	rainy	SRR13574526
755_Pin_0119_18S	755	F	FPinM	1	2019	M	rainy	SRR16321944
756_May_0119_18S	756	F	FMayF	1	2019	F	rainy	SRR13574524
765_Cai_0219_18S	765	F	FCaiM	2	2019	M	rainy	SRR13574523
766_Luc_0219_18S	766	F	FLucF	2	2019	F	rainy	SRR13574522
767_Bon_0219_18S	767	F	FBonF	2	2019	F	rainy	SRR13574521
768_Pin_0219_18S	768	F	FPinM	2	2019	M	rainy	SRR16321943
769_May_0219_18S	769	F	FMayF	2	2019	F	rainy	SRR13574520
770_Tor_0219_18S	770	F	FTorF	2	2019	F	rainy	SRR13574820
797_Bon_0219_18S	797	F	FBonF	2	2019	F	rainy	SRR13574819
798_May_0219_18S	798	F	FMayF	2	2019	F	rainy	SRR13574818
799_Pin_0219_18S	799	F	FPinM	2	2019	M	rainy	SRR16321941
800_Tor_0219_18S	800	F	FTorF	2	2019	F	rainy	SRR13574817
801_Luc_0219_18S	801	F	FLucF	2	2019	F	rainy	SRR13574816
842_Pin_0319_18S	842	F	FPinM	3	2019	M	rainy	SRR16321940
860_Cai_0319_18S	860	F	FCaiM	3	2019	M	rainy	SRR13574814
861_Bon_0319_18S	861	F	FBonF	3	2019	F	rainy	SRR13574813
862_May_0319_18S	862	F	FMayF	3	2019	F	rainy	SRR13574812
871_May_0319_18S	871	F	FMayF	3	2019	F	rainy	SRR13574810
873_Luc_0319_18S	873	F	FLucF	3	2019	F	rainy	SRR13574809
874_Cai_0319_18S	874	F	FCaiM	3	2019	M	rainy	SRR13574808
875_Pin_0319_18S	875	F	FPinM	3	2019	M	rainy	SRR16321939
876_Tor_0319_18S	876	F	FTorF	3	2019	F	rainy	SRR13574807
889_Luc_0419_18S	889	F	FLucF	4	2019	F	dry	SRR13574806
890_Tor_0419_18S	890	F	FTorF	4	2019	F	dry	SRR13574805
891_Cai_0419_18S	891	F	FCaiM	4	2019	M	dry	SRR13574803
892_May_0419_18S	892	F	FMayF	4	2019	F	dry	SRR13574802
893_Bon_0419_18S	893	F	FBonF	4	2019	F	dry	SRR13574801
901_Pin_0419_18S	901	F	FPinM	4	2019	M	dry	SRR16321938
286_Ado_0718_18S	286_366_376	B	BAdoF	7	2018	F	dry	SRR16321937
397_Ado_0818_18S	397	B	BAdoF	8	2018	F	dry	SRR16321936
522_Ado_0918_18S	522	B	BAdoF	9	2018	F	dry	SRR16321935
675_Ado_1018_18S	675	B	BAdoF	10	2018	F	dry	SRR16321934
738_Ado_0119_18S	738_757	B	BAdoF	1	2018	F	rainy	SRR16321933
98_Afg_0518_18S	98_138_154	J	JAfgM	5	2018	M	dry	SRR16321932
294_Afg_0718_18S	294_316_369	J	JAfgM	7	2018	M	dry	SRR16321929
379_Afg_0818_18S	379_416_445	J	JAfgM	8	2018	M	dry	SRR16321928
776_Afg_0219_18S	776_805	J	JAfgM	2	2019	M	rainy	SRR16321925
904_Afg_0419_18S	904_923_935	J	JAfgM	4	2019	M	dry	SRR16321924
91_Alo_0518_18S	91_122_166	B	BAloF	5	2018	F	dry	SRR16321923
193_Alo_0618_18S	193_237_249	B	BAloF	6	2018	F	dry	SRR16321922
278_Alo_0718_18S	278_322_353	B	BAloF	7	2018	F	dry	SRR16321921
408_Alo_0818_18S	408_426_457	B	BAloF	8	2018	F	dry	SRR16321920
519_Alo_0918_18S	519_541	B	BAloF	9	2018	F	dry	SRR16321918
586_Alo_1018_18S	586_606	B	BAloF	10	2018	F	dry	SRR16321917
639_Alo_1118_18S	639_652_672	B	BAloF	11	2018	F	rainy	SRR16321916
737_Alo_0119_18S	737_747	B	BAloF	1	2019	F	rainy	SRR16321915
763_Alo_0219_18S	763_792_810	B	BAloF	2	2019	F	rainy	SRR16321914
827_Alo_0319_18S	827_855	B	BAloF	3	2019	F	rainy	SRR16321913
110_Amo_0518_18S	110_144	A	AAmoM	5	2018	M	dry	SRR16321912
833_Amo_0319_18S	833	A	AAmoM	3	2018	M	rainy	SRR16321911
883_Amo_0419_18S	883_898	A	AAmoM	4	2018	M	dry	SRR16321910
93_Arm_0518_18S	93_134_157	J	AArmF	5	2018	F	dry	SRR16321909
206_Arm_0618_18S	206_263	J	AArmF	6	2018	F	dry	SRR16321907
296_Arm_0718_18S	296_312_370	J	AArmF	7	2018	F	dry	SRR16321906
380_Arm_0818_18S	380_415_439	J	AArmF	8	2018	F	dry	SRR16321905
475_Arm_0918_18S	475_511_533	J	AArmF	9	2018	F	dry	SRR16321904
637_Arm_1018_18S	637	J	AArmF	10	2018	F	dry	SRR16321903
699_Arm_1218_18S	699_714	J	AArmF	12	2018	F	rainy	SRR16321902
822_Arm_0319_18S	822_849	J	AArmF	3	2019	F	rainy	SRR16321901
908_Arm_0419_18S	908_922_938_946	J	AArmF	4	2019	F	dry	SRR16321900
136_Bah_0518_18S	136_176_183	J	JBahM	5	2018	M	dry	SRR16321899
207_Bah_0618_18S	207_256	J	JBahM	6	2018	M	dry	SRR16321898
290_Bah_0718_18S	290_317_368	J	JBahM	7	2018	M	dry	SRR16321896
382_Bah_0818_18S	382_413_443	J	JBahM	8	2018	M	dry	SRR16321895
513_Bah_0918_18S	513_531_557_574	J	JBahM	9	2018	M	dry	SRR16321894
657_Bah_1118_18S	657_684	J	JBahM	11	2018	M	rainy	SRR16321893
700_Bah_1218_18S	700_7171	J	JBahM	12	2018	M	rainy	SRR16321892
779_Bah_0219_18S	779_785	J	JBahM	2	2019	M	rainy	SRR16321891
124_Ban_0518_18S	124_148_162	B	BBanM	5	2018	M	dry	SRR16321890
192_Ban_0618_18S	192_241_252	B	BBanM	6	2018	M	dry	SRR16321889
282_Ban_0718_18S	282_321_352	B	BBanM	7	2018	M	dry	SRR16321888
407_Ban_0818_18S	407_427_455	B	BBanM	8	2018	M	dry	SRR16321887
521_Ban_0918_18S	521_540	B	BBanM	9	2018	M	dry	SRR16321885
587_Ban_1018_18S	587_611_631	B	BBanM	10	2018	M	dry	SRR16321884
750_Ban_0119_18S	750	B	BBanM	1	2019	M	rainy	SRR16321883
762_Ban_0219_18S	762_791_808	B	BBanM	2	2019	M	rainy	SRR16321882
831_Ban_0319_18S	831_859	B	BBanM	3	2019	M	rainy	SRR16321881
112_Bor_0518_18S	112_126_180	B	BBorF	5	2018	F	dry	SRR16321880
189_Bor_0618_18S	189_233_248	B	BBorF	6	2018	F	dry	SRR16321879
285_Bor_0718_18S	285_320_350	B	BBorF	7	2018	F	dry	SRR16321878
401_Bor_0818_18S	401_422_453	B	BBorF	8	2018	F	dry	SRR16321877
503_Bor_0918_18S	503_520	B	BBorF	9	2018	F	dry	SRR16321876
588_Bor_1018_18S	588_613	B	BBorF	10	2018	F	dry	SRR16321874
638_Bor_1118_18S	638_651	B	BBorF	11	2018	F	rainy	SRR16321873
692_Bor_1218_18S	692_731	B	BBorF	12	2018	F	rainy	SRR16321872
740_Bor_0119_18S	740_743	B	BBorF	1	2019	F	rainy	SRR16321871
760_Bor_0219_18S	760_794_813	B	BBorF	2	2019	F	rainy	SRR16321870
826_Bor_0319_18S	826_854	B	BBorF	3	2019	F	rainy	SRR16321869
128_Bur_0518_18S	128_165_182	B	BBurM	5	2018	M	dry	SRR16321868
194_Bur_0618_18S	194_236_254	B	BBurM	6	2018	M	dry	SRR16321867
281_Bur_0718_18S	281_328_351	B	BBurM	7	2018	M	dry	SRR16321866
399_Bur_0818_18S	399_454_469	B	BBurM	8	2018	M	dry	SRR16321865
203_Cam_0618_18S	203_226_258	J	JCamF	6	2018	F	dry	SRR16321863
291_Cam_0718_18S	291_315_345	J	JCamF	7	2018	F	dry	SRR16321862
384_Cam_0818_18S	384_414_446	J	JCamF	8	2018	F	dry	SRR16321861
634_Cam_1018_18S	634	J	JCamF	10	2018	F	dry	SRR16321860
698_Cam_1218_18S	698_727	J	JCamF	12	2018	F	rainy	SRR16321859
780_Cam_0219_18S	780_804	J	JCamF	2	2019	F	rainy	SRR16321858
820_Cam_0319_18S	820_847	J	JCamF	3	2019	F	rainy	SRR16321857
902_Cam_0419_18S	902_921_940	J	JCamF	4	2019	F	dry	SRR16321856
114_Col_0518_18S	114_133	J	JColF	5	2018	F	dry	SRR16321855
204_Col_0618_18S	204_257	J	JColF	6	2018	F	dry	SRR16321854
292_Col_0718_18S	292_310_375	J	JColF	7	2018	F	dry	SRR16321852
386_Col_0818_18S	386_419_449	J	JColF	8	2018	F	dry	SRR16321851
662_Col_1118_18S	662_680	J	JColF	11	2018	F	rainy	SRR16321850
726_Col_1218_18S	726	J	JColF	12	2018	F	rainy	SRR16321849
775_Col_0219_18S	775_788	J	JColF	2	2019	F	rainy	SRR16321848
817_Col_0319_18S	817	J	JColF	3	2019	F	rainy	SRR16321847
906_Col_0419_18S	906_913_941_947	J	JColF	4	2019	F	dry	SRR16321846
139_Isa_0518_18S	139_170_177	A	AIsaF	5	2018	F	dry	SRR16321845
201_Isa_0618_18S	201_222_275	A	AIsaF	6	2018	F	dry	SRR16321844
307_Isa_0718_18S	307_336_362	A	AIsaF	7	2018	F	dry	SRR16321843
387_Isa_0818_18S	387_434_464	A	AIsaF	8	2018	F	dry	SRR16321841
483_Isa_0918_18S	483_537_565	A	AIsaF	9	2018	F	dry	SRR16321840
597_Isa_1018_18S	597_602	A	AIsaF	10	2018	F	dry	SRR16321839
656_Isa_1118_18S	656_677	A	AIsaF	11	2018	F	rainy	SRR16321838
703_Isa_1218_18S	703_718	A	AIsaF	12	2018	F	rainy	SRR16321837
838_Isa_0319_18S	838	A	AIsaF	3	2019	F	rainy	SRR16321836
191_Jac_0618_18S	191_234_255	B	BJacM	6	2018	M	dry	SRR16321835
279_Jac_0718_18S	279_326_349	B	BJacM	7	2018	M	dry	SRR16321834
396_Jac_0818_18S	396_424_459	B	BJacM	8	2018	M	dry	SRR16322249
502_Jac_0918_18S	502_518	B	BJacM	9	2018	M	dry	SRR16322248
607_Jac_1018_18S	607_614	B	BJacM	10	2018	M	dry	SRR16322246
640_Jac_1118_18S	640_650_665_676	B	BJacM	11	2018	M	rainy	SRR16322245
739_Jac_0119_18S	739_751	B	BJacM	1	2019	M	rainy	SRR16322244
759_Jac_0219_18S	759_793_809	B	BJacM	2	2019	M	rainy	SRR16322243
92_Kas_0518_18S	92_130_152	J	JKasM	5	2018	M	dry	SRR16322242
211_Kas_0618_18S	211_227_265	J	JKasM	6	2018	M	dry	SRR16322241
293_Kas_0718_18S	293_313_373	J	JKasM	7	2018	M	dry	SRR16322240
412_Kas_0818_18S	412_444_465	J	JKasM	8	2018	M	dry	SRR16322239
477_Kas_0918_18S	499_508_530_555_570	J	JKasM	9	2018	M	dry	SRR16322238
580_Kas_1018_18S	580	J	JKasM	10	2018	M	dry	SRR16322237
626_Kas_1118_18S	626	J	JKasM	11	2018	M	rainy	SRR16322234
713_Kas_1218_18S	713	J	JKasM	12	2018	M	rainy	SRR16322233
774_Kas_0219_18S	774_783_802	J	JKasM	2	2019	M	rainy	SRR16322232
823_Kas_0319_18S	823_850	J	JKasM	3	2019	M	rainy	SRR16322231
903_Kas_0419_18S	903_915_943	J	JKasM	4	2019	M	dry	SRR16322230
837_Kea_0319_18S	837	A	AKeaF	3	2019	F	rainy	SRR16322229
99_Kuw_0518_18S	99_135_151	J	JKuwM	5	2018	M	dry	SRR16322228
212_Kuw_0618_18S	212_261	J	JKuwM	6	2018	M	dry	SRR16322227
297_Kuw_0718_18S	297_340_346	J	JKuwM	7	2018	M	dry	SRR16322226
378_Kuw_0818_18S	378_417_440	J	JKuwM	8	2018	M	dry	SRR16322225
496_Kuw_0918_18S	526_549_578	J	JKuwM	9	2018	M	dry	SRR16322223
583_Kuw_1018_18S	583	J	JKuwM	10	2018	M	dry	SRR16322222
712_Kuw_1218_18S	712	J	JKuwM	12	2018	M	rainy	SRR16322221
772_Kuw_0219_18S	772_790	J	JKuwM	2	2019	M	rainy	SRR16322220
911_Kuw_0419_18S	911_919_945	J	JKuwM	4	2019	M	dry	SRR16322219
90_Lat_0518_18S	90_125_168	B	BLatF	5	2018	F	dry	SRR16322218
238_Lat_0618_18S	238_251	B	BLatF	6	2018	F	dry	SRR16322217
284_Lat_0718_18S	284_323_347	B	BLatF	7	2018	F	dry	SRR16322216
398_Lat_0818_18S	398_421_458	B	BLatF	8	2018	F	dry	SRR16322215
517_Lat_0918_18S	517_539	B	BLatF	9	2018	F	dry	SRR16322214
609_Lat_1018_18S	609_615	B	BLatF	10	2018	F	dry	SRR16322212
641_Lat_1118_18S	641_674	B	BLatF	11	2018	F	rainy	SRR16322211
749_Lat_0119_18S	749	B	BLatF	1	2019	F	rainy	SRR16322210
761_Lat_0219_18S	761_812	B	BLatF	2	2019	F	rainy	SRR16322209
869_Lat_0419_18S	869_886_930	B	BLatF	4	2019	F	dry	SRR16322208
108_Lef_0518_18S	108_142_171	A	ALefF	5	2018	F	dry	SRR16322207
198_Lef_0618_18S	198_223_273	A	ALefF	6	2018	F	dry	SRR16322206
306_Lef_0718_18S	306_334_364	A	ALefF	7	2018	F	dry	SRR16322205
391_Lef_0818_18S	391_437_460	A	ALefF	8	2018	F	dry	SRR16322204
482_Lef_0918_18S	482_535_564	A	ALefF	9	2018	F	dry	SRR16322203
604_Lef_1018_18S	604_619	A	ALefF	10	2018	F	dry	SRR16322201
629_Lef_1118_18S	629_654	A	ALefF	11	2018	F	rainy	SRR16322200
704_Lef_1218_18S	704	A	ALefF	12	2018	F	rainy	SRR16322199
878_Lef_0419_18S	878_895_928	A	ALefF	4	2019	F	dry	SRR16322198
141_Luz_0518_18S	141_172_178	A	ALuzM	5	2018	M	dry	SRR16322197
200_Luz_0618_18S	200_225_276	A	ALuzM	6	2018	M	dry	SRR16322196
308_Luz_0718_18S	308_333_363	A	ALuzM	7	2018	M	dry	SRR16322195
390_Luz_0818_18S	370_438_462	A	ALuzM	8	2018	M	dry	SRR16322194
480_Luz_0918_18S	480_536_566	A	ALuzM	9	2018	M	dry	SRR16322193
598_Luz_1018_18S	598_603	A	ALuzM	10	2018	M	dry	SRR16322192
628_Luz_1118_18S	628_670_679	A	ALuzM	11	2018	M	rainy	SRR16322190
696_Luz_1218_18S	696	A	ALuzM	12	2018	M	rainy	SRR16322189
832_Luz_0319_18S	832	A	ALuzM	3	2019	M	rainy	SRR16322188
877_Luz_0419_18S	877_896_927	A	ALuzM	4	2019	M	dry	SRR16322187
95_Mon_0518_18S	95_129_156	J	JMonM	5	2018	M	dry	SRR16322186
202_Mon_0618_18S	202_229_259	J	JMonM	6	2018	M	dry	SRR16322185
295_Mon_0718_18S	295_311_372	J	JMonM	7	2018	M	dry	SRR16322184
385_Mon_0818_18S	385_411_442	J	JMonM	8	2018	M	dry	SRR16322183
497_Mon_0918_18S	497_507_532_548_577	J	JMonM	9	2018	M	dry	SRR16322182
636_Mon_1018_18S	636	J	JMonM	10	2018	M	dry	SRR16322181
621_Mon_1118_18S	621	J	JMonM	11	2018	M	rainy	SRR16322179
702_Mon_1218_18S	702	J	JMonM	12	2018	M	rainy	SRR16322178
742_Mon_0119_18S	742	J	JMonM	1	2019	M	rainy	SRR16322177
778_Mon_0219_18S	778_784	J	JMonM	2	2019	M	rainy	SRR16322176
815_Mon_0319_18S	815_851	J	JMonM	3	2019	M	rainy	SRR16322175
905_Mon_0419_18S	905_917	J	JMonM	4	2019	M	dry	SRR16322174
111_Oma_0518_18S	111_167_181	B	BOmaM	5	2018	M	dry	SRR16322173
196_Oma_0618_18S	196_232_239	B	BOmaM	6	2018	M	dry	SRR16322172
287_Oma_0718_18S	287_324_354	B	BOmaM	7	2018	M	dry	SRR16322171
395_Oma_0818_18S	395_423_456	B	BOmaM	8	2018	M	dry	SRR16322170
514_Oma_0918_18S	514	B	BOmaM	9	2018	M	dry	SRR16322168
589_Oma_1018_18S	589_612	B	BOmaM	10	2018	M	dry	SRR16322167
653_Oma_1118_18S	653	B	BOmaM	11	2018	M	rainy	SRR16322166
722_Oma_1218_18S	722	B	BOmaM	12	2018	M	rainy	SRR16322165
758_Oma_0119_18S	758	B	BOmaM	1	2019	M	rainy	SRR16322164
764_Oma_0219_18S	764_795_811	B	BOmaM	2	2019	M	rainy	SRR16322163
830_Oma_0319_18S	830_858	B	BOmaM	3	2019	M	rainy	SRR16322162
870_Oma_0419_18S	870_888_934	B	BOmaM	4	2019	M	dry	SRR16322161
97_Pak_0518_18S	97_137_150	J	JPakM	5	2018	M	dry	SRR16322160
210_Pak_0618_18S	210_231_266	J	JPakM	6	2018	M	dry	SRR16322159
298_Pak_0718_18S	298_319_374	J	JPakM	7	2018	M	dry	SRR16322157
381_Pak_0818_18S	381_410_447	J	JPakM	8	2018	M	dry	SRR16322156
512_Pak_0918_18S	512_554_573	J	JPakM	9	2018	M	dry	SRR16322155
581_Pak_1018_18S	581_633	J	JPakM	10	2018	M	dry	SRR16322154
624_Pak_1118_18S	624	J	JPakM	11	2018	M	rainy	SRR16322153
701_Pak_1218_18S	701	J	JPakM	12	2018	M	rainy	SRR16322152
821_Pak_0319_18S	821_848	J	JPakM	3	2019	M	rainy	SRR16322151
907_Pak_0419_18S	907_918_937_948	J	JPakM	4	2019	M	dry	SRR16322150
107_Par_0518_18S	107_143_173	A	AParM	5	2018	M	dry	SRR16322149
199_Par_0618_18S	199_224_277	A	AParM	6	2018	M	dry	SRR16322148
309_Par_0718_18S	309_335_365	A	AParM	7	2018	M	dry	SRR16322146
388_Par_0818_18S	388_435_463	A	AParM	8	2018	M	dry	SRR16322145
478_Par_0918_18S	478_481_567	A	AParM	9	2018	M	dry	SRR16322144
600_Par_1018_18S	600_601_618	A	AParM	10	2018	M	dry	SRR16322143
627_Par_1118_18S	627_643	A	AParM	11	2018	M	rainy	SRR16322142
706_Par_1218_18S	706_720	A	AParM	12	2018	M	rainy	SRR16322141
836_Par_0319_18S	836	A	AParM	3	2019	M	rainy	SRR16322140
127_Rin_0618_18S	127_146_169	B	BRinF	6	2018	F	dry	SRR16322139
280_Rin_0718_18S	280_235_367	B	BRinF	7	2018	F	dry	SRR16322138
400_Rin_0818_18S	400_425_470	B	BRinF	8	2018	F	dry	SRR16322137
501_Rin_0918_18S	501_516	B	BRinF	9	2018	F	dry	SRR16322135
590_Rin_1018_18S	590_610	B	BRinF	10	2018	F	dry	SRR16322134
209_Syr_0618_18S	209_228_262	J	JSyrF	6	2018	F	dry	SRR16322133
289_Syr_0718_18S	289_314_344	J	JSyrF	7	2018	F	dry	SRR16322132
383_Syr_0818_18S	383_418_448	J	JSyrF	8	2018	F	dry	SRR16322131
492_Syr_0918_18S	492_504_527_553	J	JSyrF	9	2018	F	dry	SRR16322130
584_Syr_1018_18S	584	J	JSyrF	10	2018	F	dry	SRR16322129
658_Syr_1118_18S	658_660	J	JSyrF	11	2018	F	rainy	SRR16322128
697_Syr_1218_18S	697_715	J	JSyrF	12	2018	F	rainy	SRR16322127
741_Syr_0119_18S	741	J	JSyrF	1	2019	F	rainy	SRR16322126
773_Syr_0219_18S	773_787_803	J	JSyrF	2	2019	F	rainy	SRR16322123
909_Syr_0419_18S	909_914_944	J	JSyrF	4	2019	F	dry	SRR16322122
260_Taj_0618_18S	208_260	J	JTajM	6	2018	M	dry	SRR16322121
288_Taj_0718_18S	288_318_371	J	JTajM	7	2018	M	dry	SRR16322120
377_Taj_0818_18S	377_409_441	J	JTajM	8	2018	M	dry	SRR16322119
510_Taj_0918_18S	510_525_551_576	J	JTajM	9	2018	M	dry	SRR16322118
617_Taj_1018_18S	617B	J	JTajM	10	2018	M	dry	SRR16322117
623_Taj_1118_18S	623	J	JTajM	11	2018	M	rainy	SRR16322116
777_Taj_0219_18S	777_786_806	J	JTajM	2	2019	M	rainy	SRR16322115
814_Taj_0319_18S	814	J	JTajM	3	2019	M	rainy	SRR16322114
109_Tha_0518_18S	109_140_174	A	AThaM	5	2018	M	dry	SRR16322112
197_Tha_0618_18S	197_221_274	A	AThaM	6	2018	M	dry	SRR16322111
305_Tha_0718_18S	305_337_361	A	AThaM	7	2018	M	dry	SRR16322110
389_Tha_0818_18S	389_436_461	A	AThaM	8	2018	M	dry	SRR16322109
479_Tha_0918_18S	479_538_568	A	AThaM	9	2018	M	dry	SRR16322108
599_Tha_1018_18S	599_605_620	A	AThaM	10	2018	M	dry	SRR16322107
705_Tha_1218_18S	705_719	A	AThaM	12	2018	M	rainy	SRR16322106
834_Tha_0319_18S	834	A	AThaM	3	2019	M	rainy	SRR16322105
145_Til_0518_18S	145_149_163_175	B	BTilM	5	2018	M	dry	SRR16322104
195_Til_0618_18S	195_235_250	B	BTilM	6	2018	M	dry	SRR16322103
283_Til_0718_18S	283_327_348	B	BTilM	7	2018	M	dry	SRR16322101
402_Til_0818_18S	402_420_452	B	BTilM	8	2018	M	dry	SRR16322100
500_Til_0918_18S	500_515_542	B	BTilM	9	2018	M	dry	SRR16322099
642_Til_1118_18S	642_671	B	BTilM	11	2018	M	rainy	SRR16322098
694_Til_1218_18S	694	B	BTilM	12	2018	M	rainy	SRR16322097
835_Til_0319_18S	835	A	BTilM	3	2019	M	rainy	SRR16322096
