# Supplementary material for: Assessing the drivers of gut microbiome composition in wild redfronted lemurs via longitudinal metacommunity analysis
Source: Sci Rep. 2022 Dec 12;12:21462. doi: 10.1038/s41598-022-25733-x (PMC9744850; doi:10.1038/s41598-022-25733-x)
Supplement: Supplementary file 4 — Supplementary Table S5. [file 41598_2022_25733_MOESM4_ESM.xlsx]

## Sheet: Sheet1
Supplementary Table 5. ASVs obtained for the 16S rRNA amplicon sequencing.
OTU	101_Goz_0518_DNA	102_May_0518_DNA	103_Cai_0518_DNA	104_Luc_0518_DNA	105_Bon_0518_DNA	106_Tor_0518_DNA	107_Par_0518_DNA	108_Lef_0518_DNA	109_Tha_0518_DNA	110_Amo_0518_DNA	111_Oma_0518_DNA	112_Bor_0518_DNA	113_Syr_0518_DNA	114_Col_0518_DNA	115_Pin_0518_DNA	116_Cai_0518_DNA	117_Tor_0518_DNA	118_Bon_0518_DNA	119_Goz_0518_DNA	120_May_0518_DNA	121_Luc_0518_DNA	122_Alo_0518_DNA	123_Ado_0518_DNA	124_Ban_0518_DNA	125_Lat_0518_DNA	126_Bor_0518_DNA	127_Rin_0518_DNA	128_Bur_0518_DNA	129_Mon_0518_DNA	130_Kas_0518_DNA	131_Syr_0518_DNA	132_Cam_0518_DNA	133_Col_0518_DNA	134_Arm_0518_DNA	135_Kuw_0518_DNA	136_Bah_0518_DNA	137_Pak_0518_DNA	138_Afg_0518_DNA	139_Isa_0518_DNA	140_Tha_0518_DNA	141_Luz_0518_DNA	142_Lef_0518_DNA	143_Par_0518_DNA	144_Amo_0518_DNA	145_Til_0518_DNA	148_Ban_0518_DNA	149_Til_0518_DNA	150_Pak_0518_DNA	151_Kuw_0518_DNA
ASV_000009	773	1009	1538	1508	1502	1558	836	818	2253	898	1812	1061	597	2063	1412	1824	1470	740	298	704	1012	1028	576	1268	1809	1357	1586	935	987	923	2231	1077	1501	2714	2146	3234	2270	1277	1625	3361	2505	1087	1468	1745	824	1538	616	1580	1260
ASV_000005	863	878	353	700	70	388	286	572	1599	370	2020	740	1512	426	749	1648	1121	347	269	747	933	924	867	885	47	36	648	934	626	499	911	536	428	498	64	1149	600	409	533	577	245	212	470	691	1884	1092	1614	1116	833
ASV_000003	363	366	559	713	571	406	485	644	2101	280	629	416	210	611	387	1116	529	570	193	515	611	929	685	418	584	368	564	342	432	517	871	339	674	1316	635	964	683	569	778	1378	951	1191	517	706	267	643	189	842	906
ASV_000008	1130	211	194	325	217	252	417	440	361	493	528	268	494	506	87	166	577	196	760	384	227	181	474	173	373	188	418	308	383	132	408	420	371	193	259	689	160	313	235	205	433	315	341	397	573	148	290	441	432
ASV_000001	1957	794	2	0	351	443	871	760	1	0	2074	1430	0	337	1149	1	591	676	1435	1027	11	560	1589	402	192	106	1277	869	1732	1062	68	2729	29	3	846	3465	955	122	1796	0	1638	1928	1885	1	1541	584	1052	1706	1031
ASV_000002	629	460	550	895	468	676	559	599	1541	485	545	404	346	591	449	954	832	524	341	448	692	861	471	434	762	419	481	364	581	502	975	437	718	1085	580	1259	722	462	537	1119	1022	898	578	1160	367	765	326	908	695
ASV_000007	1817	959	2204	1090	691	989	184	1039	1767	1423	1631	1435	868	523	1030	656	929	711	796	849	490	789	197	488	751	329	614	253	280	468	535	306	428	547	445	1014	381	696	831	678	782	773	214	2550	1497	609	1516	699	2271
ASV_000006	1227	163	28	0	2031	467	657	195	1009	8	1144	1094	1	590	1688	1	326	943	112	154	3	265	304	973	728	523	641	113	1117	532	0	0	89	113	2989	2038	1024	1010	1576	139	908	182	1222	12	2010	727	1295	269	222
ASV_000004	549	208	447	834	1496	128	110	116	2055	169	693	361	217	744	2027	2167	1048	784	95	524	1395	656	560	117	2893	1901	448	460	245	460	284	32	65	1673	976	356	163	755	1007	1834	173	241	300	324	166	448	229	280	203
ASV_005830	0	0	0	0	28	27	179	365	628	3	1982	338	1	0	1630	0	286	41	1	0	0	726	592	735	194	114	1400	0	1	1	0	0	2	448	1	1366	2751	0	596	712	1085	889	564	0	1447	1167	928	2451	1814
ASV_000015	4	0	0	1	5	1	490	327	7	0	1351	11	0	39	10	1	3	11	0	2	7	274	3149	124	3	1	0	726	903	24	0	0	0	12	31	1246	119	3	197	17	8	61	1068	2	225	235	369	896	109
ASV_000016	0	0	0	0	0	0	0	461	0	0	1069	475	0	0	100	0	0	0	2	0	0	350	136	266	257	195	0	0	0	0	0	0	0	0	0	1	0	59	0	0	0	411	8	0	560	519	226	0	83
ASV_000017	237	291	572	664	311	445	506	198	786	282	264	254	169	212	320	112	367	336	417	357	710	172	109	269	610	394	463	82	224	472	172	80	553	222	178	436	146	329	175	199	203	161	311	225	347	759	198	256	123
ASV_000012	531	347	91	473	75	227	131	265	1234	283	954	289	774	277	573	362	473	170	197	349	535	443	287	216	40	23	435	467	364	223	518	304	297	365	23	554	135	241	157	487	87	101	243	414	801	522	851	487	293
ASV_000011	249	536	244	445	254	202	43	405	900	261	147	198	153	116	95	458	201	229	173	291	157	112	640	114	256	108	269	94	116	314	164	12	35	161	464	283	349	398	198	170	433	724	97	383	230	194	157	83	426
ASV_000014	2311	141	6038	3	3203	797	476	131	1020	28	205	624	2	78	1048	1	421	1497	192	167	29	600	138	414	1375	1051	253	1809	74	34	0	0	16	91	435	169	21	307	1375	134	873	161	537	2855	1341	283	769	180	63
ASV_000018	342	134	130	692	223	104	79	137	675	566	1164	50	826	93	273	324	374	84	264	51	287	393	196	100	380	195	101	42	148	474	428	483	34	135	256	327	18	1041	121	148	119	146	119	640	292	114	133	50	207
ASV_000021	296	320	392	416	300	426	252	263	601	272	459	326	214	544	376	524	443	192	129	245	282	241	142	409	730	503	403	286	260	296	780	509	422	704	535	831	679	399	714	984	970	376	428	434	273	527	189	497	406
ASV_000028	270	94	733	405	96	181	166	364	886	642	187	226	359	184	56	227	220	49	125	92	81	193	117	126	313	236	111	235	144	145	604	406	377	174	138	553	658	398	287	261	321	310	144	919	362	206	190	69	711
ASV_000020	339	150	119	33	8	107	289	658	1107	109	224	166	336	223	79	340	290	161	263	207	484	291	231	428	93	84	87	306	485	259	310	203	374	406	74	791	209	142	379	427	675	547	262	209	73	436	136	208	205
ASV_000023	598	21	53	38	9	5	157	122	328	86	357	445	63	47	593	18	49	41	126	68	20	495	34	600	133	74	203	134	291	132	150	125	62	180	62	679	332	108	122	208	168	412	596	497	364	488	402	94	285
ASV_000013	211	159	37	39	356	609	84	126	282	275	168	56	333	956	343	115	566	135	65	67	9	226	9	141	508	288	142	65	209	96	223	124	842	62	278	366	153	584	197	51	50	219	288	429	171	270	74	89	139
ASV_000025	25	0	2	0	121	4	236	168	42	0	940	19	1	4	8	8	1	103	5	4	3	197	223	322	0	0	7	428	220	8	0	1	0	126	1	359	217	1	183	127	21	36	570	16	303	213	334	541	290
ASV_000022	215	390	462	539	114	463	182	177	642	251	510	201	208	513	338	516	436	191	80	307	351	265	55	296	515	426	368	229	248	338	743	294	342	825	397	863	567	495	654	1002	571	241	278	475	273	393	217	385	314
ASV_000024	69	88	317	61	233	33	215	191	741	39	43	59	107	371	83	109	177	148	37	211	192	26	14	19	108	44	41	6	96	308	43	19	214	92	103	263	91	151	411	120	48	29	308	538	17	20	6	20	95
ASV_000026	371	109	224	591	247	212	19	168	194	331	334	175	279	411	137	89	273	152	129	68	222	1540	504	74	550	284	166	577	181	179	142	195	258	83	685	390	70	259	158	139	402	417	164	614	943	216	1104	265	127
ASV_000027	36	105	168	158	60	98	52	128	591	62	161	67	221	142	158	142	190	57	12	66	203	47	73	153	239	156	301	31	141	235	235	267	186	544	42	367	395	174	180	606	62	114	131	100	50	242	40	283	438
ASV_000019	167	149	94	290	102	99	114	213	781	118	192	189	120	207	364	520	499	117	317	215	153	349	64	198	180	98	162	68	258	209	19	128	168	109	418	797	316	148	279	116	345	192	221	217	219	149	77	149	159
ASV_000029	109	75	16	356	49	159	151	1022	259	160	126	132	77	645	117	236	68	41	83	47	64	305	241	93	50	46	483	216	55	66	53	17	140	150	571	122	110	69	284	162	980	1493	187	307	63	102	102	29	113
ASV_000033	274	299	36	276	24	119	47	209	498	81	574	259	512	109	312	184	358	110	115	249	305	276	52	138	9	6	251	236	161	139	332	166	110	184	12	304	144	129	63	224	117	75	101	146	327	336	353	300	168
ASV_000030	62	127	257	105	140	220	80	144	429	91	227	95	249	128	145	133	352	125	50	157	111	121	194	237	301	182	402	128	108	246	245	226	193	514	49	426	468	165	184	610	87	197	161	173	62	325	115	368	308
ASV_000036	541	0	1	6	692	325	72	5	1340	1075	438	222	160	533	29	0	137	61	110	1	8	6	166	9	174	93	413	4	135	93	365	37	72	676	306	821	181	335	821	1067	1131	22	49	1838	442	71	458	327	186
ASV_000032	101	44	73	310	172	189	105	199	348	202	463	180	150	226	108	199	196	130	177	225	272	331	281	256	199	119	182	57	67	132	182	64	297	107	472	238	144	404	138	125	163	129	177	172	122	177	123	132	84
ASV_000101	27	30	6	15	6	10	127	19	208	56	47	255	57	84	30	0	121	124	70	118	152	31	1	41	20	16	68	11	72	40	55	63	132	133	33	197	57	15	166	199	227	62	45	183	14	88	6	25	97
ASV_000037	88	66	58	147	484	55	36	20	85	22	26	14	55	61	54	161	80	90	262	87	353	70	30	21	90	53	40	13	77	49	18	46	24	33	132	66	78	23	59	39	94	35	24	66	8	13	12	47	47
ASV_000031	174	127	129	186	115	339	36	136	126	199	376	235	104	126	312	190	160	55	74	51	102	333	238	119	211	91	246	77	72	104	148	71	158	57	361	324	143	447	31	78	135	97	39	130	590	363	219	180	122
ASV_000035	489	219	0	378	88	18	74	159	400	151	409	233	311	240	500	1	115	219	221	278	199	181	75	134	35	26	226	148	270	332	594	160	366	321	98	584	53	302	119	360	130	364	78	198	140	191	96	142	51
ASV_000049	141	12	55	120	46	30	56	39	173	270	60	67	11	50	53	4	33	46	117	27	31	31	40	39	91	57	62	6	56	129	21	51	58	74	24	176	61	16	94	107	263	45	60	340	64	96	12	57	42
ASV_000046	80	31	34	135	41	46	36	50	108	90	69	80	74	92	86	66	75	38	81	40	118	71	56	43	70	42	92	14	70	177	75	84	53	119	131	154	76	112	117	113	82	106	53	130	49	28	40	79	42
ASV_000042	70	112	265	51	125	136	49	175	115	139	29	82	297	233	23	51	157	81	30	98	55	35	10	44	316	185	37	11	111	135	63	58	141	27	51	298	49	137	94	30	4	33	79	311	69	31	32	80	35
ASV_000039	164	129	150	536	267	177	231	121	294	211	87	286	321	229	95	89	446	161	75	89	382	109	38	111	83	42	115	66	397	238	470	392	238	190	210	809	217	257	251	224	245	286	107	907	160	262	111	310	132
ASV_000038	143	155	274	250	31	71	313	140	495	92	162	107	0	149	104	244	343	156	280	191	282	111	65	115	67	12	81	0	277	274	2	73	355	173	94	541	359	38	328	203	456	159	402	606	201	224	136	102	108
ASV_000044	67	50	232	100	611	85	67	62	325	93	95	57	97	157	113	123	166	223	171	151	211	63	60	27	196	73	61	19	136	222	63	53	109	97	141	180	69	130	88	124	96	55	109	291	113	69	68	42	56
ASV_000062	51	53	23	16	3	5	84	23	125	11	13	28	26	31	57	15	64	60	146	65	69	79	6	33	17	4	64	25	63	57	54	88	91	53	1	164	8	15	175	106	81	62	30	63	19	10	4	56	13
ASV_000043	81	36	189	52	200	96	17	48	267	115	109	107	48	191	58	63	480	241	297	167	447	55	156	29	535	217	62	31	87	197	53	69	101	99	194	221	72	96	70	82	80	40	115	224	183	47	79	30	53
ASV_000040	410	182	1	210	207	337	213	153	543	6	102	369	148	166	336	0	691	197	367	184	234	92	505	275	91	48	562	102	271	259	310	560	411	483	243	729	716	181	258	766	1006	209	212	0	352	372	255	929	517
ASV_000055	803	452	0	0	1	133	22	41	288	235	90	135	0	536	599	0	124	135	367	378	3	82	2	68	219	88	5	78	222	418	5	229	678	144	113	427	4	54	286	231	19	115	31	156	96	193	102	215	45
ASV_000034	118	85	134	167	368	134	57	112	106	166	337	60	215	842	109	225	174	106	20	35	86	139	274	73	227	179	591	171	21	95	298	107	115	519	267	242	452	362	123	890	163	261	246	185	412	323	626	731	284
ASV_000047	0	0	0	0	0	0	0	0	0	0	0	0	1	0	0	0	0	0	0	0	0	836	1	247	143	94	0	0	0	0	0	0	0	0	0	0	0	0	0	0	0	0	4	0	160	246	90	0	51
ASV_000041	63	205	249	70	16	23	103	57	113	204	370	311	135	138	147	1146	242	476	72	663	144	181	120	39	5	1	276	83	195	130	191	32	36	102	204	291	39	67	189	140	166	23	225	432	146	82	125	182	61
ASV_000088	60	42	86	85	129	47	48	62	280	57	74	71	78	73	69	81	211	84	104	54	88	68	21	44	181	65	112	34	116	53	103	68	156	206	63	303	116	40	89	242	60	113	36	92	26	70	46	68	177
ASV_000045	19	38	77	129	9	14	40	7	86	15	13	8	76	70	19	98	111	91	50	142	310	4	3	30	1	2	51	2	21	13	31	9	57	102	17	44	5	19	55	153	4	64	20	57	3	14	0	6	7
ASV_000053	10	79	108	21	86	70	45	97	601	38	121	64	94	52	89	139	101	62	2	50	59	56	111	119	139	110	251	26	61	114	114	65	67	407	27	200	194	57	135	577	40	80	80	42	25	105	27	157	255
ASV_000051	0	199	0	8	0	0	134	230	0	1	651	151	500	47	236	0	169	37	1	119	0	21	191	67	85	41	0	0	0	560	498	4	13	0	367	229	383	527	0	0	0	454	434	0	223	208	292	523	607
ASV_000058	57	21	0	55	73	26	43	267	163	7	267	467	308	462	90	3	122	29	79	50	40	127	38	209	68	51	869	14	615	198	730	68	854	285	1229	1098	40	352	357	431	107	383	70	30	115	284	51	1351	29
ASV_000056	106	89	60	55	32	125	36	185	260	97	105	27	94	135	74	105	83	40	68	76	17	97	81	52	130	67	36	62	222	114	256	478	96	118	227	480	159	175	33	181	54	137	45	156	34	70	37	145	220
ASV_000060	0	1	0	0	209	34	1	65	1	0	60	2	0	46	247	0	0	96	1	0	2	13	43	24	304	113	16	132	0	4	0	0	79	2	5	87	147	0	0	0	0	429	0	0	0	14	0	1	43
ASV_000054	10	33	82	12	70	5	59	44	129	52	17	5	32	34	32	40	18	14	19	30	16	14	19	3	146	63	6	6	49	94	27	2	32	21	58	62	63	27	22	13	23	8	36	94	6	8	3	4	44
ASV_000059	91	97	180	165	524	98	129	32	885	53	48	67	66	139	84	210	294	214	151	206	320	52	114	56	561	224	48	20	122	219	25	45	84	74	145	357	154	132	148	112	59	31	102	373	92	47	52	66	115
ASV_000052	551	842	0	0	18	18	627	100	1266	8	322	294	0	5	158	0	9	391	585	744	9	54	587	292	1123	798	3	407	4	337	0	0	2	128	19	32	60	328	39	154	663	65	935	0	48	682	29	208	80
ASV_000067	30	20	18	20	215	7	138	42	212	38	31	56	33	64	14	12	33	72	106	57	47	77	43	14	119	39	26	20	47	167	19	16	32	34	98	168	145	39	119	32	63	41	103	312	75	32	31	18	195
ASV_000057	666	1040	2	1	13	7	851	5	4	0	5	511	0	0	5	0	2	558	755	957	19	34	596	341	1857	1414	1	637	0	483	0	0	0	3	0	30	56	418	27	1	853	0	1198	3	15	939	3	331	79
ASV_000050	128	18	91	87	27	32	14	47	79	26	77	44	10	19	62	24	22	9	23	8	26	30	13	6	78	34	3	3	13	34	8	17	7	4	0	37	15	60	6	9	124	14	46	57	125	3	46	15	18
ASV_000071	73	62	27	211	60	102	133	168	393	162	80	100	306	100	53	13	199	23	30	53	57	107	94	105	174	114	38	69	113	129	602	260	200	113	29	188	62	244	115	176	130	143	132	349	112	139	77	71	42
ASV_000074	0	0	0	282	181	322	0	0	0	0	0	67	0	0	0	0	131	67	24	0	201	322	44	180	153	83	0	0	0	217	0	0	0	0	0	76	214	0	0	0	0	0	0	0	10	699	26	452	172
ASV_000087	29	45	32	6	10	7	135	14	42	3	16	24	10	6	45	30	67	110	65	136	28	17	11	37	7	5	67	6	101	65	22	48	19	66	5	188	9	5	55	93	39	54	34	40	7	25	1	23	7
ASV_000066	513	54	1390	725	774	877	91	16	171	148	49	119	267	17	112	246	775	225	468	20	228	14	4	7	912	417	149	116	279	30	289	135	80	112	0	767	76	232	14	144	236	30	71	179	51	40	51	93	189
ASV_000063	154	62	41	94	8	51	82	426	418	25	318	122	90	66	8	89	81	11	75	29	99	246	355	134	42	27	15	146	54	437	41	126	98	98	7	116	118	53	69	111	52	348	142	46	42	45	1	53	35
ASV_000064	149	75	106	108	37	139	9	27	79	116	264	106	169	270	84	45	199	46	63	50	52	99	16	88	77	58	289	126	180	57	93	237	127	59	586	365	105	110	85	100	82	92	159	356	153	133	160	270	142
ASV_000068	0	0	0	928	49	1	503	10	0	0	191	1	0	26	31	0	0	1	0	0	498	32	1	10	8	3	2	8	1	197	0	0	26	0	36	28	49	17	0	0	0	73	1621	0	4	69	0	150	9
ASV_000077	129	70	83	42	40	122	49	52	524	50	115	56	146	135	67	71	117	62	52	45	37	119	73	99	322	222	130	53	81	142	125	63	85	372	117	235	218	86	98	465	62	35	60	70	63	71	101	165	289
ASV_006708	75	85	97	121	63	190	55	73	91	270	400	188	84	74	199	175	183	67	103	78	117	164	90	60	117	55	132	79	81	52	106	46	120	81	179	212	168	191	45	95	49	71	39	138	526	176	183	95	124
ASV_000083	46	4	0	91	13	1	44	48	169	1	42	9	1	1	21	0	0	79	18	167	156	9	14	33	181	105	10	0	0	87	0	0	2	65	10	18	27	7	108	48	16	60	95	0	31	18	22	0	25
ASV_000073	16	15	10	50	94	6	32	31	63	22	20	16	32	38	9	27	46	50	248	45	202	10	20	0	41	21	6	2	36	0	16	5	7	36	43	38	2	6	162	44	31	34	279	244	14	2	18	14	3
ASV_000065	56	33	29	58	17	73	4	89	43	93	33	48	64	80	68	110	28	7	14	6	9	51	41	30	16	16	64	17	16	23	63	45	48	10	130	112	165	313	5	18	49	21	4	60	35	29	31	37	58
ASV_000070	14	18	5	48	58	35	56	164	276	27	221	87	345	202	15	30	181	18	73	36	38	52	261	39	452	327	990	341	334	294	362	43	79	243	794	1232	1038	763	248	304	164	235	67	166	63	35	70	375	389
ASV_000090	28	37	15	84	144	22	116	94	202	41	34	27	81	132	8	30	138	61	32	50	120	23	8	59	80	25	8	17	76	93	30	32	69	116	33	169	20	25	87	114	52	30	81	232	103	55	97	31	30
ASV_000072	74	54	130	179	17	63	15	52	232	75	42	19	204	71	104	93	300	46	299	65	60	86	46	39	9	3	54	29	122	70	233	58	64	32	22	323	203	501	18	34	66	87	65	181	68	43	14	149	109
ASV_000075	6	2	65	12	86	8	5	5	145	89	10	6	9	30	2	72	5	30	16	10	15	2	6	0	9	3	7	1	7	22	4	9	11	58	33	26	34	13	41	61	29	2	31	349	19	3	7	8	23
ASV_000076	26	52	74	38	67	89	39	66	469	33	126	45	135	80	26	58	145	55	15	47	52	48	89	90	242	128	128	17	50	130	88	63	55	385	77	132	120	123	170	433	24	50	77	46	17	84	33	178	114
ASV_000078	0	0	0	489	109	27	14	37	0	0	0	0	3	66	530	0	0	50	70	0	143	86	2	3	0	0	0	7	0	0	4	332	3	0	142	0	2	0	0	0	0	42	42	0	262	26	293	0	1
ASV_000188	43	88	15	586	59	182	71	63	362	117	50	60	159	127	428	24	248	82	7	141	452	45	11	23	157	90	156	23	59	29	310	144	225	101	95	151	33	127	127	151	182	173	47	275	42	29	16	149	164
ASV_000069	585	1014	2	0	4	5	718	0	0	2	183	398	1	1	1	0	0	467	639	919	6	26	588	280	1654	1144	2	494	0	375	0	1	1	0	0	22	61	132	30	0	680	0	997	2	19	852	5	269	38
ASV_000082	20	31	165	117	55	43	78	73	258	54	98	54	74	196	10	17	43	41	13	28	17	207	13	95	320	200	23	10	56	29	107	53	363	102	135	103	47	142	29	118	65	375	85	185	141	90	128	21	51
ASV_000345	4	1	6	193	50	10	15	174	882	40	33	181	170	46	41	11	75	47	8	1	446	12	47	24	102	51	74	12	80	48	109	31	87	118	3	153	25	45	32	173	31	235	6	120	152	58	81	1	39
ASV_000061	60	49	3	102	14	96	22	49	47	210	109	96	19	96	64	4	64	20	37	79	46	148	41	129	268	133	136	44	53	64	35	152	171	14	448	103	24	117	13	26	165	63	214	239	80	117	104	55	19
ASV_000172	38	0	9	182	97	28	3	7	0	6	108	223	17	55	4	7	78	23	273	1	838	1	12	91	52	31	2	0	1	7	43	11	9	2	86	3	7	31	0	2	9	0	1	12	3	210	3	3	11
ASV_000092	15	11	17	47	12	14	8	41	433	12	62	25	24	62	32	115	72	45	48	73	100	25	60	10	70	17	41	9	28	44	17	17	65	145	110	104	38	50	27	202	68	47	50	25	26	21	20	86	19
ASV_000086	12	0	0	10	55	12	0	50	0	0	255	21	0	0	676	0	66	66	18	71	47	212	9	101	15	8	0	152	0	0	2	0	0	0	0	0	0	1	0	0	0	515	0	0	20	175	8	0	141
ASV_000095	33	35	123	93	62	16	72	51	255	97	85	42	50	161	79	78	131	65	125	118	93	18	39	18	112	67	46	14	75	90	31	33	84	49	171	113	63	66	77	68	84	41	67	315	56	43	24	43	38
ASV_000085	88	27	119	128	93	39	33	76	190	13	57	43	25	90	63	169	52	56	29	36	92	92	209	40	80	47	46	25	55	41	70	49	136	134	54	122	63	32	50	135	65	115	44	40	48	80	43	126	134
ASV_000094	35	34	138	34	72	35	41	74	139	126	16	38	41	92	48	89	57	52	58	37	63	32	11	29	215	88	73	10	64	71	51	49	142	75	107	210	92	21	41	102	118	56	28	206	64	26	68	30	165
ASV_000093	21	12	205	92	109	23	31	1	23	32	137	45	4	6	39	196	19	28	18	32	42	46	7	15	58	43	45	26	8	13	7	3	11	17	14	18	12	73	75	27	134	2	65	67	8	15	6	13	17
ASV_000091	0	0	0	0	1	0	25	1	201	0	70	43	0	122	0	0	0	0	0	0	0	66	0	17	1	1	129	0	12	30	0	0	20	58	20	30	19	21	58	67	323	20	237	0	51	12	19	47	26
ASV_000104	581	0	0	0	0	2	0	118	0	0	162	0	0	0	0	0	0	0	274	0	0	165	0	45	552	236	0	1	0	0	1	0	0	0	0	0	0	0	17	0	440	338	6	0	219	110	85	0	15
ASV_000089	46	58	68	50	25	58	92	151	213	51	121	73	32	70	76	155	60	62	32	74	47	84	58	77	40	22	89	50	73	88	148	40	135	97	34	193	148	43	101	116	186	230	63	153	16	121	21	101	78
ASV_000105	17	8	264	185	15	10	56	36	75	17	35	17	13	36	25	1755	41	7	6	26	379	55	4	10	278	226	59	6	21	73	189	36	120	56	64	41	6	57	241	65	53	73	13	63	19	11	28	61	21
ASV_000097	96	2	91	37	11	138	42	50	74	112	14	52	23	43	48	53	115	6	71	4	26	73	6	2	84	49	7	46	69	125	36	21	19	25	46	128	11	20	37	45	55	84	19	182	48	12	26	172	11
ASV_000084	24	12	15	51	5	7	2	34	18	24	6	15	107	53	22	10	38	6	4	8	24	40	16	39	70	33	4	2	76	36	35	3	53	1	180	157	16	177	1	1	14	6	5	49	10	50	10	0	6
ASV_000096	23	7	49	62	76	37	6	75	425	193	373	66	30	67	42	80	38	51	8	45	41	132	125	29	151	64	186	27	31	83	50	42	49	25	156	65	48	156	44	34	42	124	158	121	343	66	165	48	201
ASV_000081	0	0	0	0	0	0	0	64	0	0	201	0	1	0	0	0	0	0	0	0	1	218	18	35	0	0	1	41	32	5	0	0	0	0	0	48	0	0	0	0	0	68	4	6	176	79	53	0	9
ASV_000103	0	0	0	0	0	0	0	0	0	0	0	701	0	0	0	0	0	0	0	0	1	285	0	151	0	1	0	0	0	0	0	0	0	0	0	291	772	0	0	0	0	0	0	0	12	699	0	0	806
ASV_000100	3	70	1	21	6	9	72	62	53	5	14	28	1	75	173	3	17	74	2	130	18	55	0	96	0	0	46	247	55	269	14	23	42	7	481	116	1	9	128	32	28	106	93	34	52	110	47	39	8
ASV_003861	33	28	27	29	123	12	65	10	160	28	28	38	61	59	34	29	86	83	171	86	61	35	12	35	35	5	24	8	110	120	35	34	42	33	143	198	102	61	96	33	48	42	62	105	27	20	10	22	29
ASV_000106	24	32	57	48	3	73	26	51	264	59	71	23	101	44	21	50	84	19	13	26	50	40	35	96	115	82	99	36	48	66	108	36	40	224	23	163	217	61	168	208	36	45	49	51	20	53	36	81	133
ASV_000098	80	63	127	108	49	43	40	191	642	395	264	133	1	108	8	14	36	13	28	15	36	25	74	13	23	21	21	74	58	97	15	39	54	156	226	142	94	31	152	207	51	114	30	404	72	22	48	13	37
ASV_000112	17	77	32	171	55	20	26	0	15	13	13	35	54	167	66	2	118	107	43	58	322	8	20	11	129	54	8	19	67	86	26	6	79	32	20	178	87	22	22	39	35	12	36	157	9	7	5	5	14
ASV_005249	0	0	0	0	42	40	2	297	555	9	21	182	0	51	46	0	358	48	0	0	0	306	4	10	8	5	5	0	0	0	0	0	12	395	644	12	23	0	10	681	8	545	5	0	16	4	6	15	41
ASV_000102	72	40	37	84	69	93	39	29	100	42	66	45	97	86	85	123	89	45	94	37	177	100	103	56	89	68	117	23	75	92	103	44	56	120	206	249	118	172	44	106	77	110	42	131	63	124	36	174	48
ASV_000140	0	0	0	0	2	4	44	2	236	79	25	112	0	1	303	0	6	7	0	0	0	28	60	67	6	4	144	16	452	233	1	108	3	549	26	634	1	1	180	810	64	2	46	220	108	74	75	833	33
ASV_000108	2	3	5	39	71	14	277	36	60	29	18	32	88	33	12	7	42	52	12	1	102	14	41	21	18	11	0	6	8	13	66	21	54	23	3	28	12	24	95	37	50	47	109	105	13	28	3	0	35
ASV_000109	45	46	42	96	35	76	29	69	126	164	62	43	149	67	32	39	122	24	20	34	65	19	36	43	131	72	134	16	74	76	125	76	62	63	95	201	104	81	73	130	479	119	177	230	56	85	41	136	176
ASV_000126	41	44	37	14	62	48	2	20	52	38	189	24	12	40	56	29	82	35	74	27	73	35	71	126	41	31	43	9	29	28	89	22	18	14	131	85	23	31	33	38	77	15	7	59	63	168	73	119	62
ASV_000099	2	0	0	195	140	20	0	59	0	0	0	6	0	805	398	0	0	36	3	0	69	2	23	47	195	71	18	174	0	26	1	0	1945	21	12	50	108	0	0	0	0	441	1	0	0	43	0	0	22
ASV_000163	5	14	1	1	1	5	92	14	72	16	12	40	13	1	22	8	30	16	16	11	2	44	2	28	249	151	17	21	71	74	11	13	10	72	6	149	5	9	19	76	66	64	78	71	10	24	5	40	9
ASV_000079	0	0	0	0	0	0	0	0	0	0	0	0	0	0	0	0	0	0	0	0	0	0	0	0	0	1	0	0	0	0	2	20	0	0	0	0	0	0	0	0	0	0	0	3	0	0	0	0	0
ASV_000118	87	50	3	111	32	39	9	39	318	6	8	39	53	457	33	0	132	127	168	181	195	45	0	54	49	26	43	8	137	131	68	22	221	40	55	330	7	128	39	42	74	35	61	0	32	33	15	56	21
ASV_000080	14	26	28	41	36	66	36	79	177	154	147	42	28	88	29	48	37	7	1	12	76	33	157	21	53	25	59	23	30	21	20	82	133	27	173	61	10	94	45	36	87	57	78	92	70	36	56	16	18
ASV_000107	110	47	31	98	74	88	7	59	45	144	103	63	155	102	51	12	112	48	36	30	51	266	25	26	170	83	64	242	90	15	87	76	70	20	101	221	81	161	31	48	77	102	70	294	429	49	439	94	99
ASV_000125	0	0	0	0	0	0	12	3	0	0	90	51	0	0	0	0	0	0	0	0	0	37	11	61	14	5	0	30	0	0	0	0	0	0	0	2	6	0	34	0	0	0	63	0	37	59	31	0	25
ASV_000122	106	60	56	66	6	177	115	64	91	134	89	67	103	143	43	65	257	35	55	95	58	129	20	64	27	4	148	177	232	162	224	94	228	34	9	390	67	94	47	49	46	211	132	195	139	236	103	167	171
ASV_000138	44	7	1	1	16	0	72	53	3	20	21	9	8	15	5	3	22	9	111	17	6	51	16	12	16	7	31	18	11	14	2	44	15	9	32	31	2	4	12	10	121	109	41	212	36	4	40	15	1
ASV_000111	104	68	44	1	100	107	7	25	32	77	12	31	27	16	57	451	173	134	13	130	0	34	14	18	30	18	5	31	26	116	20	19	13	45	5	63	14	10	0	44	2	16	106	152	33	7	34	8	10
ASV_000116	28	27	6	343	678	88	7	33	84	13	92	60	82	43	55	21	310	112	49	39	181	47	6	27	4	3	164	19	41	31	121	2	14	192	0	73	42	27	35	195	62	16	24	19	32	55	41	89	18
ASV_000115	113	65	60	81	39	130	40	58	85	75	102	38	92	84	92	69	127	71	39	56	53	75	97	65	86	36	59	63	128	82	173	80	105	68	114	266	70	82	56	55	210	70	60	281	154	153	97	154	74
ASV_000110	24	28	43	105	12	60	46	65	94	61	57	29	76	57	43	86	103	19	47	38	108	67	16	31	12	9	30	9	97	54	97	38	148	76	26	154	55	172	132	73	71	42	52	143	33	49	20	31	41
ASV_000129	79	6	0	0	0	133	1	0	0	33	56	15	0	28	24	0	140	3	30	11	0	77	87	8	78	41	0	9	150	86	1	78	3	0	59	282	3	0	0	0	142	1	3	255	137	77	78	321	40
ASV_000187	4	0	0	3	0	3	19	4	106	1	7	10	26	23	60	1	26	3	22	0	21	5	0	7	3	1	5	5	18	42	18	16	12	25	17	38	3	13	14	47	30	20	21	5	4	11	5	3	7
ASV_000130	4	12	41	48	98	18	5	4	16	11	41	49	1	0	14	53	11	17	5	14	30	21	9	5	11	15	31	8	3	11	2	0	2	16	2	11	2	13	117	38	115	1	32	25	34	10	30	16	12
ASV_000124	62	38	0	40	2	16	50	99	64	291	22	85	0	73	11	0	18	16	32	32	4	189	0	37	128	74	98	15	42	2	0	5	19	135	216	57	1	28	105	130	73	190	115	379	147	145	376	91	24
ASV_000114	22	11	33	38	76	53	1	9	2	0	11	79	0	16	30	43	39	24	12	14	95	23	1	56	0	0	0	0	0	0	0	0	5	25	79	1	0	0	513	16	0	15	1065	854	61	131	24	0	6
ASV_000128	74	50	49	31	26	7	6	90	236	5	37	38	1	5	95	305	20	98	70	51	10	115	22	6	1	2	75	35	17	132	2	12	18	63	5	34	23	1	26	73	109	107	11	15	19	7	35	47	5
ASV_000113	47	88	130	206	137	99	11	42	221	471	141	56	131	93	51	89	107	72	24	51	150	14	49	40	162	117	95	20	98	18	62	81	47	101	90	202	36	21	85	163	103	46	55	833	56	38	32	39	78
ASV_000415	66	105	8	67	8	362	22	28	326	204	17	37	87	135	113	8	448	19	22	55	50	29	3	21	18	8	72	20	145	45	197	98	213	89	91	249	37	73	23	69	30	100	19	430	31	36	7	109	134
ASV_000455	0	22	1	56	5	3	173	9	246	49	4	112	22	6	46	11	23	64	2	89	119	1	2	25	5	1	21	28	29	14	44	49	15	102	0	185	331	18	53	139	47	35	37	142	6	22	6	4	235
ASV_000123	19	10	3	47	4	1	16	8	33	3	1	6	1	13	5	8	6	8	54	16	167	16	2	11	5	4	9	1	10	22	1	17	8	6	7	18	48	6	15	10	22	6	15	8	2	5	2	16	24
ASV_000167	8	1	12	18	18	6	12	7	103	12	4	59	39	58	2	17	24	4	11	3	15	23	20	5	96	43	56	3	45	50	4	6	17	33	153	73	55	46	39	46	41	29	17	77	9	11	8	18	36
ASV_000210	9	0	1	10	27	4	16	2	14	3	44	231	2	28	9	0	5	46	50	0	21	0	5	82	4	3	6	1	14	156	17	17	6	4	43	44	0	9	0	6	47	1	16	46	3	123	3	7	1
ASV_000136	35	21	50	4	1	45	68	145	1	0	0	38	0	66	48	1	18	48	19	86	35	95	0	84	237	149	0	22	23	0	0	0	134	5	22	72	46	0	211	5	37	151	160	1	1	112	0	0	45
ASV_000135	17	18	37	49	39	61	11	32	46	85	121	20	208	50	68	79	113	12	35	18	20	51	10	18	45	21	72	28	26	38	64	30	40	48	129	119	74	93	15	67	39	47	27	101	76	75	44	94	86
ASV_000147	17	11	87	44	487	26	37	18	235	32	13	15	8	17	34	29	40	135	92	156	101	20	22	2	100	30	36	6	20	13	8	28	3	53	35	60	53	17	24	42	42	43	30	121	14	4	2	11	46
ASV_000121	95	54	0	148	68	86	24	29	70	2	64	44	64	48	80	23	108	73	63	47	85	48	23	108	18	16	96	26	59	44	133	33	54	26	73	172	46	69	21	38	0	53	26	27	38	167	51	84	78
ASV_000117	14	20	32	16	48	14	38	33	173	4	11	9	31	144	28	12	47	35	8	56	109	7	4	11	24	8	8	2	23	91	14	3	54	19	59	81	53	59	173	27	19	11	57	59	6	8	1	9	33
ASV_000120	96	53	1	73	1	130	99	58	174	29	143	25	79	19	12	0	168	24	38	54	11	29	141	26	44	22	21	42	28	17	8	7	38	9	5	126	257	30	25	12	80	32	128	99	38	11	21	24	226
ASV_000154	1	52	0	14	11	16	28	2	0	2	6	2	12	1	0	0	14	23	13	31	12	0	10	4	36	14	0	3	3	3	2	0	1	0	0	10	0	10	14	0	21	23	1	7	1	1	1	0	0
ASV_000143	16	5	20	11	13	48	16	62	71	16	45	39	49	49	18	16	42	15	41	27	22	28	50	30	13	18	57	21	31	55	67	20	52	39	51	77	34	149	39	58	49	67	71	67	31	12	15	85	17
ASV_000132	14	39	34	44	14	20	18	56	175	29	38	50	103	33	34	20	87	31	5	43	49	37	38	47	11	11	115	17	27	36	93	62	40	126	16	143	209	59	81	152	13	38	32	35	19	61	23	65	100
ASV_000119	3	15	0	0	13	5	88	39	0	23	74	22	0	0	46	0	55	9	1	1	0	12	2	18	0	2	0	35	1	0	0	0	0	0	0	0	0	0	21	0	57	24	105	25	38	251	75	169	30
ASV_000127	5	11	20	48	32	13	175	27	66	64	9	81	20	13	3	16	12	16	6	16	113	28	20	18	57	46	20	2	5	21	23	9	23	49	1	23	3	15	6	33	20	18	16	32	19	20	14	8	10
ASV_000137	50	3	28	24	11	36	8	9	5	9	91	22	50	54	36	30	60	7	24	3	9	30	25	46	22	14	7	11	173	7	131	84	110	4	61	331	71	48	38	10	42	2	11	30	33	75	24	41	110
ASV_000216	17	2	26	47	6	0	14	4	86	14	6	23	24	29	4	31	25	15	18	12	151	3	2	21	9	2	15	0	19	1	19	8	20	37	10	54	4	5	10	58	21	13	6	62	4	13	4	6	2
ASV_000160	6	8	127	28	3	18	36	1	6	137	91	26	1	3	41	119	22	8	4	25	22	31	30	25	2	1	49	25	14	9	9	13	16	16	13	18	13	7	27	31	51	7	36	106	5	5	13	40	29
ASV_000149	43	22	47	21	33	34	9	22	42	56	43	19	8	17	65	48	79	40	43	28	87	20	10	67	30	14	44	8	10	9	30	6	15	17	45	51	15	14	13	32	20	6	8	60	35	81	31	69	45
ASV_000133	0	33	115	20	8	18	11	79	400	28	81	45	64	3	94	51	66	15	1	22	23	33	39	55	13	12	120	21	27	41	101	8	10	173	2	74	107	46	67	207	10	35	44	26	6	40	14	14	41
ASV_000162	0	26	0	0	27	24	0	0	0	0	11	8	66	432	10	0	32	25	0	4	0	19	4	21	2	1	48	0	73	62	149	0	7	0	326	195	105	132	30	0	0	1	0	0	1	5	0	57	24
ASV_000180	4	13	8	17	13	13	6	15	56	32	28	35	16	16	9	45	10	10	6	3	10	13	31	9	7	7	19	2	16	7	11	14	10	38	23	29	2	13	40	65	20	23	13	49	28	5	21	8	5
ASV_000131	90	9	70	0	23	8	0	8	40	20	75	66	4	32	2	11	5	6	32	4	0	15	18	9	12	1	5	5	18	67	1	3	7	1	5	51	4	39	2	5	44	3	0	36	53	3	30	2	9
ASV_000142	29	17	28	24	17	41	13	32	49	63	37	12	117	33	66	43	77	14	26	24	17	57	17	29	105	59	59	24	52	22	37	23	18	52	7	206	92	46	62	89	23	60	20	54	20	59	19	70	187
ASV_000337	29	21	3	40	18	52	133	72	162	92	62	53	28	78	14	15	48	20	8	13	33	29	44	11	27	8	21	39	52	27	31	53	34	68	74	111	48	65	66	57	89	193	131	203	141	68	167	35	88
ASV_000148	0	7	0	127	61	32	2	4	46	88	6	28	0	56	24	0	5	15	0	0	53	38	1	0	0	0	5	2	7	4	0	1	21	4	40	8	2	1	0	10	62	2	5	129	18	0	7	3	0
ASV_000146	91	68	76	31	3	60	14	52	11	62	38	30	100	112	182	76	148	33	50	93	64	8	5	4	10	8	36	12	12	11	82	31	11	20	23	56	44	23	30	22	135	283	21	323	45	3	40	78	38
ASV_000153	33	103	4	67	15	29	8	61	201	52	13	10	36	15	6	0	24	52	17	140	69	7	1	4	3	0	277	20	70	39	39	14	57	28	9	140	6	68	4	64	28	38	24	308	33	18	28	65	35
ASV_000141	8	7	9	5	53	22	62	12	4	15	23	13	16	23	13	10	12	11	4	2	18	26	19	27	51	33	23	13	3	19	14	4	9	2	20	23	17	15	34	3	9	2	6	21	2	21	2	16	17
ASV_000150	5	5	25	111	11	0	7	2	28	2	3	8	7	18	7	41	11	27	11	26	315	0	0	1	1	0	3	0	2	1	38	18	16	13	0	8	2	20	3	14	8	2	0	5	0	1	0	1	1
ASV_000134	86	15	115	84	22	9	15	254	142	92	73	51	0	2	40	148	337	11	25	17	31	76	1	9	6	5	134	4	82	0	0	0	0	49	0	150	0	1	18	50	56	354	26	268	47	14	12	364	2
ASV_000155	23	24	5	50	10	35	22	111	242	11	57	64	87	240	0	39	96	20	45	27	26	100	2	58	0	0	38	21	33	48	42	22	116	100	29	64	72	44	137	108	64	211	475	97	22	43	115	40	24
ASV_000145	135	54	0	222	29	8	18	19	104	9	13	32	2	30	52	0	8	48	125	64	127	17	2	70	104	46	75	18	21	4	11	175	50	60	143	691	1588	7	99	131	58	50	37	39	55	87	36	28	1107
ASV_000152	10	19	10	8	10	16	2	18	91	28	52	15	8	54	19	34	6	7	2	17	27	70	93	35	59	43	86	16	41	37	6	14	14	77	65	54	74	37	54	122	21	45	53	25	52	70	77	17	114
ASV_000144	15	5	5	46	36	113	67	240	1384	19	36	111	50	94	3	6	51	9	9	2	30	60	54	19	74	54	57	49	6	49	40	38	7	228	131	19	23	75	43	202	60	109	74	3	36	13	49	32	38
ASV_000185	8	21	13	4	2	2	49	12	26	0	0	4	0	0	17	8	14	31	21	17	3	51	1	30	23	17	16	12	4	0	0	1	3	77	0	6	6	0	14	94	7	113	94	1	7	11	8	3	5
ASV_000174	14	2	10	5	24	1	25	7	20	3	1	10	1	22	2	2	14	24	11	9	12	4	3	15	6	4	14	0	9	2	0	0	7	16	22	35	0	3	25	29	48	19	9	49	2	9	6	3	0
ASV_000168	72	48	66	72	27	38	57	47	158	17	16	32	12	88	1	32	105	22	69	17	135	26	4	41	92	52	28	0	56	19	13	9	98	52	6	106	34	5	32	56	18	51	14	55	50	49	36	20	33
ASV_000139	240	46	168	186	6	187	11	52	119	187	480	62	52	29	104	169	102	25	109	48	219	79	0	98	0	0	273	2	6	6	62	222	48	39	0	17	0	33	27	70	120	47	11	192	27	256	37	18	0
ASV_000157	1	0	1	0	0	81	111	126	553	9	142	19	107	25	0	2	66	0	0	0	0	265	0	35	38	17	32	7	10	78	107	36	56	28	0	39	69	59	5	41	11	77	3	3	3	49	1	46	159
ASV_000171	0	8	11	7	14	49	3	8	44	16	22	33	17	27	7	49	109	21	0	3	12	42	16	10	4	4	15	0	21	2	28	2	12	14	31	48	48	12	16	30	4	5	1	6	41	36	19	12	21
ASV_000156	0	9	8	0	4	3	43	7	15	1	13	21	26	7	17	5	21	45	3	59	0	12	3	11	1	0	3	15	41	24	60	89	50	10	0	78	5	22	21	12	17	46	47	5	6	12	3	59	5
ASV_000360	12	1	60	54	42	16	9	10	2	4	21	3	2	45	1	62	73	7	98	0	288	0	37	7	15	12	2	0	3	29	3	3	6	4	20	6	0	2	0	1	46	4	8	38	11	4	4	0	7
ASV_000178	35	25	29	46	58	15	33	6	176	24	46	8	22	30	27	14	59	99	50	160	72	19	23	11	57	27	23	15	57	18	12	5	25	59	22	60	14	27	56	94	56	19	59	106	40	25	15	6	20
ASV_000169	47	121	155	272	23	59	40	0	0	0	17	58	0	461	94	1	69	11	20	11	36	1	0	14	0	0	87	25	0	7	0	0	362	29	0	0	0	0	79	27	6	0	350	0	12	28	12	0	53
ASV_000170	12	33	118	43	12	45	161	19	37	15	57	90	82	156	33	51	38	15	20	8	10	145	0	53	179	109	50	38	24	39	59	19	135	60	29	64	35	106	126	57	194	66	318	65	21	113	25	22	23
ASV_000164	15	16	21	10	42	22	23	8	36	21	21	3	9	52	10	16	37	20	4	35	18	7	47	6	34	11	3	6	17	19	11	10	32	5	99	48	15	56	12	2	16	13	38	139	20	10	13	12	11
ASV_000183	59	0	0	0	0	50	0	0	0	36	60	20	0	40	40	0	37	0	20	0	0	71	85	9	88	49	2	9	117	16	3	47	2	0	88	200	1	4	2	0	119	0	11	548	104	40	73	176	12
ASV_000159	77	22	1	22	4	1	94	28	65	26	38	46	31	24	10	0	8	20	9	30	6	23	8	33	45	24	14	13	64	43	12	136	27	11	5	125	24	8	0	14	3	25	116	51	21	37	43	3	54
ASV_000173	52	80	19	261	47	41	0	11	623	26	18	21	15	136	15	174	72	76	19	155	126	24	16	6	68	41	15	9	11	129	16	5	44	393	133	36	24	11	15	287	95	28	18	27	7	5	3	22	9
ASV_000190	3	5	3	31	5	6	9	7	59	6	2	13	28	6	36	24	25	6	3	3	71	16	0	29	17	6	8	6	78	23	38	25	27	23	2	115	3	14	19	32	115	10	7	14	1	31	0	21	5
ASV_000268	13	0	64	106	93	8	4	9	16	6	22	12	4	43	2	68	29	14	164	3	621	1	37	6	32	7	2	0	0	17	13	3	4	2	70	3	6	22	0	5	23	0	1	12	12	7	10	0	13
ASV_000161	82	157	1	118	25	1	60	7	481	5	44	91	4	83	225	1	8	59	83	136	129	35	18	45	0	0	32	7	40	246	20	273	206	729	144	69	11	8	49	1213	60	24	49	0	129	74	73	32	13
ASV_000205	11	9	0	2	6	21	71	48	2	33	23	41	5	27	14	0	14	11	13	23	31	19	8	6	6	2	18	1	8	43	2	24	20	0	7	25	5	9	69	0	32	81	229	141	16	3	10	9	2
ASV_000212	5	18	26	1	14	10	44	10	21	9	6	46	2	7	3	32	9	27	10	21	3	8	8	3	48	24	33	26	15	9	1	30	11	23	2	28	11	3	40	30	97	31	15	10	21	22	8	36	14
ASV_000176	17	1	0	16	1	5	0	1	152	19	25	21	22	83	4	0	18	9	22	20	2	10	75	2	22	20	11	61	0	105	15	34	6	49	32	0	0	27	7	24	0	32	0	18	14	9	17	3	0
ASV_000151	0	0	22	8	1	3	36	11	23	2	1	0	5	0	0	27	0	3	1	0	12	3	0	3	0	0	0	1	2	8	0	2	4	13	0	7	13	0	3	18	0	2	19	2	1	0	0	0	11
ASV_000177	0	8	0	0	1	0	0	0	0	0	0	0	94	0	0	0	32	134	0	235	2	0	0	0	625	275	0	1	0	0	333	1	0	0	0	1	0	1054	0	0	0	0	0	0	0	0	0	0	4
ASV_000195	50	23	12	62	6	32	29	8	0	9	195	23	23	74	28	5	20	1	19	6	21	23	28	31	65	28	11	39	81	60	59	126	163	1	150	147	2	57	16	0	35	51	79	100	101	158	42	80	20
ASV_000199	24	10	21	10	1	3	19	22	0	0	15	0	13	45	3	22	1	1	6	2	6	4	0	4	9	10	0	0	27	0	4	9	88	0	3	89	25	0	0	0	0	66	121	0	0	3	0	6	12
ASV_000184	6	16	28	19	41	51	24	84	75	26	50	39	37	47	11	36	282	38	12	152	12	73	45	48	92	60	199	63	83	115	53	32	91	45	73	240	218	109	57	62	58	90	149	37	45	38	53	36	128
ASV_000229	81	52	13	31	7	2	4	24	57	61	19	29	14	4	92	15	39	34	50	45	98	23	3	15	17	8	13	4	38	19	14	50	13	30	2	186	17	3	96	33	144	35	2	55	12	17	9	27	15
ASV_000194	0	0	1	0	0	50	103	193	19	87	22	2	0	12	5	0	210	0	0	0	0	62	21	1	55	27	246	53	14	3	1	1	0	29	33	112	277	0	8	44	283	418	129	340	178	26	148	0	277
ASV_000261	7	2	0	0	35	15	35	45	104	15	9	4	4	81	14	0	141	62	45	17	1	9	9	8	83	27	21	25	42	55	6	2	53	51	148	56	51	40	193	58	93	65	34	134	22	1	13	17	6
ASV_000507	8	23	11	15	13	2	29	9	31	1	5	20	0	1	5	12	33	35	34	45	18	14	0	17	200	128	17	17	37	19	1	3	1	15	0	68	6	0	0	16	11	15	10	9	9	8	0	10	3
ASV_000568	18	9	0	3	3	2	32	15	76	4	12	12	2	7	7	0	7	18	41	15	10	1	8	14	2	1	3	4	29	20	2	24	17	33	0	56	2	0	25	46	6	17	21	14	6	12	1	14	7
ASV_000203	0	111	27	0	325	37	79	254	0	0	7	32	9	213	0	8	95	43	0	15	0	44	24	64	315	140	5	1	4	44	5	6	384	8	6	5	1	12	27	5	91	353	152	1	35	63	8	0	9
ASV_000196	5	6	0	2	0	0	82	90	33	3	0	13	0	32	10	0	1	8	13	23	30	2	56	19	90	57	4	5	22	5	2	0	4	6	46	46	2	10	1	6	19	60	145	17	1	18	1	0	5
ASV_000206	8	12	0	3	166	51	0	14	0	23	18	10	41	47	1	0	16	101	27	23	3	4	23	20	258	92	20	1	102	27	33	146	30	0	110	184	14	75	4	0	12	6	1	104	27	64	31	77	18
ASV_000192	8	6	5	7	22	4	7	4	134	7	10	28	29	30	2	5	13	11	14	6	5	9	16	8	39	16	44	1	8	4	4	8	17	42	50	28	37	10	49	68	20	19	19	57	6	14	7	9	63
ASV_000181	32	21	25	40	6	6	37	38	120	44	48	41	34	33	43	11	47	38	22	71	66	44	11	17	9	7	34	38	31	33	31	14	33	98	40	54	2	24	27	76	34	77	146	80	21	36	8	91	54
ASV_000182	10	11	2	74	20	10	13	10	53	55	6	8	21	51	7	6	79	10	20	8	56	13	11	2	18	12	16	7	11	50	27	17	45	35	47	19	36	9	8	40	6	21	12	114	18	22	19	43	51
ASV_000211	20	9	80	45	18	5	24	8	19	29	54	17	3	3	21	98	7	20	10	24	33	10	31	11	74	50	20	3	4	1	5	0	11	7	9	19	3	6	75	16	48	8	44	112	33	14	21	46	5
ASV_000213	2	0	3	171	4	3	42	63	10	1	29	34	8	5	23	109	7	1	6	2	145	109	1004	53	21	25	103	12	48	18	6	72	0	12	0	80	16	5	14	9	9	65	0	0	19	111	13	31	25
ASV_000207	1	0	1	71	17	5	5	65	308	3	16	60	147	29	18	0	64	12	5	0	148	12	51	20	67	30	31	1	28	48	97	8	34	47	1	67	29	41	0	51	1	123	3	1	56	43	26	4	32
ASV_000189	35	43	18	70	16	22	3	6	45	11	49	17	46	25	51	9	53	30	41	38	51	21	1	33	38	14	49	18	58	63	74	57	40	37	5	169	72	37	19	79	49	20	12	17	35	52	34	24	175
ASV_000166	58	26	0	17	33	18	65	133	76	216	31	53	24	57	26	11	49	34	23	26	22	37	48	66	11	9	55	22	25	60	19	21	8	3	1	16	4	25	54	5	47	46	89	57	110	164	297	25	8
ASV_000186	646	26	1	0	0	2	16	27	8	34	0	22	0	32	139	0	0	12	453	9	0	4	2	34	1	0	1	0	33	321	2	4	60	8	0	89	3	0	1	7	58	50	3	71	16	72	3	26	16
ASV_000244	23	3	16	14	70	10	27	14	50	124	2	13	7	54	3	12	14	3	23	0	41	10	0	10	11	6	34	0	6	6	4	18	40	9	28	15	18	0	13	13	13	10	5	84	18	15	7	8	25
ASV_000193	0	1	3	2	0	6	22	14	15	12	14	11	11	8	6	3	20	3	3	3	6	8	0	5	1	0	19	0	11	7	11	3	3	6	0	27	8	12	18	6	1	5	0	10	2	2	2	4	4
ASV_000201	40	43	2	184	16	39	0	8	7	8	47	32	18	16	11	0	114	11	15	27	3	1	33	10	121	75	0	25	6	36	9	7	51	6	10	20	0	9	85	5	0	48	2	366	16	43	0	29	0
ASV_000198	68	13	113	0	36	11	9	70	224	31	32	16	55	12	26	71	23	10	11	6	0	18	0	1	0	0	6	2	6	2	13	1	6	19	1	23	2	43	15	24	28	16	47	34	16	3	5	5	4
ASV_000179	3	58	41	36	31	6	101	84	11	16	73	30	9	108	31	180	20	45	1	18	60	179	68	17	0	1	35	22	28	169	7	16	55	35	171	100	135	8	16	26	4	94	33	27	1	22	5	22	96
ASV_000236	65	40	0	131	72	103	8	8	51	0	68	26	19	11	41	0	60	68	43	22	89	6	18	23	33	12	64	11	30	19	74	18	22	7	34	80	47	68	30	21	56	40	34	4	38	101	39	33	21
ASV_000202	5	6	136	38	66	11	3	1	6	28	26	19	1	9	10	98	5	13	2	2	14	2	3	0	67	47	12	1	15	5	0	7	7	11	4	24	3	10	15	20	28	0	9	79	3	1	0	6	1
ASV_000197	15	12	1	0	0	6	14	180	0	0	1	18	312	119	2	0	115	12	13	28	4	1	0	1	1	0	0	0	78	3	57	26	96	0	1	160	0	88	22	1	0	24	6	3	18	1	13	1	1
ASV_000200	0	0	0	0	0	0	0	0	0	0	0	16	0	0	0	0	0	0	0	0	0	52	28	15	60	26	0	0	0	0	0	0	0	0	0	0	0	0	0	0	0	0	0	0	1	143	0	56	26
ASV_000175	41	12	28	30	8	18	7	33	148	97	103	27	19	24	38	137	42	6	10	22	18	54	51	12	19	12	48	19	15	25	29	35	38	53	110	89	84	117	18	79	51	51	19	175	99	27	46	23	60
ASV_000191	39	27	13	9	72	22	15	6	14	36	16	29	25	19	64	13	60	106	106	62	34	13	23	5	169	68	10	9	58	8	10	10	5	5	71	93	21	40	19	5	7	7	9	15	37	31	6	11	11
ASV_000217	1	1	1	7	1	6	56	16	77	9	3	1	62	40	37	0	48	4	2	6	15	0	0	4	3	2	122	3	20	16	131	22	74	20	1	22	8	37	10	29	20	15	15	9	16	14	18	20	22
ASV_000215	0	0	0	0	0	0	9	12	0	0	25	0	0	0	0	0	0	0	0	0	0	47	0	13	12	12	0	6	0	16	0	0	0	0	0	0	0	0	26	0	7	1	12	0	9	35	11	0	4
ASV_000209	20	38	40	7	2	391	40	4	102	42	31	161	177	147	41	0	354	11	24	8	2	19	0	2	576	212	147	13	107	14	156	7	227	49	166	247	10	162	2	60	108	9	19	107	11	34	10	80	76
ASV_006512	1	17	29	45	12	37	17	20	68	30	21	28	43	93	25	10	53	15	152	16	71	21	20	11	114	52	40	13	10	31	32	14	39	0	31	24	13	28	5	1	16	15	48	38	27	33	22	5	9
ASV_000158	1	1	30	0	5	18	0	1	0	76	56	145	1	25	1	79	18	3	0	0	2	6	95	1	35	17	1	12	12	18	1	0	31	1	3	24	25	35	0	0	0	1	4	0	139	20	209	10	10
ASV_000218	15	0	0	27	5	0	6	10	26	49	84	20	2	187	8	0	0	0	6	0	11	7	3	94	9	11	267	15	18	1	10	130	608	34	0	49	68	6	5	19	16	3	61	164	16	46	9	16	41
ASV_000234	3	6	149	28	19	8	3	0	4	55	19	30	0	1	4	140	8	6	1	11	14	5	34	6	172	126	12	4	4	5	0	10	0	4	8	13	8	17	21	4	56	1	11	77	13	5	2	3	4
ASV_000165	28	8	19	23	24	23	10	98	199	0	42	15	18	37	5	25	14	13	12	7	15	61	67	28	54	40	17	3	2	17	23	14	41	30	38	6	8	67	21	35	82	86	41	5	97	17	78	14	25
ASV_000298	8	6	6	0	6	9	7	14	4	1	16	2	0	15	9	11	11	16	16	10	0	17	3	6	13	9	20	7	6	4	0	0	8	12	10	16	10	11	8	13	24	22	2	0	12	7	3	1	7
ASV_000308	22	49	0	28	8	23	6	22	24	125	15	2	611	29	29	0	251	39	12	46	24	6	3	43	25	11	69	1	112	45	534	103	20	23	1	386	10	164	28	22	81	45	3	127	9	22	12	37	26
ASV_007112	0	6	27	3	10	5	25	6	76	2	10	10	0	3	0	3	6	2	0	3	18	1	4	8	6	1	34	8	35	13	0	1	1	29	2	52	12	2	0	38	0	1	2	3	0	6	0	5	4
ASV_000451	23	22	40	61	11	31	23	29	52	61	54	9	31	24	55	50	55	5	38	16	44	26	12	47	36	36	68	31	105	60	60	19	17	45	56	145	91	75	56	62	28	29	36	117	32	47	27	30	64
ASV_000233	65	0	1	1	28	4	2	38	93	36	14	23	62	41	24	2	22	6	18	0	0	45	21	9	54	35	6	2	35	2	37	2	20	61	4	45	23	29	4	62	3	38	9	362	24	2	18	1	9
ASV_000223	3	3	0	43	4	6	40	50	217	0	6	32	74	45	19	0	32	1	2	11	44	39	2	113	8	7	44	10	1	105	129	15	160	291	2	14	34	57	40	472	9	87	76	0	22	157	16	10	6
ASV_000214	0	6	4	1	0	4	62	6	62	4	6	21	3	4	13	3	18	43	6	59	4	21	0	8	13	4	17	13	9	4	2	4	12	28	0	37	59	4	44	47	21	27	41	32	9	18	9	3	36
ASV_000204	1	0	0	67	32	2	5	125	0	0	2	1	0	294	163	0	0	2	0	0	24	0	6	3	18	7	27	290	0	3	0	0	711	15	1	1	3	0	0	0	0	826	7	0	0	2	0	1	2
ASV_000231	5	6	122	23	34	16	5	0	6	42	47	24	0	2	4	65	17	9	8	5	15	3	21	5	15	8	16	6	5	1	3	3	2	4	4	11	3	46	24	12	41	0	20	49	2	4	1	7	5
ASV_000221	18	5	0	0	23	4	19	75	0	3	3	9	1	9	4	2	0	13	39	7	2	72	6	1	7	3	58	3	3	1	1	8	5	0	7	6	0	0	4	1	81	127	13	21	79	0	75	3	0
ASV_000208	33	105	105	206	25	144	16	277	2	1	0	13	0	56	30	150	94	13	38	27	49	0	0	11	0	0	11	2	0	320	2	140	194	65	0	0	0	0	77	58	1	65	72	533	54	12	13	0	0
ASV_000222	2	2	60	2	9	72	1	0	0	0	8	2	5	42	7	30	34	7	8	5	5	1	0	6	0	0	1	3	2	11	7	2	98	1	57	5	0	19	44	0	2	0	7	0	13	11	23	24	6
ASV_000311	23	34	79	191	71	88	96	13	83	78	45	14	81	141	3	40	114	25	17	29	18	121	23	8	459	322	42	65	40	50	140	99	238	142	60	114	69	156	37	162	66	82	139	339	22	0	20	54	37
ASV_000235	6	4	31	11	12	16	38	9	27	21	9	6	22	39	9	15	42	39	32	19	31	17	46	7	81	42	35	18	16	24	11	4	21	26	14	27	18	17	58	25	4	7	35	27	2	8	2	15	8
ASV_000264	1	3	0	3	51	4	27	23	31	18	11	4	4	19	11	0	27	32	4	29	5	28	10	17	29	13	3	21	9	6	16	6	15	39	16	14	0	19	68	43	42	30	33	168	15	10	9	4	2
ASV_000240	10	18	25	39	16	6	10	20	74	23	32	22	8	27	21	13	23	35	23	70	45	17	23	11	57	22	18	6	62	71	5	4	31	11	40	67	27	24	32	15	19	14	28	96	22	22	13	4	15
ASV_000227	0	1	113	0	0	6	343	155	4	0	69	3	139	1	10	672	52	5	0	3	0	36	0	0	4	1	42	5	4	1	196	10	0	6	0	24	27	180	0	5	0	176	18	0	82	0	102	0	29
ASV_000532	14	10	0	9	11	8	26	11	32	28	80	7	19	46	14	0	56	13	11	11	17	97	8	2	13	7	13	58	149	33	17	39	29	20	46	227	107	14	14	9	16	62	67	98	91	5	81	181	96
ASV_000238	3	6	3	22	6	1	14	6	60	4	6	26	18	20	1	6	11	2	7	3	17	16	18	2	38	12	31	2	90	22	6	5	8	18	32	107	24	16	48	22	19	28	28	49	6	4	4	25	23
ASV_000535	29	45	21	281	24	36	2	35	96	218	5	9	150	9	67	4	69	63	5	90	211	16	0	15	24	13	147	14	83	14	145	51	30	43	3	129	6	33	41	54	49	107	23	224	29	22	15	106	53
ASV_000224	0	0	0	0	0	0	0	0	0	0	22	0	0	0	4	0	0	0	0	0	0	2	6	13	3	0	0	0	0	12	0	0	0	0	0	8	15	4	0	0	0	0	0	0	0	2	0	7	27
ASV_000380	14	23	34	39	31	34	28	17	75	51	33	23	34	22	28	41	44	10	18	21	17	56	48	23	36	16	82	16	46	45	25	17	35	23	57	76	55	79	8	31	25	12	20	52	28	38	15	43	90
ASV_000473	0	6	1	47	3	1	34	7	69	5	7	11	7	2	12	5	5	12	1	19	109	5	4	15	0	1	7	13	15	8	22	14	15	42	0	70	82	10	25	44	28	14	14	11	8	12	6	3	53
ASV_000220	25	8	6	19	7	99	8	26	60	219	57	76	0	1	44	8	184	20	16	37	4	21	0	38	31	11	50	1	8	10	0	4	1	35	0	30	80	7	70	35	123	68	30	36	28	30	62	2	19
ASV_000250	11	2	403	119	845	267	3	3	92	10	73	46	19	30	38	73	136	152	24	2	18	14	15	2	146	62	62	11	3	6	12	7	13	41	73	7	1	19	1	69	42	2	10	27	20	3	26	28	15
ASV_000260	56	3	0	21	2	0	6	0	0	0	107	2	34	15	19	0	14	0	14	3	28	0	0	11	0	0	7	95	28	20	77	3	39	1	32	46	0	75	2	0	3	0	11	0	62	43	68	427	9
ASV_000271	3	1	1	1	18	1	23	5	71	2	0	2	12	23	16	0	1	20	11	0	6	0	0	13	3	1	0	1	8	148	7	12	4	29	33	28	0	10	2	40	34	16	20	4	2	10	2	3	0
ASV_000254	11	18	50	53	26	13	28	25	89	4	50	37	7	19	8	63	10	28	2	25	38	40	55	8	52	31	31	10	25	19	31	22	31	51	42	41	40	23	31	47	55	35	14	19	11	47	10	22	26
ASV_000246	3	1	2	0	0	1	0	1	0	1	6	41	2	8	1	0	0	1	2	1	0	1	7	4	0	0	34	0	6	9	0	2	4	0	5	1	0	0	6	0	13	1	3	4	10	6	0	16	0
ASV_000309	0	72	0	76	21	48	98	75	138	59	0	23	427	37	19	0	216	31	21	42	33	15	1	50	2	0	29	2	86	49	135	5	70	25	0	117	2	99	72	39	54	152	103	169	9	88	0	27	10
ASV_000262	43	10	3	75	38	32	16	28	7	12	0	16	0	88	13	1	46	19	22	2	55	0	47	7	3	0	49	5	1	69	2	15	22	3	325	24	9	7	23	4	300	40	13	16	18	15	6	100	3
ASV_000252	0	0	0	0	0	0	3	7	0	0	0	1	0	7	0	0	0	2	0	1	0	0	1	2	32	14	0	0	0	0	0	0	1	0	9	6	9	8	5	2	0	28	6	0	3	2	0	2	10
ASV_000225	284	37	524	83	12	21	6	0	76	7	15	24	247	61	14	62	41	2	342	7	18	5	4	0	2	0	21	66	9	7	174	11	129	41	2	40	80	162	16	66	33	11	11	24	29	0	42	29	32
ASV_000219	43	9	20	93	0	0	14	26	460	28	1	17	76	117	30	118	31	6	12	14	72	30	1	9	14	7	20	4	4	8	48	72	230	75	0	20	26	22	2	65	24	31	34	27	12	10	15	3	28
ASV_000256	6	33	54	73	30	39	11	28	146	13	8	34	10	4	10	151	66	17	2	37	57	27	19	12	7	4	58	11	11	30	41	1	14	131	13	14	14	7	24	142	26	37	3	6	1	7	6	17	23
ASV_000239	124	20	12	52	18	51	2	9	44	39	59	31	97	14	15	6	51	15	21	8	11	20	8	18	0	0	21	8	34	10	65	23	14	34	8	100	65	37	37	48	55	34	26	153	47	56	24	78	54
ASV_000228	1	0	4	8	4	0	25	40	86	0	5	2	3	1	0	15	2	0	0	0	4	2	0	0	0	0	17	7	1	7	1	0	0	10	0	21	6	0	10	24	1	2	17	0	3	0	4	1	13
ASV_000241	82	55	32	94	49	38	50	36	80	40	4	26	6	33	0	16	92	20	62	13	151	4	0	8	22	10	32	2	77	10	7	8	83	59	3	150	31	3	52	68	46	34	9	32	41	12	29	6	22
ASV_000245	50	71	37	51	84	141	25	1	8	39	94	14	143	105	235	104	189	35	51	26	93	113	80	38	22	27	48	26	18	9	84	37	81	20	59	68	70	104	17	28	38	9	12	72	42	45	32	28	27
ASV_000251	40	30	1	34	12	130	17	6	7	22	18	1	37	5	6	0	75	15	19	37	17	16	0	10	1	0	47	5	96	1	81	37	16	3	0	169	1	33	7	6	39	1	21	43	6	20	4	51	7
ASV_000230	5	6	13	6	0	40	3	13	8	6	90	22	5	6	3	59	42	3	8	16	1	60	17	23	21	13	28	33	3	12	4	16	23	3	44	13	1	18	5	3	23	16	39	28	7	19	11	16	2
ASV_000282	30	0	0	0	32	6	4	17	53	81	194	4	1	6	27	0	1	8	16	3	1	17	40	9	120	45	8	3	0	65	2	0	1	8	38	4	8	49	2	18	8	17	17	134	52	21	26	0	12
ASV_000297	1	0	0	1	0	8	0	2	9	6	151	2	1	6	0	0	12	1	1	0	1	31	8	5	1	1	0	2	0	2	0	3	4	1	0	0	0	0	0	2	8	5	1	0	15	13	44	1	3
ASV_000294	45	24	14	34	16	36	13	35	247	42	109	39	44	25	37	28	35	14	6	29	16	24	36	39	34	12	17	25	70	40	50	44	59	66	0	123	67	24	43	71	44	40	24	85	48	118	25	65	110
ASV_000292	6	2	1	11	1	1	9	4	26	6	42	5	4	18	4	24	11	5	6	3	15	10	43	2	7	6	14	3	13	10	4	15	27	102	8	45	29	29	12	97	89	36	71	17	9	12	9	9	9
ASV_000272	2	2	48	0	1	6	2	0	0	0	21	1	100	15	4	27	25	0	7	4	2	2	0	10	1	0	4	15	26	16	198	0	43	0	25	40	0	235	23	0	1	0	5	0	58	31	85	282	3
ASV_000285	0	0	0	0	0	0	0	0	0	0	0	0	0	0	0	0	0	0	0	0	0	0	0	0	0	0	0	0	121	153	0	0	0	0	0	219	17	0	0	0	0	0	0	0	0	1	0	33	28
ASV_000290	407	0	0	0	0	1	0	64	0	0	36	0	0	0	0	0	1	0	183	0	0	40	0	22	226	85	0	0	0	0	0	0	0	0	0	0	0	0	9	0	106	228	0	0	46	64	41	0	6
ASV_000302	15	18	1	11	3	0	3	6	9	0	2	0	0	0	4	4	2	5	40	16	6	13	0	2	3	0	8	2	10	0	0	0	0	2	0	10	1	0	1	4	11	4	1	16	0	2	0	5	2
ASV_000265	16	11	18	45	24	10	27	30	124	20	7	11	15	35	8	12	26	26	10	58	45	17	5	32	22	8	53	9	14	18	29	6	30	35	12	33	35	27	44	54	20	36	17	35	7	14	12	9	26
ASV_000242	103	0	0	22	125	289	13	2	0	0	4	35	1	7	0	1	404	71	63	2	13	11	2	24	39	20	92	473	52	0	1	23	10	0	71	178	223	105	3	3	16	4	25	4	10	29	7	11	82
ASV_000326	4	6	40	12	3	12	21	8	146	10	4	18	3	29	2	27	38	5	8	6	47	13	0	19	78	47	16	0	8	26	3	12	19	37	4	33	15	2	20	50	14	7	1	50	16	23	9	19	16
ASV_000275	3	1	26	12	1	14	7	3	4	39	41	0	0	1	11	79	14	1	3	3	5	15	0	19	2	6	26	5	11	3	3	18	13	7	6	25	3	3	37	7	6	5	13	39	4	10	6	31	9
ASV_000879	0	1	0	0	0	0	3	5	0	0	0	9	0	8	0	0	0	5	0	0	0	0	0	0	14	12	0	0	1	0	0	0	1	0	8	2	9	4	7	0	0	31	4	0	2	4	0	5	11
ASV_000247	40	20	0	0	41	17	31	334	412	14	75	51	69	15	46	4	46	65	29	65	0	37	3	7	2	0	30	33	19	38	15	8	25	5	0	35	34	69	13	10	256	57	107	16	36	17	57	5	38
ASV_000321	8	1	7	3	12	8	22	2	117	5	10	11	0	6	6	3	38	2	16	1	76	13	0	13	2	1	3	0	2	11	0	11	8	43	8	8	13	1	14	67	42	10	12	7	45	32	9	10	19
ASV_000340	3	40	4	2	3	7	39	4	1	1	6	20	0	6	32	2	21	34	21	57	0	1	6	9	129	71	13	0	4	2	0	8	0	0	4	7	9	7	0	0	10	4	22	0	7	24	2	0	30
ASV_000243	15	19	27	7	32	20	20	6	48	15	26	5	4	39	18	13	41	29	7	36	24	7	19	3	17	5	3	3	6	9	1	0	34	9	28	7	6	42	7	8	14	9	41	54	11	11	20	5	6
ASV_000258	27	39	22	0	0	63	43	6	0	14	33	15	23	0	26	4	20	13	8	19	0	27	0	13	1	0	27	11	21	29	55	13	0	0	0	22	7	19	7	0	133	34	25	11	17	19	13	7	0
ASV_000301	3	3	0	1	9	7	50	1	30	6	9	7	8	0	10	0	13	14	18	17	0	19	20	3	20	9	51	0	8	28	2	0	0	3	6	25	5	15	17	2	4	9	7	34	12	6	9	16	7
ASV_000283	60	25	74	11	7	6	23	45	13	0	5	1	0	5	25	42	0	6	39	11	0	0	0	11	0	1	3	39	0	4	0	7	0	26	0	0	0	0	1	25	11	156	30	0	11	0	13	0	0
ASV_000255	11	3	12	36	18	8	15	41	44	15	11	39	24	19	5	47	39	26	9	76	24	49	14	51	26	18	26	8	18	29	35	19	32	18	6	61	5	37	29	29	43	43	34	41	21	31	16	23	3
ASV_000257	34	10	0	0	0	76	64	57	0	0	0	44	132	134	1	0	82	1	25	5	3	2	213	33	2	3	50	34	29	86	67	100	233	2	51	52	18	83	0	0	12	128	72	0	2	87	2	85	34
ASV_000555	39	59	31	353	81	147	3	4	104	27	3	10	176	81	69	21	176	44	16	51	79	20	1	8	19	8	35	6	61	40	221	18	274	107	64	104	2	48	3	111	26	17	9	92	42	14	21	36	15
ASV_000259	35	14	21	29	25	31	22	11	95	62	41	48	19	23	34	24	56	5	15	6	6	45	69	9	26	14	53	8	22	35	16	23	30	69	143	82	85	72	23	75	39	48	21	142	41	20	16	27	25
ASV_000267	0	147	0	0	0	0	20	19	0	0	1	39	0	0	99	0	0	21	0	35	0	0	0	40	283	147	0	0	0	0	1	128	0	0	0	0	1	0	0	0	0	10	37	0	38	83	17	0	1
ASV_000280	8	0	13	0	2	30	1	0	0	0	1	0	71	17	16	13	32	4	11	4	3	0	0	20	0	0	2	9	0	18	127	0	44	1	78	1	1	162	1	0	3	0	0	0	46	20	74	11	13
ASV_000263	0	0	0	0	0	6	167	28	0	20	0	4	0	0	0	0	43	0	0	0	0	63	7	16	3	1	18	0	0	1	0	0	0	0	0	2	10	5	27	0	20	49	146	97	18	14	24	0	12
ASV_000226	5	18	4	28	45	57	19	41	376	96	57	42	13	74	28	17	17	21	0	27	27	19	222	2	98	37	39	20	44	84	40	23	85	25	484	130	75	266	21	26	17	23	39	71	49	21	28	21	22
ASV_000325	1	2	0	14	2	1	18	12	2	0	1	6	48	61	2	0	29	8	2	2	23	8	0	6	6	4	2	2	17	6	4	0	33	16	1	39	3	5	74	6	7	15	41	6	29	4	36	2	1
ASV_000291	70	15	10	39	21	119	3	26	36	15	81	37	38	37	36	8	44	5	14	5	11	18	5	45	19	12	32	13	36	67	116	25	48	10	132	127	78	73	2	12	3	77	18	35	341	188	141	12	91
ASV_000295	13	11	22	8	3	48	5	6	0	0	10	10	122	34	9	37	53	12	82	8	6	27	6	72	15	8	0	23	0	11	76	0	83	1	23	10	20	107	7	0	46	16	13	0	20	64	17	5	16
ASV_000319	33	25	40	24	39	16	16	24	22	10	7	10	4	12	6	6	13	17	16	32	20	5	10	6	40	27	7	6	10	19	1	15	63	9	9	13	15	2	43	10	6	10	107	47	9	6	5	9	7
ASV_000270	8	9	0	3	16	1	17	26	1	1	5	4	0	5	9	1	1	17	23	14	3	21	1	3	413	217	25	1	3	21	0	14	3	0	10	29	1	0	2	2	40	34	14	28	12	6	31	2	4
ASV_000277	0	0	0	0	0	0	2	41	58	125	1	38	0	131	0	0	0	0	0	0	0	3	4	15	65	37	74	168	0	26	0	0	101	17	280	3	5	0	148	31	15	283	150	584	66	25	35	0	22
ASV_000289	0	1	0	0	1	0	6	14	1	0	1	3	0	11	0	0	0	5	0	4	0	0	1	1	33	10	0	0	0	0	0	0	0	0	7	3	15	5	0	0	0	41	1	0	1	8	0	2	19
ASV_000269	148	84	69	20	5	65	1	94	18	33	1	22	11	69	0	28	224	26	92	24	59	11	0	36	0	1	22	0	159	8	12	23	129	12	3	335	49	4	1	25	18	93	0	10	52	35	63	11	33
ASV_000266	129	49	230	0	0	68	32	40	195	40	73	64	19	18	54	460	59	46	55	45	1	168	0	7	0	0	84	74	16	60	75	31	54	74	0	24	8	51	8	59	39	108	25	45	34	16	46	23	26
ASV_000273	0	0	0	0	4	0	0	54	0	0	0	0	0	0	2	0	0	2	0	0	0	0	0	0	0	0	1	0	0	0	0	0	1	0	0	8	3	0	0	0	0	290	0	0	0	0	0	0	32
ASV_000484	8	0	0	1	0	0	4	54	13	30	3	24	6	67	19	0	3	0	3	0	3	3	2	31	4	3	8	0	3	14	10	1	12	1	83	2	1	1	0	1	0	26	0	32	2	78	0	0	0
ASV_000248	14	0	0	16	9	19	53	2	17	269	117	8	0	144	36	0	21	13	11	0	1	21	20	0	86	52	68	6	0	249	0	116	396	171	147	212	456	48	113	181	148	138	355	744	116	7	102	36	64
ASV_000288	0	0	0	0	0	0	0	0	1	0	9	0	1	2	0	0	0	0	0	2	0	41	0	37	0	0	0	0	0	0	0	0	1	0	0	1	1	3	25	0	0	0	0	0	24	88	16	0	17
ASV_000232	20	16	13	57	20	43	32	27	65	10	148	18	7	7	34	93	56	26	53	29	62	145	20	52	2	2	32	4	9	9	10	24	23	15	22	39	49	42	9	14	29	15	42	12	16	19	8	12	21
ASV_000286	0	0	0	0	0	0	0	0	0	0	20	6	1	6	2	0	1	1	0	0	0	62	10	20	17	8	14	0	429	0	0	0	0	0	20	696	1	0	0	0	1	0	2	0	23	51	52	0	14
ASV_000287	64	16	0	0	1	19	2	14	8	0	25	20	4	0	14	0	71	34	61	32	0	41	3	15	6	7	20	38	3	43	1	39	3	3	0	8	5	1	48	0	177	14	16	0	9	32	4	17	9
ASV_000300	0	0	0	1	0	0	20	43	0	0	0	0	0	1	561	0	0	0	0	0	0	0	0	14	5	4	0	0	0	2	0	0	1	0	0	0	2	0	0	0	0	105	2	0	0	2	0	0	24
ASV_000299	0	0	0	0	0	0	0	0	0	0	42	0	0	0	0	0	0	0	1	0	0	64	0	0	204	95	0	0	0	0	0	0	0	0	0	0	0	0	2	0	104	0	5	0	44	3	23	0	1
ASV_000350	0	1	3	1	0	2	2	2	15	2	6	3	9	8	15	2	23	4	6	5	1	1	0	8	1	1	5	7	19	44	35	1	13	31	2	41	0	10	6	36	7	9	2	10	7	5	1	2	2
ASV_000284	12	15	63	10	0	3	2	45	219	5	3	10	0	21	11	9	11	25	12	32	20	18	1	5	32	9	18	28	13	36	5	3	7	123	60	27	2	6	26	167	121	21	0	6	1	17	0	24	2
ASV_000327	32	0	0	0	14	24	3	18	0	11	13	15	0	2	31	0	30	6	12	0	0	24	6	10	2	4	0	20	33	12	0	5	0	0	3	34	0	0	8	0	15	18	14	6	15	20	23	78	2
ASV_000276	14	28	31	135	62	29	5	102	33	50	48	29	111	46	16	24	65	26	25	29	27	15	29	40	56	41	40	12	33	19	78	34	58	44	38	71	3	36	52	72	43	53	53	86	35	62	20	56	31
ASV_000414	2	1	8	11	10	6	27	12	16	7	2	14	16	12	12	11	40	17	7	4	23	3	5	15	7	1	5	0	20	30	12	3	3	9	0	50	3	7	4	9	14	14	15	5	11	18	14	2	7
ASV_000249	0	34	0	22	3	0	5	5	79	163	1	145	105	62	156	0	32	14	1	23	20	93	49	40	1	1	21	269	53	61	185	5	167	231	164	88	0	156	22	263	154	10	3	345	108	36	216	309	18
ASV_000307	221	0	0	0	0	0	0	44	0	0	56	0	0	0	0	0	0	0	96	0	0	57	0	12	230	80	0	0	0	0	0	0	1	0	0	0	0	0	3	0	1	139	0	0	30	31	17	0	8
ASV_000237	19	62	1	14	19	6	6	16	100	44	8	28	8	3	8	0	4	383	6	26	1	60	0	12	0	1	14	2	1	1	11	1	4	8	0	7	0	9	22	10	40	6	167	46	2	21	0	23	0
ASV_000312	0	1	128	0	11	2	1	24	0	2	2	9	49	0	2	12	18	15	0	4	0	4	0	10	0	1	0	1	0	0	63	1	1	1	0	2	7	30	5	0	0	24	0	26	1	14	1	0	24
ASV_000296	2	14	0	1	25	6	4	1	4	0	3	8	1	0	0	0	6	34	3	27	17	6	71	2	89	43	5	3	0	3	1	7	8	24	9	3	2	15	11	18	0	0	10	0	3	5	1	1	1
ASV_006623	2	3	63	6	38	3	8	3	16	20	81	0	8	6	8	19	5	5	7	8	4	2	2	5	54	9	23	2	53	41	4	6	4	7	11	59	20	5	13	7	2	2	6	42	3	32	1	2	14
ASV_000279	18	4	279	63	33	38	4	26	111	4	0	55	2	0	70	251	74	7	6	5	35	12	21	1	94	47	26	0	0	0	7	10	4	77	0	60	165	4	65	114	80	40	2	6	9	5	9	4	32
ASV_000332	19	39	0	26	34	22	82	38	2	6	80	23	24	25	177	0	40	58	10	6	3	66	36	31	72	47	68	23	19	22	10	9	28	0	30	59	20	7	2	1	59	51	46	5	85	19	57	0	23
ASV_000349	14	14	11	5	2	13	4	5	14	1	0	7	6	4	39	22	222	6	26	11	16	11	0	14	0	1	4	7	1	23	2	7	9	15	2	8	11	3	5	24	112	25	5	0	15	15	3	22	7
ASV_000278	52	32	0	0	24	103	33	99	367	14	38	13	0	13	21	0	108	55	58	40	0	88	197	13	43	27	7	46	12	79	0	0	35	269	0	69	72	0	27	223	266	166	50	268	33	19	62	22	11
ASV_000324	0	6	1	0	0	1	0	2	0	0	0	4	11	8	14	0	19	58	2	67	0	0	0	1	0	0	12	0	21	25	43	14	26	0	0	52	0	17	18	0	22	9	0	0	2	0	0	25	0
ASV_000330	19	2	2	0	10	1	36	4	2	0	6	0	0	6	4	1	5	3	25	1	33	20	0	12	8	3	6	2	3	5	1	3	26	9	2	5	0	1	35	13	21	27	8	2	2	5	3	2	0
ASV_000304	1	44	0	52	50	5	70	17	108	7	45	0	37	1	0	0	15	47	0	42	45	0	0	0	2	0	2	32	0	0	49	0	0	55	0	0	0	17	5	62	1	28	31	16	39	15	16	2	1
ASV_000433	4	6	105	169	32	38	19	28	66	10	33	14	32	33	11	232	38	11	4	11	87	58	6	23	38	22	37	14	10	8	36	5	12	120	5	25	6	77	20	140	98	35	14	23	3	19	4	10	4
ASV_000306	41	14	22	118	63	12	8	40	84	79	5	4	7	8	23	4	9	31	14	28	24	6	9	6	1	1	1	41	5	5	12	8	12	2	1	6	18	3	79	8	82	26	14	169	111	11	64	12	13
ASV_000253	0	7	21	31	6	1	11	3	30	16	1	2	0	3	0	27	7	11	0	13	76	5	0	0	0	0	20	0	4	0	0	1	3	24	0	9	0	0	1	37	0	14	0	28	3	1	0	0	0
ASV_000676	1	30	26	0	3	10	1	1	36	0	2	9	4	21	33	2	28	9	1	22	0	10	0	10	16	3	13	6	13	5	14	32	3	37	48	13	1	8	0	38	28	4	4	0	7	26	1	103	11
ASV_000274	83	12	0	50	3	0	9	105	51	0	79	1	64	8	15	1	23	9	84	33	73	1	19	3	22	12	45	17	22	6	30	41	14	34	13	28	5	45	40	24	25	155	85	137	54	32	63	18	10
ASV_000293	0	1	0	1	0	275	0	1	0	0	28	5	20	81	0	0	233	0	0	0	0	22	6	32	0	0	197	18	0	17	55	193	158	1	8	87	135	34	23	1	24	7	0	0	17	37	7	112	139
ASV_000303	114	47	0	76	21	51	5	13	40	0	26	22	105	72	61	0	126	32	33	42	33	34	9	38	25	10	45	14	52	39	84	47	144	12	46	140	43	113	0	19	19	15	13	1	31	60	33	75	107
ASV_000713	2	10	26	27	21	27	1	28	18	32	1	12	13	6	5	66	67	21	1	20	61	3	6	5	20	11	8	2	13	2	10	3	8	12	6	34	7	2	11	10	54	43	4	29	3	5	2	12	10
ASV_000320	3	0	2	4	4	2	25	2	34	7	4	0	15	1	8	0	4	0	14	0	11	1	0	7	0	0	0	0	0	37	10	1	1	17	1	2	0	7	15	32	20	4	13	23	3	13	0	0	0
ASV_000346	30	16	28	32	15	12	3	4	13	29	25	16	22	19	38	13	21	14	27	11	19	13	1	11	17	15	12	10	18	18	20	6	17	24	40	41	36	34	11	25	17	7	1	34	7	25	6	9	24
ASV_000281	6	3	2	46	11	23	4	11	11	9	45	18	20	40	17	20	31	1	0	2	28	7	16	36	12	4	61	17	11	56	53	14	39	0	26	43	88	34	0	2	8	19	68	73	3	61	5	16	71
ASV_000365	21	15	18	15	7	24	46	22	29	4	18	25	114	48	16	3	39	32	31	22	5	18	14	7	115	69	15	9	63	26	30	36	24	27	1	85	8	35	198	13	13	95	113	166	6	52	13	2	10
ASV_000316	418	61	341	42	48	83	3	0	65	1	3	0	97	44	95	46	97	17	436	19	16	7	0	0	7	1	26	258	9	6	65	56	45	88	74	42	69	69	16	107	50	1	4	0	58	0	76	15	78
ASV_000313	7	11	4	27	10	11	14	6	15	2	8	1	2	5	12	16	7	9	40	13	29	20	0	10	2	1	10	5	22	0	2	6	0	7	2	24	25	2	7	10	19	2	6	11	2	4	1	10	25
ASV_000363	0	1	0	0	0	0	6	6	0	0	1	3	0	9	0	0	0	3	0	2	0	0	0	2	13	4	0	0	0	0	0	0	1	0	3	1	9	9	0	3	0	25	1	0	0	4	1	4	10
ASV_000353	0	0	0	0	0	0	0	0	0	0	0	0	172	0	0	0	60	0	0	0	7	377	0	0	26	9	142	0	0	150	190	0	3	0	2	7	14	277	0	0	0	0	0	0	97	0	16	0	38
ASV_007157	6	4	7	18	27	15	11	13	50	14	21	14	10	22	6	7	47	14	32	43	33	18	9	11	42	20	47	6	25	43	11	8	17	22	55	64	26	34	12	29	10	7	26	11	8	2	6	20	18
ASV_000310	16	1	5	38	1	0	5	2	112	82	9	23	3	35	121	4	5	5	8	0	47	4	0	15	0	0	3	2	1	18	5	2	21	42	113	13	1	7	2	45	635	15	6	226	13	75	7	130	4
ASV_000317	16	9	46	32	6	11	4	8	13	6	30	4	11	16	12	72	25	5	20	9	22	4	20	13	9	10	58	3	29	24	13	19	17	18	39	69	3	7	14	19	26	32	14	6	6	33	10	67	7
ASV_000341	1	7	3	20	7	2	8	0	67	4	5	10	34	31	4	4	21	1	10	3	11	8	4	5	18	5	22	0	3	0	12	6	12	18	53	9	15	19	26	22	18	4	13	29	1	11	0	16	24
ASV_000329	32	9	20	47	8	18	6	36	48	36	81	16	13	28	53	20	46	4	18	18	35	56	15	27	11	4	22	26	33	29	50	21	21	21	32	61	29	16	19	14	25	20	7	38	38	86	15	49	39
ASV_000323	15	3	3	37	6	8	13	42	97	25	3	16	39	75	23	11	26	6	0	21	12	62	52	8	22	15	13	34	25	12	38	4	12	6	17	40	12	30	5	4	7	10	3	8	45	13	106	28	45
ASV_000445	11	13	26	73	11	13	13	21	63	30	26	18	24	16	34	93	62	3	10	17	40	23	4	32	4	7	14	17	29	46	6	2	35	84	77	73	37	5	29	75	18	84	55	91	45	28	27	33	24
ASV_000315	2	3	9	25	0	9	32	31	94	4	35	21	117	36	7	3	45	8	1	8	2	18	0	25	105	84	31	3	9	24	51	7	61	18	205	26	5	47	28	16	8	34	31	4	2	18	0	22	13
ASV_000342	0	0	0	1	0	1	0	0	1	0	1	45	0	44	0	0	1	0	0	1	3	2	13	0	257	139	14	9	0	1	0	0	54	0	24	14	24	20	0	1	29	2	0	0	0	0	0	0	23
ASV_000328	9	23	5	13	10	6	0	9	16	4	7	8	10	17	3	5	24	34	45	30	34	15	1	4	13	12	20	1	10	3	15	12	28	6	19	30	45	14	12	20	14	7	2	24	16	10	7	17	78
ASV_000367	8	6	10	23	12	19	20	12	30	35	64	20	24	12	20	11	22	2	4	8	22	17	18	2	9	11	17	2	22	15	13	12	21	18	24	46	12	35	11	32	20	29	15	49	66	36	31	2	13
ASV_000359	10	0	6	3	15	7	3	6	65	70	1	1	5	6	3	1	4	2	4	0	1	2	0	0	1	0	1	0	0	7	4	0	6	16	1	8	3	0	0	16	12	4	1	38	3	0	0	10	5
ASV_000357	0	0	0	0	0	0	13	27	75	1	13	9	4	3	0	0	0	0	0	1	0	39	7	9	11	11	29	1	21	27	2	27	8	78	0	25	0	0	14	90	14	30	25	3	2	8	5	8	3
ASV_000314	4	9	14	18	13	19	5	2	4	8	9	8	10	10	14	26	45	13	22	17	8	4	32	11	6	2	13	5	8	16	19	3	16	3	18	22	13	37	4	8	7	5	5	15	9	7	3	11	5
ASV_000334	3	9	0	0	0	3	13	49	67	652	221	57	0	201	54	0	6	43	3	57	1	62	45	24	0	0	43	92	19	2	0	0	21	156	0	57	39	1	1	137	10	59	39	28	18	21	32	18	21
ASV_000352	0	0	0	0	1	0	1	2	0	0	0	11	0	0	274	0	0	0	0	0	0	0	0	44	91	28	1	3	0	39	0	0	0	0	0	31	45	3	0	0	0	16	0	0	0	104	1	0	69
ASV_000322	13	11	20	56	18	30	32	25	49	11	8	5	23	40	20	30	8	5	1	1	45	6	0	0	0	0	13	0	49	25	9	0	16	5	130	108	2	21	102	7	3	13	23	40	1	0	0	5	1
ASV_000383	4	12	0	26	30	10	1	8	94	41	2	33	48	93	13	0	18	16	3	5	34	66	14	20	0	0	21	5	35	63	11	16	6	70	5	102	74	19	92	72	7	8	2	59	3	26	1	6	102
ASV_000372	4	3	26	8	14	8	5	0	10	14	13	3	16	7	9	14	14	8	12	14	14	2	4	0	2	4	4	7	8	5	7	3	4	5	25	17	7	17	6	4	3	3	7	21	6	3	3	0	8
ASV_000331	30	1	26	0	13	5	0	0	4	2	1	1	3	7	103	6	11	33	2	45	3	10	7	6	14	15	16	3	3	8	2	1	1	32	14	25	25	7	12	38	2	1	0	1	11	39	22	2	22
ASV_000348	0	23	10	0	44	31	1	0	0	67	19	17	6	10	0	0	51	26	1	18	0	2	0	9	7	2	1	0	15	15	8	3	4	0	17	43	0	1	0	0	15	0	3	49	14	12	2	4	0
ASV_000390	6	6	28	55	54	13	64	2	108	16	0	9	1	25	3	14	38	22	7	4	124	1	0	17	23	12	3	0	4	15	2	4	15	22	0	12	4	0	21	25	9	1	9	43	3	12	0	3	0
ASV_000338	49	0	0	31	3	17	15	11	38	0	48	19	0	0	26	0	41	1	11	0	45	12	8	15	13	6	0	0	0	0	0	0	0	17	0	24	77	6	18	20	0	31	14	0	29	12	3	0	39
ASV_000347	19	0	28	39	4	7	11	14	1	56	19	18	0	2	11	54	8	0	30	0	20	1	1	2	54	35	10	1	6	0	0	4	2	3	0	2	0	0	0	7	5	21	5	33	0	1	1	32	1
ASV_000364	5	11	9	17	1322	448	3	0	20	17	6	10	3	45	114	0	193	367	2	1	9	2	3	0	1	1	70	1	4	2	6	23	193	11	0	16	2	2	3	15	29	2	9	43	36	5	29	41	7
ASV_000318	0	0	0	0	0	0	0	0	0	0	0	0	0	0	0	0	0	0	0	0	0	0	0	1	0	0	0	0	0	1	0	0	0	0	0	0	0	0	0	0	81	0	2	0	88	1	45	0	2
ASV_000385	38	15	0	56	7	50	54	1	31	15	8	14	0	16	20	0	90	22	44	40	108	3	0	20	2	8	10	5	25	19	0	7	24	10	3	21	6	0	26	5	54	7	28	25	8	49	4	10	8
ASV_000377	133	7	2	37	15	44	10	3	24	41	20	2	17	7	62	9	34	4	70	6	24	8	18	16	4	2	7	22	27	16	58	47	20	20	18	87	5	25	18	18	65	2	11	78	29	36	56	40	12
ASV_000384	17	10	10	11	13	20	11	8	12	20	25	6	15	6	48	7	21	1	7	8	15	9	5	14	22	16	10	22	19	19	48	10	3	8	11	52	17	20	3	23	30	15	20	43	18	58	38	34	26
ASV_000354	10	0	0	0	0	0	46	2	6	12	0	12	0	7	70	0	0	2	7	0	0	10	0	40	2	0	0	1	11	6	0	3	8	5	0	11	14	0	17	2	83	0	8	27	25	82	11	23	19
ASV_000403	14	9	0	29	13	63	40	10	12	75	23	7	7	15	0	0	22	25	7	8	13	7	21	15	7	1	29	9	16	18	10	14	20	2	33	76	31	25	20	0	8	58	77	248	25	61	19	2	21
ASV_000446	8	18	17	27	18	20	28	32	35	10	27	29	44	68	3	27	22	16	14	13	8	45	13	25	42	11	14	6	13	20	56	12	31	32	30	36	14	55	44	39	19	32	29	7	10	15	4	5	9
ASV_000358	1	10	144	54	11	8	1	3	72	10	4	5	15	2	8	3	5	3	3	5	69	3	0	1	104	52	74	19	40	21	15	0	11	7	16	74	0	67	7	14	14	5	7	39	23	16	20	56	5
ASV_000336	3	1	0	1	0	78	26	4	0	0	251	24	0	7	0	0	110	0	1	0	4	397	1	49	268	170	5	30	6	1	1	27	3	1	21	5	0	0	0	0	20	13	45	0	236	63	194	27	198
ASV_000362	32	13	0	19	5	2	0	0	0	0	10	2	0	4	4	0	0	2	7	7	13	8	5	8	17	16	0	0	24	0	0	0	2	0	25	67	62	3	0	0	0	0	2	0	68	15	70	0	13
ASV_000355	12	12	0	0	21	15	2	0	21	29	5	17	1	1	0	0	7	7	0	2	0	2	19	18	26	6	0	0	4	23	0	0	0	2	0	10	2	18	0	3	3	0	18	44	20	18	10	2	2
ASV_000399	1	2	7	1	14	5	6	0	8	20	16	6	0	0	7	5	1	7	0	0	0	1	9	1	56	42	8	0	1	3	0	0	0	2	3	4	3	3	20	8	3	0	14	31	2	0	1	2	2
ASV_000379	10	4	1	7	2	5	7	3	30	8	2	5	4	29	4	0	6	6	4	10	7	1	0	5	103	48	60	5	4	9	8	3	163	6	0	19	10	119	3	10	3	0	9	15	7	12	3	35	41
ASV_000344	0	32	105	17	0	5	3	38	91	18	22	16	43	1	27	32	32	8	0	11	29	11	15	43	23	13	26	10	20	21	40	9	1	84	0	52	72	24	39	64	2	13	7	15	4	16	9	7	20
ASV_000375	12	28	11	17	27	4	26	10	44	53	7	16	41	9	1	15	13	8	3	12	7	1	23	0	60	40	19	0	0	38	13	6	49	34	0	5	15	19	85	35	3	7	120	59	8	3	3	4	4
ASV_000378	28	9	48	36	3	10	6	11	8	28	38	10	0	30	36	43	9	16	23	12	30	4	5	46	46	20	15	3	48	12	0	8	6	8	132	56	0	10	1	15	12	22	2	51	3	39	2	10	3
ASV_000490	11	9	0	12	10	5	2	12	2	17	19	14	14	29	8	0	15	37	3	24	19	6	4	14	39	17	45	1	60	24	21	29	10	2	11	232	20	4	17	6	9	32	1	19	13	28	8	4	24
ASV_000356	17	0	0	0	0	4	0	0	0	0	33	0	0	14	0	0	4	0	1	0	0	0	0	6	0	0	0	0	29	19	0	5	33	0	0	60	0	0	0	0	0	0	0	1	55	15	17	182	11
ASV_000374	1	5	0	1	0	0	56	1	7	0	0	7	0	5	3	1	2	8	3	13	8	1	0	4	0	1	24	0	1	16	3	4	5	0	4	10	3	0	3	6	1	4	2	2	0	0	0	0	6
ASV_000376	0	0	0	0	0	0	0	1	0	0	0	0	0	0	0	0	0	0	0	0	0	0	0	0	0	0	0	0	0	0	0	0	0	0	0	0	0	0	0	0	0	0	0	0	1	0	2	0	0
ASV_000928	0	1	0	5	0	4	15	10	22	16	1	20	21	113	42	0	4	2	0	2	3	6	0	3	9	9	16	0	8	9	39	68	289	17	57	29	4	12	4	21	5	35	10	11	2	9	1	11	46
ASV_000351	10	4	12	34	22	32	5	3	8	37	35	16	22	8	25	33	23	9	12	2	14	28	12	6	55	30	10	9	21	5	10	12	10	12	9	83	52	18	2	13	19	8	2	63	36	16	36	23	87
ASV_000305	16	12	3	5	8	19	6	21	44	12	45	40	1	13	47	2	4	8	38	10	5	54	27	19	12	17	16	19	13	9	11	3	8	1	37	36	11	24	8	3	1	29	4	58	30	27	26	12	21
ASV_000387	4	7	3	1	3	10	0	2	1	8	2	0	1	3	24	3	21	0	3	6	0	8	8	4	5	3	3	0	5	0	2	0	0	13	12	19	10	7	4	12	2	3	2	7	2	6	1	0	4
ASV_000343	608	28	198	1	667	366	4	0	1	0	11	1	178	60	15	46	268	124	691	5	2	2	6	0	76	28	30	84	71	0	60	22	114	2	76	247	145	68	36	1	34	2	14	1	6	0	7	53	98
ASV_000400	13	16	1	2	0	0	17	3	1	3	1	8	1	2	0	0	8	32	37	52	15	2	0	1	1	0	6	0	2	0	1	0	3	15	3	6	0	1	39	7	10	15	5	2	3	1	3	5	2
ASV_000333	5	5	45	5	18	18	3	28	68	55	41	21	75	31	10	34	46	14	5	4	14	4	1	5	7	5	3	4	7	18	80	2	50	29	40	11	2	27	7	42	3	31	4	114	44	2	39	4	18
ASV_000361	18	27	31	24	68	74	16	37	59	2	5	25	34	52	19	13	70	16	8	14	19	15	4	4	11	7	17	5	47	3	11	36	65	38	11	67	2	16	46	24	5	76	54	125	19	8	6	10	8
ASV_000398	3	5	16	12	3	5	29	9	32	8	16	8	12	21	4	9	9	11	25	16	24	3	5	2	56	22	28	18	1	31	3	4	10	22	16	7	5	14	11	25	13	7	16	28	3	3	3	2	4
ASV_000391	0	3	1	0	2	0	0	0	0	0	489	0	0	0	1	0	0	1	0	1	0	8	131	1	3	2	0	20	0	1	0	0	0	0	1	12	27	3	0	0	2	0	0	0	3	0	4	1	8
ASV_000389	4	0	0	1	0	0	0	2	8	6	5	41	0	41	32	1	0	0	3	0	1	4	1	28	0	3	1	0	22	1	0	10	90	3	0	55	0	0	33	0	6	1	0	4	15	20	7	8	0
ASV_000394	105	2	0	0	0	22	1	3	168	0	28	8	1	1	9	0	22	3	19	7	0	17	0	25	0	1	17	10	28	13	0	28	0	310	4	31	4	3	37	334	9	33	5	0	3	23	5	26	11
ASV_000422	24	2	7	41	10	11	2	6	19	3	5	10	35	45	115	11	17	2	11	3	83	13	0	5	6	3	3	2	1	10	36	18	3	34	23	0	0	32	3	42	59	11	9	1	4	0	1	13	9
ASV_000335	3	7	6	22	12	14	4	8	64	23	5	13	18	17	8	27	20	11	17	11	10	0	11	1	5	13	8	4	25	31	2	1	6	13	20	37	42	19	11	7	5	6	23	56	7	5	3	4	4
ASV_000366	34	0	0	17	4	5	31	21	0	9	2	2	7	9	4	0	23	8	5	6	3	16	18	8	10	4	19	7	17	16	6	18	20	0	30	23	3	4	0	0	103	27	67	52	30	9	50	52	3
ASV_000371	20	17	38	23	21	12	2	12	37	69	40	17	32	17	27	78	9	7	20	8	7	13	2	5	33	12	12	5	9	17	7	19	13	10	75	46	4	14	2	26	17	9	6	82	68	26	56	30	7
ASV_000409	11	62	0	0	0	0	30	0	0	0	41	10	0	0	0	0	0	10	35	55	0	0	131	8	81	58	0	20	0	9	0	0	0	0	0	0	0	4	0	0	8	0	37	0	0	8	0	9	3
ASV_000614	7	0	0	0	13	2	10	6	0	2	0	2	0	3	14	3	2	4	1	0	1	7	3	8	6	1	1	1	2	0	0	0	2	0	0	0	0	0	1	1	44	21	4	46	8	5	3	0	2
ASV_000373	0	0	0	0	0	0	0	1	1	0	0	17	0	0	635	0	0	0	0	0	0	2	0	79	193	89	0	0	0	43	0	0	0	0	0	54	100	2	0	0	0	3	0	0	2	85	0	0	23
ASV_000411	12	12	26	26	4	16	8	15	32	36	14	8	6	14	16	30	37	6	33	12	30	15	3	14	2	3	16	2	25	11	21	4	30	24	13	54	22	45	10	21	24	18	19	69	11	20	7	9	17
ASV_000402	0	0	0	0	0	0	0	0	0	0	0	0	0	0	0	0	0	0	0	0	0	0	0	0	44	34	0	7	0	0	0	0	0	0	0	0	0	0	0	0	0	0	0	0	0	0	0	0	4
ASV_000388	2	5	140	55	38	5	8	2	4	80	28	3	2	1	17	101	5	13	0	9	12	0	16	0	4	5	18	5	0	2	0	5	2	2	1	3	0	1	5	7	8	2	16	226	6	3	0	9	2
ASV_000382	4	6	29	17	10	18	3	12	52	10	14	4	37	24	17	23	19	6	0	3	43	1	6	7	56	34	31	0	23	35	24	42	34	75	8	81	100	21	25	86	13	17	14	17	5	24	3	56	56
ASV_000418	0	0	0	0	0	0	2	4	0	0	6	13	0	0	0	0	0	0	0	0	0	4	0	4	0	0	0	1	0	0	0	0	0	0	0	9	12	0	11	0	0	2	18	0	13	2	14	0	23
ASV_000396	1	6	0	2	0	0	18	14	23	2	8	2	0	4	4	0	1	26	10	23	8	4	4	9	2	1	16	0	20	0	1	17	5	27	5	40	1	7	1	36	3	26	8	10	3	3	2	3	0
ASV_000397	47	1	469	40	38	6	19	11	0	0	124	15	164	2	0	11	55	115	2	131	40	2	11	26	34	21	0	8	78	37	146	0	115	1	15	148	1	90	0	0	0	58	41	28	36	88	29	114	15
ASV_000423	0	0	0	0	0	0	0	0	0	0	0	0	0	0	0	0	0	0	0	0	0	0	0	0	0	0	0	28	0	0	0	0	0	0	0	29	68	0	0	0	0	0	0	0	0	0	0	0	30
ASV_000425	16	0	0	0	0	0	0	2	0	0	0	0	0	0	0	0	0	0	10	0	0	0	0	2	0	0	0	0	0	0	0	0	0	0	0	0	0	0	0	0	0	6	0	0	36	5	10	0	12
ASV_000412	9	3	34	8	23	4	3	2	1	6	29	7	0	1	3	40	2	1	3	2	9	4	0	6	6	20	2	7	4	1	1	0	0	0	0	13	17	0	2	1	52	4	7	4	4	1	5	15	9
ASV_000456	0	0	0	0	1	0	0	6	0	0	1	12	0	1	0	0	0	15	0	0	0	0	0	1	0	0	0	0	0	0	0	0	0	0	0	4	12	0	2	0	0	13	0	0	0	4	0	6	9
ASV_000392	2	0	1	7	0	0	0	0	53	0	0	5	3	16	1	3	3	1	4	2	0	0	0	14	6	0	3	0	0	1	2	1	0	25	32	8	0	8	7	18	6	0	0	2	0	21	0	6	0
ASV_000386	10	5	22	20	1	11	14	10	14	19	11	7	11	26	23	26	30	15	17	13	13	15	3	31	16	7	17	7	32	21	45	8	26	13	35	64	18	37	28	19	44	5	14	25	20	15	3	8	14
ASV_000432	44	17	12	15	3	1	7	7	23	10	8	26	0	0	3	10	0	1	11	3	1	10	10	15	50	39	3	9	2	1	1	16	0	9	2	3	5	0	9	9	12	15	52	22	6	22	13	0	1
ASV_000531	26	3	0	7	1	0	87	8	40	24	2	21	9	3	1	0	8	4	15	2	38	3	2	2	5	3	10	1	6	4	3	3	5	10	0	13	2	4	10	12	0	4	30	8	3	2	2	0	3
ASV_000368	14	17	6	19	15	44	7	1	17	16	29	3	50	13	20	35	43	16	83	15	24	31	12	30	3	13	17	4	33	14	40	17	17	23	16	65	15	76	11	18	20	31	16	35	24	39	25	17	9
ASV_000395	24	21	1	0	0	6	40	23	47	2	73	27	0	0	3	1	8	10	19	3	0	66	0	24	0	0	11	16	10	50	0	1	0	5	0	15	8	1	16	6	0	50	38	0	0	43	2	27	13
ASV_000443	2	16	64	7	0	3	3	0	0	36	6	10	0	0	1	28	3	8	0	12	8	13	1	4	14	8	13	3	0	0	2	17	0	1	0	33	24	2	21	1	13	0	5	31	4	1	2	2	51
ASV_000381	2	0	16	1	0	1	1	4	0	0	75	22	0	4	8	6	1	0	1	0	0	9	1	1	0	0	14	5	13	0	1	1	4	0	0	34	3	3	0	0	83	1	6	0	26	0	8	2	5
ASV_000428	0	0	1	3	32	1	112	6	1	25	1	16	3	8	0	7	1	19	0	0	7	3	2	1	3	2	0	5	2	4	4	2	16	0	1	8	0	1	30	0	0	6	42	128	4	1	0	0	1
ASV_000438	11	25	23	92	18	14	21	92	103	90	108	40	8	62	32	107	53	3	12	11	26	83	64	48	56	64	42	3	17	25	10	13	65	74	63	52	19	27	50	90	165	81	50	26	62	58	60	22	25
ASV_000586	4	4	0	4	3	3	9	1	7	4	0	6	0	0	3	0	4	5	12	5	21	0	0	3	9	4	4	0	0	3	4	9	3	2	0	8	1	0	5	17	16	1	4	6	3	0	0	2	2
ASV_000419	0	0	0	0	1	0	3	55	1	1	28	5	0	1	183	0	13	3	0	0	0	25	34	2	11	11	80	4	231	113	1	51	0	0	2	399	83	0	0	0	17	125	2	4	21	8	12	46	77
ASV_000440	0	0	7	74	8	16	7	8	0	0	0	0	0	0	0	1	3	0	0	0	13	0	12	0	0	0	63	0	0	0	0	0	0	0	0	22	45	127	0	0	0	19	43	0	1	0	0	0	10
ASV_000413	8	40	4	14	4	4	4	8	3	1	7	3	22	16	4	0	8	19	2	51	12	2	1	2	30	18	9	19	35	15	23	30	26	0	85	65	1	26	2	1	4	5	9	5	11	7	7	143	20
ASV_000405	3	13	10	19	8	18	8	14	32	0	4	10	9	7	19	4	66	51	5	65	47	10	16	15	29	10	10	0	22	46	15	11	1	12	10	30	19	7	9	11	13	14	15	0	11	6	10	15	9
ASV_002729	48	28	0	0	11	30	33	15	0	0	56	55	0	9	27	0	40	37	27	28	1	26	56	22	10	3	41	23	66	33	4	80	2	0	28	91	29	1	18	0	56	34	34	0	23	5	12	108	40
ASV_000442	14	0	1	0	0	12	0	7	35	18	6	26	0	119	8	2	4	0	9	1	0	10	0	11	34	6	13	9	19	3	0	2	9	56	145	41	0	0	16	60	141	8	1	64	1	37	2	10	1
ASV_000370	4	3	2	6	8	5	27	14	247	156	10	4	106	180	22	20	75	7	0	34	2	22	24	10	0	1	6	10	1	39	20	3	25	15	20	13	43	30	0	17	0	18	1	35	1	20	6	39	37
ASV_000369	129	40	53	43	1	31	1	41	44	1	225	30	1	3	17	57	25	23	59	39	52	54	0	11	0	0	56	3	3	1	1	82	11	13	0	6	0	0	2	40	9	69	5	1	28	57	23	2	0
ASV_000426	30	0	5	4	7	11	2	5	3	0	5	20	0	3	11	1	11	3	34	1	8	13	3	1	11	2	11	13	21	135	1	0	4	4	11	50	10	8	9	11	19	2	13	0	534	6	288	31	25
ASV_000410	8	21	35	3	15	9	0	22	109	3	21	9	0	44	3	31	47	14	13	17	8	0	22	32	16	12	0	0	2	32	0	4	48	11	7	1	6	0	1	11	0	42	0	13	2	29	0	0	0
ASV_000420	69	35	1	23	2	0	5	0	0	0	1	14	2	14	21	1	1	5	15	12	21	3	2	0	0	0	0	12	28	50	6	3	7	0	58	58	0	11	0	0	8	0	13	0	81	3	110	249	0
ASV_000401	21	3	0	2	7	14	8	0	0	0	27	2	40	19	23	0	19	3	6	2	1	0	0	10	0	0	1	27	1	1	41	2	14	0	106	0	0	38	11	0	2	0	106	0	1	55	2	9	5
ASV_000454	3	1	0	39	11	13	9	8	15	7	7	4	14	17	4	0	11	17	15	9	4	10	5	16	2	5	12	11	7	17	33	15	35	35	6	32	23	17	21	59	0	24	3	22	2	15	2	9	40
ASV_000434	1	1	16	0	0	5	0	6	19	0	14	2	0	0	10	4	18	1	0	6	0	10	0	1	11	4	0	0	3	8	0	0	0	13	3	0	0	0	32	20	1	24	0	9	0	10	0	16	5
ASV_000407	0	0	0	10	0	83	0	0	0	0	18	61	3	7	0	0	9	0	0	0	5	22	33	0	150	99	5	2	0	0	1	0	0	0	2	2	18	3	0	0	0	53	12	0	0	1	0	0	71
ASV_000393	5	1	12	3	1	16	0	41	205	12	12	4	18	32	9	107	27	8	7	6	0	6	57	4	15	2	6	2	4	7	28	12	11	0	14	9	12	24	9	1	45	20	1	27	3	2	3	0	45
ASV_000431	0	0	17	7	1	3	17	11	43	2	6	4	7	3	0	6	9	0	0	3	1	8	0	1	0	0	24	22	1	12	1	0	0	8	0	19	12	0	6	16	10	1	17	1	6	0	18	0	4
ASV_000417	0	6	77	10	0	4	3	0	0	3	45	11	0	0	3	37	7	4	3	9	4	11	0	4	0	0	10	3	4	6	0	8	0	6	0	19	5	1	0	8	6	0	17	6	3	6	6	3	22
ASV_000436	38	1	0	1	1	0	1	15	24	17	10	23	394	12	1	0	144	0	14	0	0	2	6	15	20	19	2	30	0	0	430	65	4	41	1	11	18	76	0	26	2	2	3	77	12	3	14	1	5
ASV_000435	30	25	1	49	23	18	9	13	53	0	15	3	0	0	20	0	28	36	57	66	44	16	13	18	0	0	17	3	24	68	0	11	0	16	0	30	7	2	11	19	33	25	22	8	19	32	2	20	7
ASV_000447	0	0	0	0	3	0	61	38	0	67	2	3	0	2	161	0	0	1	0	0	0	2	0	1	7	3	66	0	301	125	3	54	0	3	9	405	64	0	5	3	158	107	65	173	97	1	67	55	53
ASV_000439	1	3	17	3	7	11	0	72	31	1	0	11	1	4	6	13	32	3	2	9	2	1	0	24	13	9	1	0	1	37	2	1	17	19	4	2	0	0	1	24	41	238	1	2	2	13	0	1	0
ASV_000404	1	22	125	11	94	47	9	81	40	15	4	16	9	47	8	18	10	23	1	8	16	2	15	8	36	10	1	7	6	12	10	12	46	39	53	17	21	20	97	53	5	7	102	77	10	8	3	7	3
ASV_000427	0	0	0	1	0	0	0	0	11	13	0	35	1	2	0	0	0	0	1	0	0	2	0	0	19	13	10	0	0	9	0	0	5	1	0	2	0	0	6	1	0	0	0	5	3	1	0	2	2
ASV_000472	0	0	0	51	4	1	5	45	247	2	10	40	2	13	3	0	5	1	0	1	140	4	5	10	24	10	15	1	29	5	1	3	10	37	2	51	10	2	1	41	0	57	4	0	43	5	16	1	11
ASV_004286	15	13	6	24	28	20	7	2	37	17	3	5	14	26	17	3	19	11	18	13	14	8	11	2	23	13	14	4	16	30	3	8	26	6	7	15	8	20	7	4	3	4	12	16	6	6	1	5	11
ASV_000429	1	0	1	0	0	1	3	40	0	0	29	1	0	0	100	0	0	0	0	0	0	215	0	0	0	0	12	37	0	0	0	0	0	1	0	25	82	9	0	1	76	27	13	0	0	19	0	1	102
ASV_000449	1	1	6	2	0	13	45	3	2	10	1	0	1	0	16	39	76	0	2	8	0	2	0	0	2	0	0	0	11	1	0	0	0	1	0	12	0	0	0	1	3	17	17	40	17	1	17	0	2
ASV_000478	25	5	1	5	0	0	10	14	26	7	34	5	24	22	4	2	14	4	53	6	22	8	2	4	2	1	6	0	7	1	19	4	57	22	0	46	43	6	4	22	21	23	0	24	0	10	0	11	32
ASV_000444	18	6	0	11	32	4	45	3	3	0	3	9	4	83	2	0	4	11	5	1	5	0	0	0	24	7	0	0	0	35	5	17	54	10	0	0	0	3	2	10	9	1	140	10	13	2	11	0	2
ASV_000408	0	0	0	0	0	0	2	9	96	1	57	0	10	0	0	0	0	0	0	0	0	0	0	0	0	0	0	68	89	0	1	13	0	42	0	100	4	0	52	36	2	116	99	0	0	1	0	2	1
ASV_000430	2	0	6	0	5	6	23	7	6	12	6	4	1	0	1	8	2	0	30	0	1	6	5	3	14	10	1	0	2	2	0	1	0	2	4	3	1	3	2	6	8	4	5	12	3	0	1	1	11
ASV_000551	3	1	19	6	14	8	0	0	21	11	1	10	14	6	8	38	34	5	7	1	8	1	5	1	4	6	5	1	5	1	20	3	9	6	13	10	23	5	12	14	2	7	0	11	1	6	0	5	15
ASV_000406	1	0	16	1	0	8	0	0	1	1	37	12	11	23	5	36	3	1	1	0	2	9	141	32	0	0	11	22	29	8	5	20	10	11	47	71	0	12	4	19	0	38	7	1	67	68	52	11	0
ASV_000483	47	15	38	22	13	60	11	4	27	35	4	12	21	53	4	37	49	7	12	6	13	18	24	2	38	25	40	10	19	0	21	3	61	31	36	49	22	24	20	20	34	6	7	65	13	7	12	24	23
ASV_000711	27	8	7	31	9	11	5	17	26	23	8	6	13	7	17	43	15	7	22	3	15	19	5	17	27	14	31	5	3	4	6	11	6	20	6	15	9	8	11	28	21	26	11	37	16	19	8	18	8
ASV_000416	2	0	17	8	9	0	12	3	21	4	13	10	23	5	7	55	4	3	5	1	3	9	9	2	7	8	5	1	8	3	4	6	6	34	3	9	9	7	9	27	227	20	3	16	14	8	16	10	11
ASV_000448	2	0	1	2	0	0	7	4	2	0	0	5	0	0	0	0	7	1	13	0	0	0	0	16	0	0	0	0	6	3	0	1	0	9	0	21	0	0	20	9	10	6	4	6	0	2	1	3	1
ASV_000421	5	5	31	22	9	11	47	99	90	7	9	8	29	26	10	66	26	5	5	8	20	14	43	2	3	2	11	9	6	4	77	2	65	95	3	6	0	28	41	96	35	98	145	55	17	11	9	16	7
ASV_000579	7	4	5	43	28	9	19	10	27	8	14	3	12	13	15	28	19	6	1	6	23	28	8	7	16	6	17	8	19	9	29	10	9	35	64	43	53	43	16	38	22	60	18	8	14	11	9	4	13
ASV_000460	19	6	5	10	34	3	0	6	9	1	1	3	15	39	0	6	19	20	18	10	32	0	3	0	0	0	8	0	83	0	5	3	15	7	126	169	16	1	18	4	8	10	1	12	3	3	3	7	35
ASV_000479	1	0	1	1	1	1	7	2	12	2	0	4	0	14	2	0	5	1	13	1	17	2	0	2	1	0	2	0	0	96	2	6	2	2	36	1	6	0	3	2	2	0	2	7	0	2	0	2	5
ASV_000544	2	13	6	7	0	1	6	3	0	0	6	9	0	0	4	10	16	10	5	5	20	15	0	6	0	0	6	2	15	1	0	0	0	2	1	12	0	0	3	1	0	14	4	0	0	3	0	2	4
ASV_000904	0	1	0	35	8	7	3	0	0	0	0	59	0	0	1	1	25	40	7	36	9	2	0	0	0	0	0	0	0	34	0	0	0	0	0	3	13	0	0	0	0	0	0	0	0	0	0	0	4
ASV_000452	17	6	29	13	4	12	7	12	17	0	29	6	3	11	18	20	8	3	8	8	5	31	4	8	13	13	15	11	9	11	7	1	22	23	49	11	19	16	14	11	9	9	14	6	14	12	13	5	21
ASV_000441	12	5	14	24	62	43	8	8	43	33	41	29	52	43	4	52	22	10	6	8	12	15	12	14	104	53	46	1	42	28	95	37	102	41	79	102	64	106	26	49	17	74	86	42	25	27	41	65	25
ASV_002200	5	6	0	0	1	3	9	31	16	13	3	9	74	13	5	8	46	12	2	3	11	11	6	15	32	17	12	9	23	58	18	6	13	17	10	55	9	18	46	12	15	44	22	75	15	34	7	1	10
ASV_000424	55	5	57	29	3	13	0	5	132	30	8	13	0	9	0	49	63	2	52	9	63	1	0	8	1	0	0	4	46	1	0	10	11	40	0	108	0	1	1	51	67	22	1	81	80	4	13	19	0
ASV_000572	14	0	0	0	11	0	0	0	0	0	14	4	1	33	8	0	0	3	2	0	0	0	4	0	17	5	2	0	0	2	1	0	7	0	2	2	5	1	0	1	2	1	2	0	10	1	18	1	5
ASV_003195	5	4	9	7	6	5	8	3	17	15	0	5	6	12	8	1	9	3	18	2	8	2	0	2	11	6	2	1	11	8	13	6	21	12	21	10	2	2	0	17	25	1	0	11	3	0	3	13	14
ASV_000607	0	1	6	7	12	2	6	2	15	1	1	5	1	2	2	2	13	4	4	4	61	0	0	0	0	0	3	0	6	8	1	1	3	1	1	13	3	0	1	10	2	2	0	5	1	0	0	0	4
ASV_000464	0	0	0	3	4	10	3	4	27	9	0	5	1	8	1	0	18	5	0	0	8	9	4	7	2	2	9	0	0	4	1	2	6	25	3	10	23	3	2	33	0	1	0	3	32	14	6	1	22
ASV_000476	0	4	10	3	8	0	7	0	5	3	6	3	0	17	2	15	2	4	0	4	6	0	6	29	38	36	0	0	1	8	0	3	17	1	2	0	3	2	4	1	0	0	1	9	0	43	0	0	2
ASV_000471	1	0	0	10	4	9	0	1	6	0	2	4	8	13	1	0	6	0	0	2	6	3	0	0	0	0	19	1	14	10	22	1	24	1	19	26	0	30	1	2	3	1	0	0	1	1	3	9	0
ASV_002696	31	14	30	31	14	10	16	10	49	21	15	84	5	19	14	2	31	32	29	33	43	6	3	7	24	11	9	1	7	20	10	16	10	23	4	31	3	5	16	12	12	12	4	23	13	3	22	2	42
ASV_000585	0	0	1	8	17	5	17	18	77	5	5	5	40	5	5	3	38	7	6	2	15	2	0	2	17	5	2	2	3	0	37	1	4	68	6	7	0	12	2	59	10	21	10	28	3	1	4	6	1
ASV_000459	8	5	16	11	1	1	6	13	40	21	11	13	28	30	3	12	12	5	2	17	5	9	5	2	3	5	13	2	20	6	11	4	82	4	0	65	11	1	4	11	26	9	7	29	23	4	16	9	12
ASV_000470	0	0	0	6	0	2	4	0	1	9	14	2	0	0	12	0	4	0	1	1	1	1	0	4	0	0	6	2	1	1	0	0	0	5	2	4	0	2	6	5	2	4	8	7	0	0	0	8	0
ASV_000511	13	1	17	23	11	1	1	4	18	31	1	10	1	6	2	112	2	4	9	5	30	44	0	6	8	6	20	3	7	3	2	7	5	20	8	15	3	0	2	38	3	10	1	30	8	25	0	50	15
ASV_000461	0	0	0	0	9	1	0	2	0	0	5	6	0	17	0	0	1	15	3	15	0	13	55	2	19	3	0	0	1	27	1	3	1	0	11	6	1	5	5	0	5	9	0	0	53	26	7	0	0
ASV_000466	7	10	0	7	13	16	0	5	14	7	8	7	21	15	13	1	19	7	25	14	7	10	36	13	18	8	27	2	2	5	46	9	7	4	43	9	7	98	1	1	4	7	3	11	4	20	4	7	5
ASV_000482	13	3	1	6	7	7	4	1	55	25	4	0	11	1	8	0	5	11	7	7	0	4	2	36	0	0	21	7	17	1	15	27	14	29	2	17	0	9	6	55	7	3	6	55	13	17	11	6	0
ASV_000700	4	0	0	0	1	0	11	17	24	11	1	24	3	22	7	0	7	0	0	0	0	5	0	11	14	5	0	0	0	9	1	3	16	10	26	4	0	2	0	6	5	5	0	5	0	16	1	0	0
ASV_000458	5	5	12	339	16	14	29	17	128	4	62	14	19	17	11	62	26	20	6	14	98	6	1	12	0	0	4	40	38	0	17	1	12	88	0	44	0	7	9	103	4	15	32	44	24	19	39	24	2
ASV_000462	2	3	13	0	1	0	8	12	126	5	10	6	10	7	0	6	3	2	1	2	7	7	3	6	7	5	57	14	6	7	8	5	6	28	12	10	2	3	25	37	2	28	26	3	3	4	28	5	16
ASV_000467	9	45	0	0	0	15	4	3	12	50	12	2	225	0	9	0	96	10	4	32	0	3	6	17	4	1	18	0	96	28	157	56	0	14	0	294	1	48	64	11	13	10	1	73	8	8	2	6	2
ASV_000498	0	0	0	0	19	11	0	0	155	74	12	13	32	72	1	0	14	6	0	0	0	1	0	1	180	92	4	0	0	1	4	0	48	6	14	0	0	14	7	11	0	8	1	98	1	0	0	1	0
ASV_000465	22	20	48	10	7	59	1	0	66	0	20	4	6	17	36	36	37	26	2	25	6	5	1	2	9	5	9	14	11	11	28	10	39	5	19	31	7	6	3	5	3	0	3	1	15	8	15	20	13
ASV_000475	0	0	0	0	0	0	2	2	14	0	0	3	13	14	2	0	5	0	0	0	0	0	0	0	0	0	0	8	9	0	12	32	31	4	0	21	0	1	11	5	125	4	0	0	0	0	0	0	0
ASV_000453	8	0	0	1	6	19	0	0	0	0	123	31	0	0	155	0	5	5	25	0	13	82	155	0	9	5	0	1	0	23	0	0	2	0	0	4	8	1	0	3	0	0	1	1	29	1	40	0	20
ASV_000494	2	4	1	7	2	5	13	9	110	14	16	7	0	1	1	3	5	5	1	9	10	9	7	11	6	9	0	6	13	7	1	11	1	39	0	36	3	1	3	66	12	65	25	24	20	2	11	8	5
ASV_000468	3	14	21	9	11	4	10	3	5	5	12	6	10	3	23	4	13	6	15	22	14	9	2	4	6	1	4	1	0	13	10	1	0	1	10	2	6	13	10	0	12	1	8	33	2	14	1	0	9
ASV_000481	10	0	5	4	34	2	566	24	136	4	13	3	7	66	10	1	7	23	1	3	16	3	75	2	10	17	1	6	10	16	6	0	5	0	98	27	40	10	14	4	9	11	18	10	1	5	4	16	11
ASV_000517	0	0	0	0	0	0	1	0	0	0	0	5	0	1	0	0	0	0	0	0	0	0	0	0	3	0	0	0	0	0	0	0	0	0	0	0	0	2	0	0	0	0	4	2	0	0	0	0	0
ASV_000492	0	0	0	0	0	1	14	9	2	0	1	0	16	7	18	0	10	1	0	1	0	2	0	2	1	0	0	3	0	22	36	3	20	28	0	0	0	11	28	22	0	41	21	0	0	6	0	25	0
ASV_000457	18	16	0	0	0	10	8	10	0	0	21	59	0	0	13	0	2	5	10	10	0	44	6	18	9	5	0	0	0	0	0	0	0	0	0	0	0	0	45	0	0	23	11	0	5	33	13	0	0
ASV_000504	105	18	32	38	3	10	7	2	16	4	0	12	38	17	15	5	16	4	34	33	27	5	0	2	0	0	10	7	3	1	66	14	33	7	10	5	3	18	5	10	5	15	4	4	3	4	1	68	5
ASV_000509	0	1	11	5	4	1	0	1	2	1	20	9	2	1	3	18	0	2	1	2	2	2	0	0	24	26	4	0	4	5	1	1	0	1	7	6	2	32	0	6	17	0	0	0	2	1	1	1	1
ASV_000524	44	0	0	0	2	0	0	4	4	11	1	4	2	20	1	1	2	1	16	0	3	12	11	8	66	38	12	3	30	0	10	0	13	1	2	41	0	14	3	0	52	1	2	17	13	3	16	2	0
ASV_000480	6	2	8	3	0	1	1	1	5	0	2	4	1	45	0	2	3	4	5	3	7	2	1	1	4	1	12	1	22	3	2	0	2	5	23	29	0	3	8	3	3	0	0	0	0	1	4	1	4
ASV_000508	0	0	0	0	0	0	0	0	0	0	1	0	0	0	3	0	0	0	0	0	0	5	5	6	2	1	0	0	0	1	0	0	0	0	0	3	4	4	0	0	0	0	0	0	0	6	0	1	2
ASV_000450	0	0	0	0	0	0	8	2	96	110	7	10	58	37	45	0	17	0	0	0	0	27	0	13	2	7	26	24	72	3	23	4	80	75	79	95	2	32	121	88	13	39	76	108	10	14	3	103	51
ASV_000513	10	28	0	6	10	3	1	1	1	25	2	3	43	21	16	0	33	24	8	35	3	25	22	4	85	57	8	25	21	18	3	25	21	3	7	36	2	3	0	4	13	20	5	54	111	2	41	9	4
ASV_000510	3	0	14	13	3	2	2	1	0	99	31	10	0	1	20	7	0	1	5	1	7	3	1	3	20	14	11	1	1	1	1	1	9	1	2	3	0	25	10	1	30	0	12	265	13	2	0	5	0
ASV_004798	35	18	0	6	9	11	17	15	11	0	35	34	1	11	12	2	27	18	26	30	1	37	27	17	10	7	28	21	32	35	5	49	6	3	17	55	14	3	14	5	28	24	29	1	8	7	9	62	31
ASV_000477	0	1	0	0	5	1	4	0	6	0	0	3	0	5	32	0	0	2	0	0	1	2	0	2	20	5	1	9	1	0	0	1	17	9	0	10	1	0	5	4	13	0	1	2	6	1	4	3	5
ASV_000487	0	0	4	3	0	11	0	1	43	4	4	27	0	1	17	1	17	1	1	2	1	4	0	2	0	1	10	0	0	1	2	0	0	16	2	37	75	4	1	15	309	3	1	18	2	19	1	5	8
ASV_000503	0	0	0	0	0	0	0	0	0	0	6	0	0	0	0	0	0	0	0	0	0	17	0	7	0	0	2	0	0	0	0	0	0	0	0	0	0	0	0	0	0	0	0	0	0	4	0	0	0
ASV_005470	65	29	95	0	70	14	33	7	35	2	6	45	0	5	22	0	7	44	44	25	0	4	7	12	61	26	6	24	12	19	0	0	1	5	34	27	8	6	8	11	58	2	10	27	29	11	15	22	10
ASV_000602	3	8	9	2	6	10	2	12	34	7	8	14	23	24	3	9	13	5	4	6	4	19	23	5	31	20	18	4	1	4	13	4	8	6	8	7	9	15	6	21	11	12	3	6	3	9	2	3	5
ASV_000496	9	43	0	68	6	180	0	5	24	13	4	5	42	16	13	0	248	13	7	44	35	3	0	3	0	0	12	0	8	6	85	14	49	5	0	9	1	26	7	4	4	18	1	32	0	2	0	6	7
ASV_000463	0	0	0	71	3	0	0	16	169	0	341	21	1	23	0	0	0	0	0	1	60	63	0	15	0	0	3	12	0	0	0	0	0	72	72	0	0	0	21	68	84	150	4	0	56	53	35	0	1
ASV_000501	0	0	0	0	0	0	0	15	28	2	2	1	25	10	0	0	0	0	0	0	0	14	0	11	9	4	36	0	113	19	53	2	5	15	0	163	18	25	82	17	3	19	1	9	12	4	27	1	41
ASV_000493	0	0	0	1	0	4	0	7	0	4	4	0	16	16	0	0	16	1	0	0	3	1	0	3	2	2	13	3	3	5	25	8	4	0	93	12	0	26	1	0	4	4	0	19	1	23	0	20	0
ASV_000474	26	18	45	91	3	10	44	22	91	0	20	7	19	0	46	31	9	7	49	8	46	8	24	10	25	14	7	23	21	46	26	18	0	37	0	37	12	5	24	48	0	23	28	0	3	11	4	11	11
ASV_000518	7	9	12	36	17	17	2	7	19	21	11	8	0	12	20	6	16	15	8	7	5	1	13	3	36	18	3	2	1	1	4	8	16	9	33	5	5	6	17	17	10	9	5	46	4	5	9	5	26
ASV_000499	9	15	3	1	7	11	3	2	1	0	0	3	12	1	10	0	95	27	10	29	0	7	0	2	2	0	8	3	0	3	6	2	20	2	0	9	13	3	0	4	26	4	4	0	1	2	0	5	6
ASV_000989	7	0	23	0	2	2	1	0	14	1	6	8	1	1	11	90	2	0	1	2	0	9	1	2	15	5	9	2	4	5	1	3	5	15	9	6	8	0	3	19	26	0	0	3	8	5	4	30	8
ASV_000489	0	13	0	0	10	4	25	178	104	5	18	22	49	19	0	120	18	8	0	1	14	73	0	5	9	3	2	3	1	79	45	73	9	10	6	14	36	71	44	4	12	85	6	1	1	4	0	0	4
ASV_000553	10	11	0	0	2	3	14	11	34	6	35	14	0	0	6	1	18	6	36	14	0	12	18	6	58	33	16	0	0	11	0	0	0	41	0	2	8	0	30	44	14	13	4	32	16	11	9	6	1
ASV_000528	25	17	36	15	7	14	11	7	20	4	15	6	11	12	29	26	22	6	11	13	5	13	18	10	29	20	22	21	11	7	41	4	1	7	12	27	24	22	11	15	14	9	13	6	14	22	14	27	29
ASV_000565	64	25	20	65	5	53	7	40	61	125	4	14	47	28	16	2	29	7	13	9	30	1	25	11	13	5	0	25	94	18	38	12	103	16	43	140	29	85	58	11	29	31	40	119	26	43	36	24	4
ASV_000576	5	3	0	3	4	0	8	0	34	1	0	0	0	3	3	0	7	18	13	22	33	1	1	4	2	2	0	1	3	1	0	2	4	22	1	11	7	1	33	32	4	2	3	5	0	0	0	7	21
ASV_000516	0	5	1	11	0	4	23	27	0	1	28	14	25	33	4	6	14	9	19	4	5	53	0	12	0	0	7	7	4	15	19	2	12	7	0	4	9	24	96	8	52	27	5	17	2	4	2	33	14
ASV_000527	26	0	0	0	0	0	0	24	11	0	0	5	0	0	23	1	1	0	24	0	1	24	0	0	0	1	0	4	20	35	6	0	0	9	0	33	1	1	0	8	17	34	0	0	1	0	0	52	0
ASV_000519	12	0	0	67	4	2	7	3	22	1	0	4	0	5	3	0	36	1	7	0	50	6	0	2	1	0	7	1	0	67	0	4	28	28	0	1	4	0	0	40	6	3	5	10	2	1	0	21	4
ASV_000523	1	51	0	1	0	6	0	0	17	5	0	25	1	1	0	0	5	10	1	48	0	1	0	16	196	78	0	1	12	8	0	2	0	22	0	32	0	1	1	27	0	0	0	1	1	69	0	9	1
ASV_000486	11	7	22	49	8	8	8	16	45	9	13	6	15	51	2	17	13	24	15	11	28	38	39	5	23	12	9	11	4	8	23	10	22	20	28	4	2	13	8	14	25	37	6	5	3	5	5	8	7
ASV_000557	0	2	3	17	14	1	0	0	1	6	0	10	25	25	0	0	12	3	8	0	57	0	0	11	11	4	0	0	2	3	29	4	26	2	2	4	3	8	0	1	0	1	0	5	0	11	0	2	0
ASV_000488	31	19	0	286	13	1	0	0	363	5	3	2	4	84	3	18	1	18	10	31	121	10	15	2	45	16	6	0	9	0	3	2	13	230	103	29	19	15	1	253	35	0	0	5	4	2	6	9	6
ASV_000639	12	8	22	29	2	141	14	17	5	19	11	8	7	8	2	5	19	1	11	7	3	11	2	19	82	41	17	17	6	3	7	2	17	17	7	23	18	5	3	14	5	32	31	39	43	82	26	8	1
ASV_000502	0	0	2	6	1	0	3	3	0	0	0	6	1	3	0	0	1	0	3	1	24	0	6	2	2	0	12	0	16	2	14	5	0	0	0	41	0	3	0	1	11	0	14	0	1	0	0	11	0
ASV_006812	18	7	20	23	11	15	9	6	45	21	3	11	2	8	4	2	9	0	8	4	10	6	2	7	10	4	3	4	12	17	8	20	18	9	13	25	14	7	4	24	25	2	2	17	8	0	7	8	11
ASV_000491	83	1	3	3	16	3	0	0	4	0	10	0	2	10	20	26	0	31	1	42	0	0	0	71	0	0	0	0	0	27	9	0	8	31	1	17	44	18	0	15	0	10	0	0	3	121	0	0	192
ASV_000529	4	0	1	1	5	14	2	12	14	2	2	8	0	211	13	0	14	3	6	0	3	3	1	2	4	3	16	10	29	0	0	0	19	42	231	66	0	2	7	44	5	8	0	1	2	20	2	30	1
ASV_000506	0	4	28	37	4	1	22	29	54	10	2	5	16	15	0	8	16	9	16	6	10	17	10	13	65	34	22	2	43	13	35	8	82	17	19	51	16	42	42	30	12	226	38	68	3	15	1	7	6
ASV_000570	2	0	0	290	8	1	5	0	1	8	8	19	0	35	2	0	1	0	1	1	109	11	2	5	33	17	13	2	7	1	0	10	34	2	0	21	22	1	0	0	4	0	79	39	21	0	14	4	11
ASV_000584	0	0	0	0	0	0	0	0	0	0	0	0	0	0	0	0	0	0	0	0	0	0	0	1	106	53	0	0	0	0	0	0	0	0	0	0	0	0	0	0	0	0	0	0	0	2	0	0	0
ASV_000534	12	2	1	5	5	3	2	6	2	1	1	24	1	0	15	0	2	10	14	1	3	6	0	3	94	50	10	6	9	15	3	7	2	2	6	24	11	0	0	0	1	20	0	9	2	2	1	17	20
ASV_000541	3	0	0	4	1	6	3	7	3	1	2	0	8	11	0	0	6	5	1	2	4	6	0	0	2	2	6	0	18	10	7	11	10	2	42	30	0	5	2	2	13	2	0	3	4	5	0	29	3
ASV_000538	2	12	28	17	1	6	5	20	32	1	3	1	4	0	28	23	22	9	1	16	43	0	0	1	2	1	10	0	5	32	6	2	1	18	0	26	5	0	3	34	85	27	1	4	1	0	2	32	14
ASV_000505	0	5	1	4	3	6	2	11	29	1	15	5	32	10	4	1	19	10	2	41	1	6	3	8	4	1	60	21	3	33	37	6	33	15	23	50	88	43	8	21	3	11	32	8	7	10	2	30	35
ASV_000543	3	3	2	32	17	5	5	1	2	9	7	1	0	1	1	2	2	7	2	12	17	3	8	0	10	4	24	1	1	0	1	0	0	1	5	0	2	0	0	2	108	0	9	9	1	0	2	3	1
ASV_000537	0	0	3	0	0	0	7	0	1	1	0	1	3	8	1	2	1	0	2	0	1	0	2	0	4	0	0	0	2	0	2	9	1	2	8	3	2	1	1	4	33	2	14	21	2	1	1	0	0
ASV_000725	1	1	0	0	0	1	1	0	0	8	0	1	1	4	1	0	0	1	13	0	0	4	0	2	2	1	0	4	0	2	1	1	0	1	5	5	1	8	3	0	0	9	4	15	1	9	0	10	0
ASV_000925	0	1	4	2	10	0	4	2	7	0	1	4	7	20	0	2	0	11	0	2	2	7	14	2	6	0	4	1	0	7	16	1	3	4	40	7	10	11	3	8	1	6	8	1	2	4	1	5	5
ASV_000550	1	1	2	5	7	1	1	0	0	4	0	0	0	30	11	5	4	0	0	0	16	1	1	0	8	4	0	0	3	6	3	0	1	0	12	3	1	0	0	0	1	2	0	5	0	0	0	0	0
ASV_000530	12	4	10	0	10	9	1	1	99	0	5	3	5	2	8	37	30	7	9	3	1	1	0	26	0	0	1	2	27	2	3	25	8	84	6	65	15	3	32	108	6	2	1	2	4	19	0	4	12
ASV_000591	36	4	24	18	1	15	6	6	10	2	11	8	7	9	37	33	34	3	9	15	23	15	1	13	7	5	20	12	16	20	26	24	6	10	2	61	12	15	27	19	24	5	12	23	33	23	37	31	18
ASV_000558	25	11	4	15	2	10	6	8	2	26	24	2	8	8	3	15	16	5	35	15	7	1	1	8	11	6	5	3	28	36	16	3	8	0	3	72	0	8	1	2	2	17	5	67	18	13	16	34	1
ASV_000575	6	4	0	0	0	0	1	0	21	10	1	1	0	1	0	0	3	3	2	3	0	2	0	3	0	0	0	0	0	1	0	0	0	12	0	2	6	0	6	22	231	1	1	7	46	8	33	0	13
ASV_000573	3	3	47	23	4	2	3	11	14	3	43	14	13	98	1	93	8	3	4	3	9	8	1	14	0	1	10	18	8	5	26	8	53	25	119	49	40	34	3	29	6	3	1	5	11	21	5	21	8
ASV_000515	0	0	0	0	0	4	7	0	2	0	0	2	25	0	10	0	14	0	0	0	0	0	0	2	0	0	11	3	22	1	61	44	3	3	0	32	3	13	12	2	1	0	2	2	0	6	0	10	3
ASV_000540	0	1	1	0	0	0	21	0	0	0	0	3	0	58	0	0	0	0	0	0	1	0	0	0	0	0	0	0	25	0	0	0	65	2	0	65	0	0	60	0	1	1	96	0	4	0	1	0	1
ASV_000594	2	8	19	37	13	4	7	4	17	7	14	9	1	3	5	30	5	9	2	8	9	16	16	2	43	21	8	9	2	4	11	5	5	14	1	8	9	4	4	22	13	10	6	8	3	11	1	7	6
ASV_003540	30	5	5	4	5	7	11	6	6	6	4	13	11	18	2	1	15	3	14	20	7	5	11	1	12	3	9	11	10	3	16	16	11	5	5	13	1	2	4	5	10	3	7	5	9	2	4	21	16
ASV_000526	3	10	1	17	5	41	2	3	3	5	14	3	6	72	8	14	43	6	2	3	12	17	7	10	12	6	21	17	15	28	28	24	61	41	52	26	45	76	12	50	21	51	3	15	39	66	55	47	30
ASV_000514	6	0	0	0	0	12	2	12	43	16	0	5	0	2	6	0	6	0	2	0	0	1	0	2	3	1	3	2	2	0	0	0	6	15	0	2	1	0	5	6	8	9	0	6	0	2	0	0	0
ASV_000536	2	1	2	1	1	0	1	0	39	1	1	2	1	8	4	5	2	0	2	0	1	2	1	0	18	8	18	2	1	4	0	0	1	7	12	6	5	0	6	16	5	3	3	9	0	0	2	6	6
ASV_000495	2	5	3	9	0	12	10	17	2	16	10	6	7	11	2	4	2	11	1	5	2	7	1	0	6	6	3	21	5	7	15	15	6	6	13	18	3	12	3	11	3	26	11	35	7	6	22	11	8
ASV_000522	0	0	0	0	0	5	0	13	0	1	2	0	0	1	11	0	3	0	0	0	0	9	5	1	0	0	0	0	1	1	0	0	0	1	0	1	0	0	0	0	0	41	0	1	0	6	0	28	8
ASV_005017	5	5	11	17	6	4	10	9	30	9	3	19	5	9	0	3	14	1	5	2	10	3	2	7	12	2	4	2	4	5	15	7	19	5	4	14	7	2	1	5	5	3	4	13	4	1	0	1	6
ASV_000595	1	1	0	0	0	0	3	11	15	3	1	0	1	2	3	0	0	0	0	1	0	1	0	15	0	0	12	0	1	9	1	8	0	2	0	7	2	1	9	8	23	18	6	5	1	18	1	3	5
ASV_004905	2	1	2	2	2	0	6	0	16	4	1	10	4	1	3	1	6	8	13	6	24	2	0	6	9	2	1	1	3	8	4	3	6	10	4	8	2	0	2	6	8	2	3	4	1	0	0	1	5
ASV_000569	0	0	0	7	0	0	1	1	0	0	0	4	0	2	0	1	4	2	5	0	26	0	0	2	1	2	1	0	3	2	2	5	6	1	0	6	1	0	11	0	65	1	1	1	0	0	0	0	0
ASV_000512	0	11	10	0	7	1	2	5	1	4	0	11	23	0	37	102	9	9	1	9	0	41	0	5	3	2	13	6	8	15	25	4	1	2	0	29	12	27	2	0	4	0	6	10	2	10	7	10	11
ASV_000547	2	0	0	4	62	7	67	0	0	0	0	1	9	1	6	0	37	17	44	0	40	1	26	59	47	28	0	0	0	22	9	0	2	0	15	18	31	22	0	0	0	2	15	0	4	110	11	8	0
ASV_003466	18	4	2	7	5	11	2	8	34	13	23	9	25	20	4	17	10	3	8	0	10	17	5	1	5	4	3	3	12	7	8	22	7	10	61	63	43	49	7	9	10	26	12	49	15	5	9	1	13
ASV_000533	11	4	46	49	66	18	13	5	23	6	32	0	0	12	5	57	21	53	7	6	34	1	0	0	1	0	27	3	7	19	1	10	15	18	3	29	31	9	1	41	7	15	21	9	2	3	0	8	18
ASV_000995	4	0	0	1	1	1	1	5	11	11	2	0	2	6	3	1	11	0	3	0	3	48	5	4	6	1	2	21	4	3	0	1	0	8	4	7	0	0	0	8	3	14	0	7	1	4	2	1	3
ASV_000546	8	7	2	20	4	6	2	7	15	10	11	7	14	20	19	17	13	4	2	8	7	19	6	2	9	5	10	11	13	12	11	14	9	17	49	47	18	35	7	13	32	8	3	13	13	7	13	4	8
ASV_000559	0	0	0	0	1	0	0	0	0	0	0	28	0	0	0	0	0	9	0	1	0	0	24	0	26	15	0	0	0	0	0	8	0	0	0	1	3	3	0	0	0	0	0	1	0	0	0	12	1
ASV_000500	1	3	115	39	21	6	1	33	1	0	1	48	2	0	51	121	2	10	3	3	26	6	0	0	75	37	0	0	0	3	11	0	1	0	1	57	154	2	7	0	3	37	1	0	12	2	3	0	21
ASV_000497	9	3	5	3	44	14	12	16	6	22	13	9	1	5	12	2	8	4	1	1	2	1	17	5	1	1	19	0	15	5	1	2	2	3	9	35	14	20	1	9	37	12	14	11	5	3	0	1	3
ASV_000554	0	1	12	3	0	1	8	8	52	1	11	2	3	4	0	2	1	0	0	2	2	9	2	9	9	1	37	7	4	5	7	4	4	32	6	10	4	3	4	45	1	20	31	1	1	3	8	6	14
ASV_000612	2	0	4	3	3	2	4	1	44	1	3	7	26	8	3	4	6	1	3	3	2	6	1	0	15	13	10	0	0	3	7	4	7	13	17	3	11	10	7	9	8	7	0	26	0	0	2	15	12
ASV_000616	23	6	20	14	18	14	0	5	39	2	0	0	0	3	6	1	3	14	3	7	3	0	0	17	58	34	10	0	46	78	15	0	1	2	24	66	23	29	0	3	1	5	1	30	1	9	7	0	19
ASV_000548	0	0	0	0	0	0	0	29	0	0	61	0	0	0	0	0	0	0	0	0	0	89	4	12	3	6	0	0	0	0	0	0	0	0	0	0	0	0	0	0	0	114	0	0	1	20	0	0	15
ASV_000582	0	0	0	0	0	0	0	4	0	0	1	0	0	0	11	0	0	0	1	0	0	0	0	5	9	5	6	2	0	1	0	0	2	0	0	5	2	0	0	2	0	6	0	0	0	1	0	0	5
ASV_000545	16	12	0	3	13	17	10	4	18	1	24	12	0	5	22	0	14	21	34	19	17	10	9	14	8	3	2	4	0	12	0	0	18	3	16	0	0	4	10	6	7	8	6	0	20	27	13	0	2
ASV_000525	0	0	0	0	0	0	88	0	0	0	1	9	0	0	0	0	0	13	0	13	14	84	144	0	31	14	14	2	2	0	261	10	3	13	0	3	2	254	0	10	0	0	27	3	13	0	25	0	11
ASV_000578	0	0	0	1	0	0	0	0	0	0	1	2	0	0	0	0	0	0	0	0	14	3	3	0	11	11	0	0	0	0	0	0	0	0	0	0	0	0	0	0	0	0	0	0	15	0	17	13	3
ASV_000485	8	13	1	1	0	3	0	0	5	0	17	18	0	0	10	5	7	6	5	12	0	4	0	13	0	0	9	0	2	0	0	6	0	10	1	1	0	0	1	22	18	1	1	0	4	3	12	3	1
ASV_000567	19	0	2	3	0	8	1	12	116	6	1	7	1	41	4	13	32	0	21	0	1	1	1	1	0	0	1	0	4	26	0	3	29	21	1	4	4	1	0	21	0	5	3	27	0	0	1	17	2
ASV_000613	2	40	5	14	7	14	10	0	9	1	14	3	0	4	12	0	21	15	1	22	37	8	2	1	52	19	4	19	29	17	0	13	2	8	0	38	0	0	3	12	4	2	5	7	35	0	17	3	1
ASV_000611	3	10	16	8	22	22	9	0	0	6	1	18	5	8	7	6	17	18	6	19	9	15	1	1	42	15	14	16	9	12	9	5	53	1	0	11	2	7	7	1	8	15	58	44	10	12	10	1	1
ASV_000608	0	0	0	2	3	4	0	7	0	0	10	7	1	1	1	0	3	0	1	0	0	13	20	12	15	2	0	2	1	0	0	1	5	0	1	4	0	1	0	0	0	13	0	0	4	23	2	0	0
ASV_000716	3	1	1	13	19	9	17	11	3	0	0	1	1	7	3	0	4	9	6	0	20	1	1	1	12	3	9	3	3	0	0	2	3	1	1	7	0	7	0	1	7	10	9	3	34	0	26	4	3
ASV_000520	3	6	2	40	4	4	28	7	11	6	6	6	4	4	5	16	1	21	6	10	8	22	12	5	14	4	10	2	5	5	8	3	17	12	3	13	7	7	7	11	4	45	15	3	3	20	3	2	4
ASV_000561	1	6	72	4	0	13	0	2	7	1	2	10	0	1	10	41	13	9	0	8	6	0	0	4	0	0	3	2	13	73	0	0	2	2	3	15	1	3	0	0	251	0	2	3	1	7	0	114	1
ASV_000577	0	1	11	2	3	6	18	2	4	1	0	0	3	1	3	5	21	3	1	2	19	1	0	1	1	0	0	0	4	1	0	0	2	0	0	7	0	1	2	2	0	6	10	4	2	0	4	0	0
ASV_000560	0	0	0	0	2	0	0	16	0	0	0	0	0	0	4	0	0	2	0	0	0	0	0	0	2	0	0	0	0	0	0	0	0	0	0	1	2	0	0	0	0	86	0	0	0	0	0	0	40
ASV_005450	21	0	0	0	10	2	4	0	58	19	4	1	9	11	1	0	3	4	9	0	0	0	3	0	6	2	15	0	10	2	11	0	1	24	5	23	1	4	12	55	25	0	1	24	9	1	3	8	4
ASV_000592	15	1	0	5	2	3	0	5	23	3	0	0	4	4	8	0	15	0	21	0	44	6	1	7	2	1	6	3	2	16	2	2	4	6	1	6	5	7	21	12	3	8	3	10	2	2	0	14	4
ASV_000566	10	0	0	9	49	2	5	15	69	0	8	10	8	3	26	0	8	11	11	0	1	13	6	6	15	15	1	5	11	23	15	0	0	28	16	42	33	9	1	25	32	41	22	0	6	6	2	0	45
ASV_000583	1	4	11	11	7	4	6	2	14	8	8	5	7	10	20	13	18	6	5	14	25	1	0	3	13	11	3	0	13	23	2	8	8	5	19	8	1	8	7	0	7	3	5	17	1	4	0	6	8
ASV_000556	16	55	0	26	3	36	1	0	2	1	0	3	0	0	1	2	60	19	22	34	52	0	0	0	0	0	0	1	11	0	0	12	1	1	0	14	0	2	3	0	0	0	0	1	1	0	0	3	0
ASV_000539	0	2	84	390	12	15	6	19	12	23	2	2	71	1	3	280	35	5	0	4	58	3	10	2	0	0	1	2	10	1	46	3	4	14	0	21	12	21	13	15	18	10	3	5	6	3	1	10	0
ASV_000588	0	0	0	0	0	0	0	0	124	1	0	0	0	1	2	0	0	0	0	0	0	0	0	36	0	0	0	0	1	0	0	0	0	242	8	1	0	0	6	369	0	0	1	0	0	40	0	1	0
ASV_000625	17	8	13	12	5	16	2	0	4	1	1	9	18	7	1	19	14	3	8	2	2	9	1	1	1	1	12	13	2	6	8	6	1	4	35	14	5	30	1	9	0	1	3	10	4	4	3	58	18
ASV_000597	4	6	5	6	9	5	6	1	81	6	30	10	0	0	12	4	13	4	11	4	7	7	9	8	15	7	8	23	29	13	0	16	0	46	0	76	3	0	4	77	2	20	15	12	10	5	4	19	5
ASV_000521	3	98	0	106	74	78	0	0	0	2	0	1	0	1	2	0	33	58	0	91	30	1	0	0	1	1	0	3	2	8	0	1	0	0	0	2	0	0	0	4	32	2	5	1	51	0	43	1	0
ASV_000919	12	10	1	4	13	5	9	2	37	3	3	11	1	6	33	0	0	15	8	5	18	1	2	6	1	1	0	0	5	5	0	3	4	3	4	6	2	1	8	1	19	1	0	2	4	5	0	3	1
ASV_000618	0	0	0	0	0	27	0	0	1	0	2	0	0	3	0	0	8	0	1	1	0	0	0	1	0	0	0	0	49	2	0	2	2	0	18	76	0	1	0	0	0	0	0	0	3	11	2	477	0
ASV_000563	0	30	3	6	0	0	3	3	0	1	0	6	2	0	2	4	0	16	0	15	7	5	0	3	0	0	4	0	6	0	10	2	0	0	0	10	0	2	0	0	0	12	1	0	7	2	8	2	0
ASV_000636	0	0	3	5	13	0	0	0	5	0	0	1	0	12	0	3	1	0	2	1	23	0	0	9	0	0	0	0	4	1	1	0	6	2	4	9	2	1	0	2	1	2	0	0	1	34	0	0	1
ASV_000589	0	0	2	1	8	5	6	2	69	3	2	4	1	3	3	8	8	4	0	1	0	5	0	0	4	6	0	8	19	0	2	11	4	38	0	44	15	1	1	38	1	7	31	11	90	0	41	11	43
ASV_000593	0	0	0	0	0	0	6	6	0	0	33	6	9	0	0	0	2	0	0	0	0	17	1	6	2	1	13	3	0	42	0	2	0	0	0	0	0	0	0	0	0	28	44	0	9	13	11	0	0
ASV_000581	0	0	0	0	0	0	5	15	79	0	0	1	0	0	2	0	1	0	0	0	0	2	0	1	0	0	0	21	0	0	0	0	0	104	0	10	46	29	0	97	30	4	1	0	2	3	2	1	3
ASV_000610	7	6	10	15	1	7	10	1	15	2	22	0	0	0	13	3	9	3	5	4	2	1	2	45	0	0	29	3	4	7	0	0	1	16	2	7	0	0	9	22	18	3	6	0	4	59	6	10	2
ASV_003917	43	9	67	0	35	15	21	5	51	2	19	22	0	7	13	0	8	18	10	10	0	4	8	17	40	28	6	39	24	11	0	0	1	1	24	36	20	10	10	7	16	1	15	34	29	4	18	3	12
ASV_000587	18	4	8	61	16	76	0	7	15	2	0	6	2	21	5	1	58	8	5	1	75	11	0	1	9	5	6	1	1	1	9	2	41	10	1	22	21	4	8	0	32	11	0	11	11	7	6	12	27
ASV_000603	3	7	10	4	1	3	0	3	0	8	0	0	24	1	1	30	23	7	0	10	25	4	3	2	0	0	13	0	9	6	59	4	1	0	1	6	0	10	0	1	0	2	1	11	4	7	1	6	2
ASV_000580	12	0	0	1	1	5	3	9	60	11	12	4	4	19	54	0	0	2	7	0	0	0	1	6	5	1	0	2	15	13	1	3	13	33	30	33	13	0	9	35	9	6	0	3	3	13	3	10	8
ASV_000600	2	7	42	0	0	4	2	1	12	5	1	4	3	7	15	24	39	8	1	15	0	2	0	1	0	0	2	0	2	55	3	11	1	3	8	2	10	2	0	2	13	7	3	4	12	3	3	6	6
ASV_003089	69	10	0	1	5	7	24	10	0	0	15	15	0	9	1	0	16	5	49	12	0	3	15	3	1	2	15	17	25	9	1	38	0	0	6	23	2	0	4	0	13	8	15	0	18	1	3	26	15
ASV_000746	1	3	4	0	2	1	4	10	22	0	2	2	2	0	0	2	1	3	3	6	0	0	3	1	1	0	1	0	0	26	0	14	0	13	0	8	11	0	0	13	6	21	7	0	1	1	0	18	20
ASV_000739	6	8	17	3	0	2	1	6	22	1	7	14	0	0	11	1	2	2	6	11	1	3	3	4	4	1	24	1	0	0	0	0	0	5	0	0	0	0	14	9	2	21	20	3	3	2	2	0	0
ASV_007153	3	2	6	11	6	0	8	0	17	5	1	11	2	7	5	2	13	3	4	2	20	1	0	1	4	4	4	1	3	12	3	3	4	15	5	12	1	0	1	20	18	0	1	9	4	0	0	6	0
ASV_000668	1	0	0	0	1	0	1	2	24	4	1	11	1	0	2	0	1	0	1	0	1	111	8	1	0	0	9	17	7	0	1	1	2	25	0	12	0	0	0	27	13	7	0	16	3	8	0	0	1
ASV_000623	0	0	0	0	0	0	7	3	3	0	1	0	0	0	1	0	0	0	0	0	1	16	0	7	3	3	1	7	0	0	1	1	5	29	0	1	0	0	6	33	4	24	9	0	5	4	6	0	4
ASV_000786	4	15	0	6	3	2	2	1	85	8	1	11	0	12	3	2	4	3	9	6	11	5	0	17	0	1	1	2	5	0	0	1	5	1	8	9	0	6	1	4	9	5	1	5	4	6	0	1	0
ASV_000609	11	5	1	17	0	7	0	2	5	7	3	2	0	10	17	0	5	1	17	3	26	7	0	2	25	11	20	9	3	0	4	3	20	1	1	11	0	3	3	3	0	9	2	21	14	4	11	3	0
ASV_000571	0	0	0	0	0	0	0	0	0	0	0	25	0	0	0	0	0	0	0	0	0	0	0	0	12	12	0	0	1	0	0	0	0	0	0	3	0	0	0	0	0	0	3	0	66	0	34	8	0
ASV_000628	3	4	42	1	3	20	1	8	31	7	1	1	4	14	3	2	22	2	0	7	4	3	1	0	1	1	1	5	34	5	2	10	19	3	36	61	1	3	0	3	0	2	0	28	4	5	3	22	12
ASV_000615	0	0	2	0	0	90	3	0	0	0	15	8	0	0	174	0	391	0	0	1	0	236	0	0	0	0	118	51	9	5	0	1	0	0	0	10	1	0	0	2	2	0	1	2	6	0	9	10	1
ASV_000601	3	2	12	11	11	12	12	3	4	5	0	0	2	11	27	9	13	6	1	2	13	1	12	1	5	1	0	0	0	0	1	0	1	3	14	3	2	1	0	11	2	6	5	14	16	0	18	1	0
ASV_002117	4	3	3	12	7	5	3	2	31	3	2	2	3	11	4	7	25	6	23	10	7	9	2	6	7	4	8	1	24	21	1	6	5	5	12	18	7	3	1	8	8	1	8	3	4	0	1	2	5
ASV_000642	6	4	10	0	0	0	6	9	57	2	2	4	8	14	1	1	5	0	1	1	1	8	8	12	18	12	35	8	7	30	10	10	12	48	22	9	1	5	8	48	1	21	10	1	5	11	21	5	4
ASV_000598	8	6	1	8	20	8	3	3	8	16	7	5	9	11	15	0	13	8	16	3	11	3	14	2	16	12	2	4	3	4	3	4	1	5	11	14	3	8	9	2	9	4	2	14	3	7	0	4	6
ASV_000681	0	0	0	2	0	0	0	0	2	0	0	2	1	2	0	0	1	0	0	0	0	0	0	2	0	0	0	0	0	0	1	0	0	0	0	1	1	35	0	0	0	1	0	0	0	0	0	0	1
ASV_005104	0	0	0	0	7	2	16	1	21	0	44	33	0	0	79	0	14	18	0	1	0	17	19	53	21	15	27	0	0	0	0	0	0	1	27	24	50	0	14	14	42	2	44	0	60	31	25	55	16
ASV_000564	6	0	0	0	0	0	0	47	141	1	23	0	0	0	0	0	0	0	11	0	0	1	62	0	0	0	0	6	2	33	0	0	0	26	0	67	115	0	34	29	131	23	3	1	110	0	110	98	16
ASV_000590	3	13	0	0	4	12	0	1	11	16	22	0	0	0	10	0	8	7	0	6	0	1	0	2	0	0	0	4	27	0	0	0	0	5	0	33	0	0	0	17	2	4	0	15	7	15	4	0	0
ASV_000632	0	0	0	0	0	0	0	0	0	0	0	0	0	0	0	0	0	0	11	0	0	0	0	0	1	0	1	0	0	0	0	0	0	0	0	0	0	0	0	0	0	0	0	0	0	0	0	0	1
ASV_000620	14	7	3	12	10	44	1	6	6	5	11	7	2	6	41	25	54	8	33	6	1	8	6	17	0	1	16	4	3	9	7	8	1	7	24	6	0	10	1	6	28	3	2	12	9	23	5	29	0
ASV_000606	0	7	0	0	12	0	12	4	2	0	5	6	11	4	9	0	3	3	0	3	0	5	0	7	18	1	0	0	1	14	16	107	4	0	57	9	9	14	0	0	0	3	21	0	52	6	20	0	0
ASV_003645	2	2	1	0	6	1	2	0	10	0	2	1	4	3	1	0	5	6	11	4	3	2	1	3	2	2	2	0	8	11	2	0	2	3	5	13	4	5	6	2	3	1	3	10	0	3	0	0	7
ASV_000677	0	0	4	1	8	3	0	0	1	9	4	1	3	0	3	5	5	7	1	8	2	1	4	2	2	0	0	3	2	2	2	1	3	4	7	7	4	2	3	1	3	4	2	4	2	9	1	2	3
ASV_000624	0	0	0	0	0	0	0	2	0	0	0	1	1	0	5	0	0	0	0	0	0	0	0	0	0	0	5	0	15	0	7	4	8	0	0	37	0	8	17	0	69	8	0	0	0	0	0	1	2
ASV_000663	0	0	0	0	2	0	0	2	1	0	0	1	0	8	0	0	1	1	1	0	3	0	0	1	0	0	0	0	1	64	3	4	4	0	10	1	0	0	0	2	1	4	0	0	0	0	1	1	0
ASV_000761	6	0	2	2	3	2	0	9	1	8	4	3	2	0	3	0	0	3	4	0	2	0	0	0	1	0	6	0	6	3	0	0	2	1	3	10	0	0	3	1	19	3	0	11	3	0	5	1	0
ASV_004288	0	0	0	0	0	2	2	10	32	0	13	8	0	2	16	0	24	3	0	0	0	12	4	7	4	1	12	1	0	0	0	0	0	10	32	15	13	0	3	34	5	13	7	0	12	10	3	15	19
ASV_000542	67	0	38	0	0	0	0	4	4	0	0	12	0	0	0	5	0	0	16	0	0	0	0	0	0	0	7	0	0	0	0	0	0	1	0	0	0	0	0	0	0	3	0	0	0	1	0	0	0
ASV_000604	0	0	0	0	2	0	19	6	0	0	0	0	0	6	18	0	0	10	0	0	0	1	7	2	0	0	0	0	0	0	0	0	0	0	12	9	33	0	0	0	10	66	17	0	0	7	0	0	34
ASV_000641	31	0	0	7	1	12	2	1	15	0	8	6	6	8	2	0	18	1	12	0	10	5	5	5	12	9	4	6	9	0	22	1	13	5	3	17	5	14	0	2	19	2	3	0	3	9	2	7	13
ASV_000667	3	0	0	0	0	0	14	2	4	1	1	2	4	0	0	0	1	0	6	0	3	2	0	3	1	2	1	0	5	0	1	0	2	5	1	1	0	2	1	6	7	0	4	3	0	1	0	0	1
ASV_000664	11	1	0	0	0	4	1	0	6	587	1	43	0	2	5	0	3	1	0	2	0	1	0	0	2	1	0	9	0	3	0	0	2	6	0	2	0	0	1	4	0	0	0	383	18	1	2	0	1
ASV_001279	23	0	1	0	1	15	3	1	3	1	23	7	0	4	18	1	10	1	12	0	2	31	9	6	2	2	2	1	0	9	0	0	0	2	34	6	11	0	6	6	2	6	4	0	15	14	17	18	6
ASV_000698	0	0	0	0	0	0	0	0	8	4	0	3	1	14	0	0	2	0	0	0	1	4	0	0	0	0	0	0	1	0	0	21	16	0	0	0	0	0	0	1	16	0	0	2	2	0	2	0	1
ASV_000650	20	0	0	0	0	21	0	2	10	5	5	8	15	5	4	0	12	1	10	0	0	3	16	1	0	0	23	2	0	57	17	23	10	4	0	3	4	4	0	7	10	7	0	7	4	1	3	0	1
ASV_000627	7	1	29	0	0	4	0	8	33	4	0	0	33	0	2	31	34	1	7	1	2	2	0	0	9	5	5	0	0	1	35	0	6	16	1	2	0	10	2	24	2	12	0	12	3	1	0	5	1
ASV_000643	7	12	0	0	3	19	2	15	25	1	8	18	3	6	1	0	8	6	9	4	1	2	3	20	2	0	7	10	13	10	6	13	15	2	8	21	2	1	0	4	3	37	3	7	4	53	4	0	11
ASV_000599	10	11	2	28	2	2	6	4	4	7	7	4	12	9	8	1	25	13	30	9	42	1	0	0	4	1	7	3	9	0	16	2	26	0	3	11	9	2	0	1	3	6	3	6	1	4	2	1	8
ASV_000622	0	0	0	19	1	0	142	2	1	0	0	0	0	0	0	0	0	0	0	0	178	15	0	25	22	9	0	11	0	18	0	0	0	1	0	0	0	0	5	3	0	0	237	0	2	103	0	0	0
ASV_001090	4	1	17	54	5	15	3	0	3	6	0	3	22	13	8	17	15	0	3	0	60	8	4	2	10	4	3	19	0	4	36	3	77	4	17	18	29	13	12	5	27	1	2	47	4	7	6	11	34
ASV_000658	0	0	0	2	0	0	3	0	2	1	34	2	7	4	0	0	4	2	2	0	0	5	3	11	1	0	8	2	13	1	19	5	10	4	0	19	0	11	0	7	1	0	2	0	14	8	15	5	1
ASV_000649	0	0	0	0	0	3	0	1	12	0	0	2	0	6	2	0	3	0	0	0	1	0	0	0	0	0	1	2	6	1	3	12	18	3	0	10	0	2	2	4	73	1	1	1	0	0	0	4	0
ASV_000605	0	0	0	0	0	0	0	0	132	2	19	0	0	0	0	0	0	0	0	0	0	12	34	0	0	0	0	0	0	14	0	0	0	115	0	0	0	0	21	120	67	0	4	0	95	5	142	0	4
ASV_000633	0	0	0	0	0	0	4	0	0	0	26	3	0	0	0	0	0	0	0	0	0	35	13	9	10	10	16	0	0	0	0	0	0	0	0	0	0	0	0	0	0	0	16	0	0	3	0	0	0
ASV_000660	12	2	0	16	1	0	0	3	17	14	10	1	18	19	4	0	8	2	12	0	16	8	7	7	20	12	20	4	21	6	27	6	14	4	31	45	1	20	1	10	24	8	2	37	10	3	1	32	4
ASV_004030	12	10	0	2	3	6	5	1	30	9	0	6	1	11	13	0	10	7	27	11	11	0	2	3	16	5	2	1	9	17	0	9	22	12	1	13	0	0	2	17	10	4	4	5	3	5	4	3	0
ASV_000648	7	1	90	2	5	16	0	23	117	0	1	1	0	0	0	62	19	1	3	2	5	4	0	2	3	8	3	0	6	0	0	1	0	72	0	20	2	1	0	106	33	16	0	0	0	5	0	4	0
ASV_000693	2	0	1	2	1	0	7	9	36	4	1	19	1	10	0	0	3	0	6	0	6	1	0	7	20	19	0	0	5	6	0	0	9	9	0	3	0	0	9	10	0	2	3	6	3	0	0	9	0
ASV_003126	0	0	0	0	4	1	12	6	27	0	49	48	0	2	73	0	6	8	0	0	0	16	18	57	16	11	40	0	0	0	0	0	0	11	20	22	47	0	9	8	55	4	40	0	66	20	21	47	11
ASV_000689	3	1	0	4	0	0	4	1	6	1	2	1	0	2	2	0	6	3	4	0	34	1	0	2	4	0	5	1	0	1	1	2	0	4	0	11	16	1	2	14	22	3	0	4	2	1	3	5	22
ASV_000631	22	1	0	0	4	3	2	7	1	5	4	8	0	25	3	2	5	4	18	7	3	5	5	1	10	3	12	1	14	2	0	2	26	3	3	19	7	0	17	0	0	8	2	8	7	3	2	2	7
ASV_003996	6	4	10	3	10	0	5	0	17	5	1	7	5	4	10	1	7	7	10	4	12	2	0	4	6	0	3	0	10	8	0	5	5	12	7	9	6	1	1	13	15	3	0	6	3	1	2	5	8
ASV_000635	5	0	0	0	2	6	1	2	0	0	7	0	0	2	7	0	3	0	3	0	0	5	5	6	1	1	0	0	7	6	0	0	12	0	3	14	4	2	3	0	1	2	2	0	11	8	5	3	11
ASV_000647	0	4	0	0	2	0	0	8	0	29	9	3	3	34	4	0	5	7	0	5	0	1	2	25	21	5	102	0	4	2	3	16	11	0	0	14	25	2	10	0	8	24	0	36	18	24	9	3	32
ASV_000655	1	4	0	9	3	1	1	0	53	0	7	6	0	0	10	0	9	4	1	3	15	5	0	20	1	0	4	1	12	6	0	15	1	14	1	24	1	0	1	16	0	0	0	0	0	11	2	4	8
ASV_000645	1	0	0	0	0	5	0	1	3	1	1	3	20	0	3	0	15	2	1	0	1	1	2	1	8	3	25	0	0	0	12	2	0	2	0	1	0	6	10	0	0	2	0	2	0	2	2	1	0
ASV_000629	0	0	30	1	0	109	0	0	0	0	0	1	2	0	0	16	95	1	1	0	0	0	0	0	0	0	0	0	0	0	3	23	0	0	0	0	1	4	0	0	0	0	4	0	39	0	15	0	0
ASV_000634	16	5	0	36	1	0	0	4	0	1	0	0	1	8	36	0	1	0	25	2	23	0	0	4	0	0	3	2	9	15	2	4	11	1	2	34	43	9	0	1	5	9	1	4	2	6	6	12	50
ASV_000669	1	0	1	55	4	38	2	1	2	74	0	1	14	2	1	0	45	0	1	0	10	23	1	1	0	0	6	1	4	1	19	0	1	2	0	4	0	8	0	4	4	2	1	44	28	0	16	1	2
ASV_003743	0	0	0	0	4	2	16	2	32	0	60	34	0	1	59	0	12	11	0	0	0	13	20	50	14	9	17	0	0	0	0	0	0	5	40	34	43	0	8	5	52	4	35	0	50	23	32	46	11
ASV_000619	0	1	0	32	13	3	1	0	2	1	0	4	3	0	7	0	7	5	1	5	95	0	0	4	0	0	3	0	2	0	19	4	1	2	0	11	0	12	1	5	6	0	0	0	1	0	1	0	0
ASV_000653	1	0	4	48	34	2	64	10	11	1	0	6	15	26	0	9	3	15	0	0	87	1	0	2	9	13	1	0	7	1	13	2	11	3	5	3	0	8	3	2	1	7	8	3	3	9	1	1	0
ASV_000654	16	13	4	37	67	48	0	12	1	26	37	3	1	8	4	13	36	7	1	27	13	11	16	10	0	1	1	29	5	12	5	8	19	0	0	8	0	6	0	0	4	22	2	19	40	9	30	14	2
ASV_001071	0	0	0	13	0	6	1	5	16	1	2	4	14	7	11	0	17	0	0	1	6	3	0	4	72	48	15	0	7	0	9	5	7	6	5	8	0	2	4	6	1	8	0	0	2	5	3	26	2
ASV_000666	0	1	51	4	4	1	0	1	18	5	0	2	0	0	0	1	4	9	1	2	4	1	0	2	104	43	0	0	6	9	4	0	1	11	0	14	0	2	1	19	10	1	0	19	3	1	1	31	1
ASV_000670	0	0	0	0	2	2	1	6	55	5	4	5	54	16	2	0	16	0	2	3	1	5	0	2	1	0	1	8	4	19	4	5	3	49	0	12	9	8	5	58	2	6	0	7	1	7	1	10	12
ASV_000646	5	16	12	57	11	12	9	36	24	5	11	24	18	7	3	38	8	10	3	20	10	16	9	7	1	2	12	3	2	6	19	0	10	24	0	9	2	24	4	20	10	10	20	6	2	6	0	1	0
ASV_000708	0	1	6	0	3	0	28	3	4	0	1	0	4	1	1	0	2	7	1	25	0	6	0	6	2	1	1	0	3	1	0	2	0	1	0	30	2	0	7	3	27	2	27	0	1	2	0	1	1
ASV_004840	17	6	6	10	3	3	6	8	9	9	10	4	2	6	2	2	13	4	8	13	5	3	8	5	5	3	6	4	12	6	14	10	15	9	10	12	1	5	1	9	8	3	5	5	5	1	4	8	6
ASV_000756	1	0	1	0	2	0	0	1	0	0	2	1	1	1	0	0	0	2	0	3	5	0	2	0	7	4	11	0	1	2	0	0	2	1	1	0	0	0	4	5	7	0	1	2	0	0	1	0	0
ASV_006669	8	3	10	6	9	6	2	2	5	2	1	2	8	7	2	2	9	3	4	1	10	1	0	2	6	1	10	1	10	9	13	2	15	3	10	10	0	8	2	3	1	0	0	9	7	4	11	43	2
ASV_000684	3	0	0	0	0	0	0	0	0	1	0	1	0	1	6	0	0	0	1	0	0	2	0	9	0	0	1	0	5	157	0	3	6	0	0	12	5	0	0	1	1	1	0	0	0	15	0	7	7
ASV_007224	7	6	23	0	14	3	32	2	24	0	6	39	0	7	7	0	12	17	17	16	0	1	1	16	24	20	6	8	6	13	0	0	0	1	10	15	3	6	5	2	15	0	16	8	8	1	5	3	0
ASV_000723	0	0	0	0	1	0	0	1	0	0	0	2	0	1	0	0	0	0	0	0	1	0	0	2	2	0	0	0	0	1	0	0	0	1	0	2	1	0	0	2	0	1	2	5	2	6	2	0	2
ASV_000673	63	18	1	0	0	1	27	25	48	1	15	1	7	18	16	0	1	3	14	14	0	22	1	5	7	5	9	7	5	2	2	2	70	43	0	2	0	0	0	50	33	44	82	11	5	5	12	4	3
ASV_000783	0	2	2	1	1	0	18	0	9	1	3	0	0	0	1	1	3	7	2	2	9	0	0	4	0	1	1	0	3	2	1	5	0	6	0	9	0	0	3	10	0	0	4	4	0	5	0	4	0
ASV_003738	0	0	0	24	1	0	10	1	0	0	3	2	0	20	12	0	0	3	0	0	43	1	0	2	8	5	1	6	0	4	0	0	49	0	0	7	1	0	0	0	0	23	19	0	0	1	0	3	4
ASV_000638	6	8	2	8	5	8	3	2	6	5	11	8	24	6	7	5	14	9	29	4	14	3	4	7	24	9	17	3	20	6	16	2	1	7	10	53	26	16	8	7	4	2	7	9	6	10	2	17	20
ASV_004084	13	8	0	2	1	3	4	0	9	18	1	18	5	10	4	0	11	7	17	13	11	1	1	4	4	3	0	2	5	21	2	7	14	9	1	6	0	0	0	14	7	1	3	11	2	1	1	2	1
ASV_000617	2	3	2	0	5	3	24	0	13	6	0	4	1	7	3	9	4	10	0	7	6	2	26	1	5	2	0	1	1	2	4	0	1	5	6	3	0	6	0	2	1	0	0	1	2	1	11	0	2
ASV_000731	3	0	7	3	0	0	0	1	4	0	1	0	5	1	0	6	1	3	7	1	14	2	0	0	14	3	6	0	0	3	1	0	1	2	0	0	0	0	0	5	9	4	1	1	0	0	0	0	0
ASV_000621	23	5	15	69	23	23	7	27	6	7	1	6	0	0	3	5	27	11	12	0	41	0	22	0	4	2	21	0	2	1	0	12	0	5	0	2	3	1	20	5	18	39	7	7	9	1	5	0	0
ASV_000651	11	5	0	37	3	0	2	3	12	1	24	6	11	0	18	0	4	1	23	2	8	0	1	4	9	5	12	9	21	2	15	2	1	3	0	37	30	9	0	7	15	10	2	7	3	7	0	10	16
ASV_000644	0	1	1	0	0	0	1	0	7	2	0	0	0	0	0	0	0	0	0	0	0	0	0	1	0	0	0	0	0	0	0	0	0	3	0	4	2	0	1	14	186	0	2	1	30	8	23	0	15
ASV_000652	73	77	0	0	0	17	0	0	0	0	16	14	0	39	0	0	11	16	44	66	0	11	6	50	0	0	2	13	114	1	2	10	31	0	0	210	0	0	0	0	0	0	0	0	0	26	0	45	3
ASV_000665	52	9	6	34	1	3	0	33	54	2	2	10	2	12	3	2	7	2	14	11	11	12	0	0	3	3	1	0	23	0	14	6	11	6	91	49	3	7	6	11	42	165	1	40	12	3	6	3	5
ASV_000697	0	2	0	1	0	0	3	0	6	1	1	0	7	0	0	1	3	4	0	1	0	3	0	0	10	2	6	2	23	2	9	0	0	7	0	40	1	5	8	14	1	11	2	6	23	0	22	4	0
ASV_000701	2	7	16	18	2	0	2	3	21	10	4	0	0	1	10	4	12	2	2	6	29	2	0	2	1	1	2	1	9	0	0	0	0	7	0	16	0	0	3	22	3	4	4	24	4	1	3	13	4
ASV_000562	0	0	0	0	0	0	1	7	0	0	4	3	7	3	0	1	0	0	0	0	0	0	1	4	0	0	0	0	1	15	11	0	75	1	0	1	0	10	5	0	11	0	1	0	1	5	0	12	23
ASV_000683	0	0	0	1	0	0	3	2	0	0	0	0	0	3	0	0	8	0	4	0	7	0	0	0	0	0	0	0	0	29	0	5	0	0	0	2	1	0	1	0	2	0	0	0	0	0	0	1	0
ASV_000637	6	0	0	11	0	0	0	4	2	11	8	8	11	2	0	0	1	1	10	0	7	0	0	4	29	21	18	0	0	0	4	3	2	3	1	13	20	12	2	3	0	10	9	11	20	14	17	25	44
ASV_000656	0	0	0	2	0	0	2	4	20	3	0	3	5	8	4	1	4	1	2	0	1	0	30	1	2	5	1	1	6	5	0	1	5	1	1	3	8	3	3	3	2	4	3	1	0	0	0	2	4
ASV_000657	0	0	0	0	3	16	0	0	0	0	12	0	0	1	0	0	17	1	0	0	0	13	5	5	16	4	10	3	0	6	0	13	1	0	6	5	4	3	0	0	12	0	0	0	13	16	8	35	8
ASV_005866	8	0	0	0	8	2	2	0	19	8	6	7	2	3	0	0	2	2	9	0	0	0	1	0	5	4	9	0	3	1	6	3	0	15	0	13	2	1	16	44	16	0	2	11	1	1	2	5	5
ASV_007092	0	0	0	0	0	0	0	3	0	0	2	7	0	0	0	0	0	0	0	0	0	0	0	4	2	6	0	0	0	0	0	0	0	0	0	0	0	0	0	0	0	1	0	0	1	4	0	0	1
ASV_000679	0	0	0	0	0	11	0	1	0	0	1	2	0	0	3	0	7	10	0	1	0	3	3	0	2	3	7	0	0	18	0	0	0	0	6	14	26	64	1	0	0	0	0	0	0	0	0	0	1
ASV_000674	15	2	1	33	21	9	1	0	7	8	7	1	1	6	3	0	11	12	3	0	7	6	18	2	4	7	9	8	4	13	2	4	12	3	6	12	4	2	1	4	2	3	4	9	3	18	12	7	8
ASV_006225	3	2	1	0	1	1	0	0	0	0	1	3	4	3	1	0	3	1	7	6	5	0	0	0	0	0	0	0	5	6	7	1	5	0	5	2	0	0	2	0	1	0	1	0	4	3	4	20	0
ASV_001784	30	12	40	0	20	7	8	4	33	1	14	20	0	6	30	0	9	12	12	8	0	5	13	17	30	17	5	17	9	12	0	0	1	0	24	20	15	10	11	6	28	2	19	12	23	3	8	17	7
ASV_000994	0	0	0	6	0	0	1	2	9	0	1	6	3	0	0	0	3	5	2	0	24	0	1	2	6	3	1	1	1	7	4	2	4	2	0	2	1	0	1	4	0	2	1	0	1	0	1	0	0
ASV_000678	0	0	0	0	0	0	0	0	0	0	16	21	0	21	0	0	0	0	0	0	0	28	0	2	7	0	3	0	0	5	0	0	6	0	0	13	47	1	0	0	8	0	0	0	1	2	2	0	6
ASV_004746	39	4	0	0	2	2	11	6	0	0	14	11	0	4	4	0	3	4	31	13	0	3	15	2	1	1	17	16	13	3	0	29	0	0	3	19	3	0	2	0	5	4	8	0	13	0	3	17	17
ASV_005495	0	0	0	0	0	0	0	1	0	0	2	9	0	0	2	0	0	0	0	0	0	1	0	4	8	3	0	0	0	0	0	0	0	0	0	0	0	0	0	0	0	3	0	0	4	3	1	0	0
ASV_000710	3	2	2	8	2	6	2	5	4	1	20	7	3	1	6	13	3	1	10	2	2	7	5	6	6	1	14	3	1	4	1	7	6	9	3	10	1	25	4	11	6	7	7	1	11	3	6	13	10
ASV_000687	0	1	1	2	1	3	4	7	1	11	2	0	0	0	0	1	2	9	0	0	1	0	1	3	1	1	0	0	1	0	0	0	2	3	0	2	6	3	2	16	0	6	1	2	0	13	0	1	13
ASV_000626	1	0	0	0	0	0	15	0	25	2	24	48	0	74	0	0	0	0	0	0	3	124	0	2	59	50	162	90	39	30	0	0	58	86	0	69	13	0	0	76	0	2	2	0	1	2	0	23	87
ASV_003011	1	2	0	1	1	0	5	1	10	3	1	6	8	2	0	0	10	6	5	2	18	1	0	1	0	0	5	0	7	4	10	4	5	6	0	10	2	1	1	6	4	1	0	4	0	1	0	0	2
ASV_004831	7	2	6	7	2	2	1	2	11	4	1	3	1	10	3	4	7	1	10	2	13	4	0	1	4	4	4	1	5	5	3	0	5	17	7	19	3	1	3	11	15	4	1	3	3	3	0	7	4
ASV_000680	2	36	31	0	0	2	0	3	12	5	4	8	0	11	0	0	3	1	1	4	0	0	0	0	50	30	0	0	1	6	0	1	1	0	20	1	0	0	0	0	2	0	3	16	0	0	0	0	0
ASV_000671	38	0	14	2	0	3	2	1	3	13	42	1	68	3	11	4	29	0	5	0	0	1	11	0	4	0	1	1	34	5	86	2	3	3	7	38	1	61	0	2	4	6	3	25	5	8	5	24	6
ASV_000706	0	1	0	1	7	0	1	0	2	0	1	3	0	1	0	0	0	18	1	1	4	0	0	1	3	1	0	0	1	1	0	3	0	1	0	2	0	0	10	2	16	0	1	0	0	0	0	0	0
ASV_000789	1	0	0	3	10	3	20	0	2	2	3	2	11	2	3	0	7	12	2	15	0	1	20	0	11	6	2	24	9	13	14	1	3	0	9	18	10	17	39	0	16	9	47	7	0	0	0	6	2
ASV_001117	0	3	5	0	1	2	3	0	0	1	0	4	0	0	2	0	5	6	1	3	0	0	0	1	7	4	0	0	2	2	2	2	0	0	0	1	1	0	0	0	2	1	2	0	0	0	2	1	0
ASV_000709	0	0	0	0	0	0	0	0	1	0	14	0	0	0	7	0	0	0	0	0	0	4	0	45	26	16	0	0	58	0	0	0	0	0	0	91	3	0	0	0	0	0	0	0	0	18	0	0	11
ASV_000549	0	0	0	0	0	0	0	0	0	0	0	0	0	0	0	0	0	0	0	0	0	0	0	0	0	0	0	0	0	0	0	0	0	0	0	0	0	0	0	0	0	0	0	0	0	0	0	0	0
ASV_000733	1	0	0	0	6	0	4	3	8	0	10	10	0	8	0	0	1	1	0	0	0	3	17	0	24	15	7	0	41	15	0	0	0	9	12	48	23	14	19	9	11	3	3	0	0	5	8	4	8
ASV_002185	3	12	7	15	11	10	13	1	16	9	1	8	3	8	4	2	15	9	6	7	15	2	0	4	18	22	5	0	3	21	4	3	11	3	3	5	2	12	2	5	3	0	2	5	6	3	4	5	0
ASV_003361	7	1	8	5	4	11	4	2	7	5	0	8	1	4	3	2	3	5	8	0	6	2	0	0	11	6	3	2	4	16	3	1	5	6	4	6	0	0	1	9	5	2	0	6	5	0	0	7	0
ASV_000661	0	16	10	18	6	5	4	0	2	0	6	3	1	0	5	14	22	22	1	19	8	1	9	5	0	0	7	0	1	5	2	9	0	0	4	3	1	2	0	0	1	0	0	0	0	5	0	15	2
ASV_000705	3	0	0	1	0	0	0	0	2	1	1	0	3	0	0	4	1	0	0	0	0	1	2	1	1	1	0	0	1	2	2	1	0	1	3	0	0	1	2	0	0	8	0	1	3	4	0	3	0
ASV_000714	3	3	1	0	0	5	4	3	3	0	3	3	4	8	6	0	9	3	3	5	0	5	0	0	0	0	2	1	4	2	26	4	3	1	0	19	24	6	3	4	1	11	3	2	7	9	3	8	36
ASV_000672	7	2	33	2	17	8	17	27	22	10	15	13	5	13	3	32	14	4	0	2	0	33	33	16	7	5	22	0	3	10	3	16	18	37	14	16	34	10	6	39	20	37	33	21	10	14	4	38	7
ASV_000692	0	0	0	0	0	0	26	24	25	3	2	7	0	0	0	0	0	0	0	0	0	3	16	5	9	12	2	15	0	1	0	1	0	58	0	8	20	0	0	48	87	22	50	48	18	1	26	61	3
ASV_000694	0	5	0	0	0	0	15	5	7	2	0	8	0	0	0	2	0	17	0	15	0	2	0	0	0	0	0	5	13	14	1	1	0	12	0	24	1	0	0	8	0	12	9	0	4	2	1	2	3
ASV_000922	0	0	0	0	0	0	2	0	229	1	0	0	0	0	0	0	0	0	0	0	0	0	14	0	0	0	3	0	0	1	0	0	0	98	0	0	0	0	1	202	4	0	2	0	2	5	8	0	1
ASV_001759	149	19	236	75	108	121	2	0	32	15	12	38	33	11	20	7	85	59	128	10	10	1	1	1	40	14	24	11	19	2	8	8	23	14	3	29	8	10	3	21	20	1	3	19	19	0	24	12	66
ASV_004671	7	4	2	4	3	0	8	1	7	1	0	5	1	4	1	1	2	3	11	1	12	0	0	3	6	4	4	0	3	11	2	2	6	7	1	11	0	0	0	5	12	1	0	5	3	1	0	3	0
ASV_000718	0	0	0	0	0	0	0	0	0	0	5	1	0	11	0	0	0	0	0	0	0	10	0	47	0	0	0	0	0	1	0	0	119	1	28	0	0	1	0	0	0	0	1	0	0	21	0	0	0
ASV_000785	6	2	2	2	0	0	3	1	41	1	0	2	0	8	2	0	0	0	13	2	8	0	0	4	1	2	2	0	8	0	1	0	5	21	0	9	2	0	27	32	28	0	0	1	6	1	0	0	0
ASV_004511	0	9	0	13	0	0	6	4	0	0	3	9	7	2	12	0	7	5	4	4	7	1	2	6	4	1	0	0	0	9	13	7	0	0	3	8	1	1	0	0	0	7	4	0	6	0	2	3	12
ASV_000702	3	0	0	6	4	0	0	0	0	1	0	10	1	1	14	0	3	1	0	0	1	1	0	1	4	4	0	0	2	8	3	9	11	2	2	13	9	3	3	5	95	1	0	0	0	1	0	17	6
ASV_000675	0	0	0	0	0	0	0	0	0	4	0	0	0	0	0	0	0	0	0	0	0	1	0	0	1	0	0	0	116	0	0	0	0	0	2	234	9	0	0	0	0	1	0	4	0	2	0	78	829
ASV_000712	1	0	0	0	0	0	3	5	2	0	0	0	0	0	0	0	0	1	0	0	0	4	0	3	2	2	1	2	1	1	0	2	1	27	0	1	2	0	4	36	0	25	15	0	1	4	0	1	0
ASV_000688	0	0	0	0	0	0	1	8	0	0	42	1	0	0	3	0	0	0	0	0	0	0	7	0	9	3	0	0	0	0	0	0	0	0	0	0	0	0	27	0	4	30	36	0	0	4	0	0	0
ASV_001901	5	9	3	3	0	3	4	0	8	1	3	7	3	5	1	0	11	6	23	27	22	2	0	6	10	5	1	0	10	3	0	6	1	5	0	23	3	0	1	21	2	0	4	9	2	1	0	4	7
ASV_000662	3	0	0	0	0	0	0	0	39	0	27	7	0	0	11	0	0	0	2	1	0	14	0	11	0	0	0	0	0	0	0	0	0	12	0	0	0	0	5	8	17	0	0	0	13	12	25	0	0
ASV_000686	10	0	0	0	0	9	0	0	0	0	0	15	0	0	2	0	0	0	8	0	0	32	0	7	0	0	0	11	0	0	0	0	1	0	0	12	52	0	7	0	0	0	0	0	4	14	2	21	86
ASV_000640	0	0	0	0	0	0	0	0	0	0	0	0	0	0	0	0	0	0	0	0	0	0	0	0	0	0	0	0	0	0	0	0	0	0	0	0	0	0	0	0	0	0	0	0	0	0	0	0	0
ASV_000755	3	0	0	0	0	0	1	2	0	0	6	2	0	0	0	0	0	0	11	0	0	0	0	0	0	0	3	1	0	7	0	0	0	5	0	0	2	0	2	3	4	2	0	0	2	3	1	0	1
ASV_000704	2	4	0	9	1	0	5	14	5	10	5	2	3	13	21	0	1	7	0	7	28	0	0	11	11	3	48	0	8	14	3	15	1	7	0	22	20	1	4	10	15	18	1	7	2	11	0	1	17
ASV_000715	15	1	0	7	0	3	1	4	3	5	1	6	26	0	8	1	24	2	33	0	33	1	1	0	0	0	9	1	5	5	36	4	1	5	0	16	10	15	5	12	7	4	0	17	1	5	1	1	10
ASV_000752	15	0	1	0	0	1	3	6	0	1	2	3	0	7	2	0	2	1	3	1	7	0	0	1	6	5	0	0	1	6	0	1	10	2	0	3	1	1	0	2	0	4	0	0	0	0	0	3	1
ASV_000747	6	5	0	0	0	1	7	1	2	31	1	0	207	0	1	0	63	7	0	9	0	0	0	0	23	7	0	0	6	0	151	7	0	0	0	20	4	53	14	1	1	1	0	21	0	0	0	2	2
ASV_000630	9	4	1	11	0	2	58	60	39	4	0	0	20	14	16	42	12	0	0	0	0	1	8	0	0	0	3	1	1	13	9	0	1	0	1	7	12	7	0	1	0	14	0	7	4	7	5	3	2
ASV_000719	0	2	0	58	7	0	0	1	10	0	0	0	12	0	0	0	3	6	0	5	113	0	0	1	0	0	0	0	0	13	27	0	4	3	0	1	0	5	0	4	0	0	0	0	0	1	0	0	1
ASV_000699	0	0	0	0	0	0	0	0	0	0	4	4	8	1	0	0	4	0	0	0	0	6	9	0	18	12	0	8	33	49	8	0	0	0	12	48	5	13	0	0	0	0	1	3	5	1	12	26	3
ASV_000833	0	2	0	0	3	0	1	1	4	8	1	7	1	2	1	0	0	2	1	0	0	0	0	0	0	0	1	0	3	1	1	1	6	2	0	4	3	0	13	0	4	0	1	22	21	1	41	1	3
ASV_000751	1	0	0	1	0	4	0	1	8	2	0	3	0	8	2	0	0	0	5	0	2	0	0	0	1	1	0	0	5	0	0	1	2	0	4	7	0	0	0	1	2	2	0	2	0	0	0	0	0
ASV_000738	0	0	0	0	0	0	1	4	0	0	4	2	0	0	10	0	0	0	0	0	0	0	0	0	1	0	6	2	0	3	0	0	0	0	0	1	2	0	0	0	0	1	0	0	0	0	0	0	2
ASV_000717	0	0	5	0	12	3	0	0	1	0	1	0	2	8	11	18	16	18	28	26	3	0	2	3	3	1	0	0	4	2	5	0	43	1	0	8	1	5	2	0	0	4	6	0	5	6	4	3	1
ASV_002189	0	0	1	0	2	0	1	1	5	1	0	3	2	0	1	0	3	3	2	3	7	1	0	1	2	5	0	0	1	0	1	0	0	2	0	3	0	0	0	0	3	1	1	3	0	1	0	0	0
ASV_005505	0	0	0	10	7	0	1	1	0	0	0	0	0	20	16	0	0	7	0	0	8	0	0	0	20	7	4	4	0	3	0	0	40	0	2	5	1	0	0	0	0	15	0	0	0	0	0	0	1
ASV_006625	6	9	11	9	13	17	4	2	27	13	22	4	1	20	12	6	13	8	7	6	5	10	3	3	29	12	16	2	11	13	9	9	21	9	14	19	11	11	9	20	11	6	9	5	2	6	1	10	5
ASV_000742	11	4	5	14	4	5	7	5	7	11	4	2	15	4	2	5	12	5	2	9	11	8	4	1	4	2	5	5	2	4	47	16	9	7	9	13	1	15	5	3	15	8	7	55	10	4	5	17	3
ASV_000730	10	0	0	0	0	0	0	2	0	0	1	6	0	4	0	0	0	2	3	0	0	12	12	0	1	0	20	4	0	0	0	0	0	0	6	0	0	0	0	0	0	4	0	0	0	0	0	0	1
ASV_000703	35	21	0	11	2	1	11	0	0	0	8	4	7	8	12	0	7	4	11	11	13	0	2	0	0	0	0	2	1	22	1	1	2	0	45	0	0	4	5	0	4	0	35	0	31	5	23	0	0
ASV_000787	9	0	0	0	15	3	1	2	2	0	3	2	0	1	12	0	15	6	14	0	0	2	0	1	0	0	0	0	0	10	0	0	0	0	0	3	9	0	4	1	2	1	3	0	1	6	2	0	7
ASV_000690	0	0	0	0	0	0	0	0	0	0	123	0	0	0	0	0	0	0	0	0	0	0	0	0	0	1	1	0	0	0	0	0	0	0	0	0	0	0	3	0	0	0	0	0	0	0	0	0	0
ASV_000927	5	0	0	2	0	8	2	0	20	6	3	1	1	0	0	0	10	0	5	0	10	2	2	0	0	1	25	2	0	2	2	7	0	33	1	4	6	1	6	22	36	4	0	8	0	0	0	3	4
ASV_000734	4	1	1	1	1	0	0	5	34	3	4	12	17	16	0	0	7	0	5	0	2	4	0	3	4	4	0	0	0	2	16	0	18	5	0	1	1	10	0	11	0	2	0	4	0	5	0	24	0
ASV_000696	4	5	0	3	1	3	8	14	0	0	58	10	4	16	4	0	19	9	0	10	7	44	7	3	6	1	1	4	2	3	2	0	10	1	0	7	6	0	10	0	0	136	72	0	1	8	15	0	1
ASV_000745	7	1	9	21	20	4	0	18	9	8	0	1	0	1	0	31	17	3	3	6	60	0	1	0	1	1	4	0	0	3	1	2	4	6	1	0	0	0	7	5	2	17	0	7	1	0	0	1	1
ASV_005885	0	0	0	0	0	2	4	12	27	0	25	10	0	0	7	0	6	0	0	0	0	11	3	13	4	0	12	0	0	0	0	0	0	12	6	27	40	0	6	18	14	4	5	0	18	4	8	16	35
ASV_000721	0	8	1	58	8	3	0	3	0	0	0	0	0	0	1	0	1	1	0	0	32	0	0	0	0	0	15	6	0	3	0	1	8	8	0	0	0	0	0	10	0	0	3	0	43	0	8	0	0
ASV_000707	2	5	0	20	2	0	2	7	6	9	13	6	0	1	21	0	1	0	3	4	7	8	4	3	12	7	3	3	4	5	2	11	2	9	3	25	1	7	0	8	3	6	6	37	3	3	0	11	4
ASV_000741	0	0	48	34	15	6	3	0	7	2	11	0	0	18	0	48	6	13	1	3	41	0	0	0	1	1	4	2	4	11	0	13	43	3	1	1	0	18	0	10	3	5	4	19	0	0	0	1	7
ASV_002687	0	0	0	0	3	0	0	4	0	0	0	1	0	0	9	0	0	4	0	0	0	0	0	5	9	5	2	0	0	1	0	0	1	0	0	0	2	0	0	0	0	4	0	0	0	0	0	0	1
ASV_000757	0	2	1	7	2	0	4	0	1	4	0	0	1	1	6	1	14	3	1	2	5	1	0	1	1	0	4	0	5	2	3	1	5	3	1	3	2	0	0	1	0	7	0	12	0	3	1	7	5
ASV_007010	0	0	0	11	4	3	6	0	0	0	0	0	0	4	14	0	0	2	0	0	2	0	0	3	9	6	2	1	0	9	0	0	12	0	0	2	2	0	0	0	0	6	5	0	0	0	0	0	3
ASV_003310	27	5	16	5	9	19	1	3	16	19	15	18	1	10	4	6	10	6	10	5	6	8	2	6	8	3	8	6	4	4	8	0	9	9	2	11	3	7	7	10	12	2	2	31	13	1	13	6	22
ASV_000819	10	3	0	0	1	0	0	3	1	1	1	0	0	1	17	4	1	4	17	0	0	0	1	1	1	1	0	1	1	3	0	0	13	0	0	3	2	0	0	0	1	2	0	2	0	4	0	1	5
ASV_000740	1	1	53	3	1	6	0	3	207	4	0	0	0	1	1	9	13	3	0	1	2	0	0	0	1	1	2	0	0	1	0	1	0	115	4	0	0	1	10	142	2	2	0	0	0	1	0	0	0
ASV_002113	5	0	0	0	5	0	12	4	6	0	0	3	0	2	0	0	1	1	5	1	8	5	0	0	7	4	1	0	2	3	0	1	3	2	0	4	0	0	0	0	4	6	1	6	3	0	5	0	3
ASV_000767	0	0	0	0	0	0	0	0	0	0	0	1	0	0	0	0	0	1	1	0	0	0	0	0	1	0	0	0	19	0	0	0	0	0	1	37	0	1	0	0	0	0	0	0	6	2	0	245	0
ASV_000750	8	2	0	10	0	3	5	2	32	9	4	9	8	2	0	0	4	3	10	1	6	6	10	15	19	16	3	2	1	0	5	0	3	18	1	9	3	11	7	31	1	7	5	17	0	16	0	0	6
ASV_000874	12	1	7	3	3	2	1	0	4	9	4	0	5	5	0	2	5	0	5	2	6	4	2	1	4	1	5	3	2	0	2	0	4	1	4	7	0	2	1	0	2	2	2	1	5	0	0	4	0
ASV_000682	13	0	0	0	3	3	224	77	0	0	7	4	11	27	2	4	12	0	4	0	0	2	54	0	1	2	1	7	5	0	7	8	0	20	2	14	1	21	28	26	0	31	0	4	6	1	40	17	45
ASV_000724	1	0	0	2	1	0	76	0	10	12	0	5	0	5	1	0	0	0	0	0	1	4	0	2	0	0	1	0	1	3	0	3	8	3	1	3	1	0	1	3	3	1	12	7	7	0	0	3	0
ASV_004328	0	5	0	5	1	0	11	2	0	0	3	3	4	0	8	0	3	1	4	1	9	0	1	4	10	3	0	0	0	17	7	11	0	0	3	5	6	4	0	0	0	4	2	0	6	1	3	5	10
ASV_001027	1	3	6	4	4	2	0	0	1	0	0	0	1	1	0	6	0	4	1	7	5	1	0	1	9	2	14	2	3	0	0	0	1	0	0	5	0	0	0	3	2	0	0	0	0	1	0	0	2
ASV_000860	0	0	1	0	0	0	0	0	1	0	0	4	0	3	0	0	0	0	0	0	0	0	0	0	7	3	0	0	0	0	0	0	0	0	0	0	0	0	1	2	0	0	0	0	0	0	0	1	0
ASV_001009	1	1	0	0	0	0	2	1	34	0	1	0	1	0	0	0	0	0	1	1	1	0	0	0	0	0	0	0	1	4	0	1	4	7	0	0	0	0	1	12	1	3	0	1	0	0	0	0	0
ASV_000791	0	0	0	0	1	0	0	0	0	0	3	0	0	0	1	0	0	0	0	0	0	0	0	10	0	0	0	0	0	0	0	0	0	0	0	0	2	0	0	0	0	0	0	0	4	14	0	0	0
ASV_000799	0	0	0	0	0	0	0	0	0	0	0	0	0	0	0	0	0	0	0	0	0	0	0	0	0	0	0	0	0	0	0	0	0	0	0	0	0	0	0	0	0	0	0	0	0	0	0	0	0
ASV_000827	0	0	0	1	0	0	0	0	0	0	2	0	22	0	0	0	5	0	0	0	0	6	0	0	2	1	12	0	0	0	14	0	0	0	2	2	3	9	0	0	0	0	0	0	0	0	2	7	4
ASV_000736	0	46	1	1	0	0	1	0	0	0	0	0	0	6	0	1	1	1	0	5	4	0	0	0	6	2	0	0	0	1	0	3	9	0	0	0	0	0	0	0	0	3	0	0	0	0	0	1	0
ASV_000727	0	0	10	1	0	0	0	0	0	0	6	0	126	3	11	4	53	2	1	0	2	0	0	5	0	0	2	0	20	1	216	2	7	0	5	27	1	93	0	0	1	5	0	0	7	28	3	22	0
ASV_000735	6	17	44	14	14	14	2	0	1	5	1	8	8	9	0	11	9	13	5	8	2	23	5	0	4	5	3	1	20	11	9	40	63	2	0	55	23	10	0	3	0	1	11	8	3	0	10	11	38
ASV_000749	1	2	5	2	0	1	1	2	6	1	0	0	0	1	0	2	5	0	3	0	1	0	0	3	1	0	4	0	5	0	1	0	0	16	2	2	0	0	2	10	23	6	0	5	0	1	0	0	0
ASV_000728	2	0	3	4	0	4	1	3	9	3	8	0	0	8	7	0	7	4	1	6	1	1	0	14	0	1	0	8	7	6	0	1	11	16	3	17	0	8	1	33	8	6	3	13	3	7	5	0	0
ASV_007150	1	2	1	4	13	0	4	0	14	2	3	1	0	5	0	1	1	10	25	7	6	2	0	5	5	0	3	0	13	14	1	1	3	3	7	9	4	2	1	3	1	2	2	5	3	0	1	1	1
ASV_002547	4	1	6	5	2	2	2	1	4	8	0	2	0	0	1	0	0	1	1	0	4	1	0	2	2	3	2	0	1	9	4	4	2	4	2	4	2	0	1	6	9	0	0	3	2	1	2	0	0
ASV_000754	0	2	2	1	1	2	0	2	4	0	2	0	3	7	3	1	8	5	9	3	5	2	0	3	6	0	0	0	6	4	6	5	3	4	5	21	4	5	3	10	4	7	0	0	5	4	2	7	5
ASV_000770	0	0	0	0	0	0	0	1	0	0	0	4	0	0	146	0	0	0	0	0	0	0	0	0	0	0	21	0	232	101	1	57	0	0	0	367	0	0	0	0	3	0	0	1	10	0	7	37	0
ASV_000753	0	1	0	1	0	0	7	6	5	1	1	4	3	0	1	0	1	0	0	0	0	0	0	3	0	0	2	0	2	3	5	6	0	1	1	1	0	1	2	2	2	9	5	5	2	4	6	12	2
ASV_004496	3	2	5	15	2	5	2	3	13	21	2	7	1	8	2	0	4	2	7	1	4	1	1	0	5	3	3	2	2	4	8	11	8	6	3	17	2	1	0	9	7	4	1	5	3	1	3	6	6
ASV_000774	1	3	0	1	0	5	1	17	8	1	13	1	0	3	3	0	2	2	1	3	1	0	3	17	0	2	5	4	13	7	0	18	7	4	0	14	0	2	1	3	5	56	0	0	8	52	14	3	3
ASV_000720	0	0	5	0	0	0	1	0	4	0	0	0	0	0	0	2	0	0	0	0	0	0	0	0	0	0	0	2	0	0	0	0	0	1	0	4	0	0	0	1	0	1	0	0	0	0	0	0	12
ASV_002488	6	3	25	28	42	4	1	0	7	1	1	6	5	1	3	2	19	10	5	3	26	0	0	1	42	15	5	3	14	4	4	3	2	4	1	17	1	3	0	8	2	1	2	2	3	0	1	3	3
ASV_000776	2	2	0	0	3	2	0	0	3	0	1	1	3	1	12	0	3	16	2	5	0	0	0	20	0	0	1	0	5	9	0	10	0	1	0	12	3	0	0	1	0	2	0	1	1	12	0	1	5
ASV_000685	0	20	29	15	21	2	7	4	3	0	4	7	1	14	0	13	0	13	0	13	14	2	0	3	21	22	4	1	1	5	0	5	7	1	2	2	0	3	21	0	4	2	4	2	1	0	0	4	0
ASV_003268	3	8	15	12	5	14	1	4	20	8	7	3	10	11	9	0	8	3	1	2	1	9	4	8	15	9	17	6	4	2	17	13	5	38	12	21	21	10	13	47	7	1	6	11	3	2	3	13	7
ASV_000763	2	14	0	0	0	3	0	0	0	0	2	2	0	0	0	0	8	6	12	8	0	4	0	4	195	92	0	10	3	0	0	0	0	0	0	1	0	0	0	0	0	3	0	3	1	0	0	5	0
ASV_000778	0	0	0	0	1	2	1	1	1	6	15	0	0	2	7	0	1	0	2	0	1	0	0	4	0	0	2	0	3	3	0	6	1	2	27	20	1	11	0	0	0	6	3	12	1	16	2	21	3
ASV_000758	7	1	5	7	1	2	3	2	1	1	15	7	11	1	2	4	1	0	23	1	0	14	2	6	2	2	8	6	0	1	5	1	6	3	1	2	0	16	1	2	7	2	1	2	1	7	2	2	0
ASV_000722	1	8	0	18	14	8	6	1	7	0	4	8	3	17	1	0	1	21	5	7	7	22	11	4	20	12	10	2	4	6	7	0	1	3	6	8	3	15	2	4	1	1	5	2	2	18	0	3	2
ASV_005072	28	7	40	16	35	15	1	1	7	1	5	14	10	7	3	1	24	15	14	8	4	2	0	2	21	11	17	13	7	2	25	5	21	4	20	15	1	17	3	1	0	1	0	14	10	0	8	42	7
ASV_000766	9	0	1	10	0	8	3	3	4	5	7	7	6	5	15	13	5	0	6	0	7	12	7	2	11	8	5	7	5	8	16	6	6	3	1	15	8	1	3	0	3	3	4	13	18	10	7	5	11
ASV_000726	8	3	0	1	7	9	1	7	27	10	11	9	0	12	12	1	0	4	5	6	2	3	0	1	24	14	9	0	10	13	0	0	11	0	18	20	0	16	1	0	0	12	4	40	14	2	16	14	6
ASV_000780	1	8	7	12	2	3	0	5	28	4	1	0	0	2	15	7	5	4	1	4	5	2	0	1	0	1	5	2	5	5	0	7	1	10	18	21	6	0	3	11	4	3	0	1	0	0	1	14	5
ASV_006048	1	0	6	1	1	4	6	1	5	9	0	3	1	2	3	0	9	4	1	1	2	1	0	1	5	1	5	0	2	7	7	3	2	1	4	5	3	1	1	4	7	0	1	4	0	1	0	2	0
ASV_005865	6	4	0	6	9	5	3	4	10	0	6	13	10	9	8	0	14	5	11	9	9	10	2	10	8	5	8	2	13	20	6	8	40	9	20	19	10	7	6	17	5	2	5	3	4	4	1	7	6
ASV_000772	2	1	0	0	0	0	0	0	0	0	7	5	3	6	0	0	1	1	2	0	0	0	0	0	0	0	0	0	0	5	0	1	0	0	32	3	0	2	8	0	0	0	3	0	1	3	1	21	0
ASV_000743	0	12	11	0	0	0	13	2	0	0	1	1	0	0	4	6	0	14	6	18	0	1	0	1	1	0	12	1	10	0	0	0	1	5	0	12	0	0	0	7	0	1	4	0	0	0	0	2	0
ASV_001723	3	4	2	0	1	0	2	4	18	4	0	3	10	0	1	0	21	2	6	1	14	0	0	5	2	2	0	1	2	4	4	3	1	1	0	16	1	0	1	8	0	2	0	3	2	0	0	1	2
ASV_000771	1	1	6	6	1	3	3	4	2	3	11	10	1	3	19	7	7	2	1	2	7	9	26	7	7	4	4	5	7	1	11	6	5	4	4	20	6	2	10	2	17	1	11	1	10	17	15	10	12
ASV_000748	0	2	12	6	59	9	0	0	0	0	2	7	0	0	0	23	2	4	0	7	5	0	0	1	0	1	1	0	0	0	0	0	0	0	0	0	0	0	0	3	0	0	2	0	0	0	0	0	0
ASV_000659	4	3	3	8	15	4	1	4	4	0	12	6	4	1	2	14	3	5	1	2	1	4	2	6	4	3	25	5	0	0	2	1	0	3	5	0	0	16	1	6	5	9	4	1	4	7	8	0	0
ASV_000765	6	3	3	0	1	10	1	0	11	5	6	0	1	0	7	8	9	2	2	2	2	0	0	2	0	0	0	3	8	12	1	0	0	10	2	18	4	0	0	8	7	2	3	1	1	6	0	2	2
ASV_000768	0	0	0	0	0	0	0	0	0	0	0	8	0	0	0	0	0	0	0	0	0	6	5	22	31	14	9	0	0	0	0	0	1	0	0	0	0	0	1	0	95	1	1	1	1	18	0	0	0
ASV_000744	0	0	6	1	0	0	1	3	9	0	0	0	0	0	0	11	0	0	2	0	0	0	0	1	0	0	1	0	0	0	0	0	0	0	0	0	0	0	0	0	0	0	1	0	0	0	0	0	0
ASV_000729	4	2	0	0	50	16	0	0	0	1	0	0	0	0	0	0	9	13	0	3	1	0	0	0	0	0	0	0	0	0	1	0	9	0	0	0	0	0	0	0	0	0	0	1	0	0	0	0	0
ASV_001149	0	2	0	3	0	0	0	0	4	1	1	1	8	2	1	0	4	5	5	8	8	1	0	3	1	1	4	1	16	8	24	11	1	4	1	15	0	1	3	5	2	2	0	2	0	0	0	0	3
ASV_000732	0	0	3	4	23	7	0	0	0	0	2	0	0	3	0	0	35	8	4	0	21	0	1	2	0	1	0	0	0	2	0	1	5	0	13	1	0	3	0	0	1	0	0	1	2	0	0	0	0
ASV_000795	0	0	0	7	0	10	1	0	0	0	0	0	0	0	4	0	1	0	26	0	1	0	4	6	0	0	1	0	0	0	0	0	0	0	0	0	0	0	0	0	0	0	0	0	0	13	0	0	4
ASV_006427	6	1	4	11	0	6	5	3	17	3	2	6	2	6	13	1	20	2	16	14	17	7	1	6	3	4	4	2	3	8	0	2	7	4	7	7	4	2	0	3	0	0	3	2	6	7	0	3	5
ASV_000764	1	7	5	2	0	0	3	3	1	7	2	0	0	1	14	4	2	3	1	5	1	0	0	1	0	0	15	1	11	11	0	2	1	0	1	23	0	1	1	3	1	14	2	17	10	4	6	2	0
ASV_000737	2	9	0	18	13	0	8	11	38	5	3	8	0	8	3	0	14	11	1	3	2	10	0	2	5	4	2	6	8	2	2	0	1	2	3	9	3	5	2	3	0	15	0	8	2	1	1	0	2
ASV_000773	1	2	1	1	6	0	0	0	1	0	0	21	0	3	0	0	0	4	4	2	2	3	0	12	59	37	5	3	1	3	0	0	2	0	2	5	0	0	0	0	42	3	0	0	4	3	0	1	0
ASV_003087	1	2	0	5	0	2	4	1	9	4	1	4	5	1	0	0	8	2	3	1	2	0	1	1	3	3	1	2	3	7	5	10	8	2	2	7	2	0	1	4	11	2	3	3	0	0	1	4	5
ASV_002661	37	9	0	0	4	6	8	0	0	0	12	5	0	3	0	0	8	2	30	8	0	2	6	0	1	0	12	6	6	5	0	18	1	0	3	14	0	0	4	0	4	2	13	0	13	0	4	12	9
ASV_000808	2	0	0	1	0	0	1	0	6	0	17	12	1	1	35	0	1	1	0	1	0	0	14	1	9	17	2	1	11	1	1	3	1	7	0	10	0	1	0	8	0	1	1	2	0	9	0	6	0
ASV_000779	1	1	0	2	12	0	8	0	1	0	0	0	0	0	15	0	0	9	9	3	4	1	0	1	1	0	10	0	2	1	0	2	2	3	0	9	1	0	13	2	4	0	1	0	1	0	0	1	1
ASV_000843	0	0	0	0	2	0	20	0	3	0	1	4	3	1	0	0	3	4	0	0	12	1	1	1	1	0	0	0	0	0	3	1	2	1	0	3	0	0	0	6	1	4	4	1	0	0	0	0	0
ASV_000943	10	5	5	4	6	2	11	0	0	0	0	7	37	4	1	2	19	0	0	4	1	0	0	1	11	7	3	1	3	3	13	21	18	0	1	15	4	6	25	0	2	30	54	42	0	0	0	7	1
ASV_000802	3	5	0	9	2	1	0	2	2	1	2	1	0	1	4	1	6	0	4	3	19	0	0	2	0	0	1	2	0	1	0	9	7	1	0	4	4	0	0	1	0	4	1	1	5	2	0	10	3
ASV_000769	37	117	0	7	1	0	8	0	0	0	0	3	0	4	8	0	0	10	3	34	11	4	3	0	0	0	0	2	0	14	0	0	0	0	16	0	0	0	0	0	6	0	16	0	26	0	27	6	1
ASV_002808	12	8	38	0	9	4	11	3	16	2	6	13	0	8	6	0	2	7	8	14	0	6	6	8	24	14	2	9	6	10	0	0	0	2	13	8	8	7	5	2	13	0	20	14	14	5	5	6	8
ASV_000850	0	1	2	0	1	0	0	0	4	4	2	2	1	0	0	3	1	1	3	0	2	7	2	3	6	2	3	1	0	1	0	0	0	7	0	1	0	1	1	9	15	0	1	3	3	2	4	1	1
ASV_000762	0	10	0	0	10	1	4	6	1	0	2	2	4	8	0	0	4	0	0	0	0	0	4	1	6	6	8	3	17	23	5	3	11	0	11	39	5	7	53	0	2	12	81	0	0	0	0	2	7
ASV_000869	4	12	1	0	0	0	2	0	8	7	0	3	0	1	0	1	1	4	5	3	1	5	0	4	0	0	2	0	6	5	1	8	0	5	0	18	0	0	3	7	10	0	0	24	4	8	0	0	1
ASV_000804	0	0	0	1	6	2	1	0	1	1	1	1	1	0	2	0	6	3	0	4	4	0	0	1	7	5	0	12	7	2	0	1	3	2	0	3	0	0	0	9	1	1	0	0	2	4	0	2	0
ASV_001138	0	2	0	0	0	1	5	0	0	0	0	0	0	51	37	0	1	0	0	1	0	0	0	0	0	0	0	0	0	27	1	8	10	1	94	1	2	0	11	0	0	1	3	0	0	0	0	0	2
ASV_000777	13	0	1	9	0	2	1	4	6	11	9	3	4	6	14	0	7	0	12	0	5	4	6	3	10	8	14	1	11	5	12	4	1	1	38	37	0	10	1	8	3	2	0	20	3	0	0	27	0
ASV_001086	2	1	1	24	6	3	3	6	11	0	8	2	3	7	2	3	5	0	1	2	2	6	50	3	3	0	4	0	4	2	2	1	0	8	0	1	4	7	4	3	3	3	4	1	0	4	0	1	2
ASV_000821	0	0	0	0	0	16	0	0	0	0	0	0	0	0	0	0	22	0	0	0	0	0	0	0	0	0	0	0	2	4	0	0	0	0	1	1	0	10	0	0	0	0	0	0	0	0	0	0	0
ASV_000826	0	0	0	0	0	0	0	0	0	0	20	4	0	5	0	0	3	0	0	0	0	0	1	1	0	0	0	0	1	0	0	2	0	1	0	1	0	0	0	0	1	1	0	0	2	0	0	0	3
ASV_000948	0	0	2	0	0	0	0	0	1	0	2	8	0	0	0	2	2	0	2	2	0	1	2	1	1	2	2	0	0	5	0	0	1	0	0	1	0	0	2	3	15	0	0	1	0	1	0	0	2
ASV_000805	13	6	7	120	8	85	15	0	10	2	0	4	1	17	0	2	62	7	15	0	16	0	4	21	10	6	1	1	1	6	2	5	5	117	66	24	56	5	6	166	56	1	12	7	0	16	0	9	12
ASV_000800	17	0	11	0	36	10	0	22	24	13	12	2	5	3	0	7	3	12	3	2	0	3	3	0	13	0	8	1	0	0	6	3	4	3	1	2	7	7	4	1	3	12	0	37	5	0	3	2	7
ASV_000788	0	0	0	0	0	16	0	0	0	0	16	9	0	3	1	0	5	1	2	1	0	2	1	0	0	0	0	0	0	3	0	2	1	0	21	0	0	1	21	0	0	0	3	0	0	1	1	15	0
ASV_000691	3	2	1	7	2	3	6	3	6	0	1	5	11	15	2	3	1	6	0	1	0	2	3	1	2	1	1	0	4	9	3	2	8	8	10	9	5	7	0	2	4	2	22	8	19	2	24	3	2
ASV_000893	0	0	20	6	19	2	1	0	0	18	0	3	7	4	6	15	12	10	0	1	12	8	3	0	13	3	4	2	8	0	11	2	3	0	24	14	5	12	0	0	0	1	2	24	8	1	17	0	14
ASV_000815	83	0	0	0	0	1	0	2	23	0	1	2	32	0	6	0	9	0	52	0	0	10	0	14	0	0	5	3	31	1	8	36	0	13	0	68	1	4	6	16	0	7	0	0	1	8	3	0	1
ASV_000790	2	2	0	1	0	0	3	0	0	39	16	1	69	4	0	0	38	0	0	1	0	4	5	3	4	3	0	7	10	18	11	1	5	4	0	17	0	9	2	9	0	6	3	59	3	5	0	14	0
ASV_000817	17	1	0	30	16	20	0	0	0	2	2	9	3	3	0	0	10	9	6	1	12	0	6	0	14	4	1	1	2	1	1	6	0	0	0	1	0	4	0	1	1	0	0	7	1	0	4	1	0
ASV_003604	5	4	1	1	2	1	2	0	5	3	1	2	1	2	1	0	3	4	1	7	8	0	0	1	4	2	5	1	12	6	6	0	8	0	1	7	0	5	0	2	0	0	1	1	2	0	1	16	2
ASV_001022	10	6	10	18	2	16	0	0	0	41	20	4	4	8	3	5	11	4	3	8	5	1	0	12	1	1	0	5	6	7	19	17	8	0	17	21	6	26	0	0	0	0	1	12	21	15	14	1	1
ASV_003325	10	10	0	1	0	3	3	0	3	23	1	2	0	6	8	0	9	0	10	12	1	0	0	1	6	3	0	2	4	14	1	10	10	4	1	6	0	1	1	4	7	1	2	4	4	1	3	2	1
ASV_000806	1	0	0	0	0	1	0	22	0	1	0	30	13	2	3	0	4	0	0	0	0	18	0	2	10	1	7	4	22	1	3	0	1	2	2	68	0	2	0	3	45	16	0	0	0	5	0	4	0
ASV_000810	2	2	0	6	1	1	3	3	3	4	2	0	1	9	1	0	0	0	2	1	3	0	1	2	0	0	0	9	13	1	1	12	0	5	46	15	0	0	6	7	0	7	2	13	2	3	2	0	1
ASV_006714	8	4	1	12	2	0	0	3	5	4	0	1	2	3	5	0	1	3	9	5	12	0	1	3	3	1	3	2	8	9	7	1	6	5	8	12	5	2	0	4	1	0	1	9	1	3	0	3	9
ASV_002585	4	1	1	5	4	12	0	1	6	7	8	2	5	15	8	5	12	3	4	2	2	9	4	2	8	3	2	0	3	2	3	0	5	0	6	10	2	14	1	1	0	2	1	5	7	1	2	1	2
ASV_000775	0	4	1	3	0	2	4	7	0	12	13	0	0	17	0	1	13	2	0	0	6	17	4	0	25	6	0	0	0	0	0	0	2	0	30	26	59	0	0	0	0	14	18	33	3	0	8	0	11
ASV_003247	3	3	5	4	1	0	3	0	3	1	0	4	0	2	2	0	2	2	1	1	13	0	1	0	2	1	0	0	4	3	0	0	3	5	0	3	3	0	0	6	6	0	1	1	1	0	0	0	0
ASV_000596	2	2	3	4	7	12	0	0	2	0	8	1	1	2	13	13	11	2	1	0	2	3	6	1	6	1	5	6	0	4	7	7	0	2	9	8	7	2	1	1	4	2	0	0	4	5	1	7	2
ASV_000759	7	4	18	20	7	0	3	11	18	14	18	1	18	33	48	6	7	9	6	9	27	0	4	4	0	1	27	6	11	31	12	62	40	36	68	35	47	14	1	39	3	29	45	37	2	1	0	24	22
ASV_000852	0	0	0	0	0	0	0	0	0	0	0	4	3	0	0	0	1	0	0	0	0	3	1	1	4	8	0	0	23	12	1	28	1	0	0	33	3	1	0	0	0	0	0	0	7	3	3	16	2
ASV_002619	0	0	0	0	0	1	0	2	10	0	15	4	0	0	6	0	12	1	0	0	0	3	5	11	2	4	16	0	0	0	0	0	0	4	0	29	35	0	2	5	11	4	6	0	22	8	12	13	39
ASV_000816	1	3	23	16	7	2	2	6	79	0	0	3	3	5	1	24	1	4	3	6	8	0	2	1	5	2	2	1	5	3	8	0	0	14	8	5	4	1	12	21	8	10	0	8	0	2	1	8	12
ASV_000807	2	3	0	0	0	0	1	1	5	0	0	1	1	0	0	0	0	0	0	1	2	4	6	0	2	2	3	1	0	0	9	1	0	7	1	4	0	0	0	6	2	3	0	1	0	0	0	11	0
ASV_000812	1	0	0	0	0	0	1	10	35	1	4	0	17	0	2	4	6	2	0	1	2	2	1	4	0	0	1	1	7	2	13	0	3	8	0	19	8	4	5	11	0	13	0	4	1	11	0	1	7
ASV_004846	2	0	2	1	0	1	2	0	3	3	1	2	2	4	1	0	9	2	2	4	4	0	0	2	0	1	1	0	1	7	6	7	0	1	0	6	0	2	0	3	5	1	1	6	0	1	0	1	3
ASV_000828	0	0	0	0	3	0	5	0	1	1	1	1	0	0	0	0	6	0	1	0	0	32	0	0	0	0	0	1	6	3	0	0	0	0	0	7	3	0	1	1	0	1	9	50	20	0	20	6	2
ASV_000793	0	0	0	0	0	3	6	1	42	0	0	0	9	8	1	0	12	2	0	4	0	3	0	2	0	1	0	3	4	3	2	0	0	0	0	10	0	0	8	0	0	2	49	0	5	0	2	6	3
ASV_000796	0	0	0	0	11	0	5	1	0	0	0	0	1	7	0	0	0	29	4	0	0	0	0	0	2	0	0	0	0	0	0	0	1	0	3	0	0	0	1	0	0	2	4	0	0	0	0	0	0
ASV_004298	0	0	0	39	28	2	1	9	0	0	6	5	0	19	62	0	0	4	0	0	6	2	1	5	27	3	2	23	0	4	0	0	35	0	0	5	5	0	0	0	0	8	5	0	0	0	0	4	11
ASV_007098	1	2	2	3	0	1	1	1	2	4	1	1	0	0	1	0	2	1	2	1	4	0	0	1	3	3	5	0	2	1	2	1	0	1	1	5	0	1	0	2	0	0	0	2	0	0	0	12	1
ASV_000781	0	1	12	0	0	0	0	0	27	8	0	2	0	3	0	3	0	3	1	4	0	1	0	0	8	7	0	0	0	6	0	2	2	15	0	4	2	0	7	11	3	2	0	18	0	1	0	0	2
ASV_006686	1	40	0	0	12	1	17	0	0	0	8	2	0	1	43	0	0	7	3	6	0	2	4	6	23	8	0	1	0	22	0	0	0	0	14	2	3	6	0	0	0	1	25	0	15	2	15	17	4
ASV_000853	6	9	0	2	32	8	0	1	0	5	8	1	1	3	17	0	4	12	6	8	0	2	5	5	18	5	0	0	9	5	5	24	1	0	0	19	0	7	3	0	1	5	1	53	5	6	0	12	2
ASV_002449	12	0	0	0	9	1	4	2	36	11	0	3	7	5	0	0	3	3	0	0	1	0	0	0	4	0	3	0	1	3	6	0	2	10	0	10	1	3	2	19	3	11	0	10	1	1	7	0	4
ASV_000814	1	5	73	0	0	7	0	1	6	0	0	3	4	5	1	15	16	3	6	17	2	5	0	2	3	0	0	0	1	6	28	10	23	21	1	18	28	12	1	22	0	3	13	0	0	3	0	1	17
ASV_000798	9	0	27	9	0	0	3	5	2	5	1	2	1	7	1	28	6	0	13	0	3	5	0	1	0	0	5	2	4	11	4	2	17	3	0	13	38	1	0	7	3	12	2	8	3	1	2	10	20
ASV_000844	5	0	0	0	1	0	3	2	26	2	21	9	5	3	1	0	3	0	6	0	0	2	0	2	2	2	1	0	0	7	16	3	20	9	2	0	1	4	2	18	5	3	8	8	3	14	2	8	1
ASV_001609	1	0	0	4	2	0	2	0	10	3	1	3	1	2	0	0	3	0	3	0	1	1	2	0	2	1	1	0	3	2	3	0	3	1	0	1	0	0	0	5	1	1	0	2	2	0	0	3	0
ASV_000864	2	2	0	4	1	1	0	2	2	24	5	2	40	1	0	0	13	1	1	4	3	12	12	0	5	0	0	8	6	9	4	1	0	3	4	13	0	0	3	0	0	0	6	25	24	0	11	6	2
ASV_005318	0	0	0	0	0	1	6	1	18	0	8	11	0	0	17	0	15	2	0	0	0	6	3	5	1	0	9	0	0	0	0	0	0	10	4	12	15	0	1	28	8	5	0	0	6	5	5	13	14
ASV_007138	2	6	8	0	7	0	16	1	14	1	5	12	0	2	3	1	3	18	9	16	9	2	0	11	18	18	7	2	6	9	1	1	0	1	4	8	6	0	0	3	11	1	9	7	1	2	1	3	3
ASV_000842	6	0	1	0	2	0	2	0	1	0	0	0	0	2	2	1	2	0	1	0	2	1	0	0	5	1	1	0	1	0	1	1	0	1	0	1	0	0	3	0	9	0	0	1	0	1	0	1	0
ASV_001291	2	4	0	0	0	1	0	0	4	1	0	2	0	3	0	0	14	1	5	2	2	0	0	4	1	3	0	0	11	0	0	1	3	2	0	20	0	0	0	1	1	0	0	0	0	1	0	1	3
ASV_000801	7	2	0	4	4	6	0	0	0	6	1	12	0	2	10	0	6	2	2	1	2	3	1	1	31	13	6	0	5	1	0	0	2	0	2	4	0	0	1	1	0	6	0	19	5	1	5	0	2
ASV_000868	10	0	2	0	0	0	0	1	5	2	9	9	2	1	3	1	3	0	12	0	1	0	0	6	5	2	5	0	1	0	0	1	2	18	0	6	3	0	5	11	3	3	0	30	1	7	0	0	1
ASV_000824	9	0	5	27	1	2	0	0	2	0	0	1	0	0	5	2	4	16	6	4	0	1	0	4	0	0	1	0	1	0	0	25	0	4	0	6	6	1	0	11	2	20	1	110	26	4	14	19	0
ASV_006890	0	1	0	0	0	0	2	0	2	1	1	0	0	3	0	0	5	4	2	3	7	1	0	0	5	1	1	0	7	3	9	8	4	0	2	8	0	1	1	1	2	1	0	1	0	1	0	3	5
ASV_000803	2	3	0	1	0	19	0	3	3	24	2	0	0	4	4	0	12	0	0	0	0	0	0	0	0	0	7	1	5	3	0	1	4	1	4	3	1	0	0	0	0	6	2	51	25	0	17	2	0
ASV_000856	0	0	0	0	21	1	0	5	0	0	1	0	0	0	0	0	3	3	0	0	0	4	3	1	0	0	0	0	0	0	0	0	0	0	0	0	0	0	0	0	0	3	1	0	3	7	3	0	0
ASV_000794	0	2	2	6	5	6	5	1	5	10	12	0	2	0	0	6	6	2	0	1	4	0	0	1	1	0	0	0	0	0	1	1	0	9	0	1	0	2	1	8	2	14	3	17	1	3	0	3	0
ASV_000889	2	1	6	0	6	0	0	0	4	0	44	0	0	0	0	0	0	2	0	1	0	0	3	0	0	0	9	0	0	6	3	0	1	9	6	13	27	42	0	50	31	1	0	0	4	3	7	150	4
ASV_000820	23	5	5	0	56	8	0	4	36	16	15	19	6	0	3	0	7	3	25	3	0	8	0	0	2	0	2	3	2	0	1	3	4	44	2	6	0	2	0	65	28	4	3	53	11	1	25	6	2
ASV_005310	0	0	0	22	1	0	18	0	0	0	0	3	0	0	7	0	0	0	0	0	33	0	0	0	4	0	0	0	0	9	0	0	4	0	0	1	1	0	0	0	1	1	30	0	0	0	0	2	1
ASV_000867	0	0	0	0	0	1	0	0	0	0	1	1	13	0	3	0	3	2	0	6	1	1	0	1	0	0	7	4	0	0	15	7	3	1	2	4	4	5	0	0	1	2	0	0	0	0	1	1	7
ASV_001463	3	1	0	1	0	0	1	0	3	1	0	4	2	0	2	0	0	2	13	5	20	4	0	1	2	1	0	0	6	5	0	6	0	2	0	9	0	0	2	1	4	0	0	1	0	0	0	0	2
ASV_000845	0	0	0	2	1	0	1	0	0	0	2	0	0	0	3	0	0	0	0	0	4	0	0	0	0	0	4	0	0	0	1	0	0	1	0	0	2	0	3	2	0	1	0	0	0	1	0	0	2
ASV_000912	1	2	0	0	3	1	0	0	0	0	0	0	1	8	1	0	0	1	0	1	0	3	0	1	0	0	0	0	0	1	2	1	20	4	0	2	0	1	0	4	3	0	0	0	2	0	2	11	1
ASV_006614	0	0	0	0	1	1	2	0	15	0	5	13	0	1	18	0	12	3	0	0	0	6	5	12	5	2	11	0	0	0	0	0	0	13	3	22	19	0	0	12	11	10	5	0	10	8	7	23	15
ASV_000838	2	0	0	0	4	3	0	0	0	0	3	0	7	10	21	0	14	3	6	0	0	0	0	0	0	0	0	0	1	0	10	0	5	2	12	4	17	2	0	0	0	0	0	0	0	0	0	3	23
ASV_005983	0	8	0	12	1	0	1	3	0	0	7	3	5	5	18	0	4	2	1	0	5	1	0	6	11	5	0	1	0	14	8	2	0	0	10	7	4	2	0	0	0	5	2	0	7	1	6	10	13
ASV_000870	5	0	0	0	0	14	0	8	13	6	0	15	2	7	6	1	7	0	2	0	0	2	0	0	8	3	5	2	25	1	3	2	1	18	2	40	0	2	1	32	0	3	1	23	0	8	0	0	0
ASV_000920	5	2	1	5	4	1	1	0	1	1	1	0	3	4	0	3	4	0	15	0	2	0	0	1	0	0	1	0	12	5	6	2	1	1	3	45	4	6	0	1	0	1	0	7	1	1	5	2	8
ASV_000940	2	4	1	1	4	0	1	2	4	0	3	0	1	2	1	0	14	2	7	0	0	7	3	4	17	7	2	2	15	3	5	6	2	3	1	37	18	1	4	4	0	2	1	5	1	3	3	13	9
ASV_000961	10	2	3	4	1	3	0	1	6	3	11	5	2	4	8	8	8	3	1	3	5	2	2	0	3	1	11	3	5	6	0	2	0	7	7	8	1	6	4	3	3	6	2	3	9	3	6	1	2
ASV_000836	4	15	3	1	9	5	2	0	1	5	2	7	17	5	0	3	8	5	3	2	0	9	4	2	7	6	4	6	6	4	19	9	19	9	3	6	3	15	6	5	0	5	4	22	16	6	8	3	0
ASV_000859	9	13	13	14	5	29	5	16	0	18	8	6	7	12	0	9	8	2	4	6	5	8	1	2	3	1	0	5	1	1	12	1	8	2	7	9	7	10	4	0	3	10	16	9	30	5	17	0	1
ASV_004851	15	9	58	0	19	5	12	3	19	0	6	17	0	3	1	0	1	11	2	9	0	2	9	10	21	27	4	18	7	13	0	0	2	0	9	15	7	11	5	2	9	1	8	23	17	3	6	2	4
ASV_000811	66	25	0	0	0	8	0	0	0	0	0	0	0	7	19	0	20	34	71	86	0	1	0	19	0	0	6	23	13	2	0	0	10	0	0	24	0	0	0	0	0	0	0	0	0	4	0	3	0
ASV_000885	0	3	9	1	2	1	1	1	1	5	0	0	1	0	2	6	3	2	0	12	5	0	0	0	1	1	8	0	0	0	0	3	0	0	0	6	7	0	2	0	2	1	0	17	2	1	0	3	6
ASV_000797	3	0	0	1	0	0	0	0	5	10	0	6	4	14	0	0	1	0	3	0	0	18	0	0	0	1	2	0	0	0	5	40	9	1	4	21	42	1	0	3	1	2	2	54	5	0	3	0	19
ASV_004986	3	3	10	11	4	2	7	2	21	0	3	0	0	3	4	3	12	3	15	4	13	3	0	1	2	2	3	0	4	10	0	0	5	4	3	19	1	0	4	2	8	1	2	17	3	0	0	1	2
ASV_000861	0	0	0	4	0	0	10	2	0	1	3	6	0	0	4	0	0	0	0	0	12	2	0	1	0	0	2	0	5	0	0	0	0	0	0	7	0	1	0	0	0	6	9	1	0	1	0	0	1
ASV_000813	1	2	1	3	2	0	2	2	5	2	2	0	2	5	6	1	5	1	4	1	1	4	5	1	0	1	8	0	4	9	1	0	3	3	7	21	4	1	2	1	1	6	0	7	1	4	5	6	7
ASV_001428	0	0	0	0	0	0	0	0	0	0	0	0	0	0	0	0	0	0	0	0	0	0	0	0	0	0	0	0	0	0	0	0	0	0	0	0	0	0	0	0	205	0	0	0	7	0	10	0	0
ASV_000891	0	0	0	4	0	0	0	0	0	0	0	0	0	4	0	0	0	0	0	0	9	0	0	0	0	0	0	0	0	0	0	0	2	0	0	0	0	0	0	0	0	0	0	0	0	0	0	0	0
ASV_000829	2	3	14	0	4	5	0	5	26	9	3	3	1	4	2	15	4	2	2	4	1	0	8	1	7	5	1	4	7	4	12	4	13	7	3	9	6	2	4	7	9	14	4	16	7	6	3	13	9
ASV_000846	1	1	0	0	1	2	0	0	2	0	0	0	0	10	0	1	4	0	7	1	4	2	0	0	2	0	0	0	0	1	2	1	2	1	25	4	0	1	0	5	5	0	0	1	2	2	1	0	0
ASV_000840	16	4	14	5	0	7	0	0	4	0	0	4	2	7	3	8	31	2	17	2	22	4	0	3	0	0	0	0	0	43	1	3	1	1	0	0	1	0	0	0	1	0	2	0	3	0	1	2	0
ASV_003871	8	4	8	13	8	5	5	0	16	7	0	5	4	10	3	1	16	4	2	0	12	1	1	0	3	0	1	1	4	6	6	4	3	8	3	18	5	0	2	5	15	1	1	13	3	2	0	11	1
ASV_000782	1	0	0	0	0	1	122	0	16	0	1	0	0	0	0	47	15	0	0	2	0	0	0	3	0	0	0	0	0	0	0	0	0	40	0	0	0	0	0	36	36	1	17	0	1	27	1	0	0
ASV_001025	1	2	1	0	1	0	0	0	1	0	0	1	0	3	1	0	15	0	2	3	4	0	0	1	0	0	1	0	0	9	0	4	1	2	1	3	0	0	0	3	3	0	0	0	0	1	0	0	1
ASV_000822	0	0	0	0	0	0	3	0	3	1	0	1	1	0	0	0	1	0	0	0	1	0	0	0	8	5	0	0	28	0	7	0	0	1	0	53	0	0	4	2	0	1	0	1	18	0	19	4	0
ASV_002276	0	0	0	1	2	0	0	1	0	0	1	11	0	1	3	0	0	1	0	0	1	4	0	2	6	2	0	0	0	0	0	0	0	0	0	0	0	1	1	0	0	4	0	2	2	0	1	0	0
ASV_000905	3	2	1	2	7	2	0	1	1	2	11	2	4	0	6	0	15	3	0	3	0	0	0	2	3	1	2	0	0	1	7	0	5	11	0	1	0	4	1	4	4	1	2	7	5	6	1	1	0
ASV_000871	0	0	0	0	0	2	1	0	1	0	0	0	1	1	0	0	7	1	2	0	0	0	0	0	2	1	0	0	0	3	0	0	0	2	1	0	0	0	3	2	2	1	1	0	0	1	0	0	0
ASV_002640	1	1	0	3	2	0	1	0	3	3	3	1	1	6	0	0	7	2	2	2	7	0	0	0	4	3	0	0	1	0	1	3	2	5	0	1	0	0	0	5	0	1	2	6	0	0	0	0	3
ASV_000818	1	0	0	0	0	0	0	1	0	0	1	0	0	0	0	0	0	0	13	0	1	0	1	2	0	0	7	0	0	0	0	0	13	1	0	4	1	0	13	0	0	4	1	0	0	2	0	0	3
ASV_001023	0	0	0	0	1	0	7	1	2	0	0	2	0	1	0	0	1	1	0	1	0	1	0	2	10	0	0	0	0	1	0	0	0	1	0	3	2	0	0	5	0	2	0	0	0	0	0	0	0
ASV_004650	1	0	0	2	2	0	3	0	0	1	0	1	10	2	2	0	3	4	5	0	8	2	0	1	4	0	9	0	2	3	5	3	3	2	0	14	1	0	2	2	7	3	1	0	0	0	1	1	1
ASV_000784	0	0	0	0	0	0	0	0	0	0	0	0	0	0	0	0	0	0	0	1	0	1	0	0	0	0	0	0	0	0	0	0	0	0	0	0	0	0	0	0	0	0	0	0	0	0	0	3	0
ASV_005126	34	6	9	3	23	14	0	3	10	10	1	7	38	0	13	3	85	9	18	14	8	1	0	4	13	1	15	1	13	7	24	15	9	2	0	42	0	4	1	12	5	4	0	10	2	0	1	4	12
ASV_000839	1	4	27	17	4	4	3	4	23	8	0	0	23	1	1	18	5	1	1	8	16	5	0	1	0	3	0	1	1	0	18	2	0	13	0	3	0	8	0	10	0	3	2	28	1	3	5	9	0
ASV_000854	102	0	0	1	0	115	6	7	0	0	0	3	0	1	0	0	102	0	62	0	0	34	1	1	1	0	1	4	1	1	0	1	2	0	0	1	0	0	0	0	0	10	9	0	22	5	33	0	0
ASV_005693	0	0	0	9	3	0	11	0	0	0	1	0	0	10	12	0	0	0	0	0	13	0	0	1	4	4	1	1	0	4	0	0	22	0	0	1	0	0	0	0	0	15	7	0	0	1	0	1	2
ASV_000863	16	0	0	0	1	0	0	8	30	5	3	0	4	2	0	0	3	0	9	0	0	0	0	3	5	3	0	0	23	8	21	2	4	6	0	44	6	6	0	19	0	9	0	7	4	0	0	11	4
ASV_000834	0	0	29	5	0	17	1	0	18	0	1	1	1	2	1	20	10	0	0	0	3	5	0	0	8	8	9	1	1	0	4	0	8	1	0	8	7	1	0	8	11	2	0	0	0	1	0	1	6
ASV_000837	160	5	2	0	4	9	6	0	7	1	1	0	1	3	7	0	56	9	75	6	0	0	0	0	1	0	2	2	0	7	0	12	1	8	3	1	8	7	2	5	20	2	2	4	0	0	0	0	1
ASV_001276	4	3	3	1	1	2	4	0	1	4	4	3	4	2	0	1	4	0	3	2	1	4	2	3	2	3	3	4	2	4	3	4	7	4	1	7	0	4	4	1	3	2	4	0	5	0	3	11	3
ASV_000835	0	0	1	0	0	2	3	1	0	1	0	0	0	0	0	7	4	0	0	2	2	0	2	2	0	0	0	0	0	0	0	0	0	1	0	0	0	0	0	1	0	0	1	0	1	0	0	0	0
ASV_000847	2	0	10	9	6	2	0	0	5	0	0	2	0	7	4	8	2	8	8	0	4	0	0	0	0	4	0	0	0	4	0	0	0	4	14	3	10	0	0	3	0	0	0	0	0	0	0	3	2
ASV_001996	76	10	197	41	65	63	0	0	14	13	6	18	25	2	7	3	50	20	44	4	5	3	0	0	25	11	15	15	6	1	12	5	3	7	3	13	4	11	0	8	5	0	4	10	7	0	13	5	28
ASV_000848	0	19	0	11	4	7	0	0	0	0	0	0	0	0	0	0	11	14	0	21	25	0	0	0	0	0	0	0	6	0	0	4	1	0	0	7	0	0	9	0	0	0	1	0	0	1	0	0	0
ASV_000792	0	2	2	14	15	14	0	17	20	5	0	2	39	17	1	19	26	2	2	0	12	49	91	23	3	1	40	12	25	14	37	5	17	6	49	79	51	38	1	6	0	7	0	9	18	29	21	47	31
ASV_000865	0	0	0	1	3	3	0	1	0	0	1	0	4	4	0	0	4	0	7	0	2	7	0	3	1	1	0	0	0	5	6	2	2	0	3	8	5	3	2	0	5	9	3	0	4	3	3	2	2
ASV_005444	4	4	2	12	2	5	1	1	7	0	2	0	0	1	4	0	6	5	3	3	16	0	1	3	4	0	0	0	7	7	4	4	5	2	1	6	3	1	0	7	1	0	1	11	3	0	2	9	3
ASV_000887	4	0	2	2	0	0	2	0	0	0	0	14	1	0	1	3	0	1	7	1	7	0	0	0	1	0	0	2	0	0	2	5	0	0	0	2	0	0	3	0	0	0	0	1	0	0	0	0	0
ASV_001241	3	0	0	4	0	0	9	24	3	16	0	0	1	6	0	2	0	1	7	0	7	0	0	0	14	7	3	3	0	0	0	10	4	5	4	3	0	1	0	2	5	30	12	30	20	0	15	1	0
ASV_006626	4	0	0	0	1	4	0	0	0	4	5	1	0	3	3	0	7	2	2	1	0	7	2	2	13	6	0	1	9	8	0	8	1	0	2	12	0	0	1	0	9	0	0	13	7	2	1	32	3
ASV_000913	0	0	1	0	0	0	2	0	2	0	0	0	0	0	0	0	0	0	0	0	0	0	0	4	1	0	0	0	1	0	0	0	0	0	0	1	0	0	0	0	0	0	0	3	0	5	0	1	0
ASV_005581	5	5	0	0	0	0	0	1	0	0	1	3	0	8	13	0	4	1	16	15	0	3	0	1	7	4	0	1	5	10	0	9	16	1	0	6	0	0	0	1	0	1	0	0	0	0	1	6	2
ASV_001073	0	3	1	0	0	0	0	0	15	3	0	1	0	2	0	0	0	0	0	0	0	0	0	0	0	0	0	0	5	2	0	3	1	8	7	11	14	1	0	12	3	0	1	5	0	1	0	0	3
ASV_000851	10	4	0	17	0	0	8	7	3	7	5	0	0	7	0	0	0	0	7	0	14	1	5	1	0	0	6	6	13	4	1	6	18	2	2	24	34	0	1	5	0	9	4	1	2	2	5	9	15
ASV_000903	0	0	0	1	0	0	0	0	5	0	0	1	1	1	22	0	0	0	1	0	2	0	0	5	1	0	1	1	29	0	1	1	0	0	0	100	0	0	0	2	41	0	0	0	3	4	3	4	0
ASV_001473	3	4	2	8	1	3	2	3	10	3	3	4	1	2	2	5	14	6	4	6	7	6	3	2	2	3	4	1	9	3	0	3	4	0	13	15	2	2	2	0	2	0	5	2	1	0	1	0	4
ASV_001094	2	0	0	0	25	6	0	3	0	0	1	12	0	1	0	0	1	3	0	0	0	0	0	0	0	0	7	1	0	0	0	1	2	1	3	2	0	0	0	1	3	5	0	0	1	0	0	3	0
ASV_000857	0	0	0	0	1	1	0	0	0	0	0	2	0	5	0	0	0	2	0	0	0	0	0	0	0	0	0	0	2	0	2	0	2	0	12	1	0	17	0	0	0	0	0	0	6	0	0	0	0
ASV_000899	0	14	15	0	2	1	0	0	6	0	0	0	1	0	7	10	9	11	0	5	0	0	0	1	0	1	1	3	0	4	2	20	0	0	0	1	4	1	1	0	0	2	4	0	0	0	1	2	4
ASV_000832	8	4	0	0	0	9	0	0	23	0	4	1	24	3	3	0	15	0	1	3	1	0	0	14	0	0	5	1	27	8	12	41	0	11	6	58	5	9	0	8	0	3	0	0	1	7	0	0	3
ASV_000883	16	0	0	2	0	0	1	0	19	1	9	20	6	1	11	0	1	0	5	0	0	8	0	1	0	0	3	0	22	0	11	0	0	5	0	52	0	3	4	6	8	0	1	1	0	9	0	2	0
ASV_000897	2	0	0	3	4	1	0	2	5	0	2	1	0	0	0	0	2	2	0	2	7	7	0	0	0	0	1	1	0	1	0	0	0	12	0	0	0	0	4	13	3	6	0	1	0	1	0	2	0
ASV_000886	0	0	0	0	4	0	0	1	1	0	1	0	0	4	4	0	0	3	0	0	0	0	0	4	1	0	3	0	0	0	0	0	1	5	8	0	0	0	0	5	0	0	1	0	0	3	1	0	0
ASV_000914	0	0	0	2	12	1	1	0	1	3	0	0	0	1	1	0	1	1	0	2	1	0	1	1	0	0	3	2	4	1	0	0	3	1	0	0	2	1	0	3	0	3	0	4	0	1	1	1	1
ASV_000875	1	0	0	0	0	0	2	2	3	0	0	2	0	3	5	0	3	0	0	0	0	5	0	3	0	1	3	25	0	1	0	8	1	5	4	0	0	0	1	9	7	7	2	0	9	5	10	5	1
ASV_006162	0	0	0	0	3	0	0	0	3	2	0	3	0	0	0	0	2	1	1	0	1	0	0	0	1	0	0	1	0	0	1	1	1	0	0	2	0	0	0	3	0	0	0	2	0	0	0	0	2
ASV_002037	2	5	0	1	2	0	6	0	5	0	0	3	0	2	7	0	4	6	6	12	13	1	0	4	4	2	0	1	4	14	0	3	10	6	0	10	0	0	2	13	4	1	3	0	0	1	0	2	0
ASV_000877	0	0	0	3	0	1	0	0	0	0	5	0	4	2	0	0	0	1	2	1	3	1	1	0	1	1	0	0	3	3	3	0	2	0	5	2	2	10	0	0	0	0	1	0	2	1	6	2	2
ASV_006316	33	0	0	0	15	11	0	2	42	52	14	26	7	14	0	0	5	1	3	0	0	1	0	1	3	2	18	0	4	6	5	1	1	9	4	10	4	3	15	24	21	2	2	51	26	0	20	10	13
ASV_004056	12	14	9	0	11	1	19	0	3	0	1	15	0	0	1	0	3	28	26	24	0	4	1	4	29	16	1	11	0	6	0	0	0	1	3	0	2	2	5	1	16	0	10	10	2	2	1	2	2
ASV_000809	0	0	0	0	0	0	1	0	0	0	2	12	10	36	2	0	1	0	0	0	0	0	30	0	90	63	0	0	1	3	17	2	1	0	26	0	7	70	0	0	0	0	3	0	0	0	0	7	5
ASV_000873	0	0	0	0	0	0	0	0	0	0	2	4	0	0	0	0	0	0	0	0	0	3	0	18	4	3	6	5	12	30	0	0	0	0	0	21	0	0	0	0	0	0	0	1	0	7	0	0	0
ASV_000881	9	0	0	0	0	5	54	30	56	0	0	0	21	16	0	0	12	3	0	11	11	2	0	0	13	3	0	0	0	0	7	1	2	3	0	6	11	1	1	2	2	1	11	0	0	0	0	2	12
ASV_006301	0	0	0	10	0	1	1	0	0	0	1	0	0	5	22	0	0	3	0	0	10	1	0	3	4	1	1	3	0	7	0	0	19	0	0	7	2	0	0	0	0	8	3	0	0	1	0	0	5
ASV_000906	0	0	0	0	0	0	0	0	0	0	0	0	0	0	0	0	25	0	0	0	0	0	0	0	0	0	0	0	0	0	0	0	0	0	0	0	0	0	0	0	0	0	0	0	0	0	0	0	0
ASV_000855	0	0	0	0	0	0	4	0	30	6	0	0	49	14	0	1	13	0	0	0	0	0	0	0	0	0	5	0	4	5	18	5	10	0	0	10	10	23	0	0	0	0	1	0	11	0	94	24	24
ASV_000890	0	0	0	0	15	1	3	1	0	0	3	3	0	0	0	0	1	5	1	0	3	3	2	2	1	0	0	1	3	4	4	1	1	0	4	1	0	2	0	0	0	5	1	0	0	3	2	9	1
ASV_000918	55	12	0	0	0	8	0	0	0	0	7	7	0	19	0	0	8	18	48	36	0	2	2	25	0	0	3	6	40	0	0	10	19	1	0	107	0	0	0	1	0	0	2	0	0	20	0	7	1
ASV_006785	19	2	22	20	49	21	1	0	13	6	0	7	6	4	2	0	24	10	11	1	7	0	0	0	8	8	12	0	9	1	16	6	2	11	5	17	2	3	2	8	15	0	0	3	6	0	1	3	4
ASV_003379	10	2	3	2	3	1	5	2	2	3	0	5	1	5	1	0	3	2	4	2	2	2	4	3	1	3	5	1	3	1	1	2	6	6	0	1	1	1	3	1	2	1	0	2	2	1	0	5	5
ASV_002479	3	3	5	5	2	5	0	3	2	8	12	3	5	3	2	3	6	1	5	3	4	4	4	3	2	2	5	1	3	3	8	5	4	4	5	5	4	6	0	6	6	4	1	6	1	3	0	3	10
ASV_000911	0	0	3	6	10	1	7	4	0	0	0	0	0	0	0	0	0	4	1	0	4	1	3	0	0	0	0	0	3	0	0	0	0	0	0	4	0	0	3	0	3	1	0	0	0	0	0	0	0
ASV_000907	2	12	10	0	0	1	0	2	0	5	1	1	4	5	4	15	4	18	2	13	0	3	0	2	0	0	1	0	2	2	5	1	3	0	8	1	3	0	0	0	0	1	0	7	2	0	0	1	13
ASV_004525	2	1	0	7	9	0	0	3	1	0	1	1	0	0	1	1	5	0	7	3	8	1	0	3	2	3	1	1	0	1	0	0	0	1	1	2	3	0	1	1	1	0	0	1	0	1	1	5	5
ASV_000831	0	0	0	2	3	9	0	0	0	0	1	0	0	0	6	0	4	1	5	0	4	5	2	1	3	3	0	0	0	0	1	1	0	0	0	3	9	1	0	0	0	8	0	0	6	2	6	2	4
ASV_000878	0	0	0	12	0	0	1	4	4	2	1	0	5	2	10	0	2	1	2	1	2	0	3	0	1	1	4	0	2	6	10	0	3	5	3	15	2	4	0	1	2	3	1	4	1	4	0	10	2
ASV_001144	2	2	0	0	0	7	0	1	10	0	0	0	1	0	5	0	5	0	2	0	0	1	0	0	0	0	0	0	2	0	0	2	0	3	0	1	0	0	0	3	1	6	1	0	2	0	2	1	0
ASV_000884	0	0	0	0	0	0	0	0	0	2	0	0	6	5	1	0	3	1	0	9	0	4	0	0	0	0	1	0	1	9	4	3	0	0	6	2	3	2	0	0	0	4	1	1	7	0	7	0	2
ASV_000926	0	1	0	1	7	1	1	4	1	1	0	6	1	0	0	0	0	5	0	0	1	1	6	2	1	4	12	3	0	0	0	4	0	1	0	0	1	0	0	2	0	1	1	2	0	0	0	0	0
ASV_000896	0	0	0	0	0	0	0	0	0	0	0	0	0	0	0	0	0	0	0	0	0	0	4	1	0	0	4	2	0	0	0	0	0	0	0	0	0	0	1	0	6	0	1	0	4	3	0	0	1
ASV_000882	7	3	0	9	4	7	0	4	2	0	1	1	1	7	4	0	0	7	4	2	8	0	0	17	0	0	4	9	8	1	9	2	27	1	0	13	9	10	0	2	1	8	1	0	6	23	4	1	6
ASV_000876	0	0	3	0	0	1	2	0	0	7	0	6	1	0	0	0	2	1	0	0	0	7	2	0	7	1	0	0	0	3	0	0	0	0	0	5	14	0	0	0	0	0	0	2	0	0	0	7	6
ASV_002078	6	5	0	0	6	2	8	1	20	0	1	7	0	0	3	0	2	3	5	4	0	1	0	1	11	5	3	1	9	6	0	0	3	0	3	10	3	4	4	3	1	1	6	0	5	1	4	1	0
ASV_000892	1	1	0	1	3	0	0	0	1	0	1	6	0	3	0	0	0	0	6	0	1	0	7	1	10	6	0	2	0	0	0	0	0	3	5	1	6	1	0	3	10	1	1	1	2	1	0	0	6
ASV_000872	1	0	0	0	0	0	15	2	0	0	1	1	0	1	0	2	0	0	0	1	0	0	0	1	0	0	5	0	0	3	0	0	1	0	0	0	0	4	1	1	2	3	2	2	0	2	0	0	0
ASV_006140	0	5	6	6	6	3	5	2	5	2	1	8	2	8	2	2	4	3	0	4	2	2	0	2	3	8	3	0	2	2	1	6	13	3	6	9	5	2	6	6	2	1	10	3	0	1	0	3	2
ASV_000933	0	4	5	1	1	0	3	5	15	2	1	3	1	0	2	2	1	1	0	6	0	2	3	1	0	0	2	1	0	4	10	0	2	5	0	5	2	4	0	6	0	10	2	14	0	1	1	2	11
ASV_003001	0	0	1	2	1	0	0	0	1	2	1	0	2	1	3	2	4	1	1	4	3	1	0	0	0	1	0	0	3	6	0	3	0	4	2	3	0	0	0	3	0	0	0	2	0	0	0	1	1
ASV_000909	0	12	35	7	11	0	0	5	7	3	0	1	12	0	0	13	1	2	0	8	4	9	0	0	5	1	0	0	23	2	9	0	0	11	0	57	0	9	0	8	0	2	0	3	0	1	0	5	1
ASV_000936	0	6	1	0	2	1	0	0	8	0	0	1	1	1	1	0	0	2	1	1	1	3	8	0	3	0	0	0	0	0	1	2	1	7	0	11	2	0	0	4	4	5	0	0	0	0	0	6	1
ASV_000950	4	6	0	2	17	7	3	5	2	1	2	2	1	5	20	0	1	7	3	7	2	1	0	5	0	0	15	2	1	5	5	12	1	0	16	5	1	3	2	1	1	10	5	33	12	11	4	2	0
ASV_006745	1	0	1	0	1	1	2	0	4	2	0	0	3	1	2	0	8	1	2	0	2	0	0	3	0	0	4	0	0	0	0	0	4	1	2	3	3	0	0	5	2	0	0	3	3	1	1	1	4
ASV_000825	0	0	0	0	0	0	0	0	0	0	2	0	0	7	1	0	2	0	0	0	0	0	0	0	0	0	1	1	1	1	0	0	3	0	0	3	0	0	0	0	0	0	0	0	0	0	0	0	0
ASV_000956	3	0	1	15	4	0	3	0	0	0	4	2	5	6	1	0	1	3	0	0	10	2	0	0	2	3	0	0	13	4	3	4	13	1	10	13	2	2	0	2	0	5	1	2	0	4	0	1	4
ASV_000866	0	7	3	8	5	4	5	0	0	2	2	0	3	0	0	0	3	7	1	9	9	5	0	0	0	0	0	0	4	0	7	0	1	0	0	11	0	1	1	0	0	1	5	1	0	0	0	2	0
ASV_004154	3	8	4	3	0	13	4	1	4	4	3	4	2	7	2	1	13	4	1	8	5	13	3	3	2	2	7	13	10	8	12	7	14	3	0	15	5	3	1	3	5	4	2	6	7	2	4	26	5
ASV_000849	1	3	2	12	5	0	2	3	10	10	3	4	7	12	2	19	7	1	6	2	6	4	0	2	7	2	7	0	6	1	4	2	8	8	5	9	2	8	7	4	6	7	1	4	3	2	0	4	3
ASV_004324	1	1	3	2	2	1	1	1	4	3	0	2	2	6	2	0	4	3	1	0	14	2	0	1	2	1	3	0	2	1	1	0	5	4	0	9	1	1	0	3	0	1	0	3	3	1	1	1	4
ASV_000957	0	0	0	0	0	0	0	0	0	0	0	0	4	6	3	0	2	0	0	1	0	0	0	0	0	0	0	0	0	0	13	26	34	0	0	0	0	1	2	0	0	0	0	0	0	0	0	2	0
ASV_000977	3	0	2	6	1	3	4	4	4	6	11	2	0	4	4	3	4	2	0	0	4	3	4	1	0	2	3	4	5	4	10	3	3	2	6	5	2	2	6	5	3	9	6	14	6	4	6	8	3
ASV_000915	5	2	0	6	1	6	0	7	6	0	0	3	0	7	2	0	12	0	8	5	1	0	2	0	0	0	1	0	32	0	0	1	21	2	0	15	0	0	0	2	6	6	0	3	1	0	0	9	0
ASV_006429	6	0	8	6	6	1	0	1	7	2	0	2	1	4	3	2	7	1	2	1	13	4	0	1	5	2	2	1	4	0	3	1	4	7	3	5	4	0	0	16	5	2	0	6	1	0	0	3	3
ASV_007021	1	0	2	0	1	0	0	0	4	2	0	1	0	2	0	1	2	0	5	2	8	2	2	0	0	0	0	0	0	7	2	1	1	1	0	3	0	0	1	0	0	0	0	0	0	0	0	1	2
ASV_000949	0	0	0	3	0	1	0	0	0	0	1	0	0	0	15	0	0	0	1	0	2	0	1	0	3	0	5	0	29	0	0	0	0	0	0	59	0	1	0	1	38	1	0	0	0	5	0	1	0
ASV_000894	2	0	0	5	0	3	0	1	2	127	3	0	8	12	3	0	8	0	1	1	4	1	0	0	4	2	0	0	0	0	10	1	12	5	20	2	0	3	0	5	1	2	2	170	5	0	1	0	1
ASV_000900	8	0	38	50	4	0	0	0	0	1	0	0	11	0	2	32	4	0	4	0	68	0	0	1	0	0	0	0	0	0	12	0	1	0	0	0	0	6	1	1	0	0	0	1	0	3	0	2	0
ASV_001341	11	5	0	0	5	3	6	3	0	0	11	6	0	3	13	0	2	4	7	10	0	3	8	1	2	0	9	3	10	15	1	13	0	0	9	22	10	1	6	0	9	3	9	0	10	3	2	19	4
ASV_000979	0	0	0	0	0	0	0	2	2	0	0	0	0	2	1	0	0	0	0	1	1	0	2	0	3	1	0	1	0	2	0	0	1	1	0	0	0	0	2	0	15	1	0	0	0	0	0	0	0
ASV_001588	1	1	1	2	3	0	5	0	12	0	0	0	0	3	0	0	7	1	2	1	15	0	0	2	4	2	1	0	6	0	2	0	1	1	1	0	0	0	2	2	0	3	0	0	0	0	0	0	0
ASV_000841	17	13	53	44	24	4	3	3	5	0	2	1	1	7	17	91	18	9	37	21	56	0	0	0	0	0	11	1	1	1	0	6	2	0	6	2	2	2	4	4	3	7	6	15	1	0	0	0	2
ASV_004180	0	0	0	29	4	3	4	2	0	0	14	1	0	10	43	0	0	4	0	0	10	1	0	2	7	3	3	5	0	5	0	0	7	0	0	3	1	1	0	0	0	17	3	0	0	2	0	4	14
ASV_006210	0	0	0	0	0	0	0	0	0	0	0	0	0	0	0	0	0	0	0	0	0	26	0	14	4	0	0	0	0	0	0	0	0	0	0	0	0	0	0	0	0	0	0	0	5	1	5	0	1
ASV_000880	0	0	0	0	0	0	0	0	0	0	0	0	0	0	0	0	0	0	0	0	0	0	0	0	0	0	0	0	0	0	0	0	0	0	0	0	0	0	0	0	0	0	0	0	0	0	0	0	0
ASV_000888	3	3	3	3	4	3	3	3	5	3	1	1	3	6	3	8	4	1	1	0	3	8	5	1	6	2	5	0	0	4	3	1	2	9	6	2	11	6	3	4	7	3	1	10	2	3	5	1	5
ASV_000975	0	0	1	0	17	0	1	1	0	2	0	0	0	0	1	2	0	2	1	1	0	2	0	0	0	0	0	0	0	0	0	0	0	0	0	0	0	0	0	0	1	2	0	25	3	2	0	0	0
ASV_003974	4	5	0	0	7	1	18	0	14	0	3	3	0	0	2	0	2	7	15	10	0	2	0	11	6	5	7	2	3	3	0	0	2	1	5	12	5	3	2	3	5	0	3	0	5	1	0	0	5
ASV_005317	2	2	5	6	3	1	3	0	6	3	4	0	1	2	5	1	10	2	14	1	5	2	1	5	2	0	5	1	10	15	2	0	4	4	1	12	6	2	2	4	1	0	0	10	3	2	2	3	4
ASV_005980	0	3	4	6	1	0	3	2	10	10	4	2	4	2	2	0	6	0	2	1	1	6	2	1	5	1	2	3	5	6	2	6	5	3	3	15	2	8	2	3	2	0	4	4	3	1	1	0	5
ASV_000996	13	12	1	6	0	7	0	0	0	0	1	2	0	0	2	0	4	0	3	0	0	0	0	0	0	0	1	0	0	1	0	0	4	0	0	1	0	0	1	0	0	18	0	0	0	0	0	0	0
ASV_000997	16	0	1	0	0	1	0	2	13	0	13	5	0	1	0	1	0	0	0	0	0	1	24	1	2	1	3	0	0	0	0	0	8	3	5	1	1	1	5	4	0	4	2	6	27	7	15	6	4
ASV_000917	0	0	0	0	0	0	0	0	0	0	0	0	1	1	0	0	5	0	0	0	0	4	0	1	1	1	0	0	0	2	2	5	4	0	4	7	3	5	0	0	0	1	2	0	1	3	3	0	1
ASV_000908	0	5	6	0	12	0	0	1	0	0	8	0	13	2	8	18	2	6	0	3	0	5	0	4	4	4	15	1	5	0	3	1	0	0	3	23	8	6	2	0	0	6	1	1	3	3	3	12	8
ASV_000929	0	1	0	0	1	0	0	1	0	0	2	3	0	2	0	0	1	0	2	2	6	0	3	0	14	5	0	0	1	0	0	0	0	0	2	4	7	1	1	0	0	0	0	2	0	0	0	5	16
ASV_004029	6	1	0	2	3	2	4	1	2	0	0	4	3	4	5	0	2	0	9	1	8	2	0	2	1	0	0	0	2	7	1	1	5	4	1	1	1	0	0	3	7	0	0	1	0	0	0	0	0
ASV_000895	3	17	4	3	11	3	1	1	3	0	3	2	2	6	10	1	7	7	3	3	7	9	2	1	14	9	5	4	9	4	9	2	6	2	7	12	3	5	4	7	2	6	4	0	5	7	2	4	3
ASV_000930	0	0	0	1	0	0	0	0	0	0	0	0	0	0	21	0	1	0	1	0	1	0	0	1	0	0	0	1	42	1	0	0	0	0	0	77	1	0	0	1	0	3	0	0	0	7	0	1	0
ASV_001735	0	0	0	0	1	0	3	0	3	1	0	0	0	2	0	0	4	1	1	0	4	0	0	0	8	1	0	0	0	2	0	0	1	3	0	0	0	0	4	1	0	1	0	0	1	0	0	0	0
ASV_002395	1	0	0	0	0	0	12	2	2	0	0	2	1	1	0	0	2	0	0	0	0	3	0	0	1	0	3	0	1	1	1	0	0	2	0	3	0	0	1	12	0	2	2	4	1	0	0	0	1
ASV_006690	0	0	1	0	3	1	0	0	1	0	0	0	1	3	0	0	3	0	0	0	2	0	0	0	7	4	3	0	2	4	1	3	4	0	1	9	0	0	0	2	0	1	0	6	3	0	0	10	0
ASV_000959	0	0	0	1	0	0	2	0	0	0	3	3	0	0	0	0	0	0	6	1	1	0	3	1	12	14	0	0	0	0	0	0	0	0	1	0	5	2	2	0	6	1	0	0	2	1	1	0	11
ASV_000921	0	0	0	0	0	0	0	0	16	7	0	0	0	9	0	0	0	0	0	0	0	1	0	0	3	5	1	0	0	0	0	0	12	4	0	1	1	0	4	5	2	0	0	1	2	0	1	0	0
ASV_000987	0	4	0	1	5	1	0	0	0	1	0	0	0	1	0	0	0	4	0	0	1	0	0	0	0	0	4	1	4	0	0	0	0	0	0	18	0	0	0	1	0	4	0	0	0	0	0	0	0
ASV_007216	7	4	1	10	0	2	0	0	3	3	2	2	6	10	0	1	5	3	3	2	1	0	1	3	2	1	4	1	2	0	4	1	3	4	2	0	1	1	0	3	0	2	1	1	0	0	0	1	1
ASV_003493	0	2	2	3	2	0	1	2	9	0	0	0	0	1	1	0	1	2	1	4	12	0	0	1	4	3	13	1	6	2	1	0	4	1	1	3	0	0	0	0	0	0	0	3	0	0	0	1	2
ASV_000944	0	0	0	6	0	11	0	2	0	0	0	0	0	3	1	1	6	0	3	0	10	0	1	1	0	0	6	0	0	0	0	0	5	0	0	0	0	0	0	0	0	3	1	0	0	5	0	0	5
ASV_004498	5	1	1	0	1	7	0	0	0	0	6	1	0	5	1	0	14	1	3	1	0	8	2	2	6	6	0	0	15	9	0	5	0	0	5	9	0	0	0	0	5	0	0	10	4	1	1	27	0
ASV_006165	0	0	0	0	0	0	4	0	2	2	0	1	1	1	1	0	3	2	2	2	0	0	0	0	2	0	0	0	0	1	3	1	1	0	0	2	0	2	0	0	1	0	0	0	1	0	0	0	0
ASV_003587	0	0	0	0	0	0	11	4	10	4	0	4	0	0	5	0	11	0	0	0	0	0	1	6	2	1	10	1	14	9	0	3	0	18	0	24	8	0	0	26	10	7	4	6	6	1	1	6	6
ASV_002552	17	9	26	0	25	1	34	0	13	0	0	6	0	0	5	0	3	18	11	10	0	3	1	5	27	21	2	8	3	4	0	0	0	1	0	1	0	2	5	1	4	2	0	12	4	2	2	4	0
ASV_000916	1	0	1	2	1	0	3	1	4	2	0	1	6	0	1	6	0	0	28	0	1	1	0	0	1	1	1	0	3	1	8	3	1	0	1	6	0	11	3	3	4	2	1	5	0	0	0	1	3
ASV_000924	1	0	0	11	0	2	0	0	0	1	1	3	0	1	3	1	12	0	3	0	14	8	3	0	0	1	0	0	0	0	0	0	0	0	0	0	0	0	0	0	0	1	0	2	15	0	8	0	0
ASV_000901	0	0	0	4	6	0	0	4	4	32	0	3	0	1	0	0	0	4	0	0	0	1	9	0	3	2	11	0	0	7	0	0	0	2	6	8	7	0	0	3	0	3	0	43	0	0	0	0	2
ASV_005871	0	9	0	7	0	0	3	3	0	0	1	4	7	3	11	0	2	1	1	3	5	0	0	1	6	3	0	0	0	9	1	2	0	0	10	5	3	4	0	0	0	5	4	0	5	2	6	9	5
ASV_000942	3	1	0	0	0	0	2	1	1	0	2	0	1	2	0	0	0	0	3	1	0	2	0	2	0	0	5	1	0	0	1	10	9	4	2	3	1	0	0	1	3	2	0	0	0	7	0	4	1
ASV_007025	0	0	0	0	0	2	2	3	8	5	2	1	0	0	11	0	8	0	0	0	0	7	0	2	0	1	12	3	29	8	0	1	0	16	1	38	3	0	1	39	25	0	2	4	5	0	4	22	7
ASV_000939	0	0	0	0	0	0	0	1	16	0	0	1	0	0	10	0	0	0	0	0	0	1	0	2	0	0	6	3	0	3	0	2	0	6	0	0	1	0	48	11	0	1	1	15	0	3	0	0	5
ASV_000978	0	0	0	0	0	0	9	0	0	0	0	0	1	0	2	0	0	1	0	0	0	0	0	1	1	0	18	0	11	0	4	0	0	0	0	31	1	0	8	0	5	0	0	0	0	1	0	1	2
ASV_000955	1	0	0	0	6	0	2	0	0	0	0	2	0	2	1	0	0	3	0	0	4	0	0	0	5	2	0	0	1	1	0	0	1	0	0	7	3	0	9	0	0	0	1	0	0	0	0	1	6
ASV_000910	3	0	0	0	0	6	1	5	4	0	9	0	4	0	11	0	9	0	2	0	0	9	2	1	0	0	0	5	18	5	17	2	0	3	0	20	9	22	5	1	10	2	2	0	16	3	9	18	1
ASV_005089	2	5	1	6	1	5	0	0	7	4	8	0	6	6	5	2	3	1	1	2	0	3	19	4	9	2	2	2	4	5	2	2	2	6	2	6	2	9	0	0	1	2	4	2	6	2	1	3	5
ASV_004097	11	7	0	0	6	3	3	1	0	0	10	5	0	5	2	0	5	6	12	9	0	7	7	5	5	0	6	2	6	7	0	7	1	0	8	13	3	5	1	0	2	1	8	0	9	2	4	6	8
ASV_005184	1	4	1	10	2	4	0	0	4	0	1	0	2	0	2	0	6	3	0	3	6	5	0	0	1	0	3	1	1	0	7	1	7	2	1	3	0	2	0	6	4	0	0	7	0	0	0	1	2
ASV_000823	1	0	0	0	3	0	0	1	5	13	1	1	0	1	1	0	1	0	0	0	0	0	2	1	2	0	3	0	0	0	0	0	0	3	11	6	26	6	0	5	2	3	1	4	0	0	0	0	6
ASV_001230	1	1	7	17	1	8	2	2	16	1	3	3	1	13	2	1	5	0	1	1	6	10	21	8	11	8	7	1	4	3	2	2	4	10	17	4	6	10	1	11	1	3	3	0	0	3	2	4	1
ASV_000934	0	2	0	0	0	0	0	1	8	0	0	0	0	0	0	0	0	1	0	1	0	2	0	0	4	2	2	0	1	3	0	1	0	1	0	1	0	0	5	5	1	2	0	0	0	0	0	0	0
ASV_000986	8	0	0	0	0	0	0	0	1	0	0	1	1	0	0	0	0	0	5	0	0	0	0	0	0	0	0	0	0	0	0	0	0	0	0	0	0	0	1	0	0	0	0	0	0	0	0	0	0
ASV_000931	57	0	1	0	0	4	12	1	1	0	0	0	0	7	20	0	2	0	42	0	0	3	0	0	0	0	0	1	1	12	1	7	5	1	7	5	1	0	0	4	1	4	3	0	0	0	0	4	1
ASV_000938	3	19	0	7	0	0	4	5	6	0	2	0	34	4	11	0	24	9	5	18	7	6	0	1	0	0	0	2	15	0	27	2	29	6	1	17	1	13	3	5	0	7	29	14	3	9	0	22	2
ASV_000960	0	0	0	0	18	11	0	0	17	5	0	1	0	0	0	0	10	2	1	0	0	0	3	0	0	0	0	0	1	0	0	0	7	16	0	0	0	0	5	9	5	0	0	25	1	1	0	2	0
ASV_000958	0	0	0	1	0	0	0	0	0	0	0	0	5	45	0	0	3	0	0	1	0	0	0	1	0	0	5	0	4	0	4	5	9	0	185	2	1	2	0	0	9	0	0	0	1	1	0	18	0
ASV_006064	2	1	1	1	3	0	2	2	4	3	0	1	1	0	2	0	1	4	1	3	9	1	0	1	3	1	0	0	2	4	2	0	5	2	1	4	2	0	1	4	3	0	1	1	2	0	2	2	2
ASV_001065	2	2	0	1	1	7	0	1	0	6	3	0	0	2	7	5	6	2	9	2	4	4	0	3	2	0	0	4	4	6	0	2	7	0	0	20	3	3	0	0	4	0	0	7	1	5	3	7	3
ASV_006050	2	1	1	1	4	0	3	1	11	1	2	3	1	6	1	3	11	5	7	4	4	3	1	2	2	0	3	0	5	3	0	4	3	0	6	12	3	1	4	0	2	0	4	1	3	0	0	3	0
ASV_000951	0	0	0	0	0	0	0	0	45	1	0	0	0	0	0	0	1	0	0	0	0	0	0	0	0	0	0	0	0	1	0	0	0	12	0	0	0	0	0	18	0	5	0	3	0	0	0	0	0
ASV_000941	0	0	0	0	0	0	0	1	3	1	0	0	0	11	3	0	1	0	0	0	0	0	0	1	0	0	0	4	6	3	1	7	2	1	53	8	0	1	0	3	0	4	0	4	0	3	2	0	0
ASV_000953	0	0	0	0	0	0	1	1	0	0	2	6	2	2	0	0	0	0	0	1	0	8	0	0	0	0	13	1	0	0	17	12	0	0	2	3	5	6	0	0	4	2	3	0	6	0	0	11	15
ASV_000830	0	0	0	0	0	0	7	0	16	8	0	0	5	0	1	0	0	0	4	0	0	1	3	0	0	0	0	0	0	0	0	0	3	2	0	4	4	0	1	0	2	1	4	4	1	0	0	0	5
ASV_000969	2	1	3	0	0	2	1	2	14	0	1	2	4	3	0	0	2	0	1	1	2	4	3	3	3	2	16	1	1	6	7	1	4	16	5	6	0	6	3	18	1	8	8	1	2	4	9	6	2
ASV_000968	0	0	0	0	0	0	0	8	1	0	0	0	0	0	1	0	0	0	0	0	0	0	0	0	1	0	2	5	0	0	0	0	0	0	0	0	0	0	0	0	0	8	0	0	0	8	0	0	0
ASV_000972	0	0	0	0	0	0	0	0	9	0	0	6	0	0	0	0	0	0	0	0	0	9	12	0	13	12	0	12	11	0	0	0	0	10	0	16	0	1	0	5	0	0	2	0	1	7	3	0	0
ASV_005155	2	0	0	4	1	0	2	0	5	1	0	2	0	0	2	0	2	3	2	4	10	1	1	3	2	1	2	2	2	1	0	1	0	2	0	2	0	1	0	2	1	0	1	2	0	1	2	1	1
ASV_003998	0	6	0	2	1	1	0	0	2	0	1	1	2	2	0	1	6	4	2	4	8	1	0	3	1	0	1	0	6	1	0	0	0	0	2	4	0	2	0	0	0	0	2	0	1	1	0	5	1
ASV_000898	6	19	1	5	3	23	0	8	6	4	1	8	12	3	12	7	12	3	13	4	4	11	31	6	0	6	12	0	17	7	15	3	11	3	8	30	5	23	0	4	2	2	0	5	3	15	1	14	20
ASV_004348	24	24	0	0	11	4	11	1	6	0	9	9	0	1	19	0	7	18	15	17	0	4	4	13	5	3	5	18	8	15	0	0	0	1	4	8	3	4	7	4	4	2	9	1	5	7	0	5	3
ASV_006038	0	0	1	0	1	0	4	0	2	0	0	0	0	1	1	0	1	0	0	0	0	0	0	0	2	1	1	1	0	0	0	0	1	1	0	0	0	0	0	0	1	0	0	2	1	1	0	1	0
ASV_003029	17	3	0	1	0	9	6	3	3	26	1	2	1	9	13	0	4	1	7	2	2	0	0	0	5	4	1	1	8	16	0	6	18	9	3	7	1	0	0	11	7	1	0	7	1	1	2	3	0
ASV_001166	2	0	0	2	0	1	0	0	1	0	0	2	0	1	2	0	4	0	0	3	14	0	0	1	0	0	6	0	0	10	1	6	1	5	0	5	1	0	0	3	3	3	0	2	0	0	1	0	2
ASV_000964	0	0	1	3	0	0	3	3	4	2	2	0	8	3	1	6	5	0	1	1	3	0	0	0	1	0	0	0	5	0	22	4	16	5	0	4	12	11	2	14	2	2	5	17	0	2	0	0	11
ASV_002756	1	0	1	3	0	2	2	0	1	0	0	1	0	0	1	0	2	1	0	1	4	0	0	0	1	0	2	0	1	0	1	0	1	0	0	0	0	0	0	2	6	0	1	1	0	0	0	0	0
ASV_000858	0	0	0	0	0	0	0	0	0	0	0	0	0	0	0	0	0	0	0	0	0	0	0	0	0	0	0	0	0	0	0	0	0	0	0	0	0	0	0	0	0	0	0	0	0	0	0	0	0
ASV_001002	2	10	2	3	15	0	7	1	30	0	3	0	0	1	3	0	0	4	6	1	17	0	0	7	0	0	3	0	1	1	1	0	4	2	1	1	0	0	2	1	1	0	1	3	0	3	0	2	1
ASV_004983	1	0	1	0	1	0	4	1	2	0	0	7	0	2	0	0	1	0	2	0	1	1	0	3	2	1	1	1	3	6	0	0	0	3	0	3	0	0	1	3	8	1	0	2	0	1	0	0	1
ASV_007052	7	1	3	3	2	2	2	1	2	6	0	2	6	1	1	1	11	4	3	2	2	0	0	2	1	0	3	0	7	12	7	2	0	7	0	12	2	0	0	6	17	0	0	5	1	0	0	1	1
ASV_005022	0	0	2	1	1	0	1	0	1	0	0	2	0	0	0	0	1	0	2	0	3	0	0	1	2	0	0	0	1	0	0	0	0	2	0	0	0	0	1	2	1	0	0	0	0	1	0	1	2
ASV_005976	2	8	6	9	3	5	2	2	13	6	4	3	5	2	2	0	8	2	2	4	7	6	2	2	3	4	7	2	4	4	5	2	4	0	3	3	2	4	0	1	2	0	5	0	4	2	1	0	3
ASV_002842	5	8	3	2	4	4	0	4	10	3	11	0	7	2	4	3	9	2	1	4	5	1	11	1	1	4	1	2	3	6	2	2	2	1	3	5	1	7	2	3	1	2	3	2	1	0	3	3	4
ASV_000974	1	0	0	0	0	0	1	3	0	4	4	1	5	0	0	0	3	0	2	0	1	1	0	0	1	0	0	0	1	0	3	0	1	2	0	9	28	1	1	3	4	0	4	21	5	1	3	1	11
ASV_000963	1	0	0	0	1	6	5	4	81	13	0	4	0	0	0	2	8	1	1	0	0	2	0	0	1	0	0	3	2	0	0	1	0	33	0	2	3	0	0	37	0	6	17	17	18	0	11	2	11
ASV_000945	4	1	0	0	13	10	0	0	3	0	8	4	0	0	0	0	1	10	0	5	0	4	12	1	2	5	4	2	0	0	1	0	1	0	0	0	1	0	5	0	1	0	1	4	11	10	7	0	2
ASV_004814	5	11	1	6	2	3	3	2	19	1	0	6	4	3	0	1	13	2	12	0	15	2	0	2	5	1	1	1	15	1	0	0	3	8	0	21	0	1	1	13	0	3	2	6	11	0	1	1	0
ASV_006702	2	0	1	1	0	0	0	0	1	0	0	0	3	0	0	0	1	1	0	0	1	0	0	0	3	0	4	0	1	1	1	5	1	0	0	3	0	2	0	1	0	0	0	2	3	0	1	5	0
ASV_000947	0	0	0	0	0	0	0	0	0	0	0	1	0	0	22	0	0	0	5	1	0	0	0	0	0	0	0	2	1	0	0	0	0	0	0	3	0	0	0	0	0	0	0	0	2	0	0	0	0
ASV_002888	2	0	0	2	3	0	0	1	2	0	0	5	0	0	0	0	2	2	5	3	9	0	0	1	2	1	3	0	3	2	1	2	1	3	0	5	0	0	0	3	2	0	0	1	0	0	0	3	1
ASV_001005	6	3	6	60	2	43	0	0	6	2	1	0	0	0	0	2	19	1	8	0	8	0	0	6	0	1	0	0	0	0	0	0	3	82	0	38	66	5	4	89	26	0	0	1	0	4	0	42	15
ASV_002556	2	1	0	2	14	4	5	0	18	0	2	4	5	8	1	0	19	7	11	4	11	0	3	6	4	2	15	5	8	10	5	7	8	6	5	12	10	3	1	14	6	2	7	0	7	0	2	12	5
ASV_000965	0	0	0	19	12	2	0	0	0	0	9	1	0	5	1	0	6	1	0	0	23	1	0	3	7	13	1	0	0	1	0	2	5	1	10	5	8	4	2	0	0	0	0	0	2	10	5	13	10
ASV_000967	0	0	0	0	0	0	0	0	0	0	0	0	0	0	0	0	0	0	0	0	0	0	0	0	0	0	0	0	241	129	1	52	0	0	0	373	0	0	0	0	0	0	0	0	3	0	0	40	0
ASV_001066	0	0	0	0	0	0	1	0	0	1	4	1	0	6	0	0	1	0	0	0	0	1	1	9	4	8	2	0	0	0	0	1	4	0	0	0	0	0	0	0	2	0	0	3	1	12	0	0	0
ASV_001265	4	2	0	2	0	0	0	0	0	0	0	1	0	2	0	0	4	1	13	4	7	2	0	0	0	0	0	0	1	8	0	4	0	6	1	5	0	0	0	4	1	0	0	0	0	0	0	1	1
ASV_000862	14	0	18	6	0	4	0	5	0	10	0	2	0	0	0	16	14	0	18	1	19	0	0	0	0	0	0	0	0	0	0	0	0	0	0	0	0	0	0	0	20	2	0	19	20	0	3	0	0
ASV_001017	0	3	4	5	5	3	6	1	17	0	0	5	0	2	1	3	3	1	5	1	1	0	0	1	48	54	2	0	0	0	1	0	2	5	0	0	2	2	1	6	0	0	2	0	0	1	1	0	0
ASV_003204	0	0	4	1	0	2	1	0	2	0	1	1	1	0	1	1	9	2	2	4	5	0	0	0	4	0	2	1	3	4	3	4	2	0	0	4	0	0	1	0	0	1	0	2	4	0	1	5	0
ASV_001052	0	0	0	0	0	0	0	0	0	0	0	0	7	0	0	0	4	0	0	0	0	0	0	0	0	0	0	0	0	16	0	1	0	0	0	0	0	0	0	0	0	0	0	0	0	0	0	0	0
ASV_001282	0	3	0	0	0	0	2	0	1	0	1	1	0	0	1	0	6	2	6	2	1	1	0	6	1	0	0	0	2	0	2	3	2	0	0	4	0	0	0	2	2	1	0	0	0	0	0	0	2
ASV_000993	0	0	0	0	0	0	0	0	0	0	7	2	0	0	0	0	0	0	0	0	0	14	0	0	2	0	7	3	18	1	0	0	0	0	0	33	1	0	0	0	0	0	1	0	5	0	7	15	35
ASV_004310	1	3	1	7	2	1	5	1	5	2	4	2	0	5	0	1	12	1	7	6	10	1	2	2	0	0	1	0	14	6	0	2	5	0	3	7	8	0	1	2	5	3	2	5	2	1	2	0	0
ASV_000992	1	0	0	0	1	0	7	0	1	4	0	1	0	1	1	0	0	0	0	0	0	0	1	1	0	0	11	2	0	0	1	3	0	0	1	2	1	0	0	0	0	1	5	11	0	0	0	3	0
ASV_000981	0	0	3	0	0	0	0	0	5	0	0	0	0	0	0	0	0	0	0	0	0	0	0	0	0	0	0	0	0	0	0	0	0	0	0	2	1	1	0	1	0	0	0	0	0	0	0	0	2
ASV_003194	4	1	3	5	5	8	1	2	13	4	9	3	5	3	5	1	4	0	3	1	2	3	1	3	11	4	2	2	7	9	8	6	6	4	9	12	2	11	4	1	2	4	3	4	1	5	3	1	5
ASV_005349	2	3	5	16	4	3	8	2	5	4	3	6	0	0	4	1	14	4	1	4	11	1	3	5	6	4	8	0	4	3	2	4	13	5	7	8	5	2	1	9	3	1	2	2	7	1	1	10	0
ASV_001146	2	0	10	1	1	1	1	1	9	1	1	0	2	1	0	33	1	1	1	1	0	1	2	1	0	0	1	1	0	5	1	2	1	1	15	8	14	4	0	0	1	0	0	0	2	0	6	1	3
ASV_000976	1	0	0	1	0	4	3	5	0	0	2	0	0	3	0	0	11	0	8	0	3	1	0	0	2	0	2	0	0	0	0	0	2	2	11	4	0	1	0	1	0	3	1	0	0	0	0	3	2
ASV_005409	0	0	0	0	0	0	0	0	0	0	0	0	0	0	0	0	0	0	0	0	0	12	0	11	1	2	0	0	0	0	0	0	0	0	0	0	0	0	0	0	0	0	0	0	7	2	2	0	0
ASV_007100	2	1	0	0	0	1	0	0	3	1	0	2	12	1	1	0	4	3	5	1	2	1	0	1	0	6	4	0	8	7	11	7	0	1	0	25	0	1	2	3	5	0	0	2	1	0	0	1	1
ASV_001237	0	2	1	2	2	2	1	1	10	0	0	1	0	3	0	0	0	3	3	0	0	1	0	2	2	0	0	1	3	2	2	1	3	2	1	3	1	0	2	6	1	1	3	1	0	0	0	3	3
ASV_004886	37	27	2	0	5	4	14	0	6	1	0	4	0	9	19	0	2	9	9	31	0	0	2	2	14	15	3	8	8	12	0	0	2	1	3	4	1	0	4	1	12	0	16	3	4	1	3	3	1
ASV_000970	0	0	0	0	0	2	0	0	0	0	0	0	0	1	0	0	3	0	0	0	0	0	0	0	0	0	0	0	0	0	0	0	4	0	11	0	0	0	0	0	0	0	0	0	0	1	0	7	1
ASV_005893	5	1	13	1	1	6	4	0	5	0	1	14	12	9	0	0	23	2	25	0	2	0	0	0	24	10	6	2	3	1	13	0	12	6	1	13	0	6	0	9	6	1	0	0	2	0	1	2	0
ASV_004161	0	1	6	7	2	4	4	0	8	3	2	4	1	3	4	0	1	1	3	1	5	3	1	2	6	2	6	0	1	1	0	2	4	2	3	4	1	3	1	2	0	1	3	1	5	1	0	1	1
ASV_004628	1	0	0	2	3	0	2	0	0	1	0	0	0	0	0	0	1	3	1	0	3	0	0	0	2	1	0	0	0	2	1	0	1	0	0	0	0	0	1	1	1	3	1	0	0	0	0	0	0
ASV_005047	1	3	0	1	0	1	3	0	3	8	0	2	4	4	5	0	1	2	2	2	0	1	0	0	4	0	0	0	0	15	0	3	5	1	0	1	0	0	0	4	3	0	0	1	0	2	0	2	1
ASV_001780	0	1	1	2	0	0	1	0	0	0	0	2	1	1	2	0	2	3	2	2	6	0	0	2	1	0	0	0	3	5	0	5	1	1	0	6	1	0	1	2	0	1	0	0	0	0	0	2	1
ASV_001012	55	5	0	0	93	28	2	0	4	0	0	0	0	0	0	0	18	31	37	15	0	0	2	0	0	0	1	0	1	0	0	0	0	0	0	0	0	0	0	0	0	0	0	0	0	0	0	0	0
ASV_000954	1	0	0	0	0	0	0	0	3	0	0	0	0	0	2	0	0	1	0	0	0	0	0	1	0	0	0	1	1	2	0	9	2	0	0	4	0	0	0	1	2	2	1	0	8	0	6	0	0
ASV_001047	1	2	0	0	0	0	0	2	38	0	0	1	11	4	0	0	1	0	1	2	0	2	0	0	1	1	3	2	8	0	0	6	8	11	0	19	3	0	2	10	0	2	0	0	0	2	0	0	4
ASV_001000	4	4	8	6	3	4	1	1	4	1	3	4	0	5	3	7	14	6	3	10	2	3	0	5	1	2	8	1	6	2	7	4	8	3	5	18	0	1	15	2	0	2	3	3	1	3	7	11	4
ASV_001001	0	0	0	3	2	0	0	0	0	0	0	2	0	0	0	0	0	0	0	0	4	0	0	0	0	0	2	0	9	2	0	1	7	1	0	10	0	0	0	0	0	0	0	0	0	0	0	6	0
ASV_001016	0	0	1	0	0	0	0	0	0	0	0	1	0	0	0	0	0	0	2	0	0	0	0	0	0	0	0	0	2	3	0	0	0	0	0	1	0	0	0	0	7	0	1	2	2	0	1	2	0
ASV_000962	8	0	1	0	2	0	1	0	0	10	1	1	0	2	3	8	4	0	9	0	1	4	0	0	0	0	2	0	4	0	0	2	4	0	0	6	0	0	5	0	3	0	0	17	2	0	0	3	1
ASV_002233	14	8	14	0	19	4	4	0	8	0	3	10	0	1	11	0	3	7	8	9	0	1	4	5	10	8	1	7	7	5	0	0	0	0	8	8	1	0	4	1	17	1	2	2	5	5	2	4	2
ASV_000937	1	0	1	1	1	0	5	2	12	4	0	0	3	5	1	0	2	0	0	1	0	0	4	1	2	0	0	0	0	1	1	0	1	1	0	1	0	1	0	1	3	0	6	0	1	0	0	0	1
ASV_005531	1	0	0	0	0	0	3	19	23	0	2	2	1	10	0	1	0	0	0	2	6	2	12	3	0	1	2	8	2	4	1	1	3	4	1	5	1	1	2	3	10	9	3	2	0	1	0	1	0
ASV_000985	0	1	12	0	0	1	0	0	0	0	0	4	0	0	1	21	2	1	0	2	0	0	0	0	8	4	3	0	0	0	0	0	0	0	0	2	0	2	0	0	0	0	0	0	0	4	1	0	0
ASV_000902	0	0	0	0	0	0	0	0	0	0	0	0	0	0	0	0	0	0	0	0	0	0	0	0	0	0	0	0	0	0	0	0	0	0	0	0	0	0	0	0	0	0	0	0	0	0	0	0	0
ASV_001004	1	0	1	0	0	0	0	0	9	4	0	0	0	0	0	0	2	1	1	7	0	0	0	0	1	0	0	1	2	21	0	0	2	3	0	9	5	8	0	2	3	0	0	8	4	2	3	1	22
ASV_002924	25	3	17	4	45	15	1	0	8	0	0	5	6	3	4	0	38	24	50	2	1	1	0	0	8	0	4	3	3	1	9	7	11	6	1	11	0	0	0	12	5	0	2	0	1	0	1	1	4
ASV_000988	5	2	0	2	2	2	0	1	1	1	4	2	1	0	0	0	1	1	2	0	0	3	1	2	20	10	1	4	2	1	0	2	2	1	0	0	0	0	0	0	4	8	2	2	4	3	6	5	0
ASV_000982	1	0	0	4	3	2	0	1	0	5	4	2	1	5	2	1	2	2	1	0	3	3	5	0	3	1	2	2	4	0	3	2	8	2	4	5	15	7	2	0	3	1	1	10	0	0	1	3	7
ASV_005951	3	0	0	3	6	3	1	0	5	3	0	1	0	0	0	1	8	0	4	0	8	1	0	3	1	0	5	0	5	7	1	1	3	0	6	3	1	3	0	3	1	0	1	4	1	0	0	0	6
ASV_004594	1	5	3	10	2	2	2	3	11	1	1	4	1	11	0	5	0	1	1	6	3	3	1	2	5	2	7	3	1	8	10	5	4	13	6	4	5	1	3	11	7	3	7	3	1	2	0	5	9
ASV_000998	0	0	0	7	4	6	0	0	0	6	3	0	0	0	1	0	5	2	5	0	1	0	0	0	0	0	0	5	0	5	0	0	0	0	0	0	0	0	2	0	0	0	2	8	0	1	3	0	1
ASV_003817	2	2	1	4	3	1	1	0	7	5	4	2	1	1	1	1	5	0	3	3	7	1	1	2	2	1	4	0	4	7	4	1	5	9	3	5	4	0	1	6	2	0	2	4	2	2	0	1	3
ASV_006674	3	5	1	6	2	5	2	0	10	2	7	1	0	6	1	3	1	1	2	3	2	6	4	0	5	1	7	3	1	1	2	1	6	2	3	5	2	4	1	3	1	4	2	0	2	0	0	1	3
ASV_006484	3	5	3	5	1	4	1	0	6	7	4	4	3	0	4	1	2	0	2	1	1	1	0	2	4	1	2	3	6	1	17	7	11	5	4	12	5	2	1	3	0	2	0	9	0	3	1	1	9
ASV_003699	3	2	0	1	0	0	3	0	4	0	0	0	3	1	1	0	3	3	1	1	8	0	0	0	1	0	2	0	4	1	1	1	1	1	0	4	1	0	0	1	2	0	1	0	0	0	0	0	2
ASV_000973	0	10	0	0	0	1	1	1	3	0	1	0	0	0	2	0	3	1	3	2	0	0	0	3	0	0	0	0	0	1	0	0	0	1	0	0	0	0	1	1	0	4	0	0	3	2	1	0	0
ASV_002175	12	0	0	0	2	4	1	0	12	26	1	2	1	9	0	0	0	1	2	0	0	0	1	0	0	0	1	0	1	5	3	0	3	4	1	6	0	1	3	17	5	1	1	28	2	0	4	2	2
ASV_000980	0	1	0	1	2	1	2	0	1	0	2	3	5	4	4	0	7	3	15	2	6	3	1	4	2	0	3	0	0	6	9	1	3	0	11	5	2	11	3	0	3	3	3	0	0	2	2	0	1
ASV_000923	0	0	0	0	0	0	0	0	0	0	0	0	0	0	0	0	0	0	0	0	0	0	0	15	0	0	28	0	0	0	0	0	0	0	0	0	0	0	0	0	42	0	0	0	0	9	0	0	0
ASV_001018	0	0	0	4	0	3	0	0	0	0	1	3	0	4	0	0	4	0	0	0	0	0	0	6	4	3	15	0	0	17	0	0	10	0	2	4	12	0	0	0	0	0	0	0	0	2	0	0	24
ASV_001432	0	0	0	0	0	0	0	0	0	0	0	0	0	0	0	0	0	0	0	0	0	0	0	0	7	8	0	0	0	0	0	0	0	0	0	0	0	0	0	0	0	0	0	0	0	0	0	0	0
ASV_006057	12	0	0	0	0	0	0	1	0	0	3	0	0	0	0	0	0	0	1	0	0	1	0	0	20	5	0	0	0	0	0	0	0	0	0	0	0	0	1	0	3	4	0	0	2	0	3	0	2
ASV_001020	3	0	0	5	10	1	0	3	0	0	0	3	0	0	2	0	0	17	1	1	19	0	0	0	0	0	8	1	4	0	0	2	0	0	0	9	0	0	0	0	1	4	0	1	0	4	0	0	0
ASV_001856	0	0	0	0	2	1	0	0	0	0	0	0	0	8	0	0	0	2	0	0	0	0	2	1	4	3	0	0	0	0	0	0	9	0	0	0	1	0	0	0	0	10	0	0	0	0	0	0	0
ASV_003508	0	0	0	2	3	6	6	2	9	2	0	5	1	1	2	0	2	3	2	0	3	0	1	0	5	3	2	0	0	4	1	0	2	1	1	7	2	0	1	3	3	1	0	1	0	0	0	0	2
ASV_001102	1	2	0	2	7	1	5	1	8	0	2	3	1	0	0	1	0	1	3	1	1	3	33	0	25	20	3	2	0	0	0	0	1	2	0	2	1	0	0	3	2	0	1	1	1	2	0	0	0
ASV_003690	8	5	1	7	7	4	0	4	4	4	13	2	1	5	3	6	6	4	0	5	4	3	1	10	4	2	3	3	3	3	4	4	2	5	1	8	2	1	3	7	2	0	5	0	10	1	2	7	4
ASV_005379	0	5	2	3	4	1	0	0	7	3	4	1	10	0	6	3	8	2	1	4	3	4	3	2	1	2	3	1	3	0	3	1	1	0	3	2	2	3	3	0	0	1	2	1	6	0	3	3	6
ASV_004826	11	9	34	0	7	1	13	5	28	2	7	9	0	0	4	0	4	3	5	2	0	0	3	4	12	16	4	21	5	7	1	0	1	2	4	7	6	3	2	4	13	0	7	13	3	1	7	0	2
ASV_005000	3	1	2	3	1	1	2	1	8	2	0	7	1	4	2	2	0	1	2	0	8	2	0	1	0	0	0	0	2	1	4	2	5	1	1	5	1	0	2	6	6	2	0	7	3	0	0	1	0
ASV_003891	0	2	3	10	0	4	2	1	9	2	2	1	5	2	7	1	4	4	4	4	5	2	1	2	6	2	5	1	0	8	2	0	7	2	3	3	1	5	0	0	3	2	0	4	1	1	0	0	1
ASV_001809	0	0	1	0	1	4	0	1	9	0	0	2	0	3	3	0	4	1	0	0	0	2	0	1	2	2	1	0	0	1	1	0	2	0	4	7	0	0	0	7	0	0	0	0	0	0	0	0	0
ASV_001007	0	0	4	1	0	4	1	0	0	0	0	6	0	0	0	9	6	0	1	0	0	0	0	0	0	0	0	0	0	0	0	0	0	0	0	1	0	0	0	0	0	0	0	0	0	1	1	1	0
ASV_004323	0	0	0	1	6	1	0	0	0	1	3	3	2	2	0	0	1	4	0	0	0	1	0	3	11	1	0	0	1	1	0	3	0	0	3	5	0	1	0	0	0	0	0	3	0	0	1	0	0
ASV_002446	0	1	1	0	0	0	1	0	0	1	0	1	0	1	1	0	0	0	2	0	2	0	0	0	1	0	0	1	0	5	0	2	0	1	0	1	0	0	0	3	4	0	0	3	0	0	0	1	0
ASV_001021	0	0	0	0	0	0	0	0	0	0	0	0	0	4	0	0	0	0	1	1	0	0	0	0	0	1	0	0	0	1	0	2	10	0	0	0	0	0	0	0	4	0	0	0	0	0	0	0	0
ASV_001085	4	3	0	2	16	2	6	0	19	1	0	0	0	0	1	2	7	3	6	0	14	1	0	0	0	0	3	0	1	0	0	1	1	5	2	1	2	0	0	2	4	0	0	0	3	1	0	1	0
ASV_000983	5	2	0	6	0	3	0	1	0	0	0	3	35	4	5	0	11	2	3	2	2	2	0	9	0	0	3	7	0	2	26	0	0	1	16	5	26	70	2	0	0	0	0	0	1	13	1	11	1
ASV_005224	0	1	8	2	12	8	7	3	3	2	7	3	0	5	4	0	10	3	0	2	6	3	2	4	12	5	4	0	6	4	4	3	7	4	6	9	8	4	2	8	6	0	9	3	2	1	0	2	2
ASV_002985	2	2	0	3	0	0	1	0	9	1	0	1	1	2	0	0	7	3	1	8	11	2	0	2	5	6	0	0	4	1	0	0	1	4	0	12	0	0	1	3	3	1	1	1	2	0	2	1	2
ASV_004969	0	0	0	0	0	0	0	2	0	0	2	4	0	0	0	0	0	0	0	0	0	2	0	0	2	3	0	0	0	0	0	0	0	0	0	0	0	0	0	0	0	0	0	0	2	0	0	0	2
ASV_006752	0	0	0	0	1	3	0	11	14	0	13	6	0	2	1	0	4	0	0	0	0	5	3	2	2	0	7	0	0	0	0	0	1	10	10	16	14	0	2	13	3	4	2	0	6	0	3	3	11
ASV_001003	9	14	7	6	1	3	2	0	2	1	3	1	3	6	2	3	11	7	1	17	2	2	0	3	1	0	4	0	7	6	5	2	4	3	8	8	2	8	1	5	2	0	4	1	3	3	5	19	5
ASV_004044	0	5	0	1	2	1	4	0	1	0	1	6	0	2	4	0	6	4	3	5	1	0	3	1	11	9	1	0	0	4	2	4	8	0	1	2	0	0	0	1	1	0	1	0	2	2	1	3	1
ASV_001015	1	0	0	0	0	0	16	9	6	1	1	2	1	21	1	0	0	2	1	0	0	6	5	3	0	1	0	0	0	2	6	1	7	5	29	3	7	4	2	4	0	4	10	1	1	1	2	1	7
ASV_003050	3	3	1	2	1	0	3	4	7	0	4	4	4	2	0	2	6	1	2	6	7	1	3	3	0	0	3	1	0	4	1	2	3	4	0	4	2	0	0	1	2	0	3	5	2	0	4	4	4
ASV_006836	5	4	1	2	0	2	1	2	7	11	0	2	3	2	4	0	2	1	1	4	1	0	0	1	2	0	0	2	1	4	5	4	5	1	1	5	3	1	0	3	4	3	1	5	0	1	1	0	1
ASV_001034	0	0	0	3	0	0	0	0	0	0	0	0	0	1	2	0	0	0	0	0	4	0	1	0	0	0	0	1	0	0	0	0	1	0	0	1	0	0	4	1	11	0	0	0	0	0	0	0	0
ASV_003005	0	1	1	0	0	0	4	0	0	0	0	1	0	0	0	0	0	1	2	1	2	0	0	1	0	0	0	0	1	2	0	0	1	0	0	1	0	0	0	0	2	0	0	0	0	0	0	0	0
ASV_001359	2	1	0	6	6	0	3	1	5	1	4	0	0	3	2	5	3	4	1	1	4	4	6	2	4	1	1	5	2	1	2	2	1	10	1	4	2	0	1	2	2	1	0	3	1	1	1	8	2
ASV_001926	3	0	0	1	2	1	1	2	4	4	2	2	1	3	2	0	2	0	1	2	2	4	3	0	0	3	3	3	3	8	4	0	4	1	3	11	0	2	2	4	1	1	0	3	1	2	0	17	7
ASV_003215	50	0	2	3	108	40	0	0	12	22	3	10	8	6	1	0	10	7	3	0	0	0	0	0	7	4	12	0	2	0	14	1	5	10	4	16	0	9	3	26	14	2	0	6	4	0	7	4	9
ASV_001010	0	0	0	0	0	0	0	0	0	0	0	0	0	0	0	0	0	0	0	0	0	0	0	3	249	133	0	0	5	0	0	0	0	0	0	9	0	0	0	0	0	0	0	1	0	1	0	0	2
ASV_004020	0	1	4	3	7	0	1	0	0	0	1	0	0	1	0	3	0	0	1	2	1	0	0	0	1	1	2	0	0	0	0	0	0	1	0	0	0	0	2	0	3	0	1	3	0	0	0	0	0
ASV_002977	0	0	1	0	0	1	3	0	2	1	0	3	0	2	0	0	0	0	2	1	1	0	1	1	3	0	1	0	0	1	0	1	0	0	0	1	1	0	0	3	0	0	1	1	0	0	0	0	1
ASV_000952	0	0	0	1	33	3	2	2	0	19	0	1	0	0	0	0	0	13	0	0	6	3	0	0	1	0	0	0	0	2	0	0	0	0	0	0	0	7	0	0	0	2	0	104	6	0	0	0	0
ASV_006530	0	1	5	2	6	1	9	1	7	3	3	1	0	4	2	0	2	1	6	2	6	2	3	0	0	0	4	1	3	3	0	1	2	2	3	4	0	2	2	3	3	4	0	3	1	0	0	4	3
ASV_004517	0	3	1	4	5	1	2	2	4	0	12	4	2	2	10	1	3	1	1	2	0	6	9	3	0	7	5	3	3	1	9	3	0	9	2	8	2	1	2	2	2	0	3	1	2	0	4	10	6
ASV_001019	0	6	0	0	5	0	0	0	0	0	1	0	0	10	1	0	4	19	3	8	0	0	0	0	4	1	1	1	6	2	0	0	1	0	4	9	0	0	0	0	0	0	0	0	0	0	0	1	0
ASV_001043	2	0	0	2	1	3	1	1	6	4	10	3	4	2	1	7	5	0	2	0	2	9	2	5	1	0	12	3	1	1	3	2	2	5	4	3	4	12	3	11	5	8	1	0	1	3	3	6	3
ASV_001748	8	3	0	0	0	1	0	0	0	5	1	1	0	10	1	0	2	1	6	2	0	0	0	2	4	2	0	0	4	8	0	1	8	0	0	5	0	1	0	0	0	0	0	0	0	1	0	2	0
ASV_000984	11	0	0	0	36	6	0	6	0	2	2	1	0	0	1	0	1	23	6	0	0	0	3	0	3	0	0	0	0	0	1	1	0	0	7	6	7	3	0	0	8	0	1	7	3	0	0	0	15
ASV_001038	5	0	1	0	1	1	2	5	2	0	12	0	0	1	1	0	1	0	1	1	0	6	5	1	3	3	0	0	5	2	0	0	1	0	4	12	0	5	9	1	0	6	9	0	0	3	5	0	0
ASV_001035	0	1	0	0	0	0	17	0	2	0	0	1	0	0	0	0	0	0	0	1	0	1	0	1	9	7	1	4	7	7	0	1	0	0	0	9	1	0	0	0	0	0	24	0	1	6	0	1	0
ASV_002526	0	0	0	0	0	0	0	4	0	0	7	7	0	0	1	0	0	0	0	0	0	4	1	6	2	4	0	0	0	0	0	0	0	0	0	0	0	3	0	0	0	3	0	0	10	2	1	0	3
ASV_002717	2	0	3	1	0	0	2	0	1	4	0	0	0	1	3	0	4	0	1	2	1	0	0	0	0	0	2	0	0	1	0	2	1	2	0	6	0	0	0	0	2	0	1	0	0	0	0	3	1
ASV_002447	0	1	1	0	2	0	0	0	3	1	0	2	0	2	1	0	1	3	1	0	4	1	0	0	4	0	1	0	0	1	5	4	1	1	0	5	2	0	0	1	1	1	1	1	0	0	0	0	1
ASV_006962	13	4	0	0	0	0	8	1	0	0	2	4	0	1	1	0	2	2	12	3	0	0	2	2	1	0	4	3	10	1	0	14	0	0	2	6	0	0	0	0	2	3	6	0	6	1	3	7	5
ASV_001014	0	0	0	2	0	0	0	0	0	0	0	6	0	0	0	0	0	0	0	0	2	0	0	0	1	2	0	36	2	0	22	0	0	0	0	2	0	13	11	0	0	0	4	0	0	0	1	0	0
ASV_001049	1	11	0	1	0	2	0	0	0	3	1	2	13	13	0	0	3	0	0	0	0	9	0	1	0	0	0	1	4	2	15	0	30	4	0	0	0	12	0	2	1	17	11	6	4	6	5	1	1
ASV_001055	9	0	0	0	0	11	0	0	0	0	0	1	0	0	0	0	3	0	3	0	0	0	0	0	0	0	0	2	0	0	0	1	0	0	0	0	0	17	1	0	11	0	0	0	1	0	3	0	0
ASV_004836	5	0	0	5	1	1	0	2	5	2	0	1	5	1	1	0	7	3	6	2	8	1	0	2	12	7	2	0	3	2	0	0	1	2	0	4	0	0	1	6	0	0	1	6	3	0	2	1	0
ASV_005161	12	18	6	0	2	1	13	2	6	0	1	16	0	0	1	0	1	3	8	13	0	3	11	6	21	11	0	16	3	6	0	0	0	0	4	7	3	4	3	0	14	0	6	7	6	2	0	4	3
ASV_001054	0	0	0	0	0	0	0	0	0	2	1	0	0	0	0	0	0	0	0	0	0	0	0	0	9	2	13	2	0	0	0	0	0	0	0	0	0	4	0	0	0	1	5	11	0	0	0	0	0
ASV_004004	12	12	0	2	0	2	1	0	4	3	1	0	0	6	4	0	3	3	3	7	2	0	1	2	3	7	1	4	9	6	0	1	14	1	1	6	0	0	3	1	0	1	1	3	1	1	3	24	0
ASV_007034	1	0	2	4	1	1	0	1	1	0	0	5	0	2	0	0	4	1	6	0	13	0	0	3	1	4	0	0	1	4	1	1	0	1	2	3	0	0	0	4	6	0	0	1	0	1	0	0	1
ASV_001013	3	6	0	0	1	1	1	0	3	0	4	0	0	0	3	0	4	3	2	1	0	4	3	0	1	0	0	0	0	0	0	0	0	1	0	0	0	1	3	3	1	0	0	0	1	4	1	0	0
ASV_005632	13	13	10	0	14	2	5	0	6	0	8	5	0	0	4	1	0	15	2	8	0	2	5	7	21	9	5	25	6	8	0	0	0	1	3	1	1	1	2	1	3	0	9	4	13	3	7	5	1
ASV_001061	5	2	0	0	25	4	0	2	0	0	0	2	0	0	0	0	0	10	1	0	0	0	0	0	9	4	0	0	1	0	0	0	0	0	0	5	1	6	0	0	2	6	0	37	0	0	0	0	1
ASV_000971	0	0	0	1	28	4	0	9	0	24	0	2	0	0	0	0	0	14	1	0	7	1	1	0	0	1	0	0	0	0	0	1	1	0	0	1	0	3	0	0	0	5	0	98	6	1	0	0	0
ASV_006342	1	0	0	1	0	0	4	1	9	0	0	1	4	1	0	0	3	0	0	0	6	2	0	1	2	0	1	0	1	2	1	0	1	2	0	3	0	0	0	0	0	0	1	0	1	0	0	1	0
ASV_006959	12	8	11	0	26	5	5	0	9	0	2	7	0	2	4	0	2	4	10	10	0	3	1	8	12	6	1	2	2	9	0	0	0	1	6	7	1	5	1	1	13	2	0	5	9	5	4	4	2
ASV_001006	2	6	3	5	16	4	0	14	0	8	0	4	0	6	0	5	1	8	2	6	11	0	1	0	0	0	4	1	0	0	1	6	3	1	31	0	0	0	0	6	2	25	0	12	0	0	0	0	0
ASV_001029	0	1	13	1	2	1	4	0	0	0	0	0	6	4	0	3	2	3	0	0	3	0	0	0	0	2	4	0	0	1	13	1	3	0	1	0	3	9	12	0	1	0	3	2	0	0	0	10	1
ASV_002119	0	2	8	3	7	1	4	0	12	1	1	0	1	1	1	0	3	4	8	8	9	1	1	3	5	2	1	1	0	4	0	0	6	2	3	4	0	2	0	3	0	0	1	2	0	1	1	0	0
ASV_001477	3	4	0	1	0	1	9	0	4	8	0	2	0	0	0	0	4	1	4	2	25	2	0	2	1	1	0	1	1	5	0	0	1	7	0	0	0	0	1	19	2	2	3	3	2	0	3	1	0
ASV_005719	21	2	0	0	3	4	7	1	9	0	0	9	0	6	10	0	0	3	12	7	0	1	1	3	5	1	0	2	7	8	0	0	0	0	12	8	1	0	0	3	16	0	2	1	3	4	0	4	0
ASV_003854	24	0	0	2	17	11	2	0	29	49	22	13	3	9	2	0	2	1	5	0	0	0	0	0	3	3	6	0	3	0	6	0	1	10	4	7	2	3	11	15	17	0	0	36	18	1	19	7	6
ASV_001106	0	0	0	1	0	0	0	0	0	0	0	0	1	38	18	0	0	0	0	1	0	0	0	0	0	0	0	0	0	16	0	1	8	0	60	1	1	0	0	0	0	0	0	0	0	0	0	0	0
ASV_003327	0	1	1	3	9	0	0	1	2	0	2	0	3	1	0	3	3	2	9	3	4	1	2	1	3	1	0	0	2	2	0	1	0	0	3	0	0	0	0	0	1	1	1	1	0	0	0	1	0
ASV_001068	1	0	1	5	1	0	0	0	1	0	0	0	0	0	0	0	0	0	0	0	29	1	0	0	0	0	7	0	5	0	0	0	0	5	0	15	0	0	3	2	0	0	0	2	0	0	0	0	0
ASV_001024	0	0	0	0	0	0	0	0	12	2	1	0	0	0	10	0	0	0	0	0	0	0	6	0	0	1	9	3	4	4	0	2	0	7	0	7	0	0	0	8	0	3	1	4	2	0	1	1	1
ASV_006072	4	1	0	0	1	1	1	1	0	0	5	4	0	1	2	0	3	6	9	5	0	0	3	2	0	0	4	2	10	6	1	5	0	0	3	10	1	1	3	0	2	5	8	0	5	0	2	6	7
ASV_001078	0	0	0	0	0	0	0	0	0	0	0	0	0	0	0	0	0	0	0	0	0	4	0	0	55	27	0	0	0	54	0	0	0	0	0	0	0	35	0	0	0	0	0	0	0	0	0	0	0
ASV_000990	0	0	0	0	13	0	1	0	1	0	1	0	0	21	0	0	0	19	0	0	0	0	0	0	1	0	0	0	0	0	0	1	3	0	27	2	0	0	0	2	21	0	0	0	4	0	1	0	0
ASV_007179	0	0	0	0	0	0	0	0	0	0	7	1	0	0	0	0	0	0	0	0	0	0	0	8	0	0	0	3	0	0	0	0	0	0	0	0	0	0	2	0	0	0	1	0	3	1	1	0	1
ASV_004025	0	0	0	6	1	0	0	0	0	1	0	4	0	1	2	0	0	0	1	1	9	2	0	2	0	1	0	0	3	0	3	0	0	1	0	3	0	0	0	1	2	0	0	0	1	0	1	1	0
ASV_001042	1	5	0	2	1	7	45	26	86	24	1	0	0	24	1	0	19	3	0	2	8	4	0	4	0	0	0	0	0	1	0	0	16	3	0	0	0	2	0	1	12	3	0	22	2	0	9	2	2
ASV_001039	0	0	0	0	0	0	1	0	0	0	2	0	1	0	0	0	0	0	0	0	1	1	0	0	2	1	0	3	13	0	1	0	0	0	0	25	0	2	0	0	0	0	5	0	0	0	0	0	0
ASV_000932	2	2	0	0	0	4	0	0	12	8	1	0	3	7	1	0	4	0	0	0	0	0	2	0	9	1	1	1	2	2	0	0	2	1	16	6	8	5	0	2	0	2	0	12	1	0	0	1	2
ASV_001124	1	0	2	0	0	0	0	0	1	1	0	0	0	0	0	1	9	0	0	0	2	0	3	0	1	1	4	1	1	1	0	2	0	0	0	11	5	15	0	2	1	2	0	6	3	0	0	3	3
ASV_001182	1	0	0	0	0	0	2	0	0	0	0	1	0	1	0	0	0	0	0	0	1	0	0	0	0	0	0	0	3	0	0	0	0	0	0	3	0	0	0	0	0	0	0	1	0	0	0	0	0
ASV_001045	0	0	0	0	0	0	0	0	0	0	0	0	0	3	0	0	0	1	0	0	0	1	1	4	2	1	0	0	2	9	0	0	17	0	2	6	6	0	9	0	0	1	0	0	0	8	0	14	2
ASV_001084	0	0	1	2	0	0	3	2	32	5	2	3	1	1	0	0	0	0	0	0	2	3	1	1	2	1	17	4	1	10	1	1	0	17	4	1	0	0	2	28	1	6	7	7	4	0	8	1	3
ASV_001050	1	5	1	9	2	0	0	0	0	0	0	0	0	0	0	0	4	9	4	6	10	2	0	0	2	0	0	0	0	1	0	0	0	0	0	3	0	0	0	0	0	0	0	3	1	0	3	0	2
ASV_001041	0	2	0	2	1	4	0	0	0	0	0	0	0	1	0	0	0	0	2	0	2	3	0	0	21	10	0	20	10	60	0	4	0	0	0	23	0	0	0	0	0	2	0	0	0	0	0	0	0
ASV_000999	4	0	0	14	1	0	0	0	0	1	2	0	0	0	0	0	0	0	1	0	3	0	0	0	0	0	0	0	0	0	0	0	0	0	0	0	0	0	0	0	0	0	0	0	0	0	0	0	0
ASV_001105	0	0	1	1	0	1	0	0	0	1	0	0	0	13	0	1	0	0	0	0	1	1	0	1	2	0	0	0	0	150	0	5	28	0	0	0	0	0	0	0	1	0	0	2	0	0	0	0	0
ASV_001165	1	1	0	1	0	0	0	9	0	1	0	0	7	2	4	0	5	0	2	0	1	0	0	0	0	0	3	1	9	10	0	3	0	1	0	9	1	0	0	1	23	6	0	2	0	1	1	5	0
ASV_001011	0	0	0	1	0	0	0	0	2	0	0	0	19	7	1	0	3	0	0	0	1	0	0	0	0	0	0	0	0	0	9	0	0	1	0	0	0	0	1	1	0	0	0	0	1	0	0	0	0
ASV_001191	0	0	25	0	0	0	0	0	0	0	0	0	0	3	0	20	0	0	0	1	2	4	0	0	0	0	1	0	0	0	0	1	0	0	14	1	0	2	0	0	0	2	0	0	0	0	0	0	0
ASV_001825	1	0	0	5	0	3	4	16	15	2	2	5	3	3	7	3	2	1	0	0	8	2	5	3	0	0	7	9	6	3	1	0	1	4	0	1	1	0	0	4	8	6	2	1	0	0	2	1	5
ASV_006784	2	0	1	2	4	0	2	1	8	2	8	5	0	4	4	3	6	4	4	1	2	0	2	1	0	3	7	8	8	3	2	3	3	11	2	3	2	1	0	10	0	1	4	2	2	2	1	13	5
ASV_001263	0	1	0	0	1	0	0	0	1	0	0	2	0	0	0	0	0	0	0	0	2	0	0	2	0	0	0	0	0	0	0	0	0	0	0	1	0	0	0	0	0	0	0	0	0	0	1	0	0
ASV_005031	0	0	0	1	0	3	0	1	3	3	0	2	0	1	2	2	2	1	1	3	0	1	0	1	0	0	3	2	0	0	3	1	3	0	3	8	7	7	0	1	0	0	0	0	1	0	1	1	2
ASV_001037	1	3	3	0	0	1	0	0	2	1	2	3	0	1	1	6	1	1	2	3	0	3	6	2	1	2	1	0	0	1	0	0	0	4	2	2	6	0	3	4	1	0	0	2	0	7	0	3	7
ASV_001082	1	0	0	0	0	0	1	0	1	0	0	0	0	0	0	0	0	0	1	0	0	0	0	0	0	0	2	0	0	2	0	0	0	0	0	0	1	0	0	4	1	2	0	0	0	1	1	0	1
ASV_001076	2	3	0	0	0	0	0	1	5	0	1	2	3	0	0	0	6	3	3	3	0	2	0	0	0	0	0	1	2	2	8	5	0	3	0	1	0	3	5	2	0	7	1	0	3	5	3	5	2
ASV_001028	0	0	0	11	0	2	1	0	2	0	0	2	3	0	2	2	3	0	0	0	11	2	5	6	8	1	4	1	0	0	14	0	0	0	0	3	0	11	0	0	0	0	0	0	0	11	0	2	0
ASV_005533	0	0	0	0	0	0	0	0	1	1	0	1	0	0	1	0	2	1	0	0	2	0	0	0	0	1	0	0	0	1	1	0	1	0	0	1	0	0	0	2	0	0	0	0	0	0	0	0	0
ASV_001135	0	0	0	0	0	0	0	0	0	0	0	0	0	0	0	0	0	0	0	0	0	0	0	0	0	0	0	0	0	0	0	0	0	0	1	0	0	0	0	0	0	0	0	0	0	0	0	0	0
ASV_001161	0	0	3	3	4	4	0	0	0	1	2	34	0	0	7	0	3	0	1	1	0	8	8	0	0	0	2	0	1	1	0	0	4	4	2	1	4	0	0	5	3	3	0	1	2	0	0	1	0
ASV_003456	0	1	0	4	2	4	4	1	7	0	6	15	6	10	1	0	5	1	4	2	6	7	1	3	4	4	15	0	10	8	3	6	7	11	14	12	0	4	2	11	3	2	3	0	4	2	1	9	2
ASV_006398	7	2	0	2	3	1	0	1	6	0	0	4	4	3	2	0	4	1	0	3	7	3	3	1	2	0	0	0	5	4	1	0	4	0	0	5	0	0	0	3	0	0	1	1	3	0	1	4	3
ASV_000966	0	0	0	0	0	0	0	0	0	0	0	0	0	0	0	0	0	0	0	0	0	0	0	0	0	0	0	0	0	0	0	0	0	0	0	0	0	0	0	0	0	0	0	0	0	0	0	0	0
ASV_001067	4	1	2	3	2	0	0	5	0	0	0	1	6	9	0	1	0	0	2	4	2	5	3	0	7	1	0	2	4	0	8	4	7	3	6	6	1	0	1	4	2	3	0	4	4	2	1	14	4
ASV_001059	1	0	0	0	0	0	1	10	12	0	10	0	13	1	7	0	3	0	1	0	0	18	7	6	1	0	2	1	0	2	3	2	0	36	0	2	4	4	8	44	5	10	2	0	2	4	1	1	1
ASV_001008	3	0	0	4	0	0	0	3	0	0	0	0	0	0	0	0	0	0	18	0	4	0	0	4	0	0	1	0	0	13	0	1	1	0	0	14	26	0	0	0	2	7	0	0	0	0	0	8	14
ASV_001048	0	8	1	11	3	5	1	1	2	1	0	1	0	3	1	2	4	6	0	7	0	3	0	0	0	0	13	1	0	0	0	4	4	0	0	0	0	0	0	0	0	0	0	0	0	0	0	0	0
ASV_001046	4	0	0	0	0	0	1	3	3	1	6	2	2	0	2	0	2	0	0	0	0	0	0	2	0	2	0	0	1	1	3	0	2	0	0	0	0	2	0	4	1	2	0	7	2	1	1	1	0
ASV_001074	0	0	0	18	12	0	0	2	0	0	0	0	5	3	1	0	0	1	0	1	24	2	1	0	0	0	1	0	8	9	4	0	0	0	1	10	2	10	0	0	0	0	0	0	5	4	0	35	4
ASV_001036	0	0	0	0	0	0	0	0	0	0	0	0	0	3	0	0	2	0	1	0	0	0	0	0	0	0	0	0	0	1	0	0	6	0	0	1	0	0	0	2	5	0	0	0	0	0	0	0	0
ASV_003973	2	1	3	7	1	2	3	1	5	3	6	1	2	7	1	3	10	0	3	4	8	1	1	5	12	5	6	7	4	6	8	5	3	5	15	9	10	5	2	5	6	3	2	0	0	0	3	5	4
ASV_003423	0	2	0	0	1	0	2	0	1	0	0	0	0	1	0	0	5	4	5	2	4	1	0	0	0	0	2	0	4	2	0	0	0	2	0	4	0	0	3	4	6	0	2	0	0	0	2	0	1
ASV_004503	0	3	4	3	3	4	0	1	2	8	6	2	3	2	2	0	1	0	3	0	1	8	7	1	3	2	3	0	0	0	4	1	4	2	4	1	1	5	0	2	0	1	0	2	2	0	2	0	2
ASV_004195	1	4	1	0	0	1	0	1	6	1	0	2	4	0	1	0	9	4	3	2	1	0	0	3	0	1	0	0	4	1	9	2	1	0	0	18	0	1	1	3	1	1	1	2	0	0	0	2	0
ASV_001077	1	1	0	0	1	0	3	0	39	4	0	0	0	0	2	0	1	0	0	0	1	0	0	1	0	0	0	0	2	0	0	0	1	2	0	10	0	0	0	3	7	0	2	1	0	1	0	0	1
ASV_004307	1	5	1	0	1	3	1	0	5	3	5	0	3	2	8	2	2	3	2	3	2	0	7	0	0	1	1	1	1	1	4	2	2	1	0	2	1	2	0	1	2	0	0	1	4	3	2	0	5
ASV_003293	0	0	0	0	1	0	6	0	4	0	0	1	0	0	0	0	0	0	0	0	1	1	0	0	9	1	0	1	1	0	0	0	0	1	0	6	0	0	0	4	0	1	0	0	0	0	0	1	0
ASV_002045	4	6	0	0	1	0	2	0	9	1	0	2	0	1	0	0	1	5	3	8	9	2	0	0	0	0	1	3	5	0	0	1	0	1	0	11	0	0	0	5	2	2	2	0	0	1	0	3	0
ASV_006102	0	2	0	9	3	1	3	2	1	1	0	4	0	3	0	0	5	0	1	1	20	0	0	2	1	0	0	0	7	3	1	1	3	3	0	10	0	0	1	1	3	0	0	2	1	0	0	0	5
ASV_001164	0	0	0	1	5	1	5	2	23	1	3	2	1	2	3	2	3	1	1	2	0	0	0	5	1	3	9	0	4	0	1	2	10	19	0	1	0	2	2	15	5	2	15	6	0	2	1	3	0
ASV_001420	4	1	3	2	1	4	3	2	3	2	1	3	1	4	6	2	7	3	0	4	7	4	6	0	1	2	1	3	4	2	1	2	1	9	0	7	3	2	2	4	1	1	2	1	2	2	2	5	3
ASV_001053	0	0	0	2	0	1	0	4	11	2	2	1	3	1	1	0	4	0	0	0	0	0	0	0	0	1	0	0	4	0	0	1	0	8	0	9	0	0	0	16	3	2	0	0	1	1	0	0	0
ASV_001271	3	2	0	2	0	0	1	0	0	1	0	0	0	0	0	1	2	0	2	0	1	1	1	0	0	0	3	0	0	0	0	0	0	0	0	0	0	0	2	0	4	1	0	1	0	0	0	0	0
ASV_001743	4	1	0	7	2	2	1	2	4	2	2	8	0	3	0	3	1	5	5	9	4	2	0	3	1	1	2	6	4	1	1	1	1	1	3	7	2	2	1	2	2	1	5	2	4	0	1	1	0
ASV_001069	0	0	0	0	0	1	0	0	0	0	0	0	0	0	0	0	0	1	0	0	0	0	0	2	0	1	0	0	0	0	0	0	1	0	0	0	1	0	0	0	0	0	6	0	1	4	1	0	0
ASV_002442	0	0	0	15	2	0	18	2	0	0	0	0	0	3	3	0	0	0	0	0	33	0	0	1	3	0	0	1	0	5	0	0	2	1	0	2	2	0	0	0	0	0	9	0	1	0	0	0	1
ASV_001056	7	0	0	0	0	10	0	0	0	0	0	2	8	0	0	0	10	0	3	0	0	0	0	1	0	0	0	0	0	0	9	0	0	0	0	0	0	28	0	0	5	0	0	0	2	1	4	13	0
ASV_001058	0	0	0	0	0	0	0	1	0	0	1	3	0	0	0	0	0	0	0	0	0	0	0	0	2	1	3	0	0	1	0	0	1	0	7	0	0	0	0	0	0	3	0	0	0	0	0	0	0
ASV_002857	1	0	3	2	4	0	3	0	6	1	1	2	2	3	1	3	1	2	1	0	5	1	0	1	2	2	3	1	2	2	0	1	2	1	5	2	3	3	1	2	3	1	0	1	2	0	1	5	3
ASV_001092	0	0	0	0	0	0	0	2	4	0	0	0	0	0	0	0	0	0	0	0	0	0	1	1	0	1	0	0	0	5	0	7	0	2	0	0	2	0	0	6	4	7	0	0	2	0	0	5	13
ASV_001179	0	0	0	0	0	0	1	0	2	0	0	0	0	1	0	0	0	0	0	0	0	0	0	6	1	0	0	0	0	0	0	0	0	0	0	0	1	0	0	1	0	0	8	2	1	6	0	1	0
ASV_004364	0	0	0	3	3	1	6	2	3	0	0	3	2	3	3	0	2	2	1	0	11	0	0	1	1	1	3	0	4	0	6	5	0	2	0	10	1	1	0	0	2	0	3	4	0	0	0	1	0
ASV_005452	1	0	0	2	0	0	0	1	1	2	0	0	0	0	0	0	8	1	1	0	14	0	0	3	0	0	0	0	0	6	2	0	0	0	2	0	0	0	0	0	0	0	0	0	0	0	0	0	0
ASV_005449	0	0	0	2	1	0	2	0	5	0	0	1	0	0	1	0	1	2	3	1	5	0	0	2	1	1	1	1	0	1	2	0	0	2	0	2	0	0	0	1	1	2	1	3	0	0	0	1	2
ASV_003387	12	4	0	0	1	7	1	0	0	0	10	6	0	2	2	0	4	9	5	5	0	5	1	5	0	2	13	0	4	5	0	13	0	0	3	9	1	0	0	0	2	1	9	0	4	1	1	3	2
ASV_001097	4	0	0	0	0	1	0	0	0	0	1	5	0	0	0	0	3	0	8	0	0	7	0	1	0	0	0	0	0	0	0	9	0	0	0	0	0	0	1	0	0	3	1	0	1	17	1	4	0
ASV_001319	0	2	0	0	0	0	2	1	1	1	0	1	9	0	0	0	5	1	0	2	0	0	0	0	2	4	0	0	4	3	22	1	1	0	0	13	0	0	1	4	0	0	2	1	0	0	0	1	0
ASV_004719	2	2	0	3	0	5	1	1	2	2	10	2	1	3	4	5	5	0	2	1	1	4	3	1	3	3	3	2	2	1	0	1	5	1	3	4	1	3	1	3	2	2	0	4	8	2	2	0	7
ASV_001063	0	1	0	0	17	1	1	0	0	0	0	1	0	6	1	1	0	1	0	2	11	0	1	0	0	0	0	0	0	0	0	0	2	0	7	2	4	1	0	0	4	0	0	0	0	0	0	1	0
ASV_000946	2	13	1	4	12	3	6	1	2	2	1	3	2	1	17	0	0	3	0	6	5	4	1	0	3	3	0	0	0	5	5	0	0	0	1	6	18	21	4	1	2	1	8	0	2	0	2	0	2
ASV_003229	0	2	0	0	2	0	6	1	0	0	0	1	0	2	5	0	0	5	0	6	1	1	0	3	0	0	2	2	4	17	0	0	0	0	9	2	0	0	2	0	0	1	2	0	0	1	1	1	0
ASV_006471	0	0	1	0	0	0	0	0	1	0	0	0	1	1	0	0	0	0	2	1	0	0	0	0	3	1	3	0	1	0	1	0	2	0	0	5	0	2	0	3	0	0	1	0	1	0	0	1	2
ASV_007241	1	1	3	0	0	0	0	0	0	0	0	1	0	0	0	0	1	0	1	3	0	1	0	1	1	2	0	3	2	3	2	0	0	1	1	1	0	0	0	1	0	0	0	2	0	0	0	3	0
ASV_001112	1	0	2	0	0	1	2	1	2	2	2	0	4	8	2	1	1	0	1	2	5	10	3	1	1	1	0	3	5	0	4	16	6	2	0	8	2	2	1	2	6	6	5	4	7	6	5	14	7
ASV_001123	1	0	0	0	1	0	0	0	7	0	0	0	4	2	0	0	1	0	4	0	0	0	0	1	0	0	1	0	1	0	1	0	4	3	0	1	0	0	0	1	0	0	0	0	0	3	0	0	0
ASV_002501	8	5	0	1	1	0	9	0	8	0	0	5	1	9	3	0	5	1	1	1	3	0	0	0	4	2	0	0	1	2	0	1	12	1	0	5	0	0	1	7	4	3	0	0	0	0	1	1	0
ASV_001083	0	1	0	1	0	0	2	2	13	3	2	1	3	0	0	0	2	0	0	1	0	3	0	2	0	0	0	4	0	5	3	1	1	4	0	3	0	5	1	6	3	3	0	0	0	3	0	0	0
ASV_001978	3	6	1	3	2	1	0	2	4	7	2	0	3	1	0	0	3	0	2	0	0	1	3	1	3	2	5	0	2	1	2	1	4	2	3	1	1	3	2	2	1	2	0	2	2	0	1	0	0
ASV_004551	0	1	0	0	6	0	1	0	0	0	1	0	1	0	0	4	2	3	3	3	8	0	0	0	1	1	0	1	2	0	1	0	0	0	1	0	0	1	1	1	0	0	2	0	0	0	0	1	0
ASV_002172	0	2	0	1	1	1	1	0	0	0	0	2	0	1	0	0	1	1	2	1	0	1	0	0	0	1	0	1	3	0	1	0	0	0	0	0	0	0	2	0	1	1	0	0	0	0	0	0	1
ASV_001026	1	0	0	1	0	0	0	0	4	4	1	0	4	0	5	0	2	0	3	1	0	1	0	0	0	0	2	0	0	0	0	1	0	3	0	0	1	2	4	6	3	3	0	8	0	1	1	0	2
ASV_006699	8	0	0	0	0	0	0	3	0	0	1	0	0	0	0	0	0	0	13	0	0	2	0	0	13	6	0	0	0	0	0	0	0	0	0	0	0	0	0	0	6	3	0	0	2	1	2	0	0
ASV_001060	0	0	0	33	1	0	0	0	0	0	0	2	23	0	0	0	2	0	0	0	33	23	0	2	13	9	14	1	0	0	31	0	1	0	0	0	0	8	0	1	0	0	1	0	0	7	0	0	2
ASV_001121	0	0	0	0	0	0	2	0	0	0	0	2	0	4	0	0	0	0	0	0	0	1	0	4	7	0	1	0	2	13	0	0	4	0	7	10	19	0	0	0	0	0	4	0	0	0	0	0	13
ASV_001101	1	12	0	0	1	2	1	2	2	0	0	0	0	0	6	0	6	2	0	4	0	0	0	0	0	0	0	0	0	1	0	1	0	2	0	0	0	1	2	2	0	4	0	2	1	2	1	4	0
ASV_006107	0	1	2	2	3	0	7	0	3	2	0	3	0	1	0	1	0	2	2	0	2	2	3	3	2	1	2	0	0	1	1	0	1	0	0	0	0	0	0	1	0	0	1	0	2	0	0	0	0
ASV_001110	0	0	0	1	0	0	0	0	2	0	0	0	2	0	0	0	1	0	0	0	1	0	0	0	13	2	1	0	11	1	6	0	0	0	0	14	0	4	1	0	0	4	0	0	14	0	9	2	0
ASV_001040	7	6	3	5	2	7	2	4	0	0	0	1	1	2	1	4	0	3	2	6	3	2	1	1	1	1	0	0	0	5	2	1	1	1	4	1	9	4	0	1	4	4	1	1	4	1	3	7	10
ASV_001630	1	2	1	1	0	0	0	1	0	0	0	0	2	0	0	0	0	1	0	3	2	0	0	1	0	0	1	0	0	5	0	0	1	2	0	6	0	0	0	3	3	0	0	2	0	0	0	0	1
ASV_001089	1	0	0	2	0	6	1	1	2	0	1	1	0	1	2	0	0	2	2	1	3	4	2	0	0	0	2	0	2	0	0	0	2	0	0	4	1	0	1	1	1	3	2	0	0	1	1	1	3
ASV_003190	1	2	3	0	8	0	1	0	0	0	1	1	1	2	1	1	2	3	5	0	3	0	0	0	0	1	0	0	2	0	1	1	0	0	3	0	1	0	1	0	1	0	0	0	0	0	0	0	1
ASV_004616	0	0	2	4	0	0	3	0	1	0	0	0	0	2	1	0	5	1	0	1	1	0	0	1	0	0	0	0	0	2	0	0	0	3	1	5	0	0	1	3	4	2	0	1	0	0	0	2	0
ASV_001062	0	0	1	0	0	11	0	0	0	0	0	2	0	0	2	0	9	0	0	0	0	11	0	0	7	2	14	1	0	3	1	0	0	2	0	6	1	0	0	1	0	0	1	0	0	1	0	1	5
ASV_000991	5	2	1	0	2	3	0	0	1	0	2	0	0	1	1	0	1	1	0	0	0	2	0	4	3	1	3	3	0	0	0	1	0	0	6	1	3	4	2	1	7	2	0	3	0	13	0	0	0
ASV_001075	0	0	0	0	0	0	0	13	0	0	0	0	0	0	0	0	0	0	0	0	0	0	0	0	0	0	31	0	0	0	0	0	0	0	0	0	0	0	0	0	3	24	1	0	0	0	0	0	0
ASV_001033	10	2	21	7	11	8	2	4	11	2	2	0	0	1	8	42	5	1	13	6	16	0	0	1	1	1	2	1	1	0	0	6	1	10	2	0	0	0	4	8	8	1	1	25	0	1	0	0	2
ASV_002654	1	1	1	2	1	1	0	1	0	5	4	1	3	5	0	0	2	0	1	1	1	0	0	2	3	1	5	2	3	1	3	0	2	3	0	2	0	1	1	1	0	0	0	3	1	2	2	3	2
ASV_001897	0	2	0	4	0	5	2	3	2	1	1	2	1	8	1	0	1	1	1	1	2	4	2	0	0	1	3	1	0	0	0	1	0	1	4	2	1	1	0	2	8	5	0	2	0	0	0	0	1
ASV_005422	0	0	2	1	9	0	0	0	0	4	1	1	0	0	0	0	0	2	0	1	3	0	0	1	10	3	1	0	0	0	0	1	2	0	0	0	1	1	1	0	2	0	0	5	0	0	0	0	0
ASV_001111	0	0	0	0	0	0	0	0	0	0	0	1	0	7	0	0	0	0	1	0	0	0	0	0	3	3	0	0	48	12	1	0	0	1	13	107	0	0	0	0	0	0	0	0	0	0	0	0	0
ASV_003192	1	1	1	5	4	0	0	0	2	0	2	1	0	1	0	0	1	2	9	1	5	0	1	0	1	0	0	0	0	0	0	0	1	0	1	0	0	1	0	0	0	0	3	6	0	0	0	2	0
ASV_005648	1	1	4	1	9	0	0	1	5	0	2	0	2	4	0	1	2	2	2	5	4	0	1	0	3	3	1	0	3	3	0	1	5	1	6	8	2	0	1	1	2	0	5	4	4	2	0	2	1
ASV_005691	1	0	1	3	1	0	2	0	9	1	0	3	0	2	3	0	4	0	1	0	5	1	1	1	2	0	1	0	2	2	0	0	0	1	0	4	1	0	0	4	2	2	1	2	0	0	1	0	0
ASV_001079	0	1	2	2	0	4	0	0	7	1	7	1	1	3	2	8	1	2	4	0	1	2	4	2	0	1	3	2	1	0	2	2	2	2	1	2	3	2	1	13	1	1	0	2	1	1	2	2	0
ASV_002013	7	0	0	0	7	1	1	0	6	18	1	2	7	3	0	0	4	2	0	0	0	0	0	0	2	0	7	0	1	4	13	2	2	6	0	15	0	2	3	11	13	0	1	14	0	0	0	4	1
ASV_006284	0	3	8	0	3	0	2	1	6	0	0	0	2	11	1	1	4	1	0	3	3	0	0	0	3	0	0	0	0	6	0	1	2	3	0	4	0	2	3	1	0	0	5	1	0	1	0	0	0
ASV_001114	3	0	0	0	0	1	0	0	0	0	1	0	1	0	4	0	7	2	1	0	0	1	1	1	0	0	0	0	1	1	4	2	0	0	0	2	0	1	0	0	0	0	0	0	0	2	0	0	0
ASV_001091	0	36	0	0	1	1	1	0	0	0	3	0	0	0	0	0	1	17	0	29	0	0	0	0	0	0	0	2	3	0	0	0	0	0	1	1	0	0	0	1	0	1	2	0	3	0	5	0	0
ASV_001116	0	0	4	0	0	0	2	0	10	0	1	0	0	0	0	1	0	0	0	0	0	2	0	0	1	0	0	0	0	0	0	0	0	5	0	6	7	1	0	0	0	2	0	0	0	0	0	0	7
ASV_001649	3	0	0	0	0	2	7	12	20	1	2	1	2	8	1	0	1	0	0	0	4	4	3	1	0	0	3	8	2	2	1	1	4	4	2	2	0	0	2	4	15	6	1	0	0	1	1	1	1
ASV_001863	1	0	0	1	2	0	0	0	5	1	0	0	0	0	1	0	1	4	6	1	2	0	0	0	0	1	2	0	3	11	0	0	2	0	0	1	0	0	0	2	1	2	0	0	0	0	1	0	0
ASV_002320	0	0	2	3	2	1	0	3	10	0	3	6	4	6	1	2	2	1	2	3	3	2	5	2	4	3	4	1	2	1	3	0	3	1	3	2	5	3	0	5	0	1	0	0	2	0	1	4	2
ASV_001096	0	0	0	0	0	0	0	0	0	0	0	0	0	0	0	0	0	0	0	0	0	0	0	0	0	0	0	0	0	0	0	0	0	0	0	0	0	0	0	0	0	0	0	0	0	0	0	0	0
ASV_007173	0	1	0	1	0	0	0	0	0	0	0	1	0	3	1	0	4	0	5	2	1	0	0	0	8	2	0	1	1	5	2	0	1	1	1	3	1	0	0	5	0	0	0	0	1	0	2	1	0
ASV_001295	0	0	0	4	0	0	1	0	15	0	0	5	1	0	0	0	2	0	1	1	19	0	0	2	2	0	0	0	1	0	0	2	0	4	0	4	1	0	0	2	0	2	0	0	1	1	0	0	0
ASV_005167	3	1	2	2	1	4	2	0	2	3	11	4	1	4	7	3	2	2	4	1	2	3	1	0	4	2	2	1	0	2	1	1	0	1	6	4	3	6	0	0	2	1	1	1	17	4	5	3	2
ASV_001032	12	3	1	0	58	5	0	0	0	0	0	0	0	0	0	0	1	18	8	3	0	0	0	0	0	0	0	0	0	0	0	0	0	0	0	1	0	0	0	0	0	0	0	0	0	0	1	0	0
ASV_001081	0	0	0	0	0	0	0	0	0	0	1	0	0	0	0	0	0	0	0	0	0	0	0	0	0	0	0	0	0	0	0	0	0	0	0	0	0	0	0	0	0	1	0	0	0	0	0	1	0
ASV_002538	3	0	0	3	11	7	2	0	0	0	2	7	0	0	1	0	4	3	3	3	3	1	4	5	2	2	10	1	0	2	0	2	3	3	0	4	2	1	2	4	14	0	3	2	0	0	0	10	8
ASV_006369	1	2	0	0	2	0	1	2	3	0	1	1	2	4	1	0	2	0	0	1	5	0	0	0	1	3	4	0	3	2	4	2	9	2	1	3	1	1	0	4	7	0	0	2	2	0	0	0	2
ASV_005256	12	9	0	0	5	5	0	0	0	0	4	11	0	1	3	0	4	8	0	9	0	1	2	1	1	1	6	0	7	7	0	12	0	0	2	12	2	0	0	0	3	1	9	0	5	0	1	4	0
ASV_001051	1	0	0	4	0	0	0	16	1	5	0	2	0	1	0	0	0	0	1	0	12	0	0	0	0	0	12	0	1	0	0	0	0	1	1	4	1	0	0	2	0	28	0	4	1	0	2	0	1
ASV_001235	0	0	0	0	0	0	0	0	0	1	2	0	0	0	0	0	0	0	0	0	0	1	0	0	0	0	0	0	0	0	0	0	0	0	0	1	0	0	0	1	0	0	0	6	0	0	0	0	0
ASV_001134	0	0	1	2	0	1	0	2	8	2	1	1	2	3	0	0	0	0	1	0	1	2	1	4	3	0	5	1	0	1	1	0	2	5	0	1	1	5	1	11	0	2	0	2	0	1	0	1	0
ASV_002631	0	7	4	2	3	5	0	1	3	3	1	0	3	3	1	0	3	1	1	0	2	2	0	1	4	4	0	1	0	3	0	1	8	0	2	1	2	4	1	0	1	1	4	3	1	1	0	1	0
ASV_001099	0	1	0	1	0	0	0	0	3	0	4	1	0	0	11	0	0	0	0	0	0	0	0	0	16	7	0	0	0	0	0	0	0	1	1	1	0	0	0	3	0	0	0	0	0	0	0	0	0
ASV_001246	0	0	0	0	0	0	2	0	3	0	0	0	0	0	0	0	0	0	0	1	5	1	0	1	0	1	0	0	0	0	2	0	1	2	0	0	0	0	1	0	0	0	0	0	0	0	0	0	0
ASV_001136	7	0	1	0	0	0	0	5	24	1	0	1	0	4	9	0	0	0	5	0	0	0	0	1	0	0	1	0	6	2	1	2	0	14	4	10	5	0	1	11	0	0	0	1	0	2	0	3	3
ASV_007074	3	1	5	2	2	0	2	0	2	4	0	0	2	3	0	1	2	0	2	0	1	0	0	0	3	0	3	0	1	0	2	1	6	2	2	5	0	0	0	6	4	1	0	2	1	0	1	0	2
ASV_001115	0	0	0	0	0	0	1	1	14	1	3	1	1	0	0	0	1	0	1	0	0	0	0	0	1	0	1	0	4	0	1	0	3	1	0	1	0	2	0	2	1	7	0	7	0	0	0	2	0
ASV_001072	1	3	0	3	0	0	1	0	13	1	9	1	0	1	9	0	3	1	0	0	1	2	0	0	0	0	3	0	2	4	0	0	1	34	0	17	0	0	0	30	7	0	0	1	2	0	4	0	0
ASV_001122	0	1	0	12	0	0	4	0	1	0	0	0	0	0	0	0	0	1	2	0	22	0	0	0	0	0	0	1	0	0	0	2	0	0	1	1	3	0	0	0	3	0	0	0	1	0	0	0	3
ASV_003457	4	4	1	3	0	1	1	3	5	2	7	2	1	4	4	2	3	0	0	1	7	1	7	6	0	0	3	3	4	6	2	5	1	5	0	0	1	2	1	7	0	1	3	3	2	1	3	2	6
ASV_006128	0	0	0	1	0	2	0	0	1	0	0	1	1	0	0	0	2	0	0	0	0	2	0	0	1	0	0	0	0	0	0	0	0	1	1	1	1	0	0	1	0	0	0	0	0	0	0	1	0
ASV_003831	0	2	0	0	0	2	0	1	2	3	0	1	4	0	2	0	5	3	0	1	2	0	0	2	2	0	2	0	4	2	0	0	4	1	0	6	1	3	0	3	0	0	0	1	2	1	0	0	0
ASV_001534	3	0	0	4	0	1	2	13	6	0	1	0	0	6	0	2	1	0	1	2	4	3	2	1	0	1	2	8	1	0	0	1	4	0	1	2	1	1	0	4	8	12	2	2	0	0	1	0	1
ASV_001088	0	0	0	0	3	3	5	5	9	0	1	1	1	1	2	0	2	4	2	2	3	1	0	2	2	0	2	1	0	5	2	0	0	4	3	7	0	0	3	0	3	0	6	0	0	1	0	3	1
ASV_005408	3	5	4	3	6	2	1	1	13	1	2	1	0	1	2	3	4	0	0	0	2	3	3	0	4	2	7	1	0	2	3	3	3	6	1	3	5	1	1	13	5	3	3	1	0	0	1	3	3
ASV_001108	0	2	0	0	0	2	0	2	0	0	0	1	0	0	0	0	1	0	0	1	2	0	5	0	18	5	0	0	1	0	0	1	0	0	0	1	0	0	0	0	0	3	1	0	19	0	18	0	0
ASV_002900	0	0	0	0	1	0	0	1	0	1	0	0	0	3	0	0	1	1	1	2	0	0	0	1	1	0	2	0	6	3	1	0	1	0	3	4	5	1	3	1	0	0	0	2	1	0	0	0	0
ASV_001093	1	0	1	2	0	1	0	0	0	2	3	0	1	1	2	7	2	0	3	0	0	2	1	2	0	5	2	1	0	1	0	0	1	6	0	1	1	10	1	0	7	2	1	0	1	1	2	3	3
ASV_001109	0	0	0	0	0	1	0	0	0	0	8	0	0	0	1	2	3	0	0	0	0	0	0	4	1	5	4	2	0	1	0	0	0	0	0	0	1	0	6	0	0	0	0	1	0	2	0	4	2
ASV_001080	0	0	0	4	0	0	0	1	0	0	0	1	0	1	0	0	1	0	7	0	3	0	1	1	0	1	0	0	0	0	0	0	0	0	0	0	0	0	0	0	0	1	0	0	0	1	1	0	0
ASV_001113	0	0	0	0	0	0	0	1	10	0	1	0	0	0	0	0	0	0	0	0	0	0	0	0	0	0	1	0	6	1	0	0	1	6	0	12	0	0	0	7	4	1	0	0	0	0	0	0	1
ASV_001107	0	4	0	0	0	9	0	7	9	0	1	2	0	2	2	0	14	0	2	5	0	3	0	2	0	0	4	0	0	5	0	0	0	7	2	2	4	0	2	9	8	4	3	0	2	4	1	0	4
ASV_006981	3	3	6	0	5	0	12	1	9	0	0	8	0	4	1	0	1	3	2	1	0	0	2	2	8	4	2	1	3	2	0	0	0	1	0	2	1	0	1	1	3	1	1	4	7	0	1	0	0
ASV_001137	3	0	0	2	4	5	0	2	0	0	0	3	0	0	5	0	5	0	1	0	0	0	0	1	3	6	0	0	0	0	0	2	1	0	5	2	0	0	1	0	2	0	4	0	1	0	2	3	0
ASV_006271	11	5	11	10	6	12	1	0	9	4	2	6	6	4	1	1	7	1	6	1	0	1	0	1	7	2	2	1	4	3	6	5	7	3	0	10	0	2	1	9	3	1	0	9	2	2	2	0	14
ASV_001133	0	0	2	1	0	1	0	0	10	1	1	3	0	7	0	5	0	0	0	0	1	1	0	1	3	0	1	0	0	2	0	3	6	2	0	2	6	0	0	4	1	0	0	1	0	0	0	2	4
ASV_001104	0	0	0	0	0	0	0	0	0	3	0	0	0	0	0	0	1	0	0	0	0	0	0	0	0	0	0	0	0	0	0	0	0	0	0	0	0	0	0	0	0	0	0	6	0	0	0	0	0
ASV_005441	6	2	7	0	10	1	8	1	11	0	2	8	0	3	4	0	6	5	3	4	0	0	1	3	4	5	2	1	4	2	0	0	0	0	0	5	0	1	2	1	0	0	4	1	2	1	2	0	1
ASV_001240	0	0	0	1	1	1	0	1	1	2	0	0	0	1	0	0	0	0	1	0	1	2	0	1	1	0	1	0	0	0	1	0	1	1	2	2	0	0	0	1	0	0	0	0	0	1	0	1	1
ASV_001118	0	0	0	0	0	0	0	1	0	0	0	0	0	3	2	0	0	0	0	0	0	0	0	0	0	0	0	0	0	0	0	2	14	0	0	0	0	0	0	0	1	1	0	0	0	0	0	0	0
ASV_003180	0	1	3	2	0	2	0	0	3	1	0	1	5	2	1	1	4	0	4	0	1	0	1	0	5	0	0	2	2	1	3	1	5	0	1	3	2	1	0	3	0	4	0	0	0	0	0	0	0
ASV_002514	0	3	0	0	0	0	0	0	1	3	0	0	11	5	0	0	5	2	2	0	5	2	0	4	2	1	2	1	3	1	8	1	0	2	0	11	0	3	0	1	0	0	0	1	0	0	1	0	3
ASV_001127	1	0	0	0	0	0	1	0	1	2	1	0	2	0	5	0	0	0	4	0	0	0	1	2	5	10	4	0	8	1	1	2	0	0	0	17	2	0	0	0	0	0	0	7	0	3	0	0	0
ASV_001232	0	0	0	11	0	0	0	0	1	0	2	8	0	0	19	0	1	0	0	3	20	0	1	0	0	1	1	0	4	0	0	1	0	0	0	6	0	0	0	3	4	0	0	0	0	0	0	0	0
ASV_005956	0	1	0	3	3	0	1	0	4	0	0	2	1	0	0	1	4	0	3	0	8	1	0	0	2	1	1	0	0	0	0	0	2	1	1	1	0	0	0	2	0	1	0	2	1	0	0	0	5
ASV_007124	6	0	1	4	1	2	1	0	13	7	0	2	2	4	2	0	1	0	0	1	1	2	1	0	5	2	2	0	1	1	1	1	5	1	0	7	1	1	4	3	1	0	0	4	2	1	0	0	3
ASV_001540	0	0	0	0	0	0	0	0	0	0	0	1	0	0	0	0	1	0	0	0	0	0	0	0	1	1	1	0	0	0	0	0	0	1	0	0	0	1	0	0	0	0	0	0	0	0	0	0	0
ASV_005981	2	1	0	1	2	1	1	2	8	6	1	2	2	1	1	2	3	1	2	0	1	3	1	1	0	0	0	0	2	1	3	3	0	4	2	9	4	3	1	2	1	5	4	7	4	3	4	0	2
ASV_001131	0	0	0	0	0	1	0	0	0	0	0	3	38	10	0	0	15	0	0	0	0	2	2	0	0	0	0	0	0	79	6	0	44	0	0	12	27	6	0	0	0	0	0	0	0	0	0	5	5
ASV_001677	2	1	3	4	0	2	1	0	2	0	2	3	4	4	1	1	4	3	0	2	2	1	0	2	3	0	4	6	4	3	3	4	2	2	1	5	1	1	1	4	2	0	1	0	5	0	1	3	1
ASV_001401	2	9	9	6	1	7	2	1	2	1	7	0	1	5	10	1	8	2	0	5	5	1	4	6	5	4	7	5	9	4	13	10	4	4	0	12	5	0	2	12	4	0	5	2	3	2	1	8	1
ASV_001100	6	0	16	0	0	1	1	1	0	5	1	0	4	0	1	7	3	0	4	0	0	0	1	1	1	0	0	2	0	0	13	0	0	0	0	3	1	5	0	0	3	3	0	23	3	3	8	0	2
ASV_003483	4	0	1	0	0	0	2	0	0	0	0	0	1	0	0	0	4	3	3	3	0	0	0	0	3	0	0	0	2	3	1	0	1	0	1	2	0	0	0	0	0	0	0	0	0	0	0	2	0
ASV_001070	1	0	0	0	0	0	0	1	0	1	4	1	1	4	0	0	2	0	0	0	0	0	0	1	1	0	17	3	0	0	5	0	1	1	1	0	0	1	0	1	2	0	0	2	0	0	0	0	0
ASV_001798	8	2	0	0	0	0	2	1	7	2	0	2	0	7	3	0	5	0	5	6	0	0	0	1	1	0	0	0	3	2	0	2	6	4	1	4	1	0	0	4	5	3	0	1	0	0	0	2	0
ASV_006933	4	0	0	2	2	0	0	0	1	1	0	0	1	3	0	0	0	0	0	1	4	0	0	0	0	1	1	3	1	2	2	0	3	0	2	2	0	1	0	0	0	0	1	5	2	1	1	10	0
ASV_006375	5	5	2	4	8	2	1	1	9	0	7	2	3	6	4	1	5	7	3	3	4	4	2	3	6	4	2	2	3	1	5	3	1	3	0	6	2	5	0	4	0	0	2	3	4	0	1	3	5
ASV_006803	5	1	7	3	4	7	0	2	9	4	2	11	3	5	2	0	7	1	2	0	5	2	0	3	1	0	4	0	4	1	3	0	5	3	4	1	1	1	0	2	2	1	0	2	4	0	0	2	7
ASV_005904	1	0	1	0	0	0	6	0	7	3	0	4	0	1	1	0	2	3	1	4	5	1	0	1	1	1	2	0	2	2	1	1	0	1	0	3	0	0	1	1	3	3	1	0	0	1	0	1	0
ASV_007129	0	0	2	2	0	0	2	0	5	0	0	2	1	0	0	0	2	0	1	1	4	0	0	1	1	3	0	0	1	0	0	0	2	0	0	3	0	0	2	1	0	0	0	2	0	0	0	0	0
ASV_001098	9	1	0	0	0	7	1	0	1	0	4	0	0	0	0	0	6	0	0	1	0	0	6	0	0	0	6	0	1	10	0	8	0	0	0	0	0	0	0	0	1	0	0	0	0	0	0	0	0
ASV_001103	0	2	2	0	0	0	0	0	25	0	0	1	3	0	2	0	5	0	0	0	0	0	0	0	0	0	0	0	1	2	3	3	0	8	0	1	2	3	0	17	0	1	0	0	0	0	0	0	2
ASV_003575	2	0	0	0	3	1	0	0	6	7	1	3	0	2	1	0	0	0	1	0	0	0	0	0	1	1	5	0	0	0	2	0	0	3	0	2	1	0	3	5	3	0	0	10	4	0	2	1	2
ASV_001119	2	4	0	20	0	1	0	2	1	4	0	0	0	1	10	0	0	0	3	0	9	0	13	0	0	0	0	0	0	3	0	0	0	0	0	11	14	0	1	0	0	0	0	14	0	2	2	2	7
ASV_006733	0	1	2	0	0	1	1	2	0	2	0	1	0	1	0	0	0	1	0	1	2	0	0	0	3	3	0	1	0	0	0	0	7	0	0	0	0	0	1	0	0	0	8	0	0	0	0	0	0
ASV_001385	0	0	0	0	0	0	0	0	3	0	1	1	0	0	0	0	0	0	0	0	0	0	0	0	1	0	0	0	0	3	0	0	1	0	0	5	6	0	0	0	1	0	0	0	0	0	0	1	7
ASV_001140	0	2	0	0	1	3	1	0	0	6	6	0	3	1	2	2	2	0	0	2	0	2	0	7	1	2	3	1	1	0	1	0	0	1	1	2	8	1	2	2	0	1	0	4	1	1	2	2	6
ASV_001031	2	0	0	0	0	0	13	0	10	0	2	1	2	0	0	0	1	0	0	0	0	2	0	0	0	0	1	7	0	9	2	9	1	7	0	5	20	1	0	9	0	3	36	0	0	6	0	4	62
ASV_002143	0	0	1	4	0	0	2	0	3	2	0	0	1	1	0	1	5	0	1	0	3	0	0	0	1	0	0	0	1	1	0	0	2	3	1	1	2	0	0	6	0	1	0	1	0	1	0	7	1
ASV_003801	0	0	0	0	0	3	0	0	0	0	0	0	0	1	0	0	5	0	0	0	0	1	5	0	1	0	0	1	2	0	0	3	0	0	5	9	0	0	0	0	4	0	0	17	1	0	1	9	1
ASV_003967	3	3	1	0	0	0	1	0	0	1	0	0	2	2	0	0	6	1	2	1	1	1	0	2	1	0	3	0	1	1	1	3	1	1	0	1	0	0	1	1	0	0	0	0	0	0	0	1	1
ASV_001130	0	5	3	9	0	0	2	0	1	0	0	0	0	1	1	6	1	5	0	10	3	0	0	0	0	0	8	1	0	1	0	1	0	0	3	3	0	0	1	0	0	0	2	1	0	0	0	0	0
ASV_001145	0	0	0	1	0	0	0	0	2	0	10	11	1	0	23	0	0	0	0	0	0	0	0	1	1	1	2	3	2	0	0	0	0	2	0	2	0	1	0	1	1	0	2	0	0	0	0	1	0
ASV_001126	1	15	0	1	0	0	1	0	2	0	0	0	0	0	1	0	0	1	0	1	1	0	0	0	0	0	10	5	15	0	1	0	0	0	0	27	0	1	0	0	27	3	4	1	0	1	0	24	1
ASV_002166	0	1	2	1	0	0	1	0	2	1	0	0	0	0	0	0	1	0	1	0	0	0	0	1	5	1	2	0	0	1	0	2	4	0	1	3	0	0	0	0	0	0	0	2	0	1	1	7	0
ASV_002906	3	0	0	1	1	0	2	0	0	1	0	0	2	1	0	0	4	2	0	0	1	0	0	2	0	1	0	1	7	0	2	1	5	0	2	5	0	1	0	0	0	0	0	1	0	0	0	2	0
ASV_001142	0	3	0	0	1	1	0	0	0	3	0	1	0	2	0	0	2	0	0	2	0	0	0	0	5	11	0	0	0	0	0	0	0	0	9	0	0	0	0	0	0	0	0	0	0	0	0	0	2
ASV_003880	32	0	0	0	92	28	1	0	11	10	3	5	8	5	0	0	9	3	9	0	0	0	0	0	7	5	7	0	3	0	10	0	4	12	6	10	2	4	1	19	11	0	0	5	1	0	5	5	5
ASV_006502	7	5	0	2	0	2	1	0	1	2	0	0	0	4	3	0	2	0	0	0	3	1	0	0	5	0	0	0	6	7	0	2	12	2	2	2	0	0	0	2	0	1	0	4	3	2	1	17	0
ASV_001150	23	0	0	1	0	12	1	0	0	11	0	4	0	1	14	0	8	0	6	0	1	0	0	9	4	2	0	0	0	9	0	1	5	0	0	1	0	0	0	0	1	0	5	6	6	22	7	0	0
ASV_001141	0	0	0	2	0	0	0	0	0	0	0	0	2	2	1	0	1	0	0	0	0	0	0	0	0	0	1	0	0	1	3	0	4	0	5	0	0	4	0	0	0	0	0	0	0	0	0	0	0
ASV_001310	20	6	14	4	9	23	0	0	12	1	1	5	8	3	1	1	26	7	16	13	5	1	1	2	7	3	3	11	11	1	1	5	3	2	0	21	0	0	1	11	1	2	2	9	2	0	5	4	8
ASV_001095	1	4	0	3	1	7	0	1	0	4	5	4	1	1	3	0	8	2	14	5	6	5	2	5	5	0	14	6	2	2	9	2	3	2	7	19	20	10	3	1	5	1	1	5	2	3	1	5	11
ASV_003955	4	6	1	1	1	9	5	2	3	4	3	1	2	5	3	0	9	0	0	1	0	0	2	2	4	2	7	4	9	7	4	3	5	1	0	17	0	1	0	2	5	0	2	4	1	2	2	8	4
ASV_006372	1	3	1	2	2	0	0	4	1	0	0	0	3	5	2	0	5	0	0	0	2	0	0	3	1	2	0	0	4	0	0	1	5	1	2	5	0	1	1	2	0	2	1	0	2	1	1	1	1
ASV_003030	0	1	3	8	4	0	4	3	4	2	1	1	1	3	1	0	3	1	2	1	3	2	1	1	2	1	0	3	2	4	0	2	3	3	0	2	2	0	1	3	1	0	0	4	3	0	0	4	3
ASV_003556	6	1	0	0	0	1	1	0	0	0	4	1	0	1	1	0	2	1	6	2	0	4	2	1	1	0	5	2	1	2	0	8	0	0	3	9	5	0	2	0	5	5	1	0	3	0	3	17	10
ASV_001293	0	0	0	0	0	2	0	0	0	0	2	4	19	0	0	0	7	0	0	0	0	0	0	2	0	0	4	0	0	0	21	0	0	0	0	2	0	9	0	0	0	0	0	0	0	4	0	0	0
ASV_001125	0	0	0	6	0	1	0	1	0	0	0	0	0	0	3	0	1	0	0	0	0	0	0	1	0	0	1	0	4	0	0	0	0	0	0	10	0	0	0	0	2	4	1	0	1	5	0	0	0
ASV_005308	3	0	0	2	0	2	2	2	13	2	1	1	0	1	1	0	5	3	10	5	14	0	0	1	3	1	1	1	3	2	0	2	1	4	0	8	0	0	0	1	2	1	2	5	2	1	1	2	1
ASV_006827	1	0	1	2	1	0	3	2	0	1	0	2	0	0	2	0	7	1	1	1	3	1	0	0	0	0	0	0	4	3	2	2	0	3	0	5	2	0	3	4	4	0	0	1	0	1	0	3	0
ASV_005282	11	4	0	0	0	1	10	3	0	0	3	9	0	1	7	0	2	6	5	3	0	5	3	3	3	0	4	4	12	3	0	9	0	0	2	8	2	0	1	0	4	11	6	0	8	0	0	9	5
ASV_001270	0	0	1	1	2	1	0	1	0	0	0	4	0	0	0	0	1	0	0	0	1	0	0	2	0	0	1	0	0	1	0	0	3	1	1	1	0	0	0	0	1	1	1	0	0	3	0	1	0
ASV_005171	2	2	3	0	1	1	0	1	0	2	0	4	3	4	0	0	0	0	1	2	0	0	0	0	10	4	0	1	7	1	0	1	1	2	0	5	0	3	1	2	3	0	1	2	0	1	0	0	1
ASV_001175	0	0	0	0	0	3	0	0	2	0	0	1	0	0	1	0	27	0	1	0	0	0	0	0	0	0	0	1	0	52	0	9	3	2	0	2	2	0	0	9	0	1	0	0	0	1	2	0	0
ASV_003966	1	1	3	1	0	0	4	2	9	0	2	0	2	4	0	0	1	4	1	4	2	0	0	0	0	0	0	0	1	7	1	0	1	1	1	4	0	2	1	2	0	1	4	3	0	0	0	0	1
ASV_006032	1	0	0	0	0	0	2	0	1	0	0	4	0	1	0	0	0	1	2	0	3	0	0	1	0	0	0	0	2	3	1	3	1	1	0	4	1	0	0	3	3	3	0	1	0	0	0	1	0
ASV_003969	0	0	0	1	1	0	0	0	1	0	0	0	0	2	1	0	0	0	2	1	0	0	0	1	0	0	1	0	0	1	0	1	0	0	0	1	0	0	0	2	1	0	0	1	0	1	0	0	0
ASV_002280	0	1	0	0	0	1	0	2	0	0	1	0	1	1	0	0	1	0	0	3	0	1	1	1	0	1	0	0	1	2	1	4	2	0	1	0	4	8	0	0	0	0	0	0	1	0	1	3	3
ASV_006580	0	0	0	2	1	0	0	0	4	3	3	2	1	1	5	1	2	2	0	1	4	3	1	2	6	4	3	3	3	1	3	1	3	5	2	3	0	2	0	2	1	0	3	2	1	1	0	2	0
ASV_001139	1	1	1	1	0	4	0	1	1	0	1	0	0	0	5	1	1	0	0	0	3	2	0	1	0	0	0	0	1	2	0	3	0	0	1	8	0	0	0	0	6	0	0	0	0	6	0	0	0
ASV_002194	5	3	0	6	1	5	0	0	4	0	0	0	4	6	0	1	2	1	2	2	4	1	0	0	2	0	2	1	0	1	4	0	2	1	0	1	0	0	0	0	4	0	1	1	1	0	0	0	2
ASV_001185	1	1	2	1	7	2	0	0	0	0	13	2	0	0	0	0	1	0	0	0	0	1	4	1	7	0	2	0	1	6	1	0	2	1	1	2	2	5	0	7	20	0	0	3	0	1	15	6	0
ASV_005492	0	0	0	1	0	0	1	0	0	0	0	0	0	0	0	0	1	0	1	3	2	0	0	0	3	0	2	0	1	1	0	1	1	1	0	1	0	1	0	2	1	0	0	0	0	0	0	2	0
ASV_001192	1	0	0	0	0	20	0	0	0	0	0	0	0	1	24	0	13	0	0	0	0	0	1	0	0	2	0	0	0	7	1	4	1	0	0	2	0	0	0	0	0	0	0	0	0	0	0	1	0
ASV_002886	0	0	0	0	1	0	0	0	0	0	0	0	0	0	14	0	0	0	0	0	0	0	0	0	1	0	1	0	0	0	0	0	4	0	0	1	0	0	0	0	0	2	0	0	0	1	0	0	1
ASV_006365	3	0	0	0	2	6	0	0	8	6	3	1	1	3	0	0	1	0	2	0	0	0	0	0	1	0	8	0	0	1	8	0	2	2	3	8	1	4	0	6	1	0	0	10	1	1	2	20	2
ASV_001762	0	0	0	1	8	1	3	0	0	0	2	1	0	22	0	0	0	0	0	0	0	0	0	0	0	1	1	0	0	3	0	0	12	1	1	0	0	0	0	0	0	1	4	0	0	0	0	3	0
ASV_006685	5	0	0	1	1	6	0	0	0	1	2	0	1	0	2	0	5	1	1	2	0	2	2	2	2	0	0	5	9	4	2	4	2	1	1	4	0	1	0	1	3	2	2	2	0	1	4	10	5
ASV_001169	0	0	0	1	0	0	0	1	1	0	0	0	5	1	4	0	6	0	0	0	0	0	0	0	1	3	0	0	0	0	8	0	0	1	1	2	1	5	1	0	1	0	0	0	0	0	0	0	0
ASV_001129	0	0	0	0	1	0	0	1	0	0	14	0	0	0	2	0	0	0	1	0	0	1	0	0	0	0	4	0	5	2	0	0	0	0	0	1	0	0	0	0	18	14	1	0	0	1	5	0	0
ASV_002348	10	1	1	0	8	5	1	0	0	0	4	7	0	4	4	0	0	0	4	0	1	5	0	8	4	4	4	10	3	6	0	0	0	0	21	3	0	4	1	0	1	1	3	4	22	1	8	2	1
ASV_001160	1	2	0	0	1	0	0	0	2	2	0	0	2	0	0	0	1	0	2	1	1	0	0	0	0	1	2	0	2	0	1	2	1	0	0	2	0	0	0	0	1	0	2	1	1	0	1	2	0
ASV_001206	0	0	1	2	2	1	0	0	0	0	5	2	0	0	0	0	0	0	0	0	0	0	28	0	0	0	0	1	0	0	0	0	0	0	1	3	5	8	0	1	24	2	0	2	0	0	7	8	0
ASV_004308	2	2	0	0	0	1	0	6	4	2	0	0	1	5	0	0	0	2	1	0	1	1	2	0	0	0	4	1	0	3	1	1	1	2	4	1	1	0	1	2	7	6	1	1	0	0	0	0	0
ASV_001087	1	1	0	0	0	0	1	0	6	10	0	0	5	2	1	0	4	0	0	1	0	0	0	0	0	0	9	0	4	1	4	0	0	8	0	7	0	7	0	9	0	0	0	11	5	0	2	0	0
ASV_001148	0	0	0	0	0	0	1	0	0	1	1	0	0	0	15	0	0	0	0	0	0	0	0	0	0	0	1	0	9	2	0	1	0	0	0	10	0	0	0	0	1	3	3	2	0	2	0	0	0
ASV_001157	4	5	7	1	1	1	0	8	20	3	2	5	3	2	2	11	2	5	6	6	1	3	0	1	0	2	0	2	2	3	1	0	2	2	0	6	0	0	0	5	0	4	1	0	2	0	2	0	0
ASV_001147	0	0	0	0	0	0	0	1	4	0	0	0	1	1	0	0	0	0	0	0	0	0	0	0	0	0	0	0	3	2	0	0	3	4	0	3	0	0	0	9	8	0	0	0	0	0	0	0	0
ASV_005912	0	2	2	0	0	2	5	1	9	2	4	2	3	1	0	1	2	2	0	1	2	1	0	1	0	1	1	1	0	4	0	1	1	4	0	3	3	1	1	1	1	0	4	0	1	2	3	3	1
ASV_001193	0	5	0	6	0	0	0	0	0	0	2	0	0	0	0	13	1	8	0	4	1	0	0	0	0	0	3	1	2	3	1	0	0	2	0	1	0	0	0	0	4	0	0	1	0	0	0	0	0
ASV_003267	28	29	0	0	4	1	5	0	5	0	1	6	0	3	9	0	1	6	12	15	0	0	3	2	12	12	0	3	2	7	0	0	0	2	4	3	0	1	2	2	6	0	6	1	1	5	4	2	0
ASV_006390	0	0	0	1	1	0	0	0	0	0	0	0	0	0	5	0	0	3	0	0	1	0	0	1	3	2	0	0	0	1	0	0	0	0	0	2	1	0	0	0	0	6	0	0	0	1	0	0	3
ASV_001177	0	0	0	2	0	3	0	0	0	0	1	0	7	0	0	0	4	0	0	0	0	2	1	0	0	0	0	0	3	1	7	1	1	0	0	2	1	1	0	1	0	0	1	1	1	4	1	6	0
ASV_004699	0	0	0	1	0	1	1	0	6	1	2	5	0	1	1	1	4	1	1	4	4	4	1	3	1	3	3	3	3	2	3	1	4	2	3	8	8	3	2	2	2	0	1	3	1	3	1	6	2
ASV_006695	0	0	0	0	0	0	0	0	3	0	0	1	0	0	0	0	2	0	0	3	1	0	0	1	0	0	1	0	0	2	2	6	0	0	0	1	0	0	0	3	0	0	0	0	0	0	0	0	0
ASV_006765	0	2	0	2	4	0	2	0	7	3	1	1	2	1	2	3	3	4	1	1	7	2	0	0	7	2	1	2	2	2	2	1	0	2	4	3	0	1	3	3	0	0	2	2	1	0	1	4	3
ASV_001172	0	0	0	0	0	0	0	0	0	0	9	1	0	1	1	0	0	0	0	0	0	0	1	1	5	4	0	0	1	0	0	0	0	0	4	2	0	0	0	1	1	0	0	0	0	7	0	1	0
ASV_001163	0	0	0	2	2	1	0	0	0	0	0	0	0	0	0	1	7	1	14	2	0	0	0	0	0	0	0	0	0	0	0	0	0	0	0	0	0	0	0	0	0	0	0	0	0	0	0	0	0
ASV_001128	3	0	0	0	0	0	0	0	0	0	0	0	2	0	1	0	1	0	2	0	0	1	0	0	14	6	1	0	2	2	1	3	1	0	0	18	0	0	11	0	2	1	0	0	0	0	0	0	0
ASV_003058	0	0	0	11	1	0	5	1	0	0	5	1	0	5	13	0	0	2	0	0	2	0	0	1	5	0	0	1	0	5	0	0	4	0	0	4	1	0	0	0	0	6	2	0	0	0	0	3	8
ASV_001155	0	0	0	0	0	0	1	0	0	0	3	0	0	0	0	0	0	0	0	0	0	0	0	3	0	0	0	2	0	0	0	0	0	0	0	0	0	0	0	0	0	0	3	0	0	8	0	7	2
ASV_001189	1	2	0	0	7	8	2	0	2	0	4	5	0	0	12	0	6	4	10	1	0	0	0	2	23	12	1	0	0	5	0	0	0	5	0	0	0	0	1	7	8	0	0	0	1	4	3	2	0
ASV_004970	3	2	0	0	1	0	1	1	0	0	0	0	0	0	0	0	1	0	0	0	1	2	0	0	3	4	1	1	0	5	2	0	1	3	0	0	0	0	0	0	6	0	0	0	0	0	0	0	0
ASV_006694	0	0	1	4	6	0	3	0	3	1	4	1	2	4	0	0	3	3	1	5	2	0	5	2	8	3	11	4	1	4	3	4	1	4	2	13	11	3	0	8	2	2	3	1	1	0	0	7	1
ASV_001143	0	3	0	19	0	0	0	0	0	0	0	0	1	0	0	1	4	0	0	0	43	0	0	1	0	1	0	0	0	0	0	0	0	0	1	0	0	3	0	0	0	0	0	0	0	0	0	3	1
ASV_006567	0	2	2	4	5	3	2	1	4	4	4	3	1	3	1	1	0	0	1	0	1	3	8	0	2	1	5	0	2	4	1	0	0	1	9	3	3	4	0	5	0	0	0	5	2	1	0	2	3
ASV_001216	0	1	0	7	0	0	0	0	2	1	0	0	0	4	12	0	1	3	0	4	1	0	0	2	0	0	0	0	0	2	0	5	7	0	5	1	1	0	0	0	0	1	0	3	4	1	3	3	2
ASV_004842	1	1	1	2	0	2	0	0	0	0	2	2	0	3	0	1	0	0	2	1	0	0	0	0	0	0	0	0	1	0	2	2	0	0	2	2	5	1	0	0	0	0	0	1	1	0	0	0	0
ASV_005442	3	1	1	0	0	0	3	1	2	1	0	0	0	3	0	0	1	1	3	1	2	0	1	1	0	0	3	1	1	0	2	0	3	4	0	4	3	4	0	1	1	0	0	2	1	1	1	8	3
ASV_001173	0	0	0	0	0	0	0	0	3	0	0	6	1	0	0	0	3	1	1	2	0	0	0	0	0	0	0	0	0	0	0	9	0	2	0	1	0	0	0	1	0	0	0	0	0	0	0	0	1
ASV_004198	0	0	1	1	0	0	0	0	1	1	2	0	0	1	0	1	0	0	0	0	1	0	0	0	0	0	0	0	0	0	0	0	1	0	0	0	0	0	0	0	2	0	0	1	0	0	0	0	1
ASV_003232	6	0	0	0	0	0	2	0	8	0	0	1	0	3	5	0	1	0	2	2	1	2	0	1	2	2	0	0	0	4	1	2	2	1	0	1	0	0	1	2	2	0	2	0	0	0	1	0	0
ASV_001209	1	0	1	0	0	0	2	0	0	11	4	4	2	0	2	0	1	0	2	0	0	4	2	1	0	0	3	1	2	0	1	1	1	0	2	3	1	2	2	2	1	2	3	21	1	4	0	7	5
ASV_002433	0	0	0	0	5	0	2	0	0	0	2	0	0	17	3	0	0	0	0	0	0	0	1	0	3	0	1	0	0	1	0	0	6	0	0	3	1	0	0	0	0	0	2	0	0	1	0	0	2
ASV_001213	1	0	0	0	2	2	1	0	3	0	6	0	0	0	3	0	2	1	4	0	0	1	1	1	1	0	6	0	0	4	0	0	0	3	0	0	1	0	3	4	0	0	4	0	0	0	2	5	2
ASV_005035	1	1	0	2	0	1	0	0	0	0	0	0	0	0	1	0	6	0	1	0	3	1	0	1	0	1	0	0	1	6	0	0	0	1	0	1	0	0	0	1	2	0	0	1	0	0	0	0	2
ASV_001132	1	0	1	0	0	1	0	0	1	2	4	2	0	0	3	3	0	2	6	2	1	1	0	0	1	2	0	0	0	0	0	4	0	2	2	0	0	0	0	1	0	0	0	2	2	0	2	2	0
ASV_005307	5	1	5	0	2	5	5	1	4	0	2	1	0	0	4	0	4	0	0	1	0	0	1	0	21	6	0	5	1	5	0	0	0	0	2	2	0	1	0	0	2	0	2	2	4	1	2	5	1
ASV_001225	2	0	5	0	0	0	0	0	3	0	0	0	0	0	0	0	2	0	0	0	0	0	0	0	0	0	0	0	0	1	0	0	0	1	0	0	0	1	0	1	5	0	0	0	0	0	0	0	0
ASV_001509	0	1	0	0	13	1	1	0	3	0	0	0	0	1	3	2	0	1	1	0	0	0	0	0	0	0	0	0	1	0	1	0	0	0	1	1	0	0	1	0	2	0	0	0	0	0	1	0	0
ASV_003527	0	1	1	4	0	3	0	0	3	2	0	1	2	3	2	1	3	2	1	1	1	1	0	5	2	5	6	0	4	2	8	4	3	13	2	5	3	1	2	10	0	0	3	3	0	0	1	3	2
ASV_001180	1	0	0	1	0	0	1	3	4	0	1	0	2	0	0	0	1	0	2	0	0	3	1	1	27	6	7	1	0	1	0	0	0	3	0	0	0	5	2	1	2	2	1	1	0	0	0	1	0
ASV_001151	0	6	1	1	5	1	2	0	1	0	1	2	0	0	2	5	9	3	0	2	2	3	0	0	0	0	4	0	0	0	1	9	0	0	0	1	0	2	0	0	0	0	3	0	0	1	0	0	0
ASV_001156	0	11	0	0	0	0	1	0	0	0	0	4	0	0	0	0	0	4	0	13	0	0	0	0	10	18	0	0	0	0	0	0	0	0	0	0	0	0	0	0	0	0	2	0	0	0	0	0	0
ASV_001498	0	7	1	2	10	1	0	0	1	0	0	3	0	2	2	1	1	5	1	1	3	0	0	0	1	0	1	0	1	0	0	2	1	1	0	1	0	0	1	1	3	0	0	1	0	0	0	4	1
ASV_005914	0	0	4	0	4	0	0	0	1	0	0	0	0	0	0	0	0	1	1	0	0	0	0	0	0	1	0	0	0	3	0	0	0	0	0	2	2	0	0	0	0	0	0	3	0	0	0	0	2
ASV_005268	0	0	0	7	2	0	0	1	1	0	0	1	0	3	5	0	0	0	0	0	1	0	0	1	3	3	0	4	0	0	0	0	14	0	1	1	1	0	0	0	0	3	3	0	1	0	0	1	1
ASV_001199	0	4	0	1	0	0	0	0	7	5	5	2	2	3	2	0	0	3	0	0	1	1	0	1	0	0	3	0	0	2	2	1	16	9	2	0	0	1	1	6	3	2	2	8	1	0	0	2	1
ASV_001604	4	1	0	0	2	2	3	0	0	0	4	1	0	2	0	0	3	4	5	5	0	1	1	2	0	0	2	1	3	6	0	5	1	0	0	12	4	1	2	0	0	0	2	0	4	0	0	6	3
ASV_002858	0	0	0	0	0	0	0	0	0	0	0	0	0	0	0	0	0	0	0	0	0	8	0	0	2	1	0	0	0	0	0	0	0	0	0	0	0	0	0	0	0	0	0	0	2	0	1	0	0
ASV_006122	0	0	0	0	0	0	1	0	0	0	0	0	0	0	22	0	0	0	0	0	0	0	0	8	4	1	0	0	0	6	0	0	0	0	0	0	2	0	0	0	0	0	0	0	0	0	0	0	2
ASV_004586	0	0	0	3	1	0	2	1	0	0	1	0	0	14	16	0	0	3	0	0	5	1	0	1	0	2	0	4	0	3	0	0	45	1	0	1	0	0	0	0	0	10	22	0	0	0	0	2	0
ASV_005160	0	4	0	0	3	0	5	1	16	0	0	2	0	1	0	0	0	1	3	3	0	0	0	2	7	3	1	1	2	2	0	0	0	1	1	2	0	2	0	3	4	1	3	0	1	0	0	3	1
ASV_001162	6	3	9	0	0	0	0	1	1	0	0	1	0	0	1	3	0	7	3	9	0	0	0	0	0	0	9	0	1	0	0	0	0	1	0	0	0	0	0	2	0	0	0	0	0	0	0	1	0
ASV_002925	0	0	0	0	0	1	0	0	1	0	0	0	0	1	0	0	5	0	0	0	0	0	0	0	0	0	0	0	2	0	5	0	0	1	1	0	0	0	0	1	0	0	0	0	0	0	0	0	2
ASV_001176	0	4	11	0	0	0	0	0	1	0	0	1	1	0	0	10	9	0	0	4	0	0	0	0	0	0	2	0	0	5	2	0	0	0	0	0	2	0	0	1	0	1	0	0	0	0	1	2	5
ASV_004309	0	0	0	0	0	0	0	0	0	0	0	0	0	0	0	0	0	0	0	0	0	17	0	5	6	2	0	0	0	0	0	0	0	0	0	0	0	0	0	0	0	0	0	0	0	5	1	0	1
ASV_003621	0	0	0	0	0	0	0	1	0	0	0	0	0	7	32	0	0	1	0	0	0	1	1	0	5	5	0	4	0	0	0	0	70	0	0	1	0	0	0	0	0	1	0	0	0	0	0	0	0
ASV_005626	2	5	6	7	5	7	2	1	8	0	7	1	2	0	2	0	3	1	0	8	10	5	2	5	4	1	2	3	0	4	2	0	2	2	0	6	0	1	1	1	0	0	2	0	1	0	3	2	2
ASV_001152	0	6	0	1	10	2	0	0	0	0	0	0	23	19	0	0	19	9	0	5	0	11	0	0	8	6	0	3	0	0	24	0	64	2	6	0	0	15	0	0	0	0	0	0	2	0	6	0	1
ASV_006870	0	2	1	1	0	1	1	2	3	0	2	1	0	0	2	0	0	1	0	2	2	1	3	1	2	2	0	1	0	1	1	2	2	3	0	1	1	0	0	3	0	0	1	0	0	0	0	1	1
ASV_006091	1	0	0	0	0	0	1	0	1	0	0	1	0	0	1	0	1	1	2	0	4	0	0	0	0	1	0	0	1	2	1	0	0	0	0	2	0	0	0	1	0	0	0	0	0	0	0	0	2
ASV_006910	4	2	7	0	3	1	2	0	4	0	1	1	0	0	10	1	0	4	3	2	0	1	0	3	10	3	0	2	1	5	0	0	0	0	4	2	0	1	3	1	7	0	2	4	2	1	0	5	0
ASV_001120	1	0	0	31	2	0	0	0	0	1	0	0	0	1	0	0	0	0	4	1	73	0	3	0	1	2	2	1	0	2	1	0	1	0	0	3	0	0	0	0	1	0	0	0	0	0	0	1	0
ASV_001273	0	3	0	0	1	2	0	0	2	0	0	0	0	0	4	0	16	1	0	2	2	0	0	0	0	0	0	0	2	0	0	10	0	3	1	3	0	0	6	6	1	1	0	0	0	0	0	0	1
ASV_001167	0	0	0	0	0	3	1	0	2	4	0	0	0	7	0	0	3	0	0	0	0	3	0	0	0	0	16	2	0	0	0	0	16	0	0	0	0	0	0	3	1	2	5	4	11	0	2	0	0
ASV_004547	5	2	1	1	0	4	0	0	0	1	2	0	1	2	5	0	2	0	0	0	0	3	3	1	0	0	2	2	0	1	0	1	7	0	1	1	2	7	0	0	1	1	0	2	6	0	2	1	2
ASV_003590	0	1	0	0	0	0	0	0	1	0	0	1	0	0	0	0	0	0	2	1	0	0	0	0	2	2	1	0	2	1	0	2	0	0	0	2	0	0	1	0	1	2	0	1	3	0	0	1	0
ASV_002102	3	1	0	7	0	4	0	0	11	0	0	0	0	2	3	0	0	2	0	3	2	2	1	3	2	1	5	2	6	0	5	0	4	3	0	5	2	0	0	1	3	1	1	1	3	2	3	5	4
ASV_001210	1	2	0	0	0	1	1	1	3	1	0	2	0	3	6	0	0	0	2	1	0	0	2	1	3	0	4	1	8	1	2	0	4	4	0	7	2	1	2	0	5	3	0	10	0	5	0	0	5
ASV_001198	4	0	0	0	0	0	0	1	1	1	15	1	2	0	2	0	0	0	3	0	0	0	0	3	0	0	0	1	1	0	13	6	2	1	0	0	0	3	0	2	0	3	0	1	1	1	0	2	0
ASV_001159	0	0	0	0	0	0	0	13	0	0	6	0	0	0	0	0	0	0	0	0	0	3	6	0	1	3	0	0	0	0	0	0	0	0	0	0	0	0	3	0	1	26	0	0	0	2	0	0	0
ASV_001194	0	0	0	0	0	0	0	1	7	1	15	3	0	0	0	0	0	0	0	0	0	2	0	2	0	0	3	1	0	0	0	0	0	0	0	0	0	0	0	2	3	1	6	0	1	4	1	2	3
ASV_002713	6	3	0	0	1	1	0	0	0	0	0	1	6	1	0	0	4	2	1	2	0	0	0	0	2	0	1	2	0	1	5	1	0	0	0	1	0	0	0	0	0	0	0	1	0	0	0	0	0
ASV_005020	0	0	0	5	0	0	1	2	7	1	0	1	0	5	0	0	1	0	1	0	6	1	1	1	0	2	1	1	0	0	0	0	4	2	1	1	1	0	0	4	1	6	1	0	0	1	0	1	0
ASV_001183	0	0	0	0	0	0	0	0	0	3	1	1	0	0	4	0	0	0	0	0	0	1	0	6	15	6	0	5	3	4	0	1	0	0	0	4	0	0	0	0	0	0	3	1	0	7	0	0	1
ASV_001186	1	0	0	0	0	5	0	0	0	0	0	1	0	0	0	0	7	0	2	0	0	0	0	1	0	0	14	1	0	0	0	1	0	1	0	0	0	0	0	0	0	4	0	1	0	2	0	0	0
ASV_006366	1	0	0	0	0	0	0	1	1	0	7	6	0	0	0	0	0	0	0	0	0	1	0	2	3	1	0	0	0	0	0	0	0	0	0	0	0	0	0	0	0	2	0	0	4	2	1	0	2
ASV_001767	6	4	0	0	1	0	4	1	0	0	10	6	0	1	4	0	6	3	4	5	0	1	12	2	2	2	0	3	6	1	0	5	0	0	0	4	5	0	2	0	2	3	7	0	5	1	6	12	1
ASV_001217	1	0	0	0	0	0	1	1	0	0	0	1	0	0	6	0	0	2	6	0	2	0	0	2	0	0	1	0	1	0	0	0	0	0	0	1	1	0	0	2	0	1	1	0	0	0	0	0	0
ASV_001174	2	0	0	0	0	2	2	0	5	3	6	0	0	0	1	0	4	0	0	0	0	0	0	5	0	0	0	1	3	0	0	0	0	4	0	3	0	0	0	4	0	0	0	2	1	6	0	0	0
ASV_005144	1	0	1	2	0	1	1	3	6	2	1	2	0	0	0	2	2	2	0	0	2	4	0	1	2	0	1	4	0	1	1	0	1	5	2	3	3	3	1	9	3	3	0	0	0	0	1	3	1
ASV_004940	0	4	0	0	0	1	2	0	2	2	0	2	0	2	6	0	3	1	1	5	1	0	0	2	7	0	0	1	1	6	0	3	2	1	0	2	0	0	0	2	0	2	0	0	1	1	1	0	0
ASV_005100	8	1	0	0	2	1	2	2	0	0	1	5	0	1	1	0	1	7	2	6	0	3	0	1	0	0	2	4	5	0	0	5	0	0	1	8	5	0	3	0	5	4	4	0	2	3	2	3	11
ASV_002811	2	0	9	1	5	2	1	4	2	1	1	4	1	9	2	0	2	1	1	0	2	0	1	3	3	1	3	0	2	4	1	2	4	7	1	3	4	1	0	2	1	0	12	4	1	0	0	4	0
ASV_003872	1	1	2	0	2	0	0	1	3	0	0	1	0	0	0	0	1	1	1	0	0	2	0	0	0	0	0	0	1	1	1	1	3	2	0	0	0	0	0	3	1	1	0	0	0	0	1	0	0
ASV_001208	0	0	0	0	0	0	0	0	0	0	0	0	8	0	0	0	3	0	0	0	0	0	0	0	0	0	0	0	0	0	13	0	0	0	0	0	0	30	0	0	0	0	1	0	3	0	2	6	0
ASV_006645	1	1	1	1	8	1	0	1	2	0	0	1	0	3	0	1	7	4	6	3	3	1	0	0	6	2	1	1	0	3	0	1	3	0	2	1	0	1	0	0	2	1	0	3	1	0	0	0	0
ASV_004957	0	0	0	0	3	0	0	1	1	0	0	0	0	0	0	0	0	1	8	0	0	0	0	0	1	0	0	0	0	1	0	0	0	0	0	2	2	0	1	0	0	0	4	5	0	0	0	0	0
ASV_006078	2	0	0	1	0	0	0	0	1	2	0	0	1	0	0	0	1	0	2	0	1	0	0	0	1	0	1	0	0	0	1	1	0	1	1	0	1	0	0	1	0	0	0	0	0	0	0	1	1
ASV_004210	1	1	0	2	1	1	0	0	2	1	0	0	3	0	0	0	1	1	0	1	0	0	0	1	0	0	2	0	4	2	9	5	0	0	0	3	0	1	1	0	0	0	0	2	0	0	0	1	0
ASV_001171	12	4	0	0	0	0	0	0	31	0	3	0	0	0	0	0	0	0	9	3	0	0	0	1	0	0	6	0	0	3	0	0	0	6	0	0	0	0	0	4	1	9	0	0	1	8	0	0	1
ASV_001244	0	0	0	0	0	0	0	0	0	0	2	0	0	0	0	0	0	0	0	0	0	0	1	0	1	0	1	0	1	3	0	2	0	0	0	0	0	0	0	0	7	0	0	0	0	0	0	0	0
ASV_001944	0	1	1	5	5	3	0	0	2	4	2	0	1	1	3	1	1	0	0	0	3	5	0	1	4	4	7	1	1	2	5	5	3	12	4	2	5	0	1	7	1	3	0	0	0	0	0	4	1
ASV_001154	0	0	0	0	0	0	0	0	0	0	0	0	0	0	0	0	0	0	0	0	0	0	0	0	7	1	0	0	0	0	0	0	0	0	0	0	0	0	0	0	0	0	0	0	0	0	0	0	0
ASV_001205	0	0	0	0	0	3	1	5	5	0	0	0	0	3	0	0	10	0	0	0	0	5	9	2	0	0	0	3	28	1	0	2	0	11	9	43	8	0	3	7	0	4	3	0	9	7	3	8	3
ASV_003746	1	1	2	1	0	5	1	1	2	0	0	0	2	1	0	0	0	1	2	3	0	0	0	0	2	0	0	0	4	2	4	7	3	0	5	3	1	3	0	0	0	0	0	2	3	0	0	4	2
ASV_001153	0	0	0	0	0	0	0	0	0	0	0	0	0	3	0	0	0	0	0	0	0	0	0	0	0	0	0	0	0	0	0	0	3	0	0	0	0	0	0	0	0	0	0	0	0	0	0	0	0
ASV_001220	0	0	0	0	0	0	0	0	0	2	1	0	1	1	1	0	0	0	2	0	2	0	0	0	0	0	0	0	0	0	0	1	2	2	0	3	1	1	0	9	1	0	0	4	1	0	1	0	1
ASV_002036	0	0	7	0	1	1	0	1	5	2	4	1	1	1	1	2	1	0	1	1	0	2	0	0	1	3	2	3	0	0	2	2	1	5	1	8	3	3	3	4	4	1	2	4	5	0	2	0	10
ASV_002730	3	1	0	0	0	2	2	1	0	0	2	2	0	0	3	0	0	0	1	4	0	0	1	0	1	0	1	5	6	2	0	5	0	0	2	7	0	0	3	0	4	1	7	0	5	2	3	7	3
ASV_001181	0	0	0	0	0	1	0	0	1	0	0	0	0	0	0	0	5	0	0	0	0	0	0	1	0	0	13	0	0	2	0	0	0	2	0	1	0	0	0	1	0	4	0	5	0	1	0	0	0
ASV_006160	1	2	0	4	0	0	0	0	1	7	0	0	13	1	2	0	0	1	2	2	5	1	0	1	1	0	1	0	5	0	8	6	1	0	1	13	0	1	0	2	2	2	0	1	0	0	0	0	4
ASV_001236	0	0	0	0	6	0	12	0	0	0	0	4	0	0	0	0	0	0	0	0	2	0	0	0	2	0	0	0	0	0	0	0	0	0	0	1	0	0	1	0	0	0	0	6	0	0	0	0	0
ASV_001245	3	0	0	0	0	0	0	0	0	0	4	2	0	6	1	0	1	0	5	0	0	0	0	1	1	0	10	0	0	5	0	0	0	0	2	0	0	0	0	0	0	0	0	0	0	0	0	0	0
ASV_001197	0	0	0	0	5	0	0	0	0	0	0	2	0	0	0	0	1	0	0	0	0	0	3	0	0	0	1	0	9	1	3	0	0	0	3	13	0	1	0	0	5	0	0	0	0	0	0	4	0
ASV_001655	0	0	2	4	5	2	0	0	2	0	2	2	0	4	2	2	0	0	2	0	0	1	2	2	5	2	3	1	0	0	0	0	0	4	2	0	1	1	0	4	2	0	2	0	0	0	0	2	0
ASV_005630	12	0	0	0	0	1	1	0	11	30	0	2	0	8	1	0	0	1	1	0	0	0	3	0	1	1	1	0	6	2	0	0	3	7	1	3	0	0	0	17	8	0	1	8	3	0	3	3	1
ASV_005970	3	4	7	0	3	0	1	2	4	7	2	4	1	1	2	0	8	2	0	1	0	0	0	0	8	2	1	0	1	3	1	0	0	0	0	2	0	1	0	4	0	1	0	4	2	0	4	4	3
ASV_004410	2	1	1	0	4	1	3	0	3	2	2	1	0	2	0	0	6	5	6	2	4	0	1	1	6	0	0	0	0	3	1	0	2	5	3	4	1	1	0	2	1	0	1	1	0	1	1	1	3
ASV_001158	0	13	10	2	5	1	2	0	0	1	0	0	0	0	2	4	9	5	0	5	0	0	0	0	0	0	5	0	1	0	0	0	0	0	0	0	0	0	0	2	0	0	0	0	0	0	1	0	0
ASV_007116	0	0	0	2	0	0	0	0	0	0	2	0	0	4	1	0	0	0	0	0	7	0	0	1	5	1	0	1	0	2	0	0	5	0	0	0	1	0	0	0	0	4	4	0	0	0	0	0	0
ASV_001333	0	0	8	1	0	0	0	0	0	0	1	0	0	4	1	64	0	0	0	2	0	0	0	1	0	0	0	0	2	0	0	0	0	0	0	1	0	0	0	3	1	1	0	0	1	6	0	1	0
ASV_003531	0	0	0	4	0	0	3	0	1	0	1	1	0	1	1	1	1	1	2	1	5	0	0	0	2	0	2	0	2	0	2	0	0	0	0	1	1	1	0	1	0	0	0	1	0	0	0	2	0
ASV_002728	0	0	0	0	0	4	0	2	1	0	0	2	0	0	6	0	2	0	0	0	0	0	0	0	2	1	10	0	30	13	0	5	0	1	1	25	0	0	0	3	4	1	0	6	4	2	6	72	4
ASV_004367	0	0	2	2	3	0	0	0	0	0	3	1	0	0	1	0	0	0	1	0	0	0	0	0	2	0	1	0	3	3	0	0	0	1	0	3	1	0	2	0	0	0	1	1	2	0	0	0	1
ASV_006481	4	0	0	3	0	3	0	8	18	0	1	3	0	5	1	1	0	2	2	1	5	0	1	5	3	1	1	1	2	5	6	6	6	6	2	5	5	3	1	9	7	0	0	0	2	1	1	2	0
ASV_001178	3	0	0	0	0	0	0	1	0	0	0	0	0	0	1	0	1	0	17	0	0	0	0	0	1	0	2	0	0	0	0	2	0	0	0	1	0	0	0	0	0	4	0	0	0	1	0	0	0
ASV_006937	1	5	0	2	2	6	0	0	0	2	5	2	3	0	2	0	3	1	0	0	1	0	0	3	4	1	6	1	0	1	0	3	0	2	4	2	1	0	0	2	0	1	0	1	7	0	1	0	2
ASV_004724	1	4	4	5	4	1	1	1	1	1	0	3	2	1	2	0	6	0	1	0	2	0	0	1	2	0	1	1	6	2	5	4	1	0	3	14	2	3	1	3	2	1	0	8	2	1	0	5	2
ASV_001190	6	0	0	4	0	0	0	0	0	3	0	0	0	0	0	0	0	0	3	0	1	0	0	0	0	0	0	0	0	0	0	0	0	0	1	7	11	0	0	0	2	0	0	11	1	0	2	1	8
ASV_003318	2	0	1	0	0	0	3	0	2	1	0	1	3	0	0	0	1	1	2	1	2	0	0	0	1	0	0	2	0	1	0	1	1	0	1	1	0	0	0	0	1	0	0	2	0	0	1	0	0
ASV_001196	2	0	0	0	18	6	0	0	0	0	0	0	0	1	0	0	10	10	4	7	1	0	3	0	0	0	0	3	1	0	0	0	8	1	0	4	0	0	0	0	3	0	1	9	32	2	15	29	0
ASV_001214	0	0	5	0	0	1	0	0	3	0	0	1	0	0	0	12	0	0	0	1	0	4	0	0	0	1	3	0	0	5	0	0	0	4	0	0	0	0	0	4	0	3	0	0	0	0	1	0	0
ASV_001202	0	10	0	0	10	1	0	2	5	0	1	0	0	0	0	0	5	6	0	4	1	0	0	0	0	0	0	0	0	3	0	1	0	1	0	5	0	1	1	0	0	1	0	0	0	0	0	0	0
ASV_001184	0	31	0	0	2	4	0	0	3	4	0	0	0	0	0	0	0	14	1	20	0	0	0	0	0	1	0	0	1	0	0	0	0	3	0	1	0	0	0	2	0	2	0	4	0	0	0	0	0
ASV_004652	0	1	0	2	0	0	0	0	3	0	0	0	0	0	0	0	2	1	0	2	3	2	0	1	0	0	0	0	0	0	1	1	0	0	0	1	0	0	0	0	0	0	1	0	0	0	0	3	0
ASV_007051	0	0	1	0	1	1	1	0	1	1	0	1	0	1	0	0	2	1	2	0	1	1	0	0	0	0	0	0	1	1	0	0	1	1	1	1	0	0	0	3	3	0	0	0	0	0	0	1	0
ASV_001170	0	5	3	2	0	0	0	0	0	0	0	0	0	0	0	3	0	6	0	4	0	1	0	0	2	1	3	2	0	0	0	0	0	0	0	0	0	0	1	0	0	0	1	0	0	0	0	0	0
ASV_001201	0	0	0	0	0	0	0	0	0	0	0	0	0	5	1	0	0	0	0	0	0	0	0	2	0	0	0	0	1	1	0	3	13	0	0	2	0	0	0	0	3	2	0	0	1	4	1	0	2
ASV_007119	0	1	5	2	0	0	0	0	0	5	0	1	0	0	3	1	3	0	0	0	2	0	1	0	1	0	0	0	0	0	0	0	0	0	0	1	0	0	1	0	1	0	0	1	0	0	0	0	2
ASV_004579	0	0	2	0	1	1	1	0	1	0	0	1	0	1	3	1	5	4	4	2	7	0	0	1	6	2	0	0	0	2	0	2	1	0	1	3	0	0	1	0	0	0	3	4	0	0	0	2	0
ASV_004615	1	0	0	2	0	0	0	0	0	0	0	0	0	1	0	0	1	1	3	1	3	0	0	0	2	0	0	1	1	4	2	1	1	1	3	4	0	1	0	2	1	0	1	1	0	0	0	0	1
ASV_006979	2	0	0	0	0	2	0	0	0	2	2	0	0	1	2	0	3	0	2	0	0	1	2	0	2	1	0	0	4	3	0	0	0	0	1	3	0	0	0	0	1	0	0	6	4	0	0	3	0
ASV_002629	0	0	0	0	0	1	1	0	0	0	0	1	0	1	0	0	3	1	0	0	0	0	1	0	0	2	1	0	0	0	0	0	1	0	1	0	0	0	0	0	2	0	0	0	1	0	0	0	1
ASV_002637	0	0	0	0	0	0	0	0	0	0	0	0	0	0	2	0	0	0	0	0	0	0	1	0	4	1	0	0	0	2	0	0	0	0	0	1	1	0	0	0	0	0	0	0	0	0	0	0	0
ASV_006983	3	2	0	4	1	10	0	0	2	7	6	0	3	7	1	0	5	1	3	1	2	3	0	2	2	1	1	0	3	3	1	0	5	1	2	1	0	2	0	0	1	0	0	0	5	0	2	1	1
ASV_001331	0	0	0	1	1	0	0	4	1	0	6	1	5	12	2	1	1	0	0	0	0	5	0	7	1	1	1	4	0	1	1	3	0	3	1	2	2	1	0	3	0	3	0	0	4	1	0	0	1
ASV_002404	1	0	1	0	0	0	3	0	1	2	1	1	0	1	3	0	0	0	2	1	0	4	0	1	1	0	3	0	0	1	2	1	1	0	1	4	0	1	0	0	0	0	2	3	5	1	0	0	3
ASV_004523	0	0	0	0	0	0	1	0	6	1	0	1	2	0	0	0	0	0	0	0	0	1	0	0	3	0	3	0	2	1	0	1	1	0	3	5	1	3	3	1	2	1	0	2	0	0	1	0	1
ASV_001847	6	1	1	2	0	0	1	2	13	0	2	0	1	1	0	0	0	1	2	1	1	2	4	5	0	0	0	2	3	2	2	0	3	12	0	0	0	0	0	15	1	0	2	0	3	0	0	2	1
ASV_001250	0	0	0	1	0	0	0	0	1	0	0	0	0	2	0	0	0	0	0	0	21	0	0	0	0	0	1	0	0	0	0	0	0	0	6	1	0	0	0	0	0	0	0	0	0	1	0	1	0
ASV_001256	1	1	2	1	0	1	0	3	4	0	2	0	0	1	6	9	0	0	8	0	0	1	3	0	0	2	4	2	0	1	2	2	0	7	0	1	0	6	3	14	3	4	2	0	2	0	1	2	1
ASV_003469	1	2	0	0	1	1	0	0	0	0	0	2	2	1	0	0	6	1	1	0	3	0	0	0	0	0	0	0	1	8	1	0	0	0	0	2	0	0	0	2	1	0	0	0	0	0	0	0	1
ASV_001200	1	1	0	0	0	2	2	0	2	2	19	2	0	8	0	0	0	0	0	1	0	1	0	0	8	11	0	2	0	0	2	3	3	0	1	0	0	0	0	0	3	2	2	2	7	3	12	3	0
ASV_005677	34	3	0	2	8	16	2	0	3	5	0	1	3	3	6	0	13	8	19	1	1	0	0	1	17	5	1	8	4	2	3	5	16	1	2	6	0	4	0	5	5	0	1	2	0	1	1	3	2
ASV_003345	1	2	3	2	2	1	2	1	4	1	0	2	0	0	0	2	2	0	2	0	1	0	0	0	0	0	0	0	1	3	2	0	3	3	0	2	1	1	0	2	0	1	0	0	1	0	0	1	0
ASV_007228	4	0	0	4	2	4	0	1	2	5	0	3	1	5	3	1	1	1	1	2	1	1	0	0	2	3	1	1	0	2	1	3	3	1	2	4	0	5	0	5	0	0	1	8	0	0	1	0	2
ASV_001224	0	0	0	0	0	0	0	1	1	0	0	1	0	1	0	0	0	0	0	0	0	5	1	2	1	0	4	7	0	2	0	0	0	4	0	0	0	0	1	1	0	22	6	0	4	6	20	14	2
ASV_003266	2	5	1	3	0	0	1	4	6	1	4	1	1	0	2	2	1	1	1	2	1	2	0	5	0	0	1	4	2	2	4	1	4	5	1	2	2	2	6	14	12	1	4	1	0	1	2	0	1
ASV_002174	2	6	3	5	6	5	2	0	3	3	2	0	0	0	2	0	0	2	3	1	7	1	0	3	4	5	1	3	1	1	1	1	4	4	1	1	1	3	3	1	1	0	6	0	0	3	1	2	0
ASV_004493	7	2	0	3	0	3	1	0	7	2	2	0	1	3	1	0	3	0	1	0	5	2	2	2	0	0	2	3	1	0	2	3	1	3	0	1	2	0	0	1	1	0	0	1	3	0	4	1	2
ASV_001212	0	2	0	0	0	0	0	0	0	0	0	0	5	3	3	0	1	0	0	0	0	0	0	0	0	0	0	0	0	0	2	2	8	0	0	2	1	0	0	0	0	0	0	0	1	2	0	0	0
ASV_006984	0	0	0	1	1	0	3	3	0	0	2	0	0	7	2	0	0	0	0	0	1	0	0	0	5	1	0	1	0	0	0	0	15	0	0	0	1	0	0	0	0	1	6	0	0	0	0	2	0
ASV_003119	0	3	3	3	7	5	1	0	2	5	5	1	2	4	1	1	6	2	3	0	1	2	1	3	4	3	1	1	1	4	5	0	0	0	5	6	0	7	0	0	3	1	2	7	2	1	0	2	4
ASV_003749	3	1	0	2	0	2	4	0	4	4	0	1	3	6	1	0	8	1	1	3	2	2	0	3	0	0	2	6	5	10	13	3	4	3	0	8	0	1	0	0	2	4	1	3	2	4	0	6	6
ASV_001204	0	2	10	3	0	0	1	0	0	0	0	1	0	0	6	13	2	0	0	4	1	0	0	0	0	0	0	0	0	0	0	0	0	6	0	0	0	0	27	10	8	1	15	0	8	0	0	1	0
ASV_002738	1	2	6	2	3	2	1	2	4	2	2	2	1	3	2	4	3	2	0	2	5	2	2	3	3	1	4	1	2	1	1	1	2	4	1	7	0	0	1	7	1	0	2	2	0	1	0	5	2
ASV_006070	1	0	9	0	0	1	0	0	0	2	2	2	0	0	0	1	0	0	0	0	1	0	0	1	0	0	2	0	0	0	0	0	0	0	0	1	0	0	0	1	1	0	3	6	0	0	2	1	0
ASV_006111	0	0	1	3	0	0	0	0	10	1	0	5	0	1	2	0	2	0	0	0	10	0	0	0	1	0	0	1	0	1	4	1	3	2	0	3	0	0	0	1	1	0	0	1	3	0	1	0	0
ASV_002689	0	0	0	5	6	0	0	1	0	0	0	0	0	23	6	0	0	3	0	0	3	0	1	1	2	3	0	0	0	0	0	0	45	0	0	1	0	0	0	0	0	4	0	1	0	0	0	0	0
ASV_001207	22	0	0	0	0	0	0	0	0	0	0	0	0	1	0	0	0	0	0	0	0	0	0	0	0	2	0	0	0	0	0	0	0	0	2	0	0	0	0	0	0	0	0	0	2	0	5	0	0
ASV_004027	0	0	0	32	21	1	3	0	0	0	1	1	0	8	21	0	0	7	0	0	5	0	0	0	14	11	2	11	0	0	0	0	26	0	1	2	0	1	0	0	0	1	4	0	0	0	0	1	1
ASV_003242	0	2	0	2	1	2	0	0	2	0	5	8	0	0	3	0	0	0	2	0	4	2	0	2	9	8	9	0	0	4	1	1	0	1	2	3	0	1	2	5	2	0	0	1	0	1	0	11	0
ASV_001222	0	0	0	0	0	0	0	1	2	0	1	0	4	18	0	0	0	0	0	0	0	0	0	1	0	0	0	0	0	0	16	13	27	1	0	0	0	4	2	0	0	0	0	0	1	1	2	0	0
ASV_005933	0	0	1	2	2	0	1	1	1	0	0	1	0	1	0	1	2	0	0	3	7	1	0	0	1	0	0	0	0	4	2	0	0	0	0	4	0	0	1	1	1	0	0	0	0	0	0	0	0
ASV_006042	0	0	0	0	2	1	0	0	1	2	0	0	0	0	0	0	0	2	2	0	3	1	0	0	0	1	1	1	1	1	1	0	3	2	0	4	0	0	1	0	1	0	0	0	0	0	0	0	0
ASV_006917	7	0	3	0	0	0	0	0	3	1	0	0	0	0	0	0	1	0	3	0	1	1	0	0	1	0	0	0	0	3	2	0	3	1	0	2	0	0	0	0	6	0	0	0	0	0	0	1	0
ASV_004845	2	1	2	6	3	3	1	0	6	6	4	3	2	0	1	0	3	0	0	0	3	3	2	4	3	0	3	2	1	0	2	2	0	1	4	3	0	0	0	1	0	1	0	6	1	0	1	3	3
ASV_001218	0	0	0	0	0	0	0	1	21	0	0	0	0	0	0	0	1	1	0	2	0	0	0	0	0	0	1	0	1	6	0	0	0	6	0	1	3	0	0	8	0	1	0	0	0	0	0	0	0
ASV_005300	1	2	0	0	4	0	6	0	5	0	0	2	0	1	2	0	0	3	0	0	0	0	0	1	1	1	1	0	5	4	0	0	0	0	2	1	0	0	3	0	3	0	0	0	0	3	0	0	0
ASV_007148	2	2	3	0	3	0	8	1	1	0	2	3	0	3	0	0	3	2	2	5	1	0	1	4	2	4	0	1	0	1	0	0	0	1	0	1	1	0	1	0	1	0	2	1	0	2	0	0	0
ASV_006319	1	4	9	2	5	4	3	1	0	4	0	4	0	5	0	0	1	0	0	3	2	0	1	3	6	1	0	2	1	2	4	2	10	1	6	3	0	1	1	3	2	1	6	4	1	0	0	0	0
ASV_004933	1	0	1	0	1	0	1	1	0	2	2	0	1	1	1	0	1	0	0	0	0	0	0	1	1	0	0	0	0	1	0	1	0	1	1	1	0	4	0	0	0	0	2	0	1	0	0	1	0
ASV_001255	0	1	0	1	3	1	1	3	6	0	3	0	1	0	0	7	5	5	1	1	2	1	2	3	2	1	0	2	0	1	1	0	0	0	0	2	0	0	1	1	0	0	0	0	0	1	1	4	3
ASV_005545	1	0	1	0	1	0	1	0	3	2	1	0	0	0	0	0	0	0	1	1	0	2	1	0	3	1	1	0	0	1	0	0	0	1	0	0	0	0	0	1	1	0	0	0	1	0	0	0	0
ASV_001242	0	0	0	0	0	0	0	0	1	0	4	1	0	1	0	0	0	0	0	0	0	0	0	0	0	0	1	0	0	1	0	2	35	2	0	1	4	22	0	3	22	1	0	2	0	0	1	10	0
ASV_006643	0	0	1	1	0	1	0	1	5	1	3	2	0	1	0	2	1	1	2	0	2	2	2	2	1	2	1	3	2	3	4	1	3	2	1	3	2	1	0	2	3	1	2	0	0	0	0	0	6
ASV_004402	1	5	3	7	1	2	1	2	0	0	1	1	0	10	2	3	3	1	2	0	2	0	0	0	0	0	0	2	0	7	0	1	3	0	0	0	0	0	1	0	0	0	3	8	0	0	0	0	1
ASV_001311	0	0	2	1	0	0	0	0	0	0	2	0	0	2	0	2	1	0	0	0	4	1	0	1	0	0	0	0	0	0	0	7	8	0	0	1	0	0	0	0	50	0	0	0	0	1	0	0	0
ASV_001211	3	0	0	0	0	0	0	0	8	0	0	0	0	4	0	0	0	0	1	0	0	6	3	0	2	1	0	0	0	13	0	0	6	7	0	2	0	1	0	8	1	1	0	1	4	1	2	0	0
ASV_006426	1	1	0	1	2	0	5	0	8	2	0	1	1	1	2	0	10	0	3	6	3	2	0	2	1	1	1	0	4	4	0	0	6	0	0	1	3	0	0	0	0	0	2	0	1	0	0	3	0
ASV_001303	0	1	0	0	0	0	3	0	0	1	0	0	0	1	0	1	5	0	0	0	0	0	0	0	0	0	0	0	0	0	0	0	0	1	0	0	0	0	0	0	0	0	0	0	0	0	0	0	0
ASV_004885	2	0	0	1	0	0	0	0	3	0	0	0	0	1	0	0	0	1	2	2	1	0	0	0	1	0	0	0	1	1	0	0	0	0	0	0	0	0	1	0	1	1	0	0	1	0	0	1	1
ASV_003971	1	6	2	2	3	3	3	0	2	3	1	3	0	1	0	0	4	3	0	1	6	2	0	1	1	2	3	1	2	0	13	1	6	3	1	2	1	0	1	1	1	2	3	2	1	1	1	13	3
ASV_004234	5	0	4	0	1	1	1	1	5	6	1	3	0	1	2	0	2	0	2	1	0	0	0	0	1	0	2	0	1	0	1	1	0	3	0	0	0	0	0	1	6	0	0	10	2	2	0	2	0
ASV_002408	2	9	8	7	5	3	5	0	4	1	1	3	2	2	1	0	4	3	0	4	2	3	0	4	8	3	3	0	2	3	3	2	6	1	5	9	0	3	1	1	3	0	1	5	2	1	0	0	0
ASV_001247	0	0	0	0	8	3	0	0	0	0	1	0	3	0	0	0	1	14	0	0	0	0	0	1	0	0	1	0	0	0	6	0	0	0	1	0	0	0	5	0	1	0	1	0	1	0	0	3	0
ASV_004903	1	2	1	3	0	2	3	1	1	0	0	2	1	6	0	0	2	2	0	1	0	1	0	1	1	1	1	2	0	2	0	0	2	1	1	4	0	2	5	2	0	3	1	2	0	0	0	0	1
ASV_002894	0	0	0	0	0	1	1	1	2	1	0	2	0	0	10	0	6	0	0	0	1	0	0	1	0	0	2	2	9	5	0	0	0	9	0	16	5	0	1	16	4	0	1	3	2	1	0	6	2
ASV_005423	1	0	2	0	0	2	3	0	0	0	0	0	1	3	0	0	4	1	7	2	5	0	1	0	0	1	0	0	0	2	0	0	1	0	0	2	0	0	0	0	1	0	2	0	0	0	0	0	0
ASV_001292	0	6	0	0	1	2	3	0	0	3	0	1	0	0	3	0	0	2	0	6	0	0	0	0	0	0	1	0	1	0	0	0	0	0	0	5	0	0	1	0	0	1	4	4	0	0	0	0	0
ASV_001873	5	5	0	0	1	8	1	1	0	0	8	4	0	3	2	0	2	3	3	7	0	3	1	2	0	1	5	3	4	7	0	6	0	0	4	4	3	0	3	0	7	3	8	0	1	0	2	7	6
ASV_004471	0	0	0	1	0	0	0	0	1	0	0	0	2	0	0	0	1	0	2	0	0	0	0	0	1	0	1	0	0	1	0	1	0	0	0	1	0	0	0	0	0	0	0	0	0	0	0	0	0
ASV_005907	0	0	0	0	0	0	1	0	3	0	2	1	0	0	0	0	0	0	0	1	0	0	0	0	0	0	1	0	0	1	1	0	0	0	0	0	0	0	0	4	0	0	0	0	0	0	0	0	0
ASV_007195	0	0	0	0	0	1	0	0	0	0	0	0	0	0	0	0	0	0	0	0	0	10	0	4	0	1	0	0	0	0	0	0	0	0	0	0	0	0	0	0	0	0	0	0	4	0	0	0	1
ASV_007221	0	0	0	10	2	8	0	0	0	0	0	0	0	0	0	0	1	0	0	0	1	5	0	2	1	1	0	0	0	6	0	0	0	0	0	1	2	0	0	0	0	0	0	0	0	4	0	3	2
ASV_001268	1	0	7	0	1	0	0	0	0	0	5	0	0	0	0	0	9	0	0	0	0	0	5	0	0	0	2	1	0	2	3	0	1	1	0	1	0	0	0	1	33	0	0	0	2	1	2	25	1
ASV_001975	0	0	0	0	0	0	0	2	1	0	0	1	0	0	0	0	0	0	0	0	0	0	0	0	2	1	0	0	0	0	0	0	0	0	0	0	0	0	0	0	0	0	0	0	0	0	0	1	2
ASV_002740	0	0	3	3	1	0	4	0	4	0	1	0	0	1	0	2	2	2	6	2	5	0	0	1	0	0	1	0	1	3	0	0	2	3	0	5	2	0	0	2	2	0	5	0	2	0	0	0	0
ASV_007257	4	0	0	0	0	0	0	0	3	0	0	0	0	0	0	0	9	2	3	0	5	0	0	0	1	0	0	0	0	1	0	2	1	0	0	2	1	0	0	4	0	1	0	1	1	0	0	1	1
ASV_004303	0	0	0	0	1	0	0	0	0	0	0	0	0	0	7	0	0	1	0	0	0	0	0	0	6	1	0	0	0	0	0	0	0	0	0	2	2	0	0	0	0	0	0	0	0	0	0	0	0
ASV_006084	0	0	0	1	0	0	0	0	0	0	0	0	0	0	0	0	0	0	1	0	0	3	0	0	1	0	0	0	0	0	0	0	0	0	0	0	0	0	0	0	0	0	0	1	0	0	0	0	0
ASV_006267	17	10	2	3	1	5	0	0	4	16	2	10	3	3	12	0	3	1	11	8	1	1	1	1	4	0	0	2	1	4	0	3	3	1	0	5	0	1	3	5	3	1	0	7	5	0	4	3	5
ASV_001396	0	3	1	3	0	0	0	0	1	3	3	1	1	2	3	4	2	0	0	0	3	2	2	2	0	0	1	3	0	1	1	1	1	2	0	3	1	0	0	3	0	1	1	0	1	0	2	3	2
ASV_002159	1	2	4	2	4	2	2	0	2	0	2	4	1	3	6	0	1	3	2	3	5	0	0	1	2	2	0	1	2	1	2	3	1	1	4	6	3	1	2	8	3	1	0	2	2	1	2	5	2
ASV_006977	9	1	4	5	1	0	1	0	6	8	1	2	0	0	4	0	1	0	2	0	1	0	0	3	1	0	6	0	2	3	1	1	1	2	0	3	0	2	2	3	3	0	0	8	0	1	0	1	6
ASV_002480	0	0	0	0	0	1	1	1	2	0	0	3	0	0	2	0	4	0	0	0	0	1	0	0	0	1	5	0	8	6	0	2	0	3	0	9	1	0	2	12	4	3	3	3	0	2	0	4	0
ASV_001221	2	0	0	0	0	2	1	0	0	0	5	0	0	0	5	0	3	5	0	0	2	0	0	1	0	0	0	0	6	0	0	0	0	2	0	4	0	1	0	3	0	2	0	4	0	2	0	0	2
ASV_004124	1	1	0	2	0	1	0	2	9	4	2	2	1	1	1	1	1	2	0	1	2	3	2	3	0	0	1	0	1	6	0	0	4	5	0	3	0	2	2	4	8	0	3	0	0	1	0	1	2
ASV_002611	0	0	0	0	2	0	1	0	0	0	0	2	0	0	0	0	2	1	0	0	2	2	0	0	0	0	0	0	3	0	1	0	1	2	0	1	0	2	0	0	0	0	0	0	1	0	0	0	0
ASV_006528	0	0	0	0	0	0	3	0	3	0	0	0	2	0	0	0	1	0	0	1	0	0	0	1	0	0	1	0	2	0	0	1	3	0	0	0	0	1	0	0	1	0	1	0	0	0	0	0	0
ASV_006675	1	2	4	4	5	2	0	0	2	7	3	3	0	2	1	1	3	2	3	2	0	3	0	1	3	0	2	0	0	1	2	0	2	1	0	3	3	1	0	3	0	2	0	7	1	1	1	3	6
ASV_005138	2	1	0	7	0	3	1	1	0	1	1	0	4	1	2	0	4	1	0	1	1	2	0	4	0	1	0	1	4	2	16	9	5	1	0	4	0	3	0	2	0	3	0	5	2	0	0	0	2
ASV_006079	1	4	0	1	0	0	0	0	1	2	3	0	0	0	0	0	13	0	1	2	1	0	0	0	0	0	0	0	3	2	1	4	1	0	0	12	0	0	0	0	2	0	0	0	0	0	0	6	0
ASV_004466	0	2	1	0	0	0	0	0	3	0	3	0	0	2	0	0	3	0	0	2	1	0	1	0	1	0	0	0	0	0	0	0	2	0	3	1	0	3	0	0	0	0	4	8	1	0	0	0	0
ASV_002739	3	1	2	0	0	3	0	0	3	3	1	1	2	0	0	0	2	2	3	0	0	1	0	0	1	0	1	0	1	1	1	3	1	1	0	4	0	0	0	2	1	2	0	2	1	0	0	0	0
ASV_004853	0	0	0	0	1	0	3	1	3	0	9	6	0	0	15	0	2	2	0	0	0	2	7	9	0	2	6	0	0	0	0	0	0	1	0	3	6	0	3	0	11	0	6	0	6	3	4	10	1
ASV_006621	2	1	1	2	4	1	0	7	3	0	1	3	1	0	2	0	3	2	0	0	2	2	4	4	1	0	2	6	1	6	4	0	3	7	3	7	2	0	2	8	3	1	4	1	1	0	1	5	0
ASV_001231	0	0	0	0	0	3	1	0	0	2	0	0	0	0	0	0	1	0	0	0	0	1	0	0	0	0	0	0	1	3	0	0	4	1	0	2	0	0	0	2	15	3	1	5	1	0	0	0	0
ASV_005999	0	0	0	14	1	0	1	0	0	0	2	0	0	4	4	0	0	0	0	0	4	0	0	0	0	0	0	0	0	4	0	0	2	0	0	1	0	0	0	0	0	0	5	0	0	0	0	1	1
ASV_006652	3	0	0	3	1	0	0	1	20	0	0	1	1	5	0	1	3	0	0	0	1	6	0	3	1	0	2	0	2	5	2	4	3	4	0	3	0	0	0	4	1	0	0	0	2	3	0	5	6
ASV_001407	0	0	0	1	1	1	0	0	9	0	0	0	0	1	0	0	0	1	0	0	2	0	0	0	0	0	0	0	3	1	0	0	0	0	0	4	0	0	0	4	1	0	0	1	1	1	0	0	0
ASV_005928	1	3	4	3	1	1	0	0	4	1	2	1	3	4	1	0	3	1	0	0	3	5	1	1	4	5	6	2	4	1	3	2	1	2	6	0	2	0	1	9	4	3	0	3	4	1	4	0	0
ASV_003501	1	1	35	0	2	0	6	1	5	0	0	5	0	0	4	0	0	0	0	5	0	1	1	1	27	25	1	0	1	4	0	0	0	0	4	1	0	2	11	0	1	0	1	2	1	0	0	1	1
ASV_001215	0	0	0	0	1	5	0	0	0	0	0	0	0	0	1	0	15	2	0	0	0	0	0	0	0	0	0	0	0	0	0	15	0	1	0	1	0	0	8	1	0	0	0	0	0	1	0	0	0
ASV_002976	0	3	1	0	1	1	0	0	0	1	0	1	0	0	0	0	4	1	0	0	0	0	0	0	0	0	0	0	0	0	3	0	0	0	0	3	0	0	0	0	1	0	0	0	0	0	0	0	0
ASV_004083	1	1	0	4	0	8	0	0	5	5	0	0	2	1	3	0	9	5	0	4	5	0	1	0	1	2	1	0	0	2	8	5	10	2	2	7	0	1	0	4	1	0	0	7	0	1	0	2	2
ASV_006321	0	0	2	0	2	1	0	0	1	2	0	0	1	2	0	1	0	1	7	2	1	0	0	0	0	0	1	0	3	1	0	0	0	0	1	1	1	0	3	0	1	0	1	1	1	0	1	1	0
ASV_006972	8	6	6	0	9	3	5	0	6	0	0	4	0	2	6	0	1	3	0	4	0	1	0	1	3	5	0	2	0	3	0	0	0	1	3	1	4	1	1	0	3	1	2	2	1	0	1	2	0
ASV_001238	0	0	0	1	0	0	0	0	0	0	0	0	0	102	3	0	0	0	0	0	0	0	0	0	0	0	0	1	1	0	0	1	7	0	169	1	0	0	3	0	0	0	0	0	0	1	1	9	0
ASV_006156	1	0	1	1	3	0	0	0	2	2	1	1	0	0	0	0	0	1	0	0	0	0	0	0	1	0	0	0	0	0	0	0	0	1	0	0	0	0	0	2	0	0	1	1	1	0	0	0	1
ASV_001223	0	1	0	1	0	0	0	0	0	0	0	1	0	0	179	0	1	0	0	0	0	0	0	0	0	0	0	0	1	0	0	0	0	0	1	0	0	0	0	0	0	0	0	0	0	0	0	0	0
ASV_005945	3	2	1	2	0	2	0	0	0	0	4	0	1	0	2	2	2	0	0	0	1	2	3	1	1	0	2	0	0	0	5	1	0	1	3	2	0	1	0	0	0	1	1	0	1	4	0	0	0
ASV_005551	2	1	0	3	0	2	0	0	2	0	0	0	2	0	0	0	0	0	2	1	5	0	0	0	3	2	1	0	0	1	0	0	0	0	0	2	0	2	0	0	0	0	0	0	0	1	0	0	1
ASV_001546	0	0	1	0	2	0	3	2	3	0	1	1	0	1	1	1	1	2	0	1	4	1	0	0	2	1	0	0	0	0	1	0	0	0	0	1	0	0	0	5	1	1	0	0	0	1	1	4	0
ASV_003791	0	0	0	0	0	0	0	0	0	0	1	1	0	0	0	0	0	0	0	0	0	0	0	3	0	0	0	0	0	0	0	0	0	0	0	0	0	0	0	0	0	0	0	0	0	0	1	0	0
ASV_003362	1	0	4	2	1	0	0	0	3	2	4	0	0	1	0	0	4	1	6	1	2	3	1	0	0	0	0	0	0	4	0	1	6	2	2	4	2	0	0	2	0	1	3	4	1	0	1	1	1
ASV_005276	1	2	0	1	1	1	0	0	1	2	1	0	3	3	2	0	2	3	3	2	3	0	2	0	1	0	1	1	2	6	4	1	3	0	1	3	0	0	0	5	0	1	0	1	0	3	1	3	0
ASV_005354	0	0	4	0	0	0	1	0	1	0	0	0	0	1	1	2	2	1	0	2	1	1	0	0	0	1	4	0	0	0	1	0	1	0	0	0	0	0	0	1	0	0	1	2	1	0	0	0	0
ASV_001938	2	0	2	3	0	2	0	0	0	0	0	5	0	2	0	0	2	0	4	0	15	0	1	2	2	0	0	0	1	2	0	0	0	0	1	3	1	0	0	0	3	0	0	0	0	1	0	0	0
ASV_001274	0	0	0	0	0	0	0	0	0	0	0	0	0	8	0	0	0	0	0	0	0	0	0	0	0	0	0	0	0	0	0	0	4	1	99	0	0	0	0	0	0	0	0	0	0	0	0	0	0
ASV_003323	0	0	0	0	0	1	0	0	0	0	1	0	0	0	23	0	0	1	0	0	0	0	0	4	6	1	0	2	0	1	0	0	3	0	0	2	1	0	0	0	0	7	0	0	0	2	0	0	2
ASV_001168	0	0	0	0	0	0	0	0	0	0	0	0	0	0	0	0	0	0	0	0	0	0	0	0	0	0	0	0	0	0	0	0	0	0	0	0	0	0	0	0	0	0	0	0	0	0	0	0	0
ASV_001228	2	0	0	2	0	2	2	0	0	0	0	2	2	1	0	0	3	0	2	1	1	0	2	0	1	1	3	0	0	0	1	1	1	1	0	0	0	0	0	1	0	0	1	0	2	0	1	2	2
ASV_001418	0	0	0	0	0	0	0	0	1	0	0	0	0	2	0	0	1	0	1	0	2	0	0	0	0	0	1	0	0	0	0	0	1	1	0	0	0	0	0	2	1	0	0	0	0	0	0	0	0
ASV_002989	0	0	0	2	0	0	2	0	0	0	0	0	1	3	0	0	0	2	0	1	1	0	0	0	2	1	1	0	0	1	1	2	2	0	0	1	0	0	0	0	0	0	0	0	0	2	0	1	0
ASV_001355	0	0	0	0	0	0	0	0	0	0	0	0	0	0	0	0	0	0	0	0	0	0	1	0	0	0	0	0	0	0	0	0	0	0	0	0	0	0	0	0	0	0	0	0	0	0	0	0	0
ASV_001252	9	0	0	1	0	0	0	0	0	3	0	0	0	9	3	0	0	0	11	0	0	0	0	0	0	0	1	0	1	13	0	4	13	0	0	4	0	6	0	0	0	0	0	10	1	0	2	1	0
ASV_006874	2	3	7	0	5	0	3	0	3	0	0	4	0	0	2	0	0	7	6	1	1	0	0	5	11	4	0	1	0	2	0	0	0	0	0	0	0	0	0	0	4	0	0	4	0	2	1	0	0
ASV_001253	0	2	0	1	1	0	3	0	0	0	0	0	0	0	2	0	0	2	0	0	10	0	0	1	0	0	0	0	0	0	0	0	0	0	0	2	2	1	0	0	2	0	0	0	0	0	0	0	3
ASV_002935	1	1	1	1	1	3	0	2	3	0	2	0	0	4	1	0	1	1	0	1	1	2	0	5	4	1	2	1	0	1	1	3	1	0	2	0	0	1	0	5	0	1	2	1	0	1	1	2	2
ASV_006844	4	1	0	1	0	0	1	0	0	0	0	0	0	2	0	0	3	1	0	0	1	0	0	1	0	1	0	1	1	0	1	1	3	0	0	1	0	0	0	0	0	0	0	0	0	0	0	0	1
ASV_001239	0	0	1	9	4	13	0	0	0	0	0	2	0	0	0	0	1	1	0	0	4	7	4	5	0	3	12	0	0	1	0	0	0	0	0	2	1	0	0	1	0	0	0	0	14	18	7	0	0
ASV_006593	0	0	0	5	0	0	5	0	0	0	0	0	0	1	4	0	0	0	0	0	1	0	0	0	1	0	0	0	0	0	0	0	8	0	0	1	0	0	0	0	0	0	5	0	0	0	0	0	0
ASV_003391	7	3	18	0	6	5	5	1	3	0	1	5	0	1	0	0	1	4	1	5	0	4	0	1	1	10	0	12	0	1	0	0	0	0	0	1	2	3	2	0	7	1	1	3	2	3	1	0	0
ASV_001452	3	1	0	0	5	1	0	0	0	0	0	1	0	0	5	0	5	2	0	1	1	0	0	2	0	0	0	0	0	0	0	1	1	0	2	1	0	0	0	0	3	1	2	0	0	5	0	0	0
ASV_002727	0	0	0	0	2	0	0	0	1	0	0	0	0	0	1	0	3	0	0	1	1	0	0	1	0	0	0	0	1	2	1	0	1	3	0	0	0	0	0	1	0	0	0	0	0	0	0	0	0
ASV_001044	4	0	0	3	0	0	0	0	0	0	0	0	0	0	0	0	0	0	0	0	0	0	0	0	0	0	0	0	0	0	0	0	0	0	0	0	0	1	0	0	0	0	0	0	0	0	0	0	0
ASV_001280	0	0	0	0	0	0	0	0	0	0	0	0	0	0	0	0	0	0	1	0	0	0	0	0	0	0	0	0	0	0	0	0	0	0	0	3	0	0	0	0	0	0	0	0	0	0	0	2	5
ASV_005687	0	1	8	2	3	0	0	0	5	0	0	1	1	2	1	0	4	1	3	0	1	0	2	0	3	1	1	0	3	6	0	0	2	0	0	3	2	0	1	0	0	0	0	3	0	0	1	0	1
ASV_001930	0	0	0	0	8	2	0	0	0	0	0	1	0	2	2	0	0	1	0	0	0	0	0	2	3	2	0	1	0	2	0	0	1	0	0	3	0	0	0	0	0	0	0	0	0	0	0	0	3
ASV_002555	2	1	0	0	1	0	0	1	1	0	1	1	3	0	1	0	0	0	0	0	0	0	0	0	3	1	0	0	1	0	0	0	1	0	1	2	0	1	0	0	0	0	1	0	0	0	2	0	0
ASV_005005	1	0	2	0	5	0	2	0	2	0	1	0	1	1	0	0	1	1	2	4	1	2	1	1	1	0	1	0	6	1	2	0	0	0	1	3	0	1	1	1	0	0	2	1	0	2	0	0	0
ASV_007008	3	0	1	10	25	1	3	0	0	0	0	0	0	9	12	0	8	4	4	1	2	0	0	0	22	7	1	8	0	1	0	1	24	0	0	3	0	0	0	0	0	0	4	0	2	0	1	1	1
ASV_001266	0	0	1	3	4	1	0	1	0	0	0	0	0	0	0	1	0	1	0	0	1	0	0	0	0	0	0	0	0	1	0	0	0	0	0	0	0	0	1	0	0	1	0	0	0	0	0	0	0
ASV_003475	2	0	1	0	0	1	3	2	2	0	0	0	1	0	2	0	2	0	1	0	1	0	4	0	2	0	2	0	0	2	6	2	2	3	1	3	4	2	0	3	1	1	1	4	5	0	1	2	1
ASV_001234	0	0	2	1	0	1	0	0	1	0	0	0	0	0	2	0	2	1	0	0	0	0	0	0	0	0	0	0	0	0	0	0	0	0	0	0	0	0	0	0	0	0	0	0	0	0	0	0	0
ASV_005849	0	2	1	0	0	3	2	0	0	0	0	0	0	0	0	0	2	0	0	2	0	0	0	0	0	0	2	1	0	0	0	0	2	1	0	1	0	0	1	3	0	1	0	0	0	1	0	1	1
ASV_001243	0	0	0	3	0	1	0	0	0	3	0	0	0	0	0	0	7	0	0	0	5	0	0	0	0	0	0	0	1	0	0	0	0	0	0	0	0	0	0	0	0	1	0	4	0	0	0	0	0
ASV_001269	2	0	0	1	0	0	1	0	3	0	1	0	2	0	0	0	0	0	0	0	0	1	5	3	2	1	7	1	0	3	4	2	0	7	2	0	0	1	4	10	0	4	1	0	0	0	2	0	2
ASV_001713	0	1	0	2	1	1	0	2	4	4	6	3	1	3	0	3	4	0	0	2	3	1	1	4	2	1	5	3	1	1	5	1	2	3	7	6	3	4	1	6	3	0	1	1	0	2	0	1	2
ASV_007223	0	1	0	1	0	0	1	1	0	0	0	0	0	0	0	0	0	0	5	2	2	0	0	0	3	2	0	0	0	2	1	0	0	0	1	0	0	0	0	0	1	0	1	1	0	0	0	0	0
ASV_006432	2	0	1	0	0	3	0	0	2	1	0	0	2	0	3	0	4	3	3	0	2	1	0	0	1	0	0	0	1	0	2	1	1	1	0	1	2	0	0	0	4	2	0	1	1	0	0	4	1
ASV_001350	0	0	0	0	0	0	0	0	0	1	0	0	0	1	2	0	0	0	1	0	0	0	0	2	0	0	0	0	0	0	0	0	0	0	1	0	0	0	0	1	0	0	0	2	2	0	2	0	0
ASV_001258	0	2	0	0	0	1	8	13	0	2	0	0	0	2	0	0	1	4	0	2	1	0	0	0	0	0	0	9	0	10	0	2	0	0	0	0	0	0	9	0	1	7	4	16	2	3	0	0	2
ASV_006428	2	1	0	0	0	1	3	0	1	2	0	0	3	0	0	0	1	2	1	4	3	1	0	4	0	0	1	0	5	1	2	6	1	3	0	11	0	0	1	3	3	1	0	0	0	0	0	0	1
ASV_001267	0	0	0	0	0	0	0	1	19	0	0	0	0	0	0	0	0	0	0	0	0	0	0	0	0	0	0	0	0	0	0	0	0	19	0	0	0	0	62	21	1	19	0	7	1	0	0	1	3
ASV_001226	0	1	9	3	0	2	0	0	0	0	0	1	0	0	3	1	2	0	1	1	1	1	0	3	0	0	0	0	0	0	0	0	1	0	0	1	2	0	0	0	0	1	0	0	3	1	3	3	0
ASV_004955	1	0	6	4	0	0	1	2	1	2	0	0	0	1	0	11	1	0	0	0	1	0	0	0	2	2	1	1	0	0	10	4	1	2	1	0	1	2	2	1	0	1	1	1	0	0	1	0	0
ASV_005371	2	2	3	3	1	0	1	2	4	2	0	0	0	1	2	0	1	1	0	1	0	0	3	0	2	1	2	1	0	1	0	0	0	3	1	1	1	0	1	4	2	0	0	1	0	0	0	0	3
ASV_006700	0	3	2	1	1	0	3	0	2	0	1	0	0	1	2	1	6	0	3	0	4	0	0	2	0	0	0	0	2	2	0	5	1	3	1	8	3	0	0	8	10	1	2	2	1	3	0	4	3
ASV_007103	0	2	0	2	5	0	1	0	9	1	0	0	0	1	0	1	5	1	3	3	3	1	0	0	2	4	1	0	1	2	0	0	1	0	1	3	0	1	1	0	0	0	1	4	0	0	0	1	0
ASV_001229	0	0	22	5	0	0	0	0	0	0	0	0	0	0	0	31	1	0	0	0	1	0	0	0	0	0	0	0	0	2	0	1	0	4	0	0	0	0	0	3	4	0	0	0	0	0	0	0	0
ASV_003071	5	0	1	0	6	0	3	0	2	0	0	3	0	0	2	0	0	5	2	1	0	0	0	3	3	1	0	0	1	1	0	0	0	0	0	4	0	0	3	0	3	1	1	1	0	0	0	0	0
ASV_004094	2	1	0	5	0	1	1	0	3	1	3	2	0	1	5	0	5	2	5	1	3	1	0	3	0	0	1	0	0	2	0	1	1	1	0	4	1	1	1	0	2	2	7	3	1	3	0	0	1
ASV_006011	0	0	0	3	3	1	1	0	5	1	0	1	0	0	0	0	3	2	5	1	5	0	0	0	4	1	0	0	2	4	0	0	2	0	0	0	0	0	0	0	1	0	1	0	0	0	0	1	0
ASV_001275	0	0	0	0	0	0	0	0	0	0	0	0	0	0	0	0	0	0	0	0	0	0	0	0	0	0	0	0	0	0	0	0	0	0	0	0	0	0	0	0	0	0	1	0	0	1	0	0	0
ASV_004942	1	0	0	0	1	2	1	1	0	4	0	1	0	1	0	0	1	2	3	2	5	0	0	0	0	0	1	0	1	1	1	0	1	1	4	0	0	0	0	1	2	1	0	2	0	0	1	0	1
ASV_005591	16	9	7	0	9	2	3	0	11	1	9	14	0	3	9	0	1	7	6	8	0	1	0	6	3	4	1	1	0	2	0	0	0	0	3	5	1	1	2	2	6	0	6	2	10	0	4	2	1
ASV_002062	5	3	0	0	0	0	1	1	9	12	0	1	0	0	1	0	4	2	8	2	0	0	0	0	0	0	0	0	0	2	0	0	1	4	0	0	0	0	0	3	0	0	0	1	1	0	0	0	0
ASV_004032	0	0	0	5	0	0	4	0	0	0	0	0	0	2	2	0	0	0	0	0	3	1	0	0	0	0	0	0	0	0	0	0	1	0	0	0	0	0	0	0	0	1	5	0	0	1	0	0	0
ASV_005428	2	2	0	4	0	5	0	0	1	3	0	0	2	4	6	0	6	0	1	1	3	0	0	0	0	0	4	1	2	4	10	7	5	3	0	4	1	0	2	5	2	0	0	1	3	0	0	3	2
ASV_002837	1	1	0	3	1	2	1	2	1	0	1	0	0	4	0	0	3	1	3	1	2	2	1	0	1	1	1	0	2	2	1	0	0	0	0	0	0	0	0	1	0	0	0	1	0	0	1	0	0
ASV_005468	0	0	1	0	0	1	2	1	2	1	2	1	0	2	0	1	1	2	2	1	0	2	0	1	7	0	7	0	0	2	0	0	0	0	0	1	0	1	1	1	0	0	0	0	0	1	0	1	4
ASV_001334	0	1	1	0	0	0	5	0	1	0	0	0	0	1	0	2	0	1	1	1	6	0	0	0	0	0	0	0	0	0	1	0	0	0	0	0	1	0	0	0	0	0	1	0	0	0	0	2	0
ASV_001248	3	26	0	0	0	0	0	1	0	5	0	0	0	5	1	0	0	5	1	8	0	1	0	0	0	0	4	1	2	0	0	0	0	0	27	4	0	0	0	0	0	0	0	11	0	1	3	3	0
ASV_004918	1	0	0	0	0	0	0	0	0	0	1	0	0	1	1	0	2	1	0	0	0	2	0	0	1	0	0	1	3	0	2	2	0	0	0	1	0	0	0	1	0	1	0	0	0	1	0	4	0
ASV_001261	0	1	0	0	0	0	2	1	0	1	0	0	0	0	0	0	0	0	0	0	1	0	1	0	0	0	0	0	0	1	0	0	0	0	0	0	0	0	0	0	0	0	0	0	0	0	0	0	1
ASV_002094	4	4	12	0	4	2	3	1	5	0	1	7	0	1	0	0	0	1	1	2	0	1	2	0	3	1	1	2	3	1	0	0	0	0	4	6	3	0	0	0	1	0	4	3	6	1	1	1	1
ASV_004043	0	0	0	0	0	0	0	0	2	0	0	0	1	1	0	0	1	1	0	0	2	1	0	0	1	0	0	0	0	0	0	0	0	2	0	0	0	1	0	2	0	0	0	2	0	0	0	1	1
ASV_004281	0	0	1	0	0	0	1	0	2	0	0	1	0	2	0	0	3	0	0	1	1	0	0	0	0	0	1	1	2	1	2	4	1	0	2	0	0	0	0	1	0	0	0	0	0	0	0	1	2
ASV_006384	2	1	0	0	1	0	0	1	0	1	8	2	1	2	9	0	2	2	4	3	2	1	1	1	0	0	1	2	0	3	0	0	0	0	0	0	0	0	0	3	0	0	1	0	4	0	1	1	1
ASV_001513	2	0	0	1	0	1	1	1	0	0	1	1	1	0	0	2	3	2	2	2	1	1	2	1	0	1	2	0	0	0	0	4	1	0	0	2	1	0	0	4	2	3	2	1	2	0	0	3	2
ASV_004293	1	0	0	1	5	0	0	0	2	0	0	0	0	2	3	1	5	0	2	3	0	0	4	1	0	0	2	1	1	0	1	0	1	1	0	4	0	0	1	2	0	0	1	0	1	0	2	0	0
ASV_005432	14	5	4	0	3	1	2	0	5	0	0	0	0	1	5	0	0	5	3	5	0	0	0	1	12	4	0	6	1	2	0	0	0	0	2	8	0	1	0	2	0	0	2	2	2	0	1	2	0
ASV_002085	0	0	0	0	0	0	0	0	0	0	0	0	0	0	0	0	0	0	0	0	0	11	0	2	2	0	0	0	0	0	0	0	0	0	0	0	0	0	0	0	0	0	0	0	2	3	0	0	1
ASV_001277	0	0	0	0	0	0	0	1	0	4	0	0	0	0	0	0	1	0	0	1	1	0	0	0	0	0	2	0	0	0	0	1	0	0	0	5	6	2	0	1	1	1	0	12	0	0	1	1	5
ASV_001195	0	0	0	0	0	0	0	0	0	0	0	0	0	0	0	0	0	0	0	0	0	0	0	1	5	1	0	0	0	0	0	0	0	0	0	0	0	0	0	0	0	0	0	0	0	0	0	0	0
ASV_005554	0	0	0	2	0	0	1	1	0	0	0	0	0	0	4	0	0	0	0	0	2	0	0	0	3	2	0	0	0	5	1	3	0	0	1	0	0	1	0	0	0	1	2	0	0	0	0	0	1
ASV_005191	2	1	0	3	0	0	0	0	7	0	0	1	1	0	0	1	3	1	1	7	6	0	0	3	1	2	0	0	0	0	0	2	2	3	0	5	0	0	0	5	0	0	0	0	0	0	0	0	0
ASV_001259	0	2	0	1	5	0	0	0	0	0	0	0	0	0	1	0	5	0	0	0	1	0	0	0	0	0	0	1	0	0	0	0	0	0	0	0	0	0	0	0	0	0	0	0	0	0	0	0	0
ASV_005348	0	0	1	0	0	3	1	2	14	0	3	0	0	0	1	1	2	0	1	1	4	4	4	2	2	0	1	2	3	2	4	0	0	2	2	1	0	0	1	4	2	0	1	1	1	0	0	1	0
ASV_004619	0	1	1	0	0	0	0	0	0	0	0	0	0	0	0	0	0	2	0	3	1	0	0	0	0	0	0	0	1	5	1	0	1	1	0	1	0	0	0	0	0	0	0	1	0	0	0	2	0
ASV_001288	0	0	0	0	0	0	0	0	0	0	0	0	0	0	0	0	0	0	0	0	0	1	0	0	0	0	0	0	0	0	0	0	0	0	0	0	0	0	0	0	0	0	0	0	0	0	0	0	0
ASV_001233	0	0	1	0	0	0	1	1	0	2	0	1	0	0	0	1	1	0	0	0	0	0	0	1	0	0	2	1	6	5	0	0	0	0	4	10	1	2	2	0	0	2	0	1	0	0	0	0	2
ASV_001380	0	0	1	2	0	1	0	0	0	1	2	1	1	1	0	1	1	0	2	0	1	2	1	1	0	0	3	2	1	0	1	0	0	1	0	1	1	2	1	1	1	0	2	0	1	0	1	5	7
ASV_005881	0	0	2	0	0	0	0	0	0	0	0	0	0	0	0	0	1	0	0	0	2	0	0	0	0	0	0	0	0	0	0	0	0	2	1	1	1	1	1	1	1	0	1	2	0	0	1	1	0
ASV_001325	2	0	0	0	0	1	0	0	0	0	2	0	0	3	17	0	0	0	2	0	1	0	0	1	2	1	0	0	1	1	2	0	6	0	6	1	0	1	1	1	6	0	0	0	0	1	0	1	0
ASV_005177	5	0	1	0	0	2	0	0	1	3	0	0	0	2	1	0	0	0	3	0	1	0	0	0	1	0	0	0	3	0	4	0	2	1	2	0	0	0	0	1	3	1	0	1	1	0	0	0	0
ASV_004877	2	5	9	0	5	0	3	0	2	0	0	3	0	0	0	0	2	0	2	4	0	0	0	0	7	5	0	0	0	0	0	0	0	2	0	0	0	0	2	0	4	0	6	2	6	0	0	0	0
ASV_005930	2	0	3	0	2	0	2	0	5	3	0	4	1	1	0	0	1	2	0	1	4	0	0	1	1	0	1	0	1	4	0	2	0	1	0	4	4	0	1	2	0	0	0	3	0	0	0	0	6
ASV_004484	15	6	0	0	0	1	2	0	1	0	0	0	0	2	3	0	5	0	3	1	1	0	1	0	0	0	0	0	2	3	0	3	6	2	0	6	0	1	1	2	8	1	0	0	0	0	0	1	1
ASV_001306	0	0	0	0	0	0	0	0	0	0	0	0	0	0	1	1	0	2	0	0	0	0	0	2	0	0	0	0	11	0	8	1	0	0	0	25	0	1	0	0	0	0	0	0	0	0	0	4	0
ASV_004408	11	7	0	0	0	2	0	0	2	6	0	0	1	4	7	0	3	1	4	8	0	0	0	1	1	1	0	0	5	6	0	6	1	1	0	8	0	0	1	1	8	1	1	0	0	0	0	0	0
ASV_007256	0	1	0	1	0	0	1	0	3	0	0	0	0	0	0	1	2	0	0	2	6	0	0	0	0	1	1	0	0	3	0	0	1	0	1	0	0	1	0	0	0	0	0	0	0	0	0	0	1
ASV_002375	16	12	0	0	3	3	5	0	1	0	5	7	0	0	11	0	0	6	4	9	0	1	0	7	2	1	1	5	6	1	0	0	0	1	4	10	1	2	2	0	1	2	2	0	4	1	2	0	0
ASV_001806	1	0	0	2	1	0	1	0	1	0	1	2	0	1	2	0	0	1	0	1	5	0	0	1	0	0	0	0	0	0	0	1	2	0	0	1	1	0	0	3	0	0	0	0	0	0	0	0	0
ASV_004979	0	0	1	1	2	0	0	0	1	0	0	1	0	2	1	0	1	0	2	2	1	0	1	0	0	0	0	1	2	3	1	1	0	0	0	1	0	0	0	0	0	0	0	1	1	1	0	1	0
ASV_001188	0	0	0	0	0	0	0	0	0	0	0	0	0	0	0	0	0	0	0	0	0	0	0	0	0	0	0	0	0	0	0	0	0	0	0	0	0	0	0	0	0	0	0	0	0	0	0	0	0
ASV_001283	0	0	0	0	0	0	0	0	0	0	0	0	0	0	18	0	0	0	0	0	0	0	0	1	0	0	0	0	1	1	0	0	0	0	2	2	0	0	0	0	1	0	0	0	0	10	0	1	0
ASV_001438	0	0	0	0	0	0	2	1	1	0	0	1	0	0	0	0	1	0	0	0	0	0	0	0	0	1	0	0	6	0	0	0	1	0	0	4	0	0	0	0	0	1	0	0	0	0	0	0	0
ASV_005571	0	1	0	0	0	0	0	1	0	0	0	2	1	0	1	0	0	0	3	0	4	1	0	0	1	1	1	0	2	3	1	0	2	1	0	2	2	0	2	1	0	1	0	0	0	0	0	0	1
ASV_004295	5	1	0	0	1	1	1	0	4	0	0	1	0	1	1	0	7	0	2	0	5	1	0	0	0	0	0	0	0	10	0	5	0	0	0	5	0	0	0	2	0	0	1	0	0	0	0	0	0
ASV_001768	4	0	0	0	2	0	0	0	2	0	1	3	0	0	0	0	0	0	1	0	0	3	0	2	0	0	1	1	2	1	2	0	0	1	0	2	0	0	0	0	0	1	1	4	2	1	2	1	3
ASV_001992	1	1	3	2	3	3	3	0	3	2	2	0	1	1	2	0	6	1	2	0	0	2	0	2	1	3	1	2	1	3	6	0	2	5	1	2	2	2	0	6	2	1	0	2	1	0	0	1	3
ASV_004372	3	0	0	4	1	1	1	0	1	0	0	1	0	0	1	0	1	2	6	4	9	0	0	3	2	0	1	0	1	0	0	1	1	1	3	10	22	0	0	1	2	1	0	1	1	1	1	1	19
ASV_001260	3	0	0	0	0	2	0	0	0	0	2	0	0	0	0	0	3	0	0	0	0	0	0	0	0	0	1	1	1	0	0	0	0	0	0	4	0	0	4	0	10	3	0	0	0	0	0	0	0
ASV_003347	0	0	0	2	1	0	0	0	0	0	0	0	0	0	0	0	0	3	0	0	5	3	0	2	0	0	0	0	0	1	0	0	0	0	0	0	0	0	0	0	0	0	0	0	0	3	1	3	1
ASV_006176	0	0	0	4	2	1	1	0	0	0	0	0	0	12	4	0	0	1	0	0	6	0	0	0	4	2	0	0	0	0	0	0	14	0	0	0	1	0	0	0	0	7	1	0	0	0	0	0	0
ASV_001322	0	0	0	0	0	0	0	0	0	0	0	0	0	0	0	0	1	0	0	0	0	0	0	0	0	0	0	1	1	2	0	8	0	1	0	6	5	0	0	0	0	1	1	0	0	0	1	4	6
ASV_005238	0	0	0	0	0	1	0	0	1	0	0	0	0	1	0	0	0	1	0	0	0	0	0	0	0	0	3	1	2	0	0	0	0	0	0	1	0	1	0	0	0	0	1	4	0	0	0	1	0
ASV_001321	3	0	0	4	0	2	0	0	1	0	0	0	3	1	1	0	2	0	0	0	0	3	2	0	0	2	3	2	0	3	4	1	7	0	0	3	3	8	0	1	3	0	1	0	0	2	1	1	3
ASV_004736	1	0	1	0	0	0	0	1	1	1	0	0	0	0	0	0	1	0	1	0	0	0	0	0	2	0	4	0	0	1	1	1	0	0	2	0	0	0	1	0	1	0	0	0	1	0	0	0	0
ASV_001287	1	4	0	2	0	0	1	0	3	0	1	2	2	0	4	5	1	3	0	2	7	4	2	2	0	0	0	0	2	1	1	1	0	1	1	2	0	1	0	6	1	0	0	0	0	2	1	7	2
ASV_005007	0	0	0	0	0	0	0	0	0	0	1	0	0	0	0	0	0	0	0	0	0	7	0	1	2	0	0	0	0	0	0	0	0	0	0	0	0	0	0	0	0	0	0	0	1	0	0	0	1
ASV_001338	0	0	0	0	0	0	0	0	0	0	0	1	0	0	0	0	0	1	0	0	2	0	0	2	4	0	0	0	0	0	0	0	1	0	0	1	0	0	0	0	1	0	0	1	0	0	0	0	0
ASV_001254	0	5	6	0	1	0	0	0	0	0	0	0	1	0	0	1	0	7	0	1	0	0	0	0	0	0	1	0	0	1	0	0	0	0	0	0	0	0	0	0	0	0	0	0	0	0	0	0	0
ASV_002565	0	2	0	4	0	2	0	0	1	0	3	1	0	1	1	0	3	0	1	1	1	1	1	0	0	1	0	0	0	1	1	1	1	0	3	3	0	2	0	1	2	2	0	0	1	1	0	2	1
ASV_005086	0	0	0	2	1	0	0	0	2	0	0	0	0	1	0	0	0	0	0	1	2	0	0	0	1	1	0	0	0	1	3	0	0	3	1	2	0	0	0	0	1	1	0	0	2	0	0	0	1
ASV_004949	1	0	2	0	2	1	1	0	1	1	0	0	0	4	0	0	1	1	0	2	3	0	0	0	0	0	1	0	1	4	0	0	4	1	3	5	0	0	0	0	1	0	0	0	0	0	0	0	1
ASV_001870	0	0	0	0	0	0	0	0	0	0	0	0	0	0	0	0	0	0	0	0	0	0	0	0	0	0	0	0	0	0	0	0	0	0	0	0	0	0	0	0	0	0	0	0	0	0	0	0	0
ASV_005892	1	0	1	0	5	1	0	1	5	0	0	1	5	0	1	0	1	6	12	0	1	2	0	1	3	2	0	0	0	3	2	0	3	3	0	5	0	0	0	1	2	0	0	2	0	0	2	1	6
ASV_001833	0	1	0	0	0	1	1	3	3	4	3	1	0	5	0	0	0	2	1	2	0	2	1	2	0	0	1	4	3	1	0	0	2	4	0	0	0	0	0	4	3	5	3	0	0	0	1	0	1
ASV_001394	0	0	0	0	0	0	0	0	0	0	0	0	0	0	0	0	0	0	0	1	1	0	0	0	5	5	0	0	0	0	0	1	1	0	0	1	0	0	0	1	0	0	0	0	0	0	0	0	1
ASV_004786	0	0	0	3	2	1	0	0	0	0	0	0	0	24	12	0	0	2	0	0	1	0	0	0	3	1	0	1	0	1	0	0	30	0	0	0	3	0	0	0	0	6	0	0	0	2	0	0	4
ASV_002803	3	2	1	3	0	1	0	0	4	0	2	1	1	2	3	2	1	0	0	0	2	1	1	0	3	0	2	1	0	2	4	0	0	5	3	5	0	2	0	8	3	0	0	0	3	0	1	2	2
ASV_007078	0	0	0	0	0	0	1	0	1	2	1	0	0	1	0	0	0	0	0	1	1	1	0	0	2	2	1	0	1	1	0	0	0	1	1	0	1	0	0	3	1	0	0	0	1	0	0	0	0
ASV_004832	0	0	0	0	0	0	0	1	3	3	1	2	0	0	0	0	2	0	0	0	0	0	0	0	0	0	0	0	0	1	1	0	0	1	1	0	0	0	0	0	0	0	0	0	0	0	0	0	1
ASV_003241	2	1	0	0	2	4	1	2	6	0	1	5	0	2	1	0	4	1	6	0	2	0	3	4	1	1	4	5	1	4	5	0	7	4	1	6	5	0	1	4	3	2	1	0	0	2	1	4	6
ASV_001281	0	0	0	0	0	0	0	0	0	0	0	0	0	0	0	0	1	0	0	0	0	0	0	0	0	0	0	0	6	0	0	0	0	0	0	11	0	0	0	0	0	0	0	0	1	0	1	0	0
ASV_001300	0	0	0	0	0	0	0	0	1	1	0	0	0	0	0	0	1	0	0	0	0	0	0	0	0	0	0	1	0	2	2	0	0	1	0	0	0	0	0	3	0	0	0	0	2	1	0	4	0
ASV_003667	0	2	0	0	0	0	2	0	1	0	0	0	0	0	0	0	2	0	1	0	2	0	0	0	0	0	0	0	0	2	0	1	0	1	0	2	0	0	0	1	0	1	1	1	0	0	0	0	0
ASV_005592	1	1	3	1	0	1	0	1	4	1	1	1	1	1	1	2	4	0	0	2	3	1	5	1	2	3	0	2	2	0	3	0	1	2	0	1	1	0	0	2	0	0	2	1	0	0	0	0	0
ASV_001339	0	0	0	0	0	0	0	0	0	0	0	0	0	0	0	0	0	0	0	0	0	0	0	0	0	0	0	0	0	0	0	0	0	0	0	0	0	0	0	0	0	0	0	0	2	0	0	76	0
ASV_003975	2	0	0	4	1	3	0	3	2	0	6	1	0	3	2	1	0	0	0	0	1	0	1	2	1	0	2	3	0	2	12	5	1	0	6	6	1	3	0	1	2	0	2	2	4	2	3	1	1
ASV_005941	2	2	3	2	0	0	0	1	3	1	0	2	0	0	0	2	1	4	0	0	1	1	3	0	5	1	0	1	0	0	3	2	4	7	1	3	2	0	1	1	2	1	0	2	1	0	0	4	2
ASV_006191	2	3	0	0	0	2	1	0	1	0	0	1	0	0	2	0	1	1	1	1	2	1	1	1	1	0	1	1	1	0	2	1	1	0	0	0	0	0	0	0	1	0	0	1	0	0	0	1	2
ASV_002098	0	1	0	0	0	0	7	0	10	0	0	0	0	2	0	0	0	0	0	0	11	0	0	0	2	0	0	0	0	2	0	1	0	5	0	1	0	0	0	9	3	0	1	0	2	1	0	0	0
ASV_005107	1	0	2	1	0	0	0	0	0	0	0	1	1	1	0	0	2	0	2	1	1	0	0	1	1	0	0	0	1	1	0	1	0	0	0	2	0	0	0	1	0	1	0	1	0	0	0	1	1
ASV_001264	8	3	0	4	2	0	0	0	56	0	0	0	0	0	0	0	0	10	5	9	5	0	0	0	0	1	0	0	0	0	0	0	0	20	0	1	0	0	1	21	5	0	8	16	1	0	0	0	0
ASV_001297	0	5	10	3	0	0	0	0	0	0	0	2	0	0	0	7	1	4	0	0	2	0	0	0	1	0	13	0	0	0	0	0	0	0	0	0	0	0	1	0	0	0	0	1	0	0	0	0	0
ASV_006129	0	2	2	0	0	0	1	0	0	1	0	0	0	1	0	0	0	1	3	0	3	0	1	1	10	2	1	0	1	0	0	0	1	0	0	2	0	0	0	0	0	2	1	1	0	1	0	0	0
ASV_004176	1	0	1	3	4	0	0	0	0	0	0	0	0	2	0	0	0	1	0	1	2	0	2	0	1	1	1	0	1	2	0	0	0	0	8	2	1	0	0	0	7	0	0	0	5	0	1	1	0
ASV_006737	6	0	2	0	2	0	0	2	4	0	0	0	0	3	0	0	2	1	1	0	0	2	0	2	3	0	0	0	0	1	0	0	2	0	1	0	0	1	0	1	3	1	2	1	1	0	0	0	0
ASV_001369	0	2	0	0	0	0	0	0	0	0	0	0	0	0	0	0	0	0	2	1	0	0	0	1	0	0	0	1	0	0	0	0	4	0	0	0	0	0	0	1	1	0	0	0	0	0	0	0	1
ASV_001849	0	0	1	0	0	0	0	0	0	2	0	0	0	0	3	0	1	1	0	0	0	0	0	1	0	0	0	0	0	0	1	0	0	0	0	2	0	0	0	1	0	0	0	1	0	0	0	1	0
ASV_001272	5	0	0	0	1	3	0	0	0	0	0	1	0	7	0	2	0	1	0	0	0	0	12	7	137	20	0	0	0	0	1	0	0	20	1	6	0	56	0	1	0	7	0	0	2	1	23	0	1
ASV_005649	1	0	0	2	0	0	0	0	0	0	0	1	0	1	0	0	2	0	1	2	2	0	0	0	1	0	0	0	0	0	0	0	0	0	0	2	0	0	1	3	0	0	0	0	0	0	0	2	0
ASV_002221	0	0	0	0	0	0	0	0	0	0	0	0	0	0	0	0	0	0	0	0	0	0	0	0	0	0	0	0	0	0	0	1	0	0	0	0	0	0	0	0	0	0	0	0	0	0	0	0	0
ASV_003184	0	1	1	0	1	0	0	0	0	0	0	2	1	0	0	0	2	2	0	4	2	0	0	0	14	4	0	0	0	1	3	0	0	0	0	0	0	6	2	0	0	0	11	1	0	0	1	0	0
ASV_003906	2	3	0	6	0	1	0	3	5	1	3	1	3	4	3	0	2	2	1	0	0	1	1	1	0	0	4	1	3	2	9	5	10	5	0	1	1	0	1	2	0	1	0	2	1	0	0	0	1
ASV_001299	0	0	0	0	0	0	0	0	0	0	0	0	0	0	0	0	0	0	0	0	0	0	0	0	0	0	0	0	0	0	0	1	0	0	0	0	0	0	0	0	0	0	0	1	0	0	0	12	6
ASV_003428	0	4	0	5	1	1	1	2	17	2	0	2	1	1	4	5	3	2	1	3	0	1	3	4	0	1	4	1	2	3	2	1	3	4	1	5	1	0	4	4	8	0	2	1	0	0	0	2	1
ASV_001285	0	0	0	0	0	1	0	0	0	0	0	0	0	0	0	0	5	0	0	0	2	0	6	0	0	0	0	0	0	0	0	0	0	0	0	1	0	0	0	0	0	0	0	0	0	0	0	2	0
ASV_005755	0	0	0	6	0	0	1	1	0	0	0	0	0	8	4	0	0	0	0	0	1	0	0	1	0	1	1	2	0	0	0	0	18	0	0	0	1	0	0	0	0	4	1	0	0	0	0	0	0
ASV_007020	0	1	1	1	1	1	0	0	2	0	0	2	0	1	0	0	0	0	1	1	5	0	0	0	0	1	1	1	0	0	2	0	2	1	0	2	0	0	0	4	3	0	0	1	1	0	0	1	0
ASV_006634	1	2	1	0	3	13	1	1	3	6	1	2	0	3	0	0	2	1	4	0	0	0	0	0	2	2	0	2	2	0	2	0	1	1	0	0	0	0	0	2	1	2	0	2	0	0	1	5	1
ASV_001278	0	4	7	2	0	0	0	0	0	0	0	0	0	0	0	4	0	2	0	5	3	3	0	0	2	0	2	0	0	0	0	0	1	0	0	0	0	0	0	0	0	0	1	0	0	0	0	0	0
ASV_001307	2	0	0	0	0	1	0	4	8	0	0	1	3	1	0	0	1	0	4	0	2	0	0	0	0	0	1	0	0	1	1	0	8	6	0	0	0	1	1	10	0	1	0	2	0	1	0	7	1
ASV_002534	0	0	0	3	0	0	0	2	2	0	5	1	0	3	1	4	1	0	0	1	3	1	6	1	0	0	0	3	0	0	1	0	1	1	1	0	0	0	0	3	1	0	1	1	1	0	2	0	2
ASV_006970	0	0	0	4	0	0	0	0	0	0	1	0	2	1	1	0	0	2	1	1	0	0	0	0	2	0	0	0	0	2	1	0	0	0	1	1	3	2	0	0	0	0	0	0	0	3	2	4	7
ASV_005180	0	0	0	0	0	2	2	1	4	3	0	0	0	0	8	0	8	0	0	0	0	0	0	0	0	0	5	0	19	9	0	1	0	3	0	17	0	0	1	8	1	3	1	4	1	1	0	5	2
ASV_001683	2	0	0	0	1	1	0	3	5	0	1	0	1	1	0	0	2	2	2	0	1	0	0	1	3	0	2	0	0	3	1	2	4	0	2	1	2	1	0	1	1	2	3	2	1	0	0	0	1
ASV_002625	0	0	1	0	0	1	1	0	2	1	2	0	0	1	1	0	0	2	0	0	0	0	0	0	3	0	0	0	2	5	0	0	0	2	0	1	0	2	1	2	0	0	0	1	0	0	0	0	1
ASV_001309	1	0	0	0	0	0	0	1	0	0	0	0	0	0	0	0	0	0	0	0	0	0	0	0	0	0	0	0	1	0	0	0	0	0	0	1	0	0	0	0	0	6	0	0	0	0	0	1	0
ASV_001308	0	0	0	0	0	0	0	1	0	0	0	0	0	0	0	0	0	0	0	0	0	0	0	1	2	1	0	0	3	0	1	6	0	0	0	12	0	0	0	0	8	2	0	0	0	0	0	0	0
ASV_002749	1	0	0	0	0	0	0	3	0	0	1	0	0	0	0	0	0	0	1	0	0	0	0	0	3	1	0	0	0	0	0	0	0	0	0	0	0	0	0	0	1	0	0	0	0	0	0	0	0
ASV_002253	0	1	0	0	1	1	0	0	5	1	2	0	0	0	0	0	0	1	0	1	2	0	1	0	1	0	2	0	1	1	0	3	3	0	1	1	0	2	0	0	0	0	1	1	1	0	0	1	0
ASV_003848	0	0	0	0	0	0	0	0	0	0	1	0	0	0	0	0	0	0	0	0	0	2	1	0	0	0	0	0	0	0	0	0	0	0	0	0	0	0	0	0	0	1	0	0	2	0	0	0	1
ASV_006974	0	1	0	1	0	0	0	0	1	0	1	0	0	0	0	0	0	0	0	0	1	0	0	2	0	1	0	0	0	2	0	0	0	0	0	0	0	0	0	1	0	0	1	0	0	0	0	0	0
ASV_006896	0	0	0	1	0	1	1	10	5	0	3	2	0	3	0	1	0	0	0	0	1	7	5	1	0	0	1	3	0	0	0	1	1	2	0	0	1	0	0	0	3	4	1	0	0	0	0	0	1
ASV_003784	0	0	0	0	3	1	0	0	0	0	0	0	0	0	0	0	1	2	1	2	4	0	1	0	4	0	0	0	2	0	0	0	2	2	1	1	0	0	1	3	0	1	0	1	2	0	0	0	0
ASV_001298	0	0	0	0	0	0	0	0	17	0	0	0	0	0	3	0	3	0	2	0	0	0	1	0	0	0	0	0	0	0	0	1	0	5	0	0	0	0	0	8	5	0	0	0	6	0	3	1	0
ASV_001329	0	1	2	2	0	2	1	1	2	0	2	0	3	0	1	1	0	0	1	0	0	3	1	3	0	0	1	0	0	1	2	0	3	2	1	1	0	1	0	3	0	0	0	3	0	0	4	3	0
ASV_001661	0	0	0	3	5	0	1	0	0	0	0	0	0	0	0	0	1	1	2	0	2	1	0	0	1	0	0	0	1	0	1	0	0	0	0	0	0	0	0	0	0	0	0	0	0	0	0	0	1
ASV_001734	1	1	4	1	0	2	0	5	0	0	5	4	0	1	1	0	2	2	1	1	1	2	2	5	1	0	0	1	1	1	2	0	0	0	1	1	0	0	2	1	1	0	0	2	6	0	2	1	3
ASV_003026	0	0	0	3	0	0	3	0	0	0	0	0	0	1	0	0	0	0	0	0	8	0	0	0	0	0	0	0	0	2	0	0	3	0	0	0	1	0	0	0	0	0	4	0	0	0	0	0	0
ASV_005352	2	7	0	0	0	4	0	0	4	0	0	0	1	2	6	0	0	2	5	3	1	0	0	0	5	1	0	0	2	1	1	2	7	2	3	6	2	0	1	2	2	0	1	0	1	0	2	0	2
ASV_001346	0	0	0	0	0	0	0	0	3	0	0	0	1	0	2	0	1	0	0	0	0	0	0	0	0	0	0	0	0	0	3	4	0	9	0	0	0	0	0	8	22	0	0	1	0	0	0	0	0
ASV_005918	3	1	1	3	1	0	0	0	1	0	1	0	1	0	0	0	5	0	2	2	0	0	1	2	1	0	2	1	0	0	1	0	1	1	1	1	1	0	0	1	2	0	0	0	1	0	0	0	1
ASV_006149	0	11	0	1	1	0	2	1	0	0	4	5	1	1	10	0	0	1	0	0	0	0	0	1	1	1	0	0	0	6	1	2	0	0	1	3	3	0	0	0	0	1	0	0	0	2	1	7	1
ASV_004683	6	1	5	4	6	0	0	0	3	1	1	1	1	2	0	0	4	1	6	0	1	0	0	0	8	0	3	0	1	1	5	2	3	2	0	4	0	0	0	3	2	0	0	0	0	0	0	1	0
ASV_004218	0	0	0	0	0	0	2	0	3	0	0	0	0	0	0	0	0	2	1	1	3	0	0	0	0	0	3	0	0	1	0	0	0	3	0	1	0	0	0	3	0	0	0	0	0	1	0	0	0
ASV_007060	1	1	5	1	2	1	0	0	2	2	0	0	0	3	1	0	1	1	1	3	3	2	0	1	0	1	0	0	1	1	1	0	3	2	4	0	3	1	2	2	3	1	1	5	0	0	0	2	1
ASV_002455	1	1	0	2	1	0	1	2	7	1	0	3	1	1	1	0	0	0	0	0	7	0	0	0	0	1	0	0	3	0	1	0	1	1	0	5	0	0	0	1	1	2	0	1	2	0	1	0	0
ASV_005341	0	0	3	0	0	0	0	1	2	0	2	1	1	0	0	0	0	1	0	0	0	0	1	3	0	1	0	2	5	1	1	4	3	1	0	3	0	0	0	0	0	1	1	0	0	1	0	0	4
ASV_004820	4	1	0	1	0	0	0	0	11	5	6	0	12	1	2	0	3	1	0	1	0	1	0	0	1	2	0	0	1	1	1	1	0	1	1	2	0	2	1	5	0	1	0	1	3	0	2	1	3
ASV_001431	0	0	0	0	0	0	2	0	0	0	0	0	0	0	0	0	0	0	0	0	0	0	0	0	1	0	0	0	0	3	0	0	0	0	0	3	0	0	0	1	0	1	0	1	0	0	0	3	2
ASV_003537	1	1	0	2	0	2	2	0	1	1	1	1	0	3	1	1	5	0	1	3	0	7	0	1	1	0	1	1	2	3	4	2	4	2	0	7	1	0	1	3	0	5	1	2	1	1	1	4	3
ASV_002436	1	0	0	0	0	0	2	0	1	0	0	0	0	0	1	0	2	0	0	0	0	0	0	0	1	0	0	0	0	0	0	0	0	0	0	0	0	0	0	1	0	0	0	0	0	0	0	0	0
ASV_001290	1	0	0	0	0	0	0	0	1	0	0	0	0	1	5	0	2	1	2	2	0	1	0	0	0	0	2	0	4	2	0	1	0	0	11	5	0	0	3	0	1	0	0	1	0	0	0	0	0
ASV_001302	1	0	1	0	1	1	0	0	0	0	0	0	0	0	0	1	0	0	0	0	0	1	4	7	12	19	0	0	0	0	0	0	0	11	0	8	0	68	0	0	0	7	0	0	1	5	0	0	0
ASV_001203	0	0	0	0	0	0	0	0	0	0	0	0	0	0	0	0	0	0	0	0	0	0	0	0	0	0	0	0	0	0	0	0	0	0	0	0	0	0	0	0	1	0	0	0	0	0	0	0	0
ASV_001301	0	4	3	5	0	0	2	0	0	1	0	1	0	0	1	6	0	1	0	2	4	5	0	0	3	0	6	2	0	0	0	0	0	0	0	0	0	0	0	0	0	0	3	0	0	0	0	0	0
ASV_003386	1	1	0	0	0	0	0	1	3	0	0	1	0	2	0	0	7	1	0	0	6	0	0	0	0	0	0	0	1	4	0	1	1	2	0	0	0	0	0	6	2	0	0	0	0	0	0	0	0
ASV_007110	0	0	1	1	0	0	2	0	0	0	0	0	0	0	0	0	0	0	0	0	1	0	0	0	1	0	1	0	1	1	0	0	0	0	0	0	1	0	0	0	0	0	0	0	0	0	0	0	0
ASV_001804	0	2	0	1	2	1	0	1	3	3	1	4	0	1	2	2	3	1	2	3	1	2	2	2	2	0	3	1	4	2	2	4	2	2	5	1	3	1	1	4	0	2	3	0	0	0	0	2	2
ASV_005769	5	1	1	0	2	1	4	0	5	0	3	1	0	0	2	0	1	3	4	2	0	0	3	2	5	0	1	2	2	2	0	0	0	0	4	1	1	4	0	2	3	0	3	4	4	1	0	0	2
ASV_001423	1	0	2	0	0	0	0	0	0	0	0	0	0	0	0	2	0	0	0	0	0	0	0	0	1	0	0	0	0	0	0	0	0	1	1	0	0	0	0	0	1	0	0	0	0	0	0	0	0
ASV_006915	0	0	0	0	0	0	0	0	1	1	0	0	3	3	0	0	3	1	0	2	0	0	0	0	2	0	2	0	3	1	8	0	0	0	0	5	0	1	0	0	0	1	1	2	0	0	0	5	0
ASV_007170	4	1	0	0	0	0	2	0	3	1	0	1	1	1	0	0	0	0	3	3	4	0	0	1	0	0	0	0	5	0	0	0	0	1	0	2	2	0	0	2	1	1	1	1	0	0	0	1	0
ASV_006035	0	1	0	0	3	2	0	2	1	0	0	2	0	2	0	1	0	1	0	0	3	1	1	1	1	0	4	1	0	2	0	2	0	1	1	0	0	0	0	6	3	2	1	0	0	0	0	0	2
ASV_001284	0	0	0	1	0	1	0	3	7	4	9	0	2	2	1	0	5	1	0	0	0	1	0	0	0	0	1	5	0	0	1	0	2	5	0	1	0	3	1	1	1	3	4	4	1	0	6	0	1
ASV_001330	0	0	0	0	0	0	0	0	7	0	0	0	0	0	0	0	0	0	0	0	0	0	5	0	0	0	6	0	0	0	0	0	0	1	0	0	0	0	0	0	0	0	0	0	2	2	2	3	1
ASV_001286	0	0	0	0	0	0	0	0	0	0	0	0	0	3	0	0	0	0	0	0	0	6	0	0	0	0	6	0	1	2	0	2	6	0	0	15	11	0	0	0	0	0	5	5	0	0	0	10	1
ASV_006838	0	0	1	0	5	1	2	0	2	1	3	0	1	5	4	0	5	0	1	1	2	0	3	0	0	1	1	0	3	2	0	0	2	1	1	0	0	1	0	3	0	0	0	1	1	0	2	0	0
ASV_006905	0	0	0	0	0	0	1	1	2	3	0	0	0	0	0	0	3	0	0	0	0	4	1	1	1	2	2	0	2	1	0	1	0	1	0	7	3	0	0	2	2	1	0	5	0	0	1	11	1
ASV_001392	0	0	0	0	0	0	3	0	30	3	0	0	0	0	1	0	0	1	1	1	0	0	0	0	1	0	0	0	4	0	0	0	0	2	0	5	0	0	0	2	1	1	2	1	0	0	0	0	0
ASV_006508	2	0	0	0	0	1	2	2	6	1	1	2	0	2	0	1	2	0	0	2	1	1	1	3	0	0	0	5	2	1	2	0	1	3	0	5	0	0	0	0	3	0	0	1	0	0	1	1	2
ASV_001364	0	0	0	0	0	0	0	0	0	0	0	0	0	0	0	0	0	0	0	0	0	0	0	0	5	0	0	0	0	2	0	1	0	0	0	3	5	0	0	0	0	0	0	0	2	0	2	0	1
ASV_004996	9	0	0	0	0	0	0	1	0	0	1	0	0	0	0	0	0	0	4	0	0	3	0	1	8	5	0	0	0	0	0	0	0	0	0	0	0	0	0	0	1	1	0	0	5	0	1	0	0
ASV_001289	0	0	0	0	0	0	1	0	0	0	0	0	0	0	0	0	0	0	0	0	0	0	0	2	0	0	0	0	0	1	0	0	0	0	0	3	5	1	0	2	0	0	2	0	1	4	1	2	1
ASV_007246	2	1	1	4	0	0	2	0	0	0	0	7	0	1	0	0	5	3	4	4	8	0	0	1	1	2	0	0	0	2	0	0	0	0	1	1	0	0	1	2	0	0	0	0	0	0	0	0	0
ASV_003597	3	0	5	0	3	1	2	0	3	0	1	2	0	0	4	0	0	6	0	0	0	0	0	2	3	0	0	3	2	2	0	0	0	0	4	2	0	2	0	0	0	0	5	0	3	1	3	2	2
ASV_004622	2	1	0	0	0	0	1	0	0	1	0	1	2	0	0	0	1	2	3	1	4	0	0	1	1	0	4	0	1	3	3	0	0	1	0	3	0	1	0	0	1	2	0	1	0	0	0	0	0
ASV_006340	0	0	2	0	0	0	0	0	1	0	1	0	2	0	0	0	0	0	0	0	0	0	2	0	1	1	2	0	3	1	0	0	0	1	0	3	1	0	1	0	0	0	0	0	0	1	0	0	1
ASV_005829	0	0	2	1	2	1	0	1	2	3	0	0	2	2	0	0	4	0	1	1	3	6	0	1	3	1	9	2	0	2	1	0	1	2	4	4	5	0	2	4	0	0	0	2	4	0	3	1	1
ASV_006971	6	3	0	0	0	3	0	0	2	7	0	1	0	3	1	0	2	4	3	2	0	0	0	1	3	0	0	0	0	5	0	1	3	3	0	0	0	0	0	6	2	0	0	5	0	1	0	1	0
ASV_001764	2	1	1	4	2	0	4	0	1	1	4	2	0	1	3	0	2	2	1	3	1	0	2	1	1	1	2	0	1	0	0	2	0	2	3	2	0	0	1	4	4	0	2	0	2	1	0	3	0
ASV_001940	6	2	0	0	1	2	1	0	0	0	2	0	0	4	3	0	1	1	2	1	0	2	1	1	1	0	8	3	1	1	0	4	0	0	1	10	2	0	1	0	1	2	3	0	6	0	5	7	2
ASV_004278	3	1	1	1	0	2	0	0	0	0	0	0	0	0	4	0	2	1	2	0	1	0	0	2	3	2	0	3	1	0	2	1	1	2	1	1	0	0	0	0	2	0	0	0	2	1	2	1	1
ASV_003789	4	2	0	2	1	0	0	1	1	0	0	0	0	1	0	0	2	2	2	1	8	0	0	1	1	2	0	0	5	0	0	0	1	0	0	3	0	0	0	0	0	0	0	2	0	0	0	0	0
ASV_001526	0	0	0	2	1	1	0	1	2	1	0	1	0	3	1	0	0	1	1	0	1	0	1	0	1	1	2	0	0	0	0	0	0	0	1	0	0	0	1	1	0	1	1	1	0	0	0	0	0
ASV_001460	0	0	0	1	0	0	0	0	1	0	0	0	0	0	0	0	0	0	0	0	3	0	0	0	1	0	0	0	0	0	0	0	0	1	0	0	0	0	0	0	3	0	0	0	0	0	0	0	0
ASV_001313	0	0	0	0	0	0	0	0	0	0	0	0	0	0	0	0	0	0	0	0	0	0	0	1	0	0	0	0	0	0	0	0	0	0	0	0	0	0	0	0	0	0	0	0	0	0	0	0	0
ASV_005209	0	0	0	0	0	1	2	0	4	1	0	0	2	0	0	0	2	1	4	1	0	0	0	1	0	0	1	0	0	1	0	0	0	1	0	5	2	1	0	0	1	0	2	0	1	0	0	0	1
ASV_006960	2	3	6	0	3	1	2	0	2	0	0	1	0	1	0	0	3	5	1	0	0	2	3	0	5	0	1	4	1	2	0	0	0	0	9	3	1	0	2	2	10	1	1	4	1	3	0	0	0
ASV_001305	0	0	0	12	1	3	0	0	0	0	0	0	0	0	0	0	5	0	0	0	4	0	0	0	0	0	0	2	0	0	0	0	0	0	0	0	0	0	0	0	0	1	0	0	0	0	1	0	0
ASV_001536	2	1	0	0	0	1	0	0	0	0	0	2	1	0	0	0	1	1	1	1	0	1	0	0	2	1	4	0	3	0	0	2	0	0	1	7	2	0	1	1	2	3	0	2	1	0	1	4	4
ASV_003199	0	0	0	0	0	1	2	0	2	0	0	0	1	0	1	0	1	0	4	2	2	0	0	0	0	0	0	0	2	1	0	0	1	2	1	2	2	0	0	2	0	0	0	3	0	0	0	1	1
ASV_001765	2	0	1	1	0	0	0	0	3	0	1	0	0	0	2	0	0	1	0	3	0	2	1	3	0	0	1	0	0	2	1	2	3	0	0	4	0	2	1	0	0	0	1	2	6	4	1	5	2
ASV_001249	53	0	0	0	0	0	0	0	0	0	0	0	0	0	1	0	0	0	0	0	0	38	0	0	0	1	17	0	0	0	0	0	0	0	0	0	0	0	0	0	0	0	0	0	0	0	0	0	0
ASV_001922	4	6	4	1	2	1	0	0	2	0	2	3	0	3	8	0	1	2	0	10	4	0	0	0	4	4	2	6	5	3	0	3	2	1	6	0	0	3	2	1	3	1	3	3	0	0	0	4	2
ASV_004233	0	0	0	0	0	0	0	0	3	0	4	2	0	0	9	0	0	2	0	0	0	1	2	4	2	0	4	0	0	0	0	0	0	2	1	1	5	0	1	3	3	0	4	0	8	8	3	4	6
ASV_004641	0	0	0	0	0	0	0	0	0	0	0	0	0	0	0	0	0	0	0	0	0	0	0	0	0	0	0	0	0	0	0	0	0	0	0	0	0	0	0	0	0	0	0	0	0	0	0	0	0
ASV_002889	0	1	0	0	0	0	0	0	0	0	0	0	0	0	0	0	0	4	2	2	1	0	0	1	1	1	0	0	3	2	1	2	0	3	0	2	0	0	0	0	2	0	0	0	0	0	0	0	0
ASV_001361	0	1	0	1	0	0	0	0	2	1	1	0	0	7	1	0	0	1	0	6	0	0	0	0	4	4	1	0	0	0	0	0	4	1	19	0	0	0	0	6	1	0	0	0	0	0	0	2	0
ASV_001974	1	0	0	1	2	1	1	0	3	2	3	0	2	3	0	1	2	1	0	6	3	1	4	1	2	1	0	1	1	5	4	0	2	0	3	2	2	0	0	0	1	0	1	0	0	3	0	5	0
ASV_006119	0	0	0	1	0	0	0	3	0	0	0	1	0	0	1	0	2	1	0	1	0	0	0	0	0	0	0	0	2	0	0	1	0	1	0	2	0	0	0	1	2	0	0	4	0	0	0	1	3
ASV_006116	1	0	0	0	0	0	1	0	0	0	0	1	0	1	0	0	3	0	0	0	1	1	0	0	2	0	0	1	2	0	1	0	0	0	0	1	0	0	0	1	0	0	0	3	0	0	1	2	0
ASV_001345	1	0	0	2	1	0	0	1	5	1	1	0	1	0	0	0	0	0	0	0	0	0	0	0	0	0	0	0	0	1	2	0	0	2	0	1	0	6	0	2	0	2	0	11	1	0	0	2	1
ASV_004605	0	0	0	2	1	0	0	1	0	0	0	0	0	0	0	0	2	1	2	0	6	0	0	0	2	1	0	0	0	0	0	0	0	0	0	0	0	1	0	2	0	0	0	0	0	0	0	0	0
ASV_006106	0	0	0	0	0	1	0	0	0	0	0	0	0	1	1	0	1	0	0	0	2	1	0	1	1	0	0	0	1	0	0	0	0	0	0	0	0	0	0	1	0	0	0	1	0	0	2	1	1
ASV_005503	0	0	1	0	1	0	0	0	0	0	0	2	2	6	1	0	2	2	1	2	4	0	0	0	0	0	0	0	1	1	0	0	4	0	0	0	0	0	0	1	0	2	2	1	0	1	0	0	0
ASV_006362	3	0	0	0	0	2	3	0	0	2	0	2	0	1	0	0	5	1	2	1	1	1	0	0	3	1	2	0	1	0	1	2	0	1	1	7	0	0	0	1	1	0	1	5	1	0	1	9	1
ASV_005081	1	5	0	0	0	0	0	0	7	2	0	0	1	0	0	0	2	3	0	7	0	1	1	1	0	1	0	0	4	3	0	1	0	3	0	8	0	0	0	1	0	0	0	0	0	0	1	0	0
ASV_006661	0	1	1	2	1	0	1	0	0	2	1	0	0	0	0	1	0	0	0	0	0	0	0	0	1	1	0	0	0	0	0	0	0	0	0	3	0	0	0	2	5	0	3	2	0	0	0	0	0
ASV_006931	1	1	0	0	1	1	2	3	0	0	0	0	1	2	0	0	5	0	1	1	1	1	1	1	2	0	0	0	1	1	1	2	0	0	0	1	0	1	0	0	0	1	0	0	0	1	0	3	0
ASV_001312	0	0	0	12	2	4	0	0	0	0	0	0	0	0	2	0	10	6	0	8	1	0	0	0	0	0	0	0	0	3	0	0	0	0	0	0	0	0	12	0	0	0	0	0	0	0	0	0	0
ASV_001324	0	0	0	0	0	0	0	0	0	0	0	0	0	0	0	0	0	0	0	0	0	0	2	0	1	0	0	0	3	0	0	4	0	0	0	6	0	0	0	0	3	1	0	0	0	0	0	2	1
ASV_002831	2	1	0	0	0	0	0	0	0	2	0	0	2	0	0	0	3	3	0	0	4	0	0	0	0	0	2	0	6	2	1	0	0	2	0	6	0	0	1	1	1	0	0	0	0	0	0	0	0
ASV_004076	0	0	2	0	3	0	1	0	10	0	1	0	0	0	1	0	2	2	0	1	4	1	0	0	1	0	0	0	1	2	0	0	0	1	1	0	0	1	0	0	0	0	0	2	0	0	0	0	0
ASV_002942	0	0	0	0	0	5	2	2	1	0	2	0	0	2	0	0	2	2	3	1	4	2	2	1	1	0	0	6	0	5	0	0	0	2	0	2	0	0	0	3	0	1	0	1	0	1	0	0	0
ASV_003455	0	0	0	0	1	0	2	0	0	0	0	1	0	0	0	0	1	0	2	2	0	0	1	0	0	0	1	1	0	4	0	0	0	0	0	4	0	0	0	0	2	0	0	0	0	1	0	1	0
ASV_003572	2	0	0	0	0	1	4	5	13	0	0	0	2	0	0	0	0	0	1	1	1	1	1	0	0	0	1	1	1	1	4	2	1	12	0	2	0	0	0	13	2	1	4	0	0	0	0	0	0
ASV_003635	0	1	2	1	0	2	0	0	3	0	1	1	1	0	0	0	0	0	1	1	0	0	1	1	1	1	0	0	0	2	0	0	0	0	0	1	0	0	0	0	0	0	0	0	1	0	1	0	0
ASV_001332	0	0	0	0	0	0	0	0	0	0	0	0	0	0	0	0	0	0	0	0	0	0	0	0	0	0	0	0	0	0	0	0	0	0	0	0	0	0	0	0	0	0	0	0	0	0	0	0	1
ASV_004119	2	1	0	4	1	0	0	0	2	2	5	0	1	1	1	2	0	0	0	2	2	1	0	1	0	0	0	0	0	0	4	2	2	0	0	2	0	0	0	2	0	1	1	0	1	1	1	1	1
ASV_004538	0	2	0	0	0	0	0	1	2	0	0	0	6	0	0	0	4	0	0	0	1	0	0	0	0	0	0	0	1	1	2	0	0	2	0	2	0	0	3	0	0	0	0	2	0	0	0	0	0
ASV_005562	4	0	1	0	0	0	0	1	1	2	0	0	6	1	0	0	16	0	3	2	3	0	0	2	0	0	1	0	2	0	0	0	0	0	0	5	0	0	0	0	1	1	1	1	1	0	0	0	0
ASV_002146	0	1	0	0	3	0	1	0	1	0	0	1	0	0	2	0	1	0	0	1	0	0	0	0	1	0	0	0	1	0	0	0	1	0	0	2	1	0	0	0	0	0	1	0	0	0	0	0	0
ASV_006361	1	0	1	0	0	0	0	0	1	0	0	2	0	0	0	0	1	2	0	0	2	0	0	0	0	0	1	0	0	1	0	1	1	2	0	1	0	0	0	9	2	0	0	0	0	0	0	1	0
ASV_002509	0	4	4	4	2	4	0	1	0	0	0	3	0	7	0	0	3	0	0	1	0	0	0	0	0	1	0	0	0	4	0	0	6	0	0	0	0	0	1	0	0	1	2	4	1	0	0	0	1
ASV_005796	3	2	0	0	0	1	2	0	0	0	2	3	0	1	0	0	1	3	4	0	0	0	0	0	0	0	1	3	2	5	1	4	0	0	1	8	1	0	1	0	5	2	0	0	2	1	0	3	1
ASV_002258	0	1	0	0	1	0	0	0	0	0	0	0	0	0	0	0	6	0	0	2	1	0	0	0	0	0	1	0	0	1	0	0	1	0	0	0	0	0	0	0	1	1	0	1	0	0	0	0	0
ASV_006430	0	0	0	2	1	0	0	0	0	1	0	2	0	1	0	0	2	0	4	0	1	2	0	0	0	1	0	0	1	0	0	0	0	3	0	2	0	0	0	3	1	1	0	2	1	0	0	1	3
ASV_006820	0	0	0	0	1	0	0	0	6	0	5	4	0	0	12	0	2	1	0	0	0	2	1	2	2	2	2	0	0	0	0	0	0	0	9	4	2	0	2	3	2	0	4	0	6	0	0	5	1
ASV_001347	0	0	0	0	0	0	0	0	0	0	17	0	0	0	0	0	0	1	0	0	1	1	0	0	0	0	1	0	5	0	0	0	0	0	1	12	0	0	0	0	0	0	0	0	1	0	0	0	0
ASV_001316	0	0	0	5	0	4	0	0	0	0	1	0	0	0	1	0	6	0	0	0	6	0	0	0	0	0	0	3	0	0	0	0	0	0	0	0	0	0	1	0	0	0	0	0	0	0	1	0	2
ASV_001318	1	0	0	0	0	3	0	0	0	0	0	0	0	0	5	0	5	0	0	2	0	0	0	0	0	0	0	0	0	1	0	0	2	0	1	0	0	2	1	2	8	0	0	0	0	0	0	0	0
ASV_005229	2	4	2	0	2	1	0	0	4	0	3	2	0	0	4	0	1	4	2	4	0	0	0	4	2	2	1	2	3	1	0	0	0	0	6	9	1	1	1	2	2	0	2	1	3	2	0	1	1
[truncated: 5,215 more rows]
[truncated: 757 more columns]
