# Supplementary material for: Assessing the drivers of gut microbiome composition in wild redfronted lemurs via longitudinal metacommunity analysis
Source: Sci Rep. 2022 Dec 12;12:21462. doi: 10.1038/s41598-022-25733-x (PMC9744850; doi:10.1038/s41598-022-25733-x)
Supplement: Supplementary file 5 — Supplementary Table S6. [file 41598_2022_25733_MOESM5_ESM.xlsx]

## Sheet: Sheet1
Supplementary Table 6. ASVs obtained for the 18S rRNA amplicon sequencing.
OTU	89_Jac_0518_18S	180_Bor_0518_18S	208_Taj_0618_18S	229_Mon_0618_18S	101_Goz_0518_18S	102_May_0518_18S	103_Cai_0518_18S	104_Luc_0518_18S	105_Bon_0518_18S	106_Tor_0518_18S	115_Pin_0518_18S	117_Tor_0518_18S	118_Bon_0518_18S	119_Goz_0518_18S	120_May_0518_18S	121_Luc_0518_18S	158_Cai_0518_18S	159_May_0518_18S	160_Goz_0518_18S	161_Pin_0518_18S	184_Bon_0518_18S	186_Pin_0518_18S	187_Tor_0518_18S	213_Tor_0618_18S	214_May_0618_18S	215_Pin_0618_18S	216_Luc_0618_18S	217_Bon_0618_18S	218_Tor_0618_18S	219_Cai_0618_18S	220_Goz_0618_18S	242_Bon_0618_18S	243_Tor_0618_18S	244_Cai_0618_18S	245_Luc_0618_18S	246_May_0618_18S	247_Pin_0618_18S	267_Bon_0618_18S	268_Tor_0618_18S	269_Luc_0618_18S	270_Pin_0618_18S	271_Cai_0618_18S	272_May_0618_18S	299_Tor_0718_18S	300_Cai_0718_18S	301_Pin_0718_18S	302_Goz_0718_18S	303_May_0718_18S	304_Bon_0718_18S
ASV_001806	1	10603	2373	2523	6509	16822	19332	24127	926	38303	13990	8993	4338	7522	2827	12457	32584	12471	3209	15076	9	24268	3305	23468	34527	16556	13011	11	10215	9273	1687	5	8	1375	4519	5	517	6644	4553	39092	12924	31335	13410	8533	16671	24307	2367	46076	4
ASV_000015	1	711	1162	1930	4895	62968	28623	47208	358	4746	3313	10650	1421	260	598	21620	21584	3752	1554	1895	0	2661	452	402	6923	641	950	2	157	290	1230	3	408	324	6552	90	338	13035	6565	19118	5539	8535	2469	13835	1535	9824	1380	6202	3
ASV_000005	1	416	12448	63	21	5	8	4762	39194	1047	13108	855	2022	290	2	110	5	16215	4	13	15234	13351	767	13045	3	11790	1014	11036	9788	1	372	4	46	27	1565	11	6096	164	218	2121	26	103	2	65	76	6	152	30	894
ASV_000018	1435	393	5679	14020	1476	1563	1126	4667	5437	10081	4653	1932	1209	188	247	1613	4384	1502	2095	2617	8355	2692	1403	8289	4029	3701	1375	14454	4673	699	3098	3051	4935	6765	15165	3321	3720	11881	9472	16108	8134	4039	3152	3644	1511	9152	3722	7832	5261
ASV_000004	19	22126	106	194	5	90	4812	1559	112	184	60	10	116	5	11	7	24	24501	185	57	307	107	37258	452	127	1081	9	1044	166	36	42	48	27153	13298	95	302	56	186	308	319	35	64907	84	27767	57636	67	25424	1310	18473
ASV_000009	1351	1881	1357	0	2400	1091	3156	1263	653	3221	497	1668	559	1213	417	625	4039	2467	3917	2675	23045	5448	15703	4446	4470	20498	1916	3994	2770	19788	53525	562	26029	12727	9596	6791	2938	744	1542	158	558	312	324	116	93	987	58	346	54
ASV_000001	0	0	0	0	30	12	6	17527	315	2	0	1	0	0	0	1	0	2	0	0	0	0	2	0	0	0	0	0	0	0	3	1	0	0	0	0	0	0	2	0	0	0	0	0	0	0	0	4	0
ASV_000002	18	823	0	8	0	0	0	1	0	0	0	0	0	0	0	0	0	0	0	0	0	0	0	0	0	0	0	0	0	0	1	183	50	7	1634	342	9	15	0	0	0	0	0	5	0	0	0	0	0
ASV_000006	0	0	0	0	0	6	17	10	7	5	0	6	2	0	2	498	0	2	41	2	3116	0	1	0	0	0	0	10	0	0	0	0	0	2	0	0	0	0	0	0	0	0	0	0	0	0	0	0	0
ASV_000020	3462	0	0	0	8869	14886	42	4	43	144	1197	5	2047	384	958	3	2	0	0	22	0	0	0	0	0	0	0	0	0	0	0	0	0	1	0	0	0	0	0	0	0	0	0	0	0	0	0	0	0
ASV_000014	72	1861	2	14	0	0	0	1	0	0	0	0	0	0	0	0	0	0	0	0	0	0	2	0	0	0	0	0	0	0	0	87	40	2	166	203	15	3	27	0	0	0	9	0	0	0	0	2	0
ASV_000010	16742	766	509	919	365	3241	2867	211	11549	253	138	356	24516	1447	369	1939	514	262	97	228	2817	14	29	17	277	59	27	336	7	10	176	1782	89	39	1737	48	213	1480	608	245	12	77	282	76	123	290	129	396	7432
ASV_000011	0	0	0	0	0	0	0	0	0	0	0	0	0	0	0	0	0	0	0	0	0	0	0	0	0	0	0	0	0	0	0	0	0	0	0	0	0	0	0	0	0	0	0	0	0	0	0	0	0
ASV_000017	2	0	0	0	1	0	0	0	0	0	0	0	9801	0	0	0	0	0	23	28	0	0	0	0	0	0	0	0	0	0	0	0	0	0	0	1	0	0	0	0	0	0	0	0	0	0	0	0	0
ASV_000003	0	15	7	26	0	0	2	0	1	1	0	0	0	0	1	0	0	29	0	0	0	1	11	361	493	178	40	365	61	170	62	650	816	147	1267	392	234	1635	2227	590	1045	1578	2854	1740	1823	849	681	17883	5960
ASV_000008	0	0	0	0	1	1	0	0	0	0	0	0	0	0	0	0	0	0	0	0	1	0	0	25	0	0	5	0	1	0	0	67	3	0	0	1	9269	416	230	108	467	230	75	0	0	1	0	0	0
ASV_000019	104	36	731	392	95	78	77	427	160	546	1064	2071	194	28	102	833	19621	807	1492	861	2113	1065	889	3306	1259	1424	277	1521	571	276	1254	466	1769	240	1697	878	880	136	236	99	328	46	121	284	113	403	175	501	243
ASV_000025	0	0	4	0	0	0	0	1	0	0	0	1	0	0	0	0	0	0	1	0	0	0	0	0	0	0	0	0	0	0	0	1	0	0	1	4	0	0	0	0	0	0	0	0	2	0	1	2	0
ASV_000013	0	0	0	0	0	0	0	0	0	0	0	0	0	0	0	0	22	0	0	0	0	0	0	0	0	0	0	0	0	0	0	0	0	0	1	0	0	0	0	0	0	0	0	0	0	0	0	0	0
ASV_000024	0	0	692	2372	0	0	0	0	0	0	0	0	0	0	0	0	0	516	0	0	0	0	0	0	0	0	0	0	0	0	0	0	0	0	0	0	0	0	0	0	0	0	0	0	0	0	0	0	0
ASV_005879	0	2115	460	513	98	163	208	202	12	392	154	80	30	54	22	119	345	147	35	120	1	264	91	233	306	154	120	0	140	118	16	0	0	16	46	0	4	58	35	361	126	480	111	126	233	245	34	434	0
ASV_000007	0	0	0	0	1	1	0	0	19	0	0	0	0	0	0	0	0	0	1	0	21905	0	4	1106	510	8	248	3710	555	9	12	19	0	0	15	11	0	0	0	0	0	0	0	0	0	0	0	2	0
ASV_000040	0	0	0	0	0	0	0	0	0	0	0	0	0	0	0	0	0	0	0	0	0	0	0	0	0	0	0	0	0	0	0	0	0	0	0	0	0	0	0	0	0	0	0	0	0	0	0	0	0
ASV_000012	0	0	0	0	0	139	2	0	0	0	1	0	0	0	0	0	29	0	0	0	0	0	0	0	0	0	0	0	0	0	0	0	0	0	0	2	0	0	0	0	0	0	0	0	0	0	0	0	0
ASV_000034	0	0	0	0	0	0	0	0	3114	0	0	4	0	0	34	0	0	0	0	0	0	0	0	0	0	0	16	0	0	0	0	0	2	0	0	0	0	0	0	0	0	0	0	0	0	0	0	0	0
ASV_000039	47	0	0	0	22	32	1	0	0	17	1621	0	400	100	236	135	0	1	7	1	0	0	0	0	0	0	0	0	0	0	0	0	0	0	0	0	0	0	0	0	0	0	0	0	0	0	0	0	0
ASV_005667	0	81	13	15	23	109	117	129	6	244	116	52	32	53	29	72	175	75	20	94	1	157	69	116	203	108	91	0	83	57	12	0	0	5	30	0	2	39	29	251	77	349	72	67	171	135	21	274	2
ASV_000033	0	0	0	0	0	0	0	0	0	0	0	0	0	0	0	0	0	0	0	0	0	0	0	0	0	0	0	0	0	0	0	0	0	0	0	0	0	0	0	0	0	0	0	0	0	0	0	0	0
ASV_000021	2	2	0	0	0	0	0	1	32492	0	0	0	0	1	2	1	8	0	3	2	3	0	0	1	0	0	0	0	0	2	0	8	0	0	0	1	0	676	0	4	0	0	107	0	5	0	0	3	0
ASV_000016	246	32	22	0	33	110	178	66	28	251	182	187	437	203	733	403	0	991	39	2	4	0	1	4	0	0	1571	1	4	0	6	56	22	4	8	0	0	132	3	0	0	0	0	0	0	151	0	0	0
ASV_000055	0	0	0	0	0	0	0	0	0	0	0	0	0	0	0	0	0	0	0	0	0	0	0	0	0	0	0	0	0	0	0	0	0	0	0	0	0	0	0	0	0	0	0	0	0	0	0	0	0
ASV_005675	0	50	7	6	36	107	125	133	12	234	112	58	27	47	35	53	180	81	21	95	0	170	59	126	204	110	95	1	69	75	14	0	0	15	36	0	2	50	22	240	86	258	94	54	150	162	23	257	1
ASV_000030	0	0	0	0	0	0	0	0	0	0	0	0	0	0	0	5	0	1	0	0	1	0	0	0	0	0	0	0	0	0	0	0	0	0	0	0	0	655	25	0	203	8	6	0	0	0	86	3	3
ASV_000038	0	0	0	0	0	0	0	0	0	0	0	0	0	0	0	0	0	0	0	0	0	0	0	0	0	0	0	0	0	0	0	0	0	0	0	0	0	0	0	0	0	0	0	0	0	0	0	0	0
ASV_000048	0	0	0	0	0	0	0	0	0	0	0	0	0	0	0	0	0	2	0	0	0	0	0	0	0	0	0	0	0	0	0	0	0	0	0	0	0	0	0	0	2	0	0	0	0	0	0	0	0
ASV_000037	1	0	0	0	0	0	0	0	0	0	0	0	9858	0	0	0	0	0	0	0	0	0	0	0	0	0	0	0	0	0	0	0	0	1	0	0	0	0	0	0	0	0	0	0	0	0	0	0	0
ASV_000046	0	23	0	1	0	0	6	1	0	0	0	0	0	0	0	0	0	9	0	0	1	0	14	1	1	3	0	1	1	0	0	0	11	11	0	0	0	0	0	0	0	46	0	16	48	0	23	1	10
ASV_000058	5	18	153	486	89	313	33	72	44	28	35	87	424	59	174	231	75	69	23	88	119	1	8	13	116	4	9	53	7	1	40	306	129	0	167	3	19	93	17	110	15	2	174	7	6	120	5	20	50
ASV_000029	0	0	0	0	0	0	0	2	0	0	0	0	0	0	0	0	0	0	0	0	0	0	0	0	0	0	0	0	0	0	0	0	0	0	0	0	0	0	0	0	0	0	0	0	0	0	0	0	0
ASV_000044	0	0	0	0	17	0	0	0	0	0	6	0	0	0	0	1	0	3	11	6	1	0	12	1	153	1838	0	4	3	11	55	0	10	10	10	0	0	0	0	0	0	0	0	1	0	23	0	0	0
ASV_000022	2	0	0	0	8	1	87	55	0	4	0	0	0	0	1	0	0	1	2	0	0	0	1	0	0	0	0	0	0	0	0	0	3	0	3	0	1	0	0	1	0	0	6	0	0	0	0	0	0
ASV_000023	0	358	0	0	0	0	0	0	0	0	0	0	0	0	0	0	1	0	0	0	0	0	0	0	0	0	0	0	0	0	0	0	0	0	0	0	0	0	0	0	0	0	0	0	0	0	0	0	0
ASV_000060	0	0	0	0	0	0	0	0	0	0	0	7	0	0	0	6	0	0	0	0	0	0	0	0	0	0	0	0	0	0	0	0	0	0	0	0	0	0	0	0	0	0	0	0	0	0	0	0	0
ASV_000121	51	82	30	217	122	3	0	149	20	23	20	19	8	242	1	482	1	16	25	35	3	52	13	59	35	92	93	71	7	0	75	52	107	0	71	12	174	282	327	80	486	0	49	27	4	243	54	32	28
ASV_000026	0	0	0	0	0	0	0	0	0	0	0	0	0	0	0	0	0	0	0	0	0	0	0	0	0	0	0	0	0	0	0	0	0	0	0	0	0	0	0	0	0	0	0	0	0	0	0	0	0
ASV_000051	0	0	0	0	0	0	0	0	0	0	0	0	0	0	0	0	0	0	0	0	0	0	0	0	2	0	0	0	0	0	0	0	0	0	0	0	0	0	0	0	0	0	0	0	0	0	0	0	0
ASV_000031	0	0	126	22	0	4	0	0	841	3	4	14	0	27	6	0	46	2	12	1	0	0	0	1	0	0	1	58	0	0	5	0	0	8	0	5	3	4	110	1	59	15	3	0	9	30	13	32	37
ASV_000041	30	25	217	95	60	21	1	6	9	9	28	49	29	40	13	29	6	20	18	26	9	1	3	1	20	3	0	2	2	0	30	17	55	0	6	1	9	36	13	0	5	2	20	1	0	61	3	4	3
ASV_000032	0	0	0	0	0	0	0	0	0	0	0	0	0	0	0	0	0	0	0	0	0	0	0	0	0	0	0	0	0	0	0	0	0	0	0	0	0	0	0	0	0	0	0	0	0	0	0	0	0
ASV_002024	0	81	7	18	35	410	69	68	13	31	33	20	9	4	4	10	45	40	2	15	0	78	129	41	34	43	13	0	68	83	29	0	0	1	9	1	2	7	6	48	23	309	14	59	242	39	27	48	0
ASV_000027	0	0	205	18	28	0	0	0	0	8	88	97	0	104	0	0	0	241	98	142	0	15	14	68	0	9	0	0	9	0	59	0	45	0	0	0	10	134	21	0	91	0	0	1	0	77	48	0	0
ASV_000042	45	2	78	38	5	12	17	30	36	27	0	76	46	43	6	28	161	37	5	35	42	64	5	9	20	29	7	133	5	3	14	804	53	15	165	35	40	113	32	9	66	63	138	22	127	33	25	38	96
ASV_000028	0	8	189	67	26	0	0	0	0	10	13	16	0	120	0	0	0	118	31	34	0	1	5	8	0	0	0	0	5	0	20	0	19	0	0	0	0	28	4	0	30	0	0	0	0	27	12	0	0
ASV_000036	0	0	0	0	0	0	0	0	0	0	0	0	0	0	0	0	0	0	0	0	0	0	0	0	0	0	0	0	0	0	0	0	0	0	0	0	0	0	0	0	0	0	0	0	0	0	0	0	0
ASV_000070	0	0	0	0	0	0	0	0	0	0	0	0	0	0	0	0	0	0	0	0	0	0	0	0	0	0	0	0	0	0	0	0	0	0	0	0	0	0	0	0	0	0	0	0	0	0	0	0	0
ASV_000035	0	0	0	0	6	21	16544	0	0	1	0	0	0	1	8	4	0	0	0	0	2	0	0	0	0	0	0	0	0	0	0	0	0	0	0	1	0	2	0	0	0	0	0	0	0	0	0	0	0
ASV_000059	0	0	0	0	0	0	0	0	0	0	0	0	0	0	0	0	0	0	0	0	0	0	0	0	0	0	0	0	0	0	0	0	0	0	0	0	0	0	0	0	0	0	0	0	0	0	0	0	0
ASV_000065	0	0	0	0	0	0	0	0	0	0	0	0	0	0	0	0	0	0	0	0	0	0	0	0	0	0	0	0	0	0	0	0	0	0	0	0	0	0	0	0	0	0	0	0	0	0	0	0	0
ASV_000052	0	0	0	0	0	0	0	0	0	0	0	0	0	0	0	0	0	53	2	0	0	0	250	0	0	0	0	23	0	0	1	0	125	0	0	0	0	0	0	0	0	0	0	0	0	0	1	0	18
ASV_000043	0	0	0	0	0	0	0	0	0	0	0	0	0	0	0	0	0	0	0	0	0	0	0	0	0	0	0	0	0	0	0	0	0	0	0	0	0	0	0	0	0	0	0	0	0	0	0	0	1
ASV_000078	42	6	128	45	171	157	16	26	24	12	32	32	216	167	80	210	26	39	52	21	94	0	10	5	64	2	1	16	1	0	93	174	32	0	64	6	3	80	6	64	2	5	117	3	4	29	9	11	20
ASV_000093	114	35	5	75	118	238	0	34	17	4	31	15	109	99	49	118	0	36	142	556	98	58	3	4	0	12	21	99	0	0	12	9	4	0	9	3	18	14	16	2	22	0	19	8	0	5	41	4	11
ASV_000066	0	0	0	0	0	0	0	0	0	199	16865	0	0	0	0	0	0	0	0	0	0	0	0	0	0	0	0	0	0	0	0	0	0	0	0	0	0	0	0	0	0	1	0	0	0	0	0	0	0
ASV_000049	13	17	60	57	16	14	7	10	21	69	47	133	6	5	8	41	4708	102	154	162	382	456	138	88	99	102	35	97	43	17	120	48	235	29	263	194	248	34	23	16	40	5	14	32	11	66	18	19	13
ASV_000069	7	6	73	192	37	39	21	20	2	2	26	25	69	48	31	68	42	14	18	20	18	1	6	1	27	5	0	7	1	0	28	30	21	0	10	0	13	37	8	27	9	13	44	0	1	83	5	3	9
ASV_000053	0	32	0	49	20	38	0	0	0	0	0	0	3	3	0	0	0	1	18	3	0	0	5	0	50	0	0	0	0	0	27	0	0	0	0	41	0	23	0	0	0	0	40	1	0	0	41	90	0
ASV_000056	0	0	0	0	0	2	0	0	0	0	0	0	0	0	0	0	0	0	0	0	0	0	1408	0	0	0	0	0	0	0	13	0	0	0	0	0	0	0	2	0	0	0	0	0	0	1	0	0	0
ASV_000045	17	2	21	1	5	8	4	3	4	14	5	4	5	1	0	0	11	12	78	1	73	9	7	7	3	8	4	7	0	3	3	3	4	5	2	30	1	5	0	0	4	0	5	0	0	2	0	8	4
ASV_000050	0	0	0	0	0	0	0	0	0	0	0	0	0	0	1	0	0	0	0	0	0	0	0	0	0	0	0	0	0	0	0	1	0	14	79	0	0	30	7	4	0	0	0	18	1	0	0	0	0
ASV_000089	0	0	0	0	0	0	0	0	0	0	0	0	0	0	0	0	0	0	0	0	0	0	0	0	0	0	0	0	0	0	0	0	0	0	0	0	0	0	0	0	0	0	0	0	0	0	0	0	0
ASV_000068	0	9	11	28	1	6	13	11	52	10	0	8	71	11	6	22	69	14	9	9	101	9	4	3	26	10	5	117	0	2	5	70	54	4	33	24	6	89	40	12	6	26	171	5	31	11	28	295	54
ASV_000072	0	0	0	0	0	0	0	0	0	0	0	0	0	0	0	0	0	0	0	0	0	0	0	1	0	0	0	0	0	0	0	0	0	0	0	0	0	0	0	0	0	0	0	0	0	0	0	0	0
ASV_000095	0	0	0	0	0	0	0	0	0	0	0	0	0	0	0	0	0	0	0	0	0	0	0	0	0	0	0	0	0	0	0	0	0	11	0	0	0	0	0	0	0	0	0	0	0	0	0	0	0
ASV_000153	278	24	123	29	8	20	5	2	30	0	0	6	47	71	14	45	114	33	12	26	8	11	0	5	9	3	3	8	1	2	6	28	6	10	8	8	2	32	24	0	46	15	125	2	21	13	13	20	6
ASV_001621	0	248	37	48	4	15	7	15	1	20	10	6	1	3	2	14	15	11	5	8	0	21	4	8	20	15	10	0	16	6	1	0	0	2	1	0	1	2	5	26	9	28	7	4	13	32	0	27	0
ASV_000085	0	0	0	0	0	0	0	0	0	0	0	0	0	0	0	0	0	0	0	0	0	0	0	0	0	0	0	0	0	0	0	0	0	0	0	0	0	0	0	0	0	0	0	0	0	0	0	0	0
ASV_000074	0	0	0	0	0	0	0	0	0	0	0	0	2	429	0	5	0	0	0	0	0	0	0	0	0	0	0	0	0	0	0	0	0	0	0	0	0	0	0	0	0	0	0	0	0	0	0	0	0
ASV_000057	0	0	0	0	3	1	0	77	19	290	0	0	0	0	0	30	0	0	0	8	0	0	46	0	4	59	250	0	0	0	172	0	0	0	0	0	0	0	0	0	0	0	17	2	0	2	0	0	0
ASV_000063	0	0	0	0	0	0	0	0	0	0	0	0	0	0	0	0	0	0	0	0	0	0	0	0	0	0	0	0	0	0	0	0	0	0	0	0	0	0	0	0	0	0	0	0	0	0	0	0	0
ASV_000073	64	14	109	5	16	26	4	37	37	10	2	17	86	22	15	137	66	32	22	46	21	16	2	20	64	14	32	72	4	2	8	88	55	4	19	2	15	89	60	3	41	12	72	2	8	7	12	26	10
ASV_000090	0	0	0	0	0	0	0	0	0	0	0	0	0	0	0	0	0	0	0	0	0	0	0	0	0	0	0	0	0	0	0	0	0	0	0	0	0	0	0	0	0	0	0	0	0	0	0	0	0
ASV_003555	0	0	0	0	0	0	0	0	0	0	0	0	0	0	0	0	0	0	0	0	0	0	1858	0	0	0	0	0	0	0	9143	0	0	0	0	0	0	0	0	0	0	0	0	0	0	0	0	0	0
ASV_000061	3	4	19	30	8	15	7	7	13	24	29	60	16	5	5	13	2723	92	116	84	236	296	127	128	23	70	14	96	18	18	122	28	225	14	227	265	269	25	19	22	16	9	12	35	20	29	19	34	16
ASV_000062	0	0	0	0	0	0	0	0	0	0	0	0	0	0	0	0	0	0	0	0	0	0	0	0	0	0	0	0	0	0	0	0	0	0	0	0	0	0	0	0	0	0	0	0	0	0	0	0	0
ASV_000054	0	21	125	9	0	0	0	0	0	1	2	7	0	0	0	0	0	121	0	58	0	24	12	79	0	18	0	0	22	0	1	0	7	0	0	0	8	9	2	0	57	0	0	0	0	7	2	0	0
ASV_000064	100	114	3	0	0	0	3	39	2014	6	0	8	2	0	1	42	2200	30	820	364	124	0	3	1	67	1	13	51	0	0	0	29	0	0	0	0	0	1	0	0	0	0	0	0	0	0	0	0	0
ASV_000067	0	0	0	0	1	0	0	0	0	16	0	0	0	0	0	0	0	0	0	0	0	0	0	0	0	320	0	0	0	0	0	0	0	0	0	0	0	0	0	0	0	0	0	0	0	1907	0	0	0
ASV_000076	0	0	0	0	0	0	0	0	7	470	0	0	0	0	88	11	0	59	49	1	0	1	1	0	5	0	0	0	140	0	0	0	0	0	3	0	0	29	0	74	0	1	0	0	0	184	0	41	0
ASV_000086	0	0	0	0	0	0	0	0	0	0	0	0	0	0	0	0	0	36	0	0	0	37	0	0	0	0	0	0	0	0	0	0	0	0	0	2	0	0	0	0	0	0	0	0	0	0	0	0	0
ASV_000071	0	0	0	0	0	0	8	0	0	1	0	0	0	0	0	0	0	0	0	0	0	0	6	0	0	0	0	0	0	26	23	1	0	0	1	0	0	0	0	0	0	0	1	0	0	0	0	1	0
ASV_000080	0	0	44	20	0	0	0	0	4	0	0	0	0	0	0	0	0	0	0	0	0	2	0	0	0	0	0	0	0	0	0	0	273	0	0	0	4	0	0	0	0	0	0	0	0	0	0	0	0
ASV_000077	0	0	0	0	0	0	0	0	0	0	0	0	0	0	0	0	0	2	0	0	0	0	0	0	0	0	0	0	0	0	0	0	1	0	0	0	0	0	0	0	9200	0	5	1	0	0	0	0	1
ASV_000103	0	0	0	0	0	0	0	0	0	0	0	0	0	0	0	0	0	0	0	0	0	0	0	0	0	0	0	0	0	0	0	0	0	0	0	0	0	0	0	0	0	0	0	0	0	0	0	0	0
ASV_000084	0	0	0	0	0	0	0	0	0	0	0	0	0	0	0	0	0	0	0	0	0	0	0	0	0	0	0	0	0	0	0	0	0	0	0	0	0	0	0	0	0	0	0	0	0	0	0	0	0
ASV_000182	8	0	58	15	0	0	0	8	5	0	0	0	1	0	0	53	0	2	0	0	0	1	24	143	0	3	24	6	9	0	186	112	184	0	12	0	16	103	261	0	77	0	0	10	0	8	30	0	19
ASV_000135	2	7	56	44	31	107	4	23	8	6	11	28	119	24	37	101	26	22	12	19	54	1	5	0	18	1	1	13	3	0	16	98	23	0	39	0	4	34	5	30	2	0	47	5	1	18	2	8	8
ASV_000075	0	0	0	0	0	0	0	0	0	0	0	0	0	0	0	0	0	0	0	0	0	0	0	0	0	0	0	0	0	0	0	0	0	0	0	0	0	0	0	0	0	0	0	0	0	0	0	0	0
ASV_000179	0	3	0	0	0	0	0	0	13	3	1	0	76	0	0	0	0	0	0	0	18	9	0	0	0	13	0	40	0	0	0	298	0	0	7	0	2	51	3	0	9	0	0	0	0	6	0	0	109
ASV_000081	0	0	0	0	0	0	0	0	0	2069	0	2	0	0	0	0	0	0	0	0	0	0	0	0	0	0	0	0	0	0	0	0	0	0	0	0	0	0	0	0	0	0	0	0	0	0	0	0	0
ASV_000083	0	14	23	29	24	93	36	26	9	21	0	50	154	26	41	72	107	20	7	35	49	0	5	5	28	0	3	24	2	2	9	84	66	1	52	1	0	41	8	41	0	7	62	2	5	3	3	17	14
ASV_000082	0	0	0	0	0	0	0	0	25	2	0	0	0	0	2	0	0	2	0	11	0	321	0	0	0	0	0	0	0	0	0	0	0	0	0	423	0	0	0	0	0	0	0	0	0	0	0	0	0
ASV_000110	0	0	0	0	0	0	0	0	0	0	0	0	0	0	0	0	0	0	0	0	0	0	0	0	0	0	0	0	0	0	0	0	0	0	0	0	0	0	0	0	0	0	0	0	0	0	0	0	0
ASV_000116	127	3	0	0	0	215	0	0	0	0	0	0	34	0	29	0	0	10	0	3	0	0	0	0	26	0	0	1	0	0	0	0	0	0	0	10	0	0	0	0	0	0	6	0	1	0	0	15	1
ASV_000098	0	0	0	0	0	0	0	0	0	0	0	0	0	0	0	0	0	0	0	0	0	0	0	0	0	0	0	0	0	0	0	0	0	0	0	0	0	0	0	0	0	0	0	0	0	0	0	0	0
ASV_000087	0	0	0	0	1	0	0	0	0	6	761	0	0	0	0	0	1	0	0	0	0	0	0	0	0	0	0	0	2607	0	0	0	0	0	0	0	0	0	0	366	0	0	0	0	0	0	0	0	0
ASV_000127	0	0	0	0	0	0	0	0	0	0	0	0	0	0	0	0	0	1	0	0	0	0	0	0	0	0	0	0	0	0	0	0	0	0	0	0	0	0	0	0	0	0	0	0	0	0	0	0	0
ASV_000079	0	0	7	121	2	0	1	5	0	0	6	1	6	4	2	7	1	3	1	3	5	1	0	1	2	0	0	1	0	0	1	6	2	0	7	0	1	2	0	1	2	0	0	0	0	2	0	0	1
ASV_000088	0	0	0	0	0	0	0	0	0	0	0	0	0	0	0	0	0	0	0	1	0	0	0	4	0	0	1	0	0	0	0	236	8	50	255	127	0	32	4	0	1	0	1	628	14	2	441	264	5
ASV_000115	0	0	1211	478	0	0	0	0	1	0	0	0	0	0	0	0	0	0	0	0	0	0	0	0	0	0	0	0	0	0	0	0	0	0	0	0	0	0	0	0	0	0	0	0	0	0	0	0	0
ASV_000092	0	1	49	145	1	2	0	1	2	4	3	6	2	0	1	3	235	30	4	6	22	45	19	12	11	9	9	18	2	6	29	6	115	16	132	65	149	6	20	3	19	3	2	10	4	31	16	33	15
ASV_004573	0	163	3	0	1	4	31	41	4	9	31	5	0	0	0	0	1	29	0	1	0	158	112	55	2	47	5	0	128	0	0	0	0	2	0	0	0	0	1	5	0	334	0	56	211	0	21	7	0
ASV_000160	7	5	47	103	7	0	7	26	29	28	9	4	1	2	0	4	29	9	6	8	71	14	4	24	1	20	4	111	6	1	22	11	18	46	79	0	25	73	24	51	32	36	2	13	10	49	25	0	32
ASV_000100	0	0	0	0	0	0	0	0	0	0	0	0	0	0	0	0	10	3	0	5	1295	0	0	0	0	0	0	0	0	0	0	0	0	0	3	5	0	0	0	0	0	0	0	0	0	0	0	0	0
ASV_000114	5	5	63	0	11	30	6	42	47	62	38	10	7	3	1	15	10	8	9	16	84	14	11	84	69	35	9	147	38	1	17	18	23	21	155	29	30	92	72	184	52	22	65	38	4	69	30	122	37
ASV_000091	0	0	0	0	0	0	0	0	0	0	0	0	0	0	0	0	0	0	0	0	0	0	0	0	0	0	0	0	0	0	0	0	0	0	0	0	0	0	0	0	0	6	0	0	0	0	0	0	0
ASV_000131	0	0	0	2	0	0	0	0	0	0	0	0	0	0	0	0	0	0	0	0	0	0	0	0	0	0	0	0	0	0	0	0	0	0	0	0	0	0	0	0	0	0	0	0	0	0	0	0	0
ASV_000159	0	0	0	0	0	0	0	0	0	0	0	0	0	0	0	0	0	0	0	0	0	0	1	0	0	0	0	0	0	0	0	0	0	0	0	0	0	0	0	0	0	0	0	0	0	0	0	0	0
ASV_000142	0	0	0	0	195	34	0	0	0	0	20	0	10	9	2	0	0	0	15	0	0	2	2	0	3	19	0	0	0	0	27	0	0	0	0	2	170	0	3	0	52	0	38	1	8	101	2	172	0
ASV_000111	0	0	0	0	0	0	0	0	0	1	0	0	0	0	6045	0	0	0	0	0	0	0	0	0	0	0	0	0	0	0	0	0	0	0	0	0	0	1	0	0	0	0	0	0	0	0	0	0	0
ASV_000106	0	0	0	0	0	0	0	0	0	19	0	0	0	0	0	0	0	0	0	0	0	0	0	0	0	0	0	0	0	0	0	0	0	0	0	0	0	0	0	0	0	0	0	0	0	0	0	0	0
ASV_000315	2	3	34	58	0	10	4	28	29	62	17	4	6	1	1	8	31	9	7	12	43	15	6	45	43	15	13	111	25	3	4	14	24	46	107	25	25	58	45	129	24	29	28	33	19	51	16	72	30
ASV_000113	0	0	0	0	0	0	0	0	0	0	0	0	0	0	0	0	0	0	0	0	0	0	0	0	0	0	0	0	0	0	0	0	0	0	0	0	0	0	0	0	0	0	0	0	0	0	0	0	0
ASV_000094	1	0	11	148	0	1	0	0	1	2	1	0	1	1	1	5	0	2	2	0	1	0	0	1	0	0	0	0	0	0	2	4	1	0	1	0	0	1	1	0	0	0	1	0	0	3	0	0	0
ASV_000099	0	0	0	0	0	0	0	0	0	0	0	0	0	0	0	0	0	0	0	0	0	0	0	0	0	0	0	0	0	0	0	0	0	0	0	0	0	0	0	0	0	0	0	1	0	0	0	0	0
ASV_000146	0	133	0	0	0	0	0	0	0	0	0	0	0	0	0	0	0	0	0	0	0	0	0	0	0	0	0	0	0	0	0	0	0	0	0	0	0	0	0	0	0	0	0	0	0	0	0	0	0
ASV_000130	0	0	0	0	0	0	0	0	0	0	0	0	0	0	0	0	0	0	0	0	28	0	0	0	0	0	11	0	12	0	0	0	0	0	0	0	0	0	0	0	0	0	0	0	0	0	0	0	0
ASV_000097	0	2	2	9	2	13	0	0	0	1	6	2	16	4	9	0	3	4	0	1	2	0	0	0	3	1	0	1	0	0	2	1	2	0	1	0	1	3	0	0	0	0	2	0	0	4	0	2	2
ASV_000427	7	4	26	53	6	8	4	11	11	9	21	0	0	0	1	2	19	9	7	3	7	12	3	2	22	17	1	23	1	1	11	1	2	46	35	23	17	10	8	53	36	17	21	12	10	39	11	58	8
ASV_000107	0	0	0	0	355	471	1	144	150	2905	0	0	1	0	0	0	0	1	0	0	0	0	0	16	10	2	0	0	8	0	0	0	0	0	0	0	0	0	0	0	0	0	0	0	0	0	0	0	0
ASV_000101	0	0	20	69	0	0	0	0	0	0	0	1	1	0	0	0	0	2	0	0	0	0	0	0	0	0	0	0	0	0	0	1	1	0	0	0	0	0	0	0	0	0	0	0	0	0	0	0	0
ASV_000126	0	0	0	0	0	0	0	0	0	0	0	0	0	0	0	0	0	0	0	0	0	0	0	0	0	0	0	0	0	0	0	0	0	0	0	0	0	1	0	0	0	0	0	0	0	0	0	0	0
ASV_000118	11	3	29	50	4	7	4	15	23	57	19	13	2	0	1	4	25	16	7	10	40	12	9	41	38	18	4	103	34	1	8	8	29	40	81	13	11	71	35	43	45	39	16	16	14	61	14	48	29
ASV_000123	10	0	0	0	0	0	0	0	1	3	0	0	0	3	0	1	32	14	26	22	44	102	4	1	1	0	3	0	0	26	1	3	511	12	336	38	674	0	12	0	3	0	1	0	0	2	0	1	0
ASV_000181	2	9	0	10	6	96	0	1	0	0	0	7	54	10	59	6	0	7	3	2	2	0	0	0	23	1	0	0	0	0	4	4	5	0	2	2	0	3	0	1	0	0	47	0	0	0	3	5	1
ASV_000102	0	0	0	0	0	0	5264	0	0	0	0	0	0	0	0	0	0	0	0	0	0	0	0	0	0	0	0	0	0	0	0	0	0	0	0	0	0	0	0	0	0	0	0	0	0	0	0	0	0
ASV_000112	0	0	0	0	0	0	0	0	0	0	0	0	0	0	0	0	0	0	0	0	0	0	0	0	0	0	0	0	0	0	0	0	0	0	0	0	0	0	0	0	0	0	0	0	0	0	0	0	0
ASV_000353	3	1	108	22	7	49	1	13	3	1	4	5	62	4	25	32	1	27	3	2	16	1	1	0	10	0	0	3	0	0	5	44	1	0	23	0	1	2	2	21	0	0	21	2	0	14	2	5	7
ASV_000148	0	0	0	0	0	0	0	0	0	0	0	0	0	0	0	0	0	0	0	0	0	0	0	0	0	0	0	0	0	0	0	0	0	0	0	0	0	0	0	0	0	0	0	0	0	0	0	0	0
ASV_000105	1	2	0	7	2	207	1	55	32	30	3	3	7	0	1	0	17	19	107	23	66	6	1	6	0	1	0	20	2	3	1	16	5	324	12	23	8	46	3	19	50	4	512	13	5	2	0	9	53
ASV_000133	17	0	0	0	1	0	1	1	20	28	0	0	0	0	0	0	25	16	0	8	3	0	4	4	0	60	0	35	14	0	0	0	1	13	8	67	10	4	0	0	97	0	0	0	2	8	0	175	0
ASV_000124	1	0	0	0	0	1	0	0	0	0	0	0	0	0	0	0	0	0	10	0	14	0	0	0	0	0	0	0	0	0	0	0	0	241	0	0	0	0	0	0	0	0	0	0	0	0	0	0	0
ASV_000117	0	0	0	0	0	0	0	0	0	0	0	0	0	0	0	0	0	0	0	0	0	0	0	0	0	0	0	0	0	0	0	0	0	0	0	0	0	1	0	0	0	0	0	0	0	0	0	0	0
ASV_000120	0	0	0	0	0	12	2	15	0	0	0	0	2	14	7	2	31	2	45	23	2	0	0	0	0	0	0	0	0	0	0	0	0	0	0	0	0	0	0	0	0	0	0	0	0	0	0	0	0
ASV_000109	0	0	0	0	0	0	0	0	0	0	0	0	0	0	0	0	0	0	0	0	0	0	0	0	0	0	0	0	0	0	0	0	0	0	0	0	0	0	0	0	0	0	0	0	0	0	0	0	0
ASV_000108	0	0	24	27	11	14	12	16	3	2	2	17	39	11	10	52	32	5	3	10	41	1	1	0	7	1	2	12	0	0	10	98	14	1	33	0	0	14	3	41	3	0	4	2	2	4	0	1	14
ASV_000137	0	0	132	186	1	1	0	0	0	0	4	0	1	2	1	0	0	14	1	0	1	0	0	0	0	0	0	0	0	0	1	3	4	0	1	0	0	3	2	0	1	0	2	0	0	0	0	0	0
ASV_000125	1	0	0	0	0	0	0	6	1	4	0	2	0	0	0	0	106	61	23	32	112	56	9	0	2	1	1	3	0	19	15	4	462	1	194	53	224	0	3	0	0	0	0	0	2	2	0	1	2
ASV_000136	0	0	0	0	0	0	0	0	0	0	0	0	0	0	0	0	0	0	0	0	0	0	0	0	0	0	0	0	0	0	0	0	0	0	0	0	0	0	0	0	0	0	0	0	0	0	0	0	0
ASV_000163	1	0	0	0	20	0	47	0	2	3	0	0	0	1	0	0	4	4	5	0	0	0	0	0	0	2	0	0	0	0	0	0	0	3	0	36	0	107	0	0	8	0	0	0	0	0	0	315	0
ASV_000122	0	0	0	0	0	0	0	0	0	0	0	0	0	0	0	0	0	2	0	8	0	0	0	0	0	0	0	0	0	0	0	0	0	0	0	0	0	0	0	3292	0	0	1	39	0	0	0	0	0
ASV_000324	0	1	0	79	0	0	0	0	0	3	0	5	0	0	0	0	0	0	0	18	0	10	2	2	0	2	0	0	0	0	0	0	0	0	0	0	0	7	0	0	24	0	0	0	0	32	2	0	0
ASV_000206	5	11	0	6	2	1	0	1	36	0	0	1	23	3	11	10	0	10	2	6	6	4	0	2	3	0	4	4	0	0	0	25	3	0	11	4	2	17	12	3	14	0	45	2	1	0	1	6	5
ASV_000119	0	0	0	0	0	0	0	0	0	68	0	1370	56	51	1	0	0	2	0	0	0	0	0	0	0	0	0	0	0	0	0	0	0	1	1	0	0	0	0	0	0	0	0	0	0	0	0	0	0
ASV_000188	0	0	10	65	8	0	9	13	14	46	16	14	4	1	1	3	18	7	9	9	20	10	8	38	0	7	4	36	31	4	14	9	25	53	58	0	23	46	37	57	37	35	0	24	6	55	24	0	8
ASV_000149	0	0	0	0	0	0	0	0	0	0	0	0	0	0	0	0	0	0	0	0	0	0	0	0	0	0	0	0	0	0	0	0	0	0	0	0	0	0	0	0	0	0	0	0	0	0	0	0	0
ASV_000129	0	0	0	0	0	0	0	0	0	0	0	0	0	0	0	0	2	0	0	0	0	0	0	0	0	0	0	0	0	1	1	0	0	0	0	0	0	0	0	0	0	0	0	0	0	0	0	0	0
ASV_000128	0	0	0	0	0	0	0	1	1	23	0	0	0	0	0	0	0	214	0	0	1	0	0	0	0	0	0	0	0	0	0	0	0	0	0	3621	0	0	0	0	0	1	0	0	0	0	0	0	0
ASV_000132	0	0	0	0	0	47	0	0	0	0	0	0	0	0	0	0	0	0	0	0	0	0	0	0	18	0	0	0	0	0	0	0	0	0	0	0	0	0	0	0	8	0	0	1	0	0	0	0	0
ASV_000152	8	13	4	8	16	16	2	1	2	2	2	7	22	33	12	5	3	7	5	12	5	0	2	0	8	0	0	1	0	1	18	9	7	0	0	0	1	20	2	1	3	0	21	0	0	14	1	5	0
ASV_000155	4160	0	0	0	0	0	0	0	0	0	0	0	0	0	0	0	0	0	0	0	0	0	0	0	0	0	0	0	0	0	0	0	0	0	0	0	0	0	0	4	5	0	0	0	0	0	0	0	1
ASV_001992	0	0	0	0	0	0	0	0	0	8	0	0	0	0	0	0	4	1	0	0	0	1	0	0	0	0	0	0	0	0	0	0	1	0	0	28	0	0	0	0	0	0	3	0	0	0	0	0	0
ASV_000156	2	0	0	0	0	0	0	1	0	0	0	0	0	0	0	0	40	44	26	37	277	27	5	0	0	1	1	0	0	42	2	1	370	2	435	180	453	0	4	0	0	0	0	0	0	8	3	0	0
ASV_000143	0	0	0	0	0	0	0	0	0	0	0	0	0	2	169	0	0	5	0	0	0	0	0	0	0	0	0	0	0	0	0	0	0	0	0	0	0	0	0	0	1	0	0	0	0	0	0	0	0
ASV_000141	4	1	35	0	5	0	0	4	2	8	4	39	1	32	0	30	0	8	4	202	5	42	2	9	0	8	24	24	1	2	7	54	3	14	16	0	16	14	4	3	59	35	0	3	19	17	4	2	13
ASV_000134	1	0	1	0	0	1	0	0	3	1	0	0	0	0	0	0	0	16	1	0	40	1	1	0	0	0	0	0	0	0	2	0	3	5	0	2	0	4	0	0	2339	0	0	0	0	0	0	12	0
ASV_000187	0	5	0	2	12	5	0	10	29	62	0	9	4	0	0	0	0	2	5	14	52	0	6	67	23	0	4	109	33	0	13	10	37	3	82	16	0	69	68	65	2	0	24	8	0	0	27	56	35
ASV_000224	111	5	1	5	2	1	0	0	19	4	0	33	8	10	2	0	45	2	2	6	5	1	0	4	0	0	0	5	0	0	3	4	32	10	3	0	1	70	67	0	15	17	14	0	8	4	6	13	1
ASV_000168	9	6	15	19	1	9	2	13	9	27	16	34	7	5	3	12	560	20	44	48	40	25	9	28	19	16	6	12	2	7	12	19	31	14	45	28	24	5	11	3	6	3	4	13	5	7	1	3	0
ASV_000165	4	2	5	7	3	2	4	7	7	23	23	56	12	3	1	22	1286	38	91	57	67	119	29	15	20	51	2	14	8	19	53	7	57	8	54	25	45	3	1	9	0	3	1	3	3	18	2	1	2
ASV_000169	0	0	0	0	0	0	0	0	0	0	0	0	0	0	0	0	0	0	0	0	0	0	0	0	0	0	0	0	0	0	0	0	0	0	0	0	0	0	0	0	0	0	0	0	0	0	0	0	0
ASV_000150	0	0	0	0	0	0	0	0	0	0	0	0	0	0	0	0	0	0	0	0	0	0	0	0	0	0	0	0	0	0	0	0	0	0	0	0	0	0	0	0	0	0	0	0	0	0	0	1	0
ASV_000166	0	0	0	0	0	0	0	0	0	4	0	0	34	0	0	0	0	0	14	7	0	0	0	0	0	0	0	0	0	0	0	0	0	0	0	144	0	0	0	0	0	0	0	0	0	2	0	322	0
ASV_000157	0	0	40	4	0	0	0	0	0	0	0	0	0	0	0	0	0	15	0	0	0	0	0	6	0	0	0	0	2	0	4	0	43	0	0	0	0	39	85	0	5	0	0	0	0	0	8	0	0
ASV_000144	0	0	3	8	2	20	25	4	9	12	5	47	47	6	6	21	67	1	4	24	32	0	0	5	5	0	0	7	1	3	2	82	50	1	28	0	6	35	6	15	3	8	12	1	1	15	1	1	17
ASV_000154	0	0	0	0	0	0	0	0	0	0	0	0	0	0	0	0	0	0	0	0	0	0	0	0	0	0	0	0	0	0	0	0	0	0	0	0	0	0	0	0	0	0	0	0	0	0	0	0	0
ASV_000140	1	0	101	2	24	171	0	21	4	1	0	5	128	34	56	64	1	21	10	7	25	0	2	0	61	0	0	5	0	0	17	32	5	0	21	0	2	17	2	23	0	0	77	0	1	10	3	11	6
ASV_000139	1	0	0	24	2	10	22	39	9	9	0	27	66	2	9	127	40	1	2	23	43	0	1	7	2	0	2	9	0	2	1	79	46	1	61	0	0	15	6	58	0	2	4	1	5	0	0	0	18
ASV_000314	2	0	24	8	0	0	0	2	0	0	0	0	0	0	0	17	0	0	0	0	0	1	9	52	0	2	11	1	8	0	57	40	56	0	6	0	5	53	76	0	29	0	0	2	0	3	4	0	9
ASV_000164	0	0	0	0	0	0	0	0	0	0	0	0	0	0	0	0	0	0	1	0	0	0	0	0	0	0	0	0	7	0	0	0	0	0	0	0	0	0	0	0	0	0	0	0	0	0	0	0	0
ASV_000234	5	0	0	5	0	0	0	0	0	0	0	0	5	0	0	0	0	0	0	0	0	0	0	0	0	0	0	0	0	0	0	0	0	0	0	0	0	0	0	0	0	0	0	0	0	0	0	0	0
ASV_000203	0	0	0	0	0	0	0	0	0	0	0	0	0	0	0	0	0	0	302	0	0	0	0	0	0	0	0	0	0	0	0	0	0	0	0	0	0	0	0	0	0	0	0	0	0	0	0	0	0
ASV_000199	1	0	30	4	1	8	1	24	11	38	0	0	0	0	1	33	73	21	28	11	119	82	5	101	3	1	0	1	41	9	8	25	3	41	18	29	7	2	6	4	0	2	1	12	0	0	3	27	3
ASV_000241	0	0	0	0	0	0	0	0	0	1	0	1	0	2	0	2	36	9	14	4	3	246	1	0	0	0	0	0	4	8	5	0	99	0	24	13	783	0	17	2	0	0	1	0	0	8	0	0	1
ASV_000145	2	4	2	8	3	120	4	4	0	0	2	3	89	0	30	31	21	9	1	7	15	1	1	1	25	0	1	2	0	0	0	24	7	0	6	0	1	1	0	11	0	2	46	1	3	5	0	6	0
ASV_000178	2	0	0	0	1	0	0	0	0	0	0	0	0	0	0	0	9	5	15	6	6	2	5	2	0	0	0	0	0	5	2	0	44	0	25	94	117	0	3	0	0	1	0	2	0	10	0	0	1
ASV_000151	3	5	2	21	1	2	2	1	1	1	0	7	1	2	2	4	0	0	0	2	4	0	0	1	0	1	0	0	0	0	3	8	14	0	8	0	0	0	0	2	0	0	1	0	0	1	0	0	0
ASV_000308	0	0	124	0	0	0	0	0	0	0	0	0	1	0	0	0	0	21	0	0	0	0	0	0	0	0	0	2	0	0	0	72	0	0	2	0	0	1	0	0	1	0	0	0	0	0	0	0	9
ASV_000254	18	20	1	0	2	1	0	0	0	5	0	21	0	0	1	2	0	0	0	25	0	1	0	4	0	0	0	0	0	0	2	0	31	0	0	0	0	11	2	0	0	0	2	0	0	2	0	0	0
ASV_000161	0	0	0	0	0	0	0	0	0	0	0	0	0	0	0	0	0	0	1	0	0	0	0	0	0	0	0	0	0	2	0	0	0	0	0	0	0	0	0	0	0	0	0	0	0	0	0	0	0
ASV_000299	95	0	0	0	0	0	0	0	0	0	0	0	0	0	0	0	0	0	0	0	0	184	0	0	0	138	0	0	0	0	0	0	0	0	0	0	51	0	0	0	19	0	0	0	0	9	0	0	0
ASV_000170	0	0	0	0	0	0	0	0	0	0	0	0	0	0	0	0	0	0	0	0	0	0	0	0	0	0	0	0	0	0	0	0	0	0	0	0	0	0	0	0	0	0	0	0	0	0	0	0	0
ASV_000935	1	0	0	0	0	0	0	0	0	0	0	0	0	0	0	0	0	0	0	0	0	0	0	0	0	0	0	0	0	0	0	0	0	0	0	0	0	0	0	0	0	0	0	0	0	0	0	0	0
ASV_000204	0	0	0	0	0	0	0	0	0	0	0	0	0	0	0	0	0	2	0	0	0	0	0	0	0	0	0	0	0	0	0	0	0	0	0	0	0	0	0	0	0	0	0	0	0	0	0	0	0
ASV_000167	1	0	2	0	2	3	7	0	92	1	0	0	0	3	0	2	4	1	0	3	0	3	4	0	1	0	0	0	0	0	34	0	1	2	9	387	0	1	0	0	1	0	4	0	0	0	4	0	0
ASV_000177	0	0	0	0	0	0	0	0	0	0	0	0	0	0	0	0	0	0	0	0	0	0	0	0	0	0	0	0	0	0	0	0	0	0	0	736	0	0	0	0	0	0	0	0	0	0	0	0	0
ASV_000171	0	0	0	0	0	0	0	0	2812	0	0	0	0	0	0	0	3	0	1	0	0	0	0	0	0	0	0	1	0	0	0	1	0	0	0	0	0	0	0	0	0	0	0	0	0	0	0	1	0
ASV_000270	1	1	4	9	4	5	0	8	1	0	4	0	7	8	1	25	3	7	1	0	0	2	0	0	19	21	0	0	1	0	5	0	0	3	0	1	0	2	0	0	1	5	9	2	3	0	3	9	0
ASV_000318	0	0	0	0	0	0	0	0	6	2	0	0	22	0	0	0	0	0	0	0	4	1	0	0	0	2	0	13	0	0	0	93	2	0	3	0	0	10	0	0	3	0	0	0	0	0	0	0	50
ASV_000174	0	0	0	0	0	0	0	4	73	0	1	18	25	5	8	77	2	1	2	1	0	0	0	0	0	0	0	3	0	0	0	0	0	0	0	0	0	0	0	0	0	0	0	0	0	0	0	0	0
ASV_000192	0	0	0	0	0	0	0	0	0	0	0	0	0	0	0	0	0	663	0	0	0	0	0	0	0	0	0	0	0	0	0	0	0	0	0	0	0	0	0	0	0	0	0	0	0	0	0	0	0
ASV_000184	0	0	0	0	0	0	0	0	0	0	0	0	0	0	0	0	2	0	0	0	0	0	0	0	0	0	0	0	0	0	0	0	0	0	0	0	0	0	0	0	0	0	0	0	0	0	0	0	0
ASV_000172	0	0	0	0	0	0	0	0	0	0	0	0	0	2	0	0	0	0	0	0	0	0	0	0	0	0	0	0	0	0	0	0	0	0	0	0	0	0	0	0	0	0	0	0	0	0	0	0	0
ASV_000158	2	0	0	0	13	0	0	7	9	0	0	0	0	9	0	2	0	8	21	12	0	0	0	0	6	0	0	0	0	0	0	0	4	0	0	35	4	76	0	0	11	0	1	0	0	0	0	9	0
ASV_000219	0	0	0	0	0	0	0	0	0	0	0	0	0	0	0	0	0	0	0	0	0	0	0	0	0	0	0	0	0	0	0	0	0	0	0	0	0	0	0	0	0	0	0	0	0	0	0	0	0
ASV_000162	2	9	0	20	10	14	3	15	5	3	0	6	19	16	4	43	2	4	2	1	14	1	6	0	6	0	0	3	0	0	2	41	5	0	16	0	0	18	1	10	0	0	0	1	0	3	1	1	5
ASV_000173	0	0	0	0	0	0	0	0	0	0	0	0	0	0	0	0	0	0	0	0	0	0	0	0	0	0	0	0	0	0	0	0	0	0	0	0	0	0	0	0	0	0	0	0	0	0	0	0	0
ASV_000183	0	0	0	0	0	0	0	0	0	0	0	0	0	0	0	0	0	0	0	0	0	0	0	0	0	0	0	0	0	0	0	0	0	0	0	0	0	0	0	0	0	0	0	0	0	0	6	0	0
ASV_000202	0	0	0	0	113	1	1	0	4	26	0	0	2	0	8	0	1	39	0	0	0	0	1	0	0	0	0	0	0	0	0	0	0	1	0	25	1	8	0	1	0	0	0	0	0	19	0	17	1
ASV_001657	0	0	0	0	0	0	0	0	0	0	0	0	0	0	0	0	8	0	1	0	0	2	0	0	0	0	0	0	0	0	0	0	5	0	1	3	2	0	0	0	0	0	0	0	0	0	0	0	0
ASV_000190	2	0	0	4	1	0	3	0	0	2	0	0	0	0	0	0	0	3	3	0	0	4	1	0	0	2	0	0	0	1	0	4	0	0	0	54	4	58	0	0	6	0	0	0	2	0	0	259	1
ASV_000195	0	0	0	0	0	0	0	0	0	0	0	0	0	0	0	0	0	0	0	0	0	0	0	0	0	0	0	0	0	0	0	0	0	0	0	0	0	0	0	0	0	0	0	0	0	0	0	0	0
ASV_000186	1	0	0	0	0	0	0	3	0	0	0	0	0	0	0	0	0	0	0	0	0	0	0	0	0	0	0	1	0	0	0	0	0	0	0	2362	1	0	0	0	0	0	2	0	0	0	0	0	0
ASV_000185	1	0	2	2	1	34	0	4	2	22	9	0	6	0	0	1	20	19	19	16	267	6	8	15	1	6	11	6	9	14	70	0	201	12	13	0	6	0	0	2	413	1	9	0	0	1	0	0	0
ASV_000259	0	0	0	0	0	0	0	4	0	0	0	0	0	0	0	0	0	0	0	0	0	0	0	0	0	0	0	0	0	0	0	0	0	0	0	1	0	0	0	47	0	0	0	0	0	0	0	0	0
ASV_000200	0	0	0	0	0	0	0	0	0	0	0	0	0	0	0	0	0	1	0	0	0	0	0	0	0	0	0	0	0	0	0	0	0	0	0	0	0	0	0	0	0	0	0	0	0	0	0	0	0
ASV_000516	7	1	0	0	6	11	6	1	0	1	3	13	14	8	8	12	19	2	6	8	2	0	0	3	4	0	0	3	1	0	3	10	5	0	4	0	7	3	1	2	2	1	2	0	1	12	0	0	5
ASV_000243	0	0	0	0	0	0	0	0	0	0	0	0	0	0	0	0	0	0	0	0	0	0	0	0	0	0	0	0	0	0	0	0	0	0	0	0	0	0	0	0	0	0	0	0	0	0	0	0	0
ASV_000176	18	2	21	4	1	0	0	0	23	5	2	0	19	5	0	0	0	1	4	0	7	3	1	0	0	4	0	12	0	0	1	1	3	0	3	0	12	17	0	0	40	0	0	0	0	24	6	0	2
ASV_000208	1	0	0	0	0	0	0	0	85	0	0	0	34	1	103	0	0	82	12	0	0	96	3	0	23	0	0	0	0	0	0	0	0	9	0	0	0	71	9	2	0	0	5	0	3	26	0	9	0
ASV_000205	0	0	0	0	39	0	0	0	0	1	7	0	0	0	0	0	7	1	0	26	0	5	0	0	0	0	0	0	1	0	2	0	3	0	1	0	1	0	0	0	0	0	0	0	0	0	2	0	0
ASV_000197	26	0	14	2	4	2	6	0	14	3	3	1	45	2	0	0	0	4	0	21	4	2	0	4	56	2	3	7	3	0	3	23	42	0	3	0	1	20	39	1	7	1	10	3	1	6	3	0	13
ASV_000207	0	0	0	0	0	0	0	0	0	0	0	0	0	0	0	0	0	0	0	0	0	0	0	0	0	0	0	0	0	0	0	0	0	1369	1	0	0	0	0	0	0	0	0	0	0	0	0	0	0
ASV_000245	0	0	0	0	0	0	0	0	0	0	0	0	0	0	0	0	0	0	0	0	0	0	0	0	0	0	0	0	0	0	0	0	0	0	0	0	0	0	0	0	0	0	0	0	0	0	0	0	0
ASV_000228	0	0	0	0	0	0	0	0	0	0	0	0	0	0	0	0	0	0	0	0	0	0	0	0	0	0	0	0	0	0	0	0	0	0	0	0	0	0	0	3	0	0	0	0	0	0	0	0	0
ASV_000198	0	0	0	0	0	0	0	0	0	0	0	0	0	0	0	0	0	0	0	0	0	0	0	0	0	0	0	0	0	0	0	0	0	0	0	0	0	0	0	0	0	0	0	0	0	0	0	0	0
ASV_000300	0	0	27	0	5	3	0	54	5	23	0	2	1	0	0	46	1	7	6	3	0	0	2	11	7	0	46	0	2	0	2	0	4	0	1	0	0	3	7	1	0	0	5	0	0	0	0	4	0
ASV_000209	2	0	153	65	0	0	0	13	2	1	2	1	0	0	0	8	0	20	0	2	0	14	2	42	7	22	14	2	15	0	1	43	99	0	66	3	34	42	53	9	67	0	28	13	3	15	5	22	7
ASV_000360	0	0	0	0	0	0	0	0	0	0	0	0	0	0	0	0	0	0	0	0	0	0	0	0	0	0	0	0	0	0	0	0	0	0	0	0	0	0	0	0	0	0	0	0	0	0	0	0	0
ASV_000194	0	0	0	57	0	0	0	0	11	0	0	0	0	0	0	0	0	1	0	0	0	0	0	0	0	0	0	0	0	0	0	0	0	0	0	0	0	0	0	0	0	0	218	0	0	0	0	0	0
ASV_000189	0	5	47	2	0	3	0	0	0	0	1	1	5	12	4	7	0	2	0	0	0	3	1	0	1	0	3	0	0	0	1	0	14	0	1	4	2	5	4	0	6	0	9	1	2	4	2	0	0
ASV_000218	4	2	8	14	14	19	0	0	0	3	0	2	10	42	5	0	0	11	24	33	12	0	2	15	17	0	1	13	0	0	30	41	0	0	2	5	0	24	0	1	1	0	14	0	5	0	27	11	12
ASV_000210	0	0	0	0	0	0	0	0	0	3	0	0	0	0	0	0	0	0	0	0	0	0	0	0	0	0	0	0	0	0	0	0	0	0	0	0	0	0	0	0	0	0	0	0	0	0	0	0	0
ASV_000231	15	0	0	3	1	2	0	5	0	3	0	1	0	0	1	0	42	9	9	6	12	15	7	6	9	19	4	4	8	7	5	0	25	15	11	24	20	9	0	1	169	0	1	3	1	5	0	1	3
ASV_000212	0	0	0	0	0	0	0	0	0	0	0	0	0	0	0	0	0	0	0	0	0	0	0	0	0	0	0	0	0	0	0	0	0	0	0	0	0	0	0	0	0	0	0	0	0	0	0	0	0
ASV_000238	0	0	0	0	0	0	0	0	0	0	0	0	0	0	0	0	0	0	0	0	0	0	0	0	0	1	0	1	0	0	0	0	0	0	0	0	0	0	0	0	0	0	0	0	0	0	0	0	0
ASV_000214	0	0	0	0	0	0	0	0	0	0	0	104	0	0	0	58	0	0	0	0	0	0	0	0	0	0	0	0	0	0	0	0	0	0	0	0	0	0	0	0	0	0	0	0	0	0	0	0	0
ASV_000211	0	0	0	0	0	0	0	0	1	21	0	0	0	0	0	0	0	5	0	0	0	0	0	0	3	0	0	0	0	0	0	0	0	0	0	158	0	29	0	0	3	1	1	0	0	0	0	0	0
ASV_000220	0	0	0	0	0	0	0	0	0	0	0	0	0	0	0	0	0	0	0	0	0	0	0	0	0	0	0	0	0	0	0	0	0	0	0	0	0	0	0	0	0	0	0	0	0	0	0	0	0
ASV_000216	0	0	2	0	3	0	0	0	0	0	0	0	0	0	0	0	1	0	0	0	0	0	0	0	0	0	0	0	0	0	0	0	0	0	0	0	0	0	0	0	0	0	0	0	0	0	0	0	0
ASV_000201	0	0	28	12	0	74	0	0	0	0	13	2	56	0	39	0	0	12	0	2	0	2	0	0	28	1	0	0	2	0	0	0	2	0	0	0	3	2	0	0	3	0	19	0	0	33	0	1	0
ASV_000257	0	0	34	0	0	0	0	143	14	115	0	13	0	0	0	234	0	29	0	17	0	0	3	20	0	0	10	0	11	0	3	0	66	0	27	0	0	84	64	86	0	0	0	25	0	0	1	0	0
ASV_000339	0	0	0	0	0	0	0	0	0	0	0	0	0	0	0	0	0	0	0	0	0	0	0	0	0	0	0	0	0	0	0	0	0	0	0	0	0	194	0	0	0	0	0	0	0	0	0	0	0
ASV_000258	0	0	0	53	0	0	3	0	0	0	0	0	0	0	0	0	11	0	0	0	0	3	0	0	0	0	0	0	0	0	0	0	0	17	0	0	0	0	0	0	0	17	0	2	7	0	0	0	0
ASV_000240	0	0	0	4	0	1	0	0	0	5	0	31	0	0	0	0	0	33	19	10	623	0	0	2	0	0	0	0	0	0	0	0	0	0	0	0	166	0	3	0	0	0	8	0	0	0	0	0	0
ASV_000235	4	0	0	0	0	0	0	0	0	68	0	0	0	0	0	0	0	0	0	0	0	0	0	0	0	0	0	0	0	0	0	0	0	0	0	0	0	19	0	0	0	0	26	82	0	0	0	0	0
ASV_000233	1	0	0	0	0	0	1	0	1	1	3	4	0	0	0	0	35	16	25	53	45	31	2	0	0	0	0	1	0	2	4	0	90	0	46	6	24	3	1	0	0	0	0	2	0	2	0	0	0
ASV_000215	0	0	23	7	0	4	0	1	2	0	0	3	12	13	4	5	172	10	5	12	8	4	0	0	8	0	5	2	0	0	1	7	0	1	3	1	2	7	0	0	2	5	23	1	8	3	1	1	1
ASV_000278	0	0	0	0	0	0	0	0	0	0	0	0	0	0	0	0	0	0	0	0	0	0	0	0	0	0	0	0	0	0	0	0	0	0	0	0	0	0	0	0	0	0	0	0	0	0	0	0	0
ASV_000232	0	0	0	0	0	0	0	0	0	0	0	0	0	0	0	0	0	0	0	0	0	0	0	0	0	0	0	0	0	0	0	0	0	0	0	0	0	1	0	0	0	0	0	0	0	1896	0	0	0
ASV_000236	0	0	0	0	0	0	0	0	0	0	0	0	0	0	0	0	0	0	0	0	0	0	0	0	0	0	0	0	0	0	0	0	0	0	0	0	0	0	0	0	0	0	0	0	0	0	0	0	0
ASV_000225	0	0	0	0	16	0	0	0	0	0	0	0	0	0	0	0	0	0	0	0	0	0	0	0	0	0	0	0	19	0	0	0	0	0	82	0	0	0	0	0	0	0	24	0	0	0	0	0	0
ASV_000226	0	0	5	24	0	0	0	0	0	0	0	0	0	0	0	0	0	0	0	0	0	0	0	0	0	0	0	0	0	0	0	0	5	0	0	0	0	9	17	0	6	0	0	0	0	6	0	0	0
ASV_000466	0	0	0	0	1	0	0	0	0	25	0	0	0	0	0	0	0	0	1	0	780	0	0	0	0	0	0	1	0	0	0	0	0	0	0	0	0	0	0	0	0	0	0	0	0	0	0	0	0
ASV_000252	0	0	6	0	1	0	1	1	3	1	0	0	0	0	0	0	30	28	10	5	56	5	1	0	0	2	0	0	1	1	1	0	105	0	45	22	32	0	0	0	0	0	0	0	0	0	0	0	0
ASV_000229	0	0	0	0	0	0	0	0	0	0	0	0	0	27	0	0	0	1	0	0	0	0	0	0	0	0	0	0	0	0	0	0	0	0	0	1733	2	3	0	0	0	0	0	0	0	0	0	0	0
ASV_000341	0	0	82	5	0	0	0	0	0	0	0	2	0	0	0	0	0	4	0	16	0	0	0	3	0	0	0	0	0	0	1	0	5	0	0	0	0	4	5	0	0	0	0	0	0	0	0	0	0
ASV_004610	10	2	22	2	8	37	0	0	0	11	0	6	7	13	1	0	0	5	4	7	0	3	2	2	8	2	0	0	1	0	5	1	6	0	0	0	0	7	10	0	0	0	3	0	2	2	1	6	0
ASV_000262	0	0	0	0	0	0	0	0	0	0	0	0	0	0	0	0	0	0	0	0	0	0	0	0	0	0	0	0	0	0	0	0	0	0	2	0	0	0	0	0	0	0	0	0	0	0	0	0	0
ASV_000244	3	2	1	0	5	1	1	13	1	10	1	2	0	0	2	2	33	12	8	6	6	10	13	1	1	8	1	13	0	93	48	0	92	14	18	10	13	9	4	0	10	3	10	0	0	17	6	20	40
ASV_000246	0	0	0	0	0	0	0	0	0	0	0	0	0	0	0	0	0	0	0	0	0	0	0	0	0	0	0	0	0	0	0	0	0	1	0	0	0	0	0	0	0	0	0	0	0	0	0	0	0
ASV_000266	0	0	0	0	0	0	0	0	0	0	1	0	0	0	0	3	14	7	9	1	13	11	5	4	0	0	0	0	0	11	4	0	105	0	30	28	208	0	3	0	0	0	0	0	0	4	0	0	0
ASV_000217	0	6	22	1	0	6	0	0	0	0	2	0	1	1	3	0	0	4	0	0	0	0	0	0	0	0	0	0	0	0	0	0	0	0	0	0	1	0	0	0	0	0	0	0	0	9	0	0	0
ASV_000250	0	0	0	30	0	0	0	0	0	0	0	0	0	0	0	0	0	0	0	0	0	0	0	0	0	0	0	0	0	0	0	0	0	154	0	0	0	0	0	0	0	0	0	0	0	0	0	0	2
ASV_001914	0	0	0	0	0	0	0	15	0	0	0	0	0	0	0	0	0	0	0	0	0	0	0	0	0	0	0	0	0	0	0	0	0	0	0	0	0	0	0	0	0	0	0	0	0	0	0	0	0
ASV_000248	0	0	0	0	0	0	0	0	0	0	0	0	0	0	0	0	0	2	8	0	0	0	0	0	0	0	0	0	0	0	0	0	0	0	0	410	0	37	0	0	8	0	0	0	0	0	0	0	0
ASV_000221	7	1	12	5	1	19	0	2	5	1	0	5	15	4	0	2	0	13	0	5	0	0	0	0	23	9	0	0	1	0	0	3	0	0	0	0	2	3	5	0	6	0	27	0	4	10	1	16	2
ASV_000249	0	0	0	0	0	0	0	0	0	0	0	0	0	0	0	0	0	0	0	0	0	0	0	0	0	0	0	0	0	0	0	0	0	0	0	0	0	0	0	0	0	0	0	0	0	0	0	0	0
ASV_000279	1	0	11	8	0	0	0	2	1	9	6	12	0	0	0	3	236	11	9	13	16	26	14	18	0	3	0	11	0	1	6	0	30	5	32	10	30	1	7	0	0	0	0	0	0	6	0	4	2
ASV_000268	0	0	0	0	0	0	0	0	0	0	0	0	0	0	0	0	0	0	0	0	0	0	0	0	0	0	0	0	0	0	0	0	0	0	0	0	0	0	0	0	0	0	0	0	0	0	0	0	0
ASV_000242	0	2	0	0	0	0	0	0	0	0	0	0	0	0	0	0	0	534	0	0	0	0	0	0	0	0	0	0	0	0	0	0	0	0	0	0	0	0	0	0	0	0	0	0	0	0	0	0	0
ASV_000253	0	0	0	0	1	3	0	2	1	4	0	2	4	0	1	1	52	3	7	13	15	15	7	2	5	0	5	3	0	1	6	0	18	8	42	9	10	2	2	0	7	1	4	0	0	0	1	2	0
ASV_000265	0	0	0	0	0	0	0	0	0	0	0	0	0	0	0	0	0	0	0	0	0	0	0	0	0	0	0	0	0	0	0	0	0	0	0	0	0	0	0	0	0	0	0	0	0	0	0	0	0
ASV_000272	0	0	0	0	0	0	0	0	0	0	0	0	0	0	0	0	0	0	0	0	0	0	0	0	0	0	0	0	0	0	0	0	0	0	0	0	0	0	0	0	0	0	0	0	0	0	0	0	0
ASV_000297	0	6	23	57	0	0	0	0	0	4	0	3	0	0	0	0	0	0	0	7	0	0	0	0	0	0	0	0	0	0	0	0	2	0	0	0	0	1	0	0	0	0	0	0	0	0	0	0	0
ASV_000261	4	0	7	0	2	0	0	0	1	1	3	19	4	32	0	0	0	0	0	14	14	11	0	1	0	8	0	3	2	0	1	6	6	0	0	0	10	8	3	0	26	0	0	0	0	11	0	0	2
ASV_000263	0	0	0	0	0	0	0	0	0	0	0	0	0	0	0	0	0	0	0	0	0	0	0	0	0	0	0	0	0	0	0	0	0	0	0	0	0	0	0	0	0	0	0	0	0	0	0	0	0
ASV_000255	0	0	0	0	0	0	0	0	0	0	2	0	0	0	2	0	0	2	0	0	0	0	0	0	0	0	0	0	0	0	0	0	0	0	0	0	0	0	0	0	0	0	0	0	0	0	0	0	0
ASV_000295	0	0	0	0	0	0	0	0	0	0	0	0	0	0	0	0	0	0	0	0	0	0	0	0	0	0	0	0	0	0	0	0	0	0	0	0	0	0	0	0	0	0	0	0	0	0	0	0	0
ASV_000319	0	0	0	0	0	0	0	0	0	0	0	0	0	0	0	0	0	0	0	0	0	0	0	0	0	0	0	0	0	0	0	0	0	0	0	0	0	0	0	0	0	0	0	0	0	0	0	0	0
ASV_000288	0	0	0	0	0	460	1	0	0	1088	0	1	0	21	0	0	0	0	0	0	0	0	0	0	0	0	0	0	0	0	0	0	0	0	0	0	0	0	0	0	0	0	0	0	0	0	0	0	0
ASV_000247	0	0	0	0	0	0	0	0	0	0	0	0	0	0	0	0	0	0	0	0	0	0	0	0	0	0	0	0	0	0	0	0	0	0	0	0	0	0	0	0	0	0	0	0	0	0	0	0	0
ASV_000251	0	0	0	0	0	0	0	0	0	0	0	0	0	0	0	0	0	1545	0	0	0	0	0	0	0	0	0	0	0	0	0	0	0	0	0	0	0	1	0	0	0	0	0	0	0	0	0	0	0
ASV_000408	0	0	0	0	0	0	0	0	0	0	0	0	0	0	0	0	0	0	0	0	0	0	13	0	0	0	0	0	0	0	0	0	0	0	0	0	0	0	0	0	0	0	0	0	0	0	0	0	0
ASV_000302	0	0	0	0	0	0	0	0	0	0	0	0	0	0	0	0	0	112	0	0	0	0	0	0	0	0	0	0	0	0	0	0	0	0	0	0	0	97	0	0	0	0	0	0	0	0	0	0	41
ASV_000429	744	6	0	0	0	0	0	0	0	0	0	0	0	0	0	0	0	0	0	0	0	0	0	3	0	0	0	0	1	0	0	0	0	0	0	0	0	0	0	0	0	0	0	0	0	0	0	0	0
ASV_000280	0	0	0	0	0	0	0	0	0	0	0	0	0	0	0	0	0	1415	0	0	0	0	0	0	0	0	0	0	0	0	0	0	0	0	0	0	0	0	0	0	0	0	0	0	0	0	0	0	0
ASV_000282	0	0	0	0	0	0	0	0	0	0	0	0	0	0	0	0	0	0	0	0	0	0	0	0	0	0	0	0	0	0	0	0	0	0	0	0	0	0	0	0	0	0	0	0	0	0	0	0	0
ASV_000276	0	0	0	0	0	0	0	0	0	1	0	0	0	0	0	0	0	0	0	0	0	0	0	0	0	0	0	0	0	0	0	0	0	0	0	0	0	0	0	0	0	0	0	0	0	0	0	0	0
ASV_000467	0	0	1	0	0	0	0	0	0	0	0	1	0	0	0	0	28	5	15	6	4	35	2	0	1	0	0	0	0	13	5	0	69	0	41	14	447	0	6	0	0	0	0	1	0	0	0	0	0
ASV_000307	0	0	66	0	0	0	0	0	51	384	0	0	0	0	0	0	0	0	0	5	53	0	0	166	1	0	0	0	0	0	0	0	0	0	0	0	0	0	0	0	0	0	3	0	0	0	0	0	0
ASV_000260	0	0	0	0	15	0	180	0	0	0	0	0	0	0	0	0	0	0	0	0	0	0	0	0	0	0	0	0	0	0	0	0	0	0	0	0	1	0	0	0	0	0	0	0	0	0	0	12	0
ASV_000271	0	0	0	0	0	0	0	0	0	0	0	0	0	0	0	0	0	0	0	0	0	0	0	0	0	0	0	0	0	0	0	0	0	0	0	0	0	0	0	0	0	0	0	0	0	0	0	0	0
ASV_000275	0	0	0	0	0	0	0	0	0	0	0	0	0	0	0	0	0	0	0	0	0	0	0	0	0	0	0	0	0	0	0	0	0	0	0	0	0	0	0	0	1474	0	0	0	0	0	0	0	0
ASV_000355	0	0	0	0	0	0	0	0	0	0	0	0	0	0	0	0	0	0	0	0	0	0	0	0	0	0	0	4	0	0	0	0	0	0	0	0	0	0	0	0	0	0	0	0	0	0	0	0	0
ASV_000285	0	0	0	0	0	0	0	0	1	0	0	0	0	0	0	0	4	4	17	10	5	175	2	1	0	0	0	0	0	1	0	0	16	0	12	58	42	0	0	0	0	0	0	0	0	42	1	4	0
ASV_000256	0	0	0	0	66	28	0	0	1	0	0	0	31	65	26	3	0	5	17	3	6	0	3	0	22	0	0	0	0	0	29	5	0	0	2	0	0	37	1	0	0	0	59	0	0	0	2	2	1
ASV_000277	0	0	0	0	0	0	0	0	0	0	0	1	0	0	0	0	34	7	41	24	3	7	1	2	0	0	0	2	1	4	0	0	46	0	5	44	65	0	1	0	0	0	0	0	0	3	0	0	0
ASV_000325	0	0	0	0	0	0	0	0	0	0	0	0	0	0	0	0	0	0	0	0	0	0	0	0	0	0	0	0	0	0	0	0	0	0	0	0	0	0	0	0	0	0	0	0	0	0	0	0	0
ASV_000287	0	0	0	0	3	0	0	0	0	0	0	0	0	0	0	0	0	0	0	0	0	3	0	0	0	0	0	0	0	1	0	0	1	0	0	0	2	0	0	0	0	0	0	0	0	0	0	0	0
ASV_000403	0	0	0	0	0	0	0	0	0	0	0	0	0	0	0	0	0	2	0	0	0	0	0	0	0	0	0	0	0	0	0	0	0	0	0	0	0	0	0	0	0	0	0	2	12	0	4	0	0
ASV_000291	0	0	0	0	0	0	24	0	0	0	0	0	0	0	0	0	0	0	0	0	0	0	0	0	0	0	0	0	0	0	0	0	0	0	0	0	0	0	0	0	0	0	0	0	0	0	0	0	0
ASV_000374	0	0	0	1	0	0	0	0	0	0	0	0	0	0	0	0	0	0	0	0	0	0	0	0	0	0	0	0	0	0	0	0	0	0	0	0	0	0	0	0	0	0	0	0	0	0	0	0	0
ASV_000289	0	0	0	0	0	0	0	0	0	0	0	0	0	0	0	0	0	0	0	0	0	0	0	0	0	0	0	0	0	0	0	0	0	0	0	0	0	0	0	0	0	0	0	0	0	0	0	0	0
ASV_000304	0	0	0	0	0	1	0	0	0	0	0	0	0	0	0	0	0	0	0	0	0	0	0	0	0	0	0	0	0	0	0	0	0	12	0	0	0	0	0	0	0	0	0	0	0	0	0	0	0
ASV_000283	0	0	0	0	0	0	0	0	0	0	0	0	0	0	0	0	0	0	0	0	0	0	0	0	0	0	0	0	0	0	0	0	0	0	0	0	0	0	0	0	0	0	0	0	0	0	0	0	0
ASV_000373	2	0	0	0	0	0	0	0	0	0	0	0	4	0	0	0	0	0	0	0	0	0	0	0	0	0	0	0	0	0	0	0	0	0	0	0	0	0	0	0	0	0	0	0	0	0	0	0	0
ASV_000303	0	0	0	0	0	0	0	0	0	0	0	0	0	0	0	0	0	0	0	0	0	0	0	0	0	0	0	0	0	0	0	0	0	0	0	0	0	0	0	0	0	0	0	0	0	0	0	0	0
ASV_000369	1	1	0	1	0	0	0	0	0	0	0	0	1	0	0	0	0	0	0	0	0	0	0	0	0	0	0	0	0	0	0	0	0	0	0	0	0	0	0	0	0	0	0	0	0	0	0	0	0
ASV_000346	0	0	0	0	0	0	0	0	0	0	0	0	0	0	0	0	0	0	0	0	0	0	0	0	0	0	0	0	0	0	0	0	0	0	0	0	0	0	0	0	0	0	0	0	0	0	0	0	0
ASV_000452	4	1	16	4	0	5	0	0	0	0	1	0	0	0	0	0	0	14	0	0	0	15	0	0	9	41	0	0	0	0	0	0	1	0	0	0	21	3	4	0	50	0	14	0	1	42	1	3	0
ASV_000334	0	0	0	0	0	0	0	0	0	0	0	0	0	0	0	0	0	0	0	0	0	0	0	0	0	0	0	0	0	0	0	0	0	0	0	0	0	0	0	0	0	0	0	0	0	0	0	0	0
ASV_000364	0	0	1	0	0	0	0	0	0	0	2	0	0	0	0	0	0	0	0	0	0	39	0	0	0	131	0	0	0	0	0	0	0	0	0	0	37	0	0	0	165	0	0	0	0	74	0	0	0
ASV_000313	0	0	0	0	0	0	0	0	0	0	0	0	0	0	0	0	0	0	0	0	0	0	0	0	0	0	0	0	0	0	0	0	0	0	0	0	0	0	0	0	0	0	0	0	0	0	0	0	0
ASV_000382	0	0	0	0	0	0	0	0	0	0	0	0	0	0	0	0	0	0	0	0	0	0	0	0	0	0	0	0	0	0	0	0	0	0	0	0	0	0	0	0	0	0	0	0	0	0	0	0	0
ASV_000537	2	0	6	2	0	0	0	1	0	0	0	0	0	0	0	10	0	0	0	0	0	1	3	19	0	1	3	0	6	0	25	18	27	0	3	0	3	11	27	0	9	0	0	0	0	1	3	0	2
ASV_000342	0	0	0	0	0	0	0	0	0	0	0	0	0	0	0	0	0	269	0	0	0	0	0	0	0	0	0	0	0	31	0	0	3	0	0	0	43	0	1	0	0	0	0	0	0	0	0	0	0
ASV_000309	0	0	0	0	0	0	0	0	0	0	0	0	0	0	0	0	0	0	0	0	0	0	0	0	0	0	0	0	0	0	0	0	0	0	0	0	0	0	0	0	1	0	0	0	0	0	0	0	0
ASV_000290	0	0	0	0	0	0	0	0	0	0	0	0	0	0	0	0	0	0	0	0	0	0	0	0	0	0	0	0	0	0	0	0	0	0	0	0	0	0	0	0	0	0	0	0	0	0	0	0	0
ASV_000322	0	0	0	0	0	0	0	0	0	0	0	0	0	0	0	0	0	0	0	0	0	0	0	0	0	0	0	0	0	0	0	0	0	0	0	0	0	0	0	0	0	0	0	0	0	0	0	0	0
ASV_000431	0	2	1	3	5	2	2	10	1	1	1	0	2	1	0	12	6	4	4	2	0	1	0	0	3	4	2	0	0	1	1	0	0	1	0	1	0	0	0	0	1	3	1	0	0	0	2	3	0
ASV_000296	0	0	0	0	0	0	0	0	0	0	0	0	0	0	0	0	0	1235	0	0	0	0	0	0	0	0	0	0	0	0	0	0	0	0	0	0	0	0	0	0	0	0	0	0	0	0	0	0	0
ASV_000306	0	0	0	0	0	0	0	0	0	0	0	0	0	0	0	0	0	0	0	0	0	0	0	0	0	0	0	0	0	0	0	0	0	0	0	0	0	0	0	0	0	0	0	0	0	0	0	0	0
ASV_000329	0	0	0	0	0	0	0	0	0	0	0	0	0	0	0	0	0	0	1	0	0	0	0	0	0	0	0	0	0	0	0	0	0	0	1	0	0	0	0	0	0	0	0	0	0	0	0	0	0
ASV_000351	1	0	0	3	0	1	0	0	2	1	1	0	4	0	0	0	89	19	20	11	16	18	2	0	1	1	0	4	0	6	5	2	79	1	36	0	97	4	0	0	0	0	3	1	0	1	0	2	0
ASV_000316	0	4	0	0	0	0	0	0	0	0	4	0	0	0	0	0	0	0	3	0	0	5	0	0	0	2	0	25	0	0	0	0	0	14	403	179	4	0	1	0	0	3	0	0	0	1	0	0	0
ASV_000343	0	1	0	0	0	2	0	1	0	1	0	12	3	0	0	8	0	0	0	6	2	0	0	1	0	0	0	2	0	0	0	2	6	0	1	0	0	5	2	2	0	0	0	1	1	0	0	0	3
ASV_000317	0	0	0	0	0	0	0	0	0	0	0	0	0	0	0	0	0	0	0	0	0	0	0	0	0	0	0	0	0	0	0	0	0	0	0	0	0	0	0	0	0	0	0	0	0	0	0	0	0
ASV_000292	0	0	0	0	0	0	0	0	0	0	0	0	0	0	0	0	0	0	0	0	0	0	0	0	0	0	0	0	0	0	0	0	0	0	0	0	0	0	0	0	0	0	0	0	0	0	0	0	0
ASV_000372	0	0	0	0	0	0	0	0	0	0	2	0	0	1	0	0	0	0	0	0	2	0	2	0	0	0	0	0	0	0	1	0	0	0	16	2	2	0	0	0	0	0	0	0	0	5	0	0	0
ASV_000545	0	1	0	0	0	0	0	0	4	0	0	0	8	0	0	0	0	0	0	0	4	0	0	0	0	5	0	3	0	0	0	37	0	0	1	0	0	8	0	0	1	0	0	0	0	0	0	0	16
ASV_000323	0	0	0	0	0	0	0	0	0	0	0	0	0	0	0	0	0	156	0	0	0	0	0	0	0	0	0	0	0	0	0	0	0	0	0	0	0	0	0	0	0	0	0	0	0	0	0	0	0
ASV_000301	0	0	0	0	0	0	0	0	0	0	0	0	0	0	0	0	0	0	0	0	0	0	0	0	0	0	0	0	0	0	0	0	0	0	0	0	0	0	0	0	0	0	0	0	0	0	0	0	0
ASV_000393	0	0	0	0	0	0	0	0	0	0	0	0	0	0	0	0	0	0	0	0	0	0	0	0	0	0	0	0	0	0	0	0	0	0	0	0	0	0	0	0	0	0	0	0	0	0	0	0	0
ASV_000331	0	0	0	1	0	0	0	0	0	0	0	0	0	0	0	0	0	0	0	0	0	0	0	0	0	0	0	0	0	0	0	0	0	0	0	0	0	0	0	7	0	0	0	0	0	0	0	0	0
ASV_000281	0	0	0	0	54	32	7	1	2	0	0	0	45	45	26	7	6	8	14	3	11	0	6	1	26	0	1	1	0	0	34	2	0	0	2	0	0	33	0	1	0	0	47	0	0	0	4	5	0
ASV_000310	0	0	0	0	0	0	0	0	0	0	0	0	0	0	0	0	0	0	1	0	0	0	0	0	0	0	0	0	0	0	0	0	0	0	0	0	0	0	0	0	0	0	0	0	0	0	0	0	0
ASV_002566	2	0	2	3	1	0	0	0	4	1	0	1	18	3	0	0	0	0	1	1	0	1	0	3	10	0	0	2	0	0	1	7	1	0	1	0	0	4	4	0	0	0	5	0	0	0	1	0	0
ASV_000447	0	0	0	0	0	0	0	0	0	0	0	0	0	0	0	0	0	0	0	0	0	0	0	0	0	0	0	0	0	0	0	0	0	0	0	0	0	0	0	0	0	0	0	0	0	0	0	0	0
ASV_000338	0	0	0	0	0	0	0	0	0	0	0	0	0	0	0	0	0	0	0	0	0	0	0	0	0	0	0	0	0	0	0	1	0	0	0	0	0	0	0	0	0	0	0	0	0	0	0	0	0
ASV_000378	1125	0	0	0	0	0	0	0	0	0	0	0	0	0	0	0	0	0	0	0	0	0	0	0	0	0	0	0	0	0	0	0	0	0	0	0	0	0	0	0	0	0	0	0	0	0	0	0	0
ASV_000298	1	2	0	0	1	86	0	12	4	3	0	6	69	0	27	32	1	4	0	4	22	0	0	0	25	0	0	2	0	0	0	56	3	0	16	3	0	4	3	39	0	0	18	2	2	0	0	5	4
ASV_003408	0	20	4	0	4	1	2	1	1	10	0	1	0	0	0	0	6	3	0	4	7	30	170	14	0	22	5	1	23	16	2	0	15	3	0	1	4	0	0	1	0	5	0	1	1	5	2	0	0
ASV_000459	0	0	3	0	0	0	0	0	0	0	0	0	0	0	0	0	0	1	0	1	0	2	0	0	0	0	0	0	0	0	0	0	0	0	0	0	0	0	1	0	0	0	0	0	0	0	0	0	0
ASV_000564	25	1	0	0	0	0	0	0	0	0	0	0	0	0	0	0	0	0	0	0	0	79	0	0	0	62	0	0	0	0	0	0	0	0	0	0	23	0	0	0	11	0	0	0	0	1	0	0	0
ASV_000327	0	0	0	0	0	0	0	0	0	0	0	0	0	0	0	0	0	0	0	0	0	0	0	0	0	0	0	0	0	0	0	0	0	0	0	0	0	0	0	0	0	0	0	0	0	0	0	0	0
ASV_000335	0	0	0	0	0	0	0	0	0	0	0	0	0	0	0	0	0	0	0	0	0	0	0	0	0	0	0	0	0	0	0	0	0	0	0	0	0	0	0	0	0	0	0	0	0	0	0	0	0
ASV_000442	0	0	0	0	0	0	0	0	0	0	0	0	0	0	0	0	0	0	0	0	0	0	0	0	0	0	0	0	0	0	0	0	0	0	0	0	0	0	0	0	0	0	0	0	0	0	0	1094	0
ASV_000326	0	0	0	0	5	0	0	5	0	1	0	3	0	0	1	0	1	10	0	0	0	2	1	0	1	0	0	0	0	0	6	0	0	0	3	0	1	0	0	0	0	0	0	0	0	0	0	1	0
ASV_000294	0	0	0	0	0	0	0	0	0	0	0	0	0	0	0	1	0	0	0	0	0	0	0	0	0	0	0	0	0	0	0	0	0	0	0	0	0	8	0	0	3	0	0	0	0	1	1	1	0
ASV_000336	0	0	0	0	1	0	0	0	2	0	0	0	0	0	0	0	0	0	0	0	0	0	0	0	0	0	0	0	0	0	0	0	0	0	0	0	25	0	0	0	0	0	0	0	0	0	0	0	0
ASV_000350	0	0	0	0	0	0	6	2	0	3	4	3	1	2	3	0	37	5	0	14	0	2	1	0	0	0	0	0	0	2	0	0	0	7	0	53	7	0	0	0	16	1	0	0	0	0	0	0	0
ASV_000376	0	0	0	0	0	0	0	0	0	0	0	0	0	0	0	0	0	0	0	0	0	0	0	0	0	0	0	0	0	0	0	0	0	0	0	0	0	0	0	0	0	0	0	0	0	0	0	0	0
ASV_000361	0	0	0	0	0	0	0	0	0	0	0	0	0	0	0	0	0	0	0	0	0	0	0	0	0	0	0	0	0	0	0	0	0	0	0	0	0	0	0	0	0	0	0	0	0	0	0	0	0
ASV_000509	0	0	0	0	0	0	0	0	0	0	0	0	0	0	0	0	0	0	0	0	0	0	0	0	0	0	0	0	0	0	0	0	0	0	0	0	0	0	0	0	0	0	0	0	0	0	0	0	0
ASV_000337	0	0	0	0	0	0	0	0	0	0	0	0	0	0	0	0	0	3	0	0	0	0	0	0	0	0	0	0	14	0	0	0	0	13	0	0	0	0	0	0	0	0	0	0	0	0	0	0	0
ASV_000340	0	0	0	0	0	0	0	0	0	0	0	0	0	0	0	0	0	0	0	0	0	0	0	0	0	0	0	0	0	0	0	0	0	0	0	389	0	0	0	0	0	0	0	0	0	0	0	0	0
ASV_000363	0	0	0	0	0	0	0	0	0	0	0	0	0	0	0	0	0	0	0	0	0	0	0	0	0	0	0	0	0	0	0	0	0	0	0	0	0	0	0	0	0	0	0	0	0	0	0	0	0
ASV_000375	0	0	0	0	0	0	0	0	0	0	0	0	0	0	0	0	0	0	0	0	0	0	0	0	0	0	0	0	0	0	0	0	0	0	0	0	0	0	0	0	0	0	0	0	0	0	0	0	0
ASV_000286	0	1	0	4	8	20	0	0	0	3	0	15	3	32	1	0	2	1	4	15	0	0	1	29	11	0	0	0	2	0	2	0	6	3	0	1	0	30	30	0	0	12	106	1	7	0	3	33	0
ASV_000359	0	0	0	0	1	0	0	0	7	0	0	0	0	0	0	0	1	0	0	0	0	1	0	0	0	0	0	1	0	0	0	0	0	0	0	0	2	0	0	11	0	0	0	0	0	0	0	0	0
ASV_000385	0	0	0	0	0	0	0	0	0	0	0	0	0	0	0	0	0	0	0	0	0	0	0	0	1	0	0	0	0	0	0	0	0	3	0	0	0	0	0	0	0	0	0	0	0	0	0	0	0
ASV_000354	0	0	0	0	0	0	0	0	0	0	0	0	0	0	0	0	0	0	0	0	0	0	0	0	0	0	0	0	0	0	0	0	0	0	0	0	0	0	0	0	0	0	0	0	0	0	0	0	0
ASV_000520	0	0	0	0	0	0	0	0	0	0	0	0	0	0	0	0	0	0	0	0	0	0	0	0	0	0	0	0	0	0	0	0	0	0	0	0	0	0	0	0	0	0	0	0	0	0	0	0	0
ASV_000601	0	0	42	0	0	0	0	0	0	0	0	0	0	0	0	0	0	11	0	0	0	0	0	0	0	0	0	1	0	0	0	31	0	0	0	0	0	2	0	0	0	0	0	0	0	0	0	0	1
ASV_000367	0	0	0	0	0	0	0	0	0	0	0	0	0	0	0	0	0	0	0	0	0	0	0	0	0	0	0	0	0	0	0	0	0	0	0	0	0	0	0	0	0	0	0	0	0	0	0	0	0
ASV_000430	0	4	0	0	0	0	0	0	0	0	0	0	0	0	0	0	0	0	0	0	0	0	0	0	0	0	0	0	0	0	0	0	0	0	0	0	0	0	0	0	0	0	0	0	0	0	0	0	0
ASV_000362	0	0	0	0	0	0	1	0	8	0	0	0	4	0	0	0	0	36	4	0	0	0	6	0	7	0	0	0	0	0	0	0	0	0	0	74	0	1	0	0	0	0	1	0	3	14	0	0	0
ASV_000395	1	1	0	0	0	0	0	1	0	1	0	1	0	0	0	1	11	10	6	5	7	19	0	0	0	0	0	0	0	3	0	0	80	1	41	5	110	0	0	0	0	0	0	0	0	0	0	0	3
ASV_000405	0	0	0	0	0	0	0	0	0	0	0	0	0	0	0	0	15	5	15	7	8	3	1	0	0	0	0	0	0	13	0	0	55	0	18	25	236	0	3	0	0	0	0	0	0	3	1	0	0
ASV_000330	10	0	6	0	1	8	0	3	1	0	0	2	21	1	8	64	14	3	1	8	0	3	0	3	21	3	0	0	0	1	0	0	9	0	0	0	1	7	22	0	5	0	2	0	3	5	0	3	0
ASV_000511	0	0	0	0	0	0	0	0	0	0	0	0	0	0	0	0	0	0	0	0	0	0	0	0	0	0	0	0	0	0	0	0	0	921	0	0	0	0	0	0	0	0	0	0	0	0	0	0	0
ASV_000370	0	0	0	0	0	0	0	0	0	0	0	0	0	0	0	0	0	0	0	0	0	0	0	0	0	0	0	0	0	0	0	0	0	1	0	0	0	0	0	0	0	0	0	0	0	0	0	0	0
ASV_000389	0	0	0	0	0	0	0	0	0	0	0	0	0	0	0	0	0	0	0	0	0	0	0	0	0	0	0	0	0	0	0	0	0	0	0	0	0	0	0	0	0	0	0	0	0	0	0	0	0
ASV_000349	0	0	0	2	3	0	0	0	0	0	2	0	2	1	1	0	0	0	0	0	0	0	0	0	0	0	0	0	0	0	1	0	0	0	0	0	0	1	0	0	0	0	1	0	0	3	0	0	0
ASV_000438	0	0	0	0	0	0	0	0	0	0	0	0	0	0	0	0	0	0	0	0	0	0	0	0	0	0	0	0	0	0	0	0	0	0	0	0	0	0	0	0	0	0	0	0	0	0	0	0	0
ASV_000379	0	0	0	0	0	0	0	0	0	0	0	0	0	0	0	0	1	1	0	0	0	0	0	0	0	0	0	0	0	0	0	0	0	0	0	0	0	0	0	0	0	0	0	0	0	0	0	0	0
ASV_000381	0	0	0	0	0	0	0	0	0	0	0	0	0	0	0	0	0	0	0	0	0	0	0	0	0	0	0	0	0	0	0	0	0	0	0	0	0	0	0	0	0	0	0	0	0	0	0	0	0
ASV_000476	0	0	0	0	0	0	0	0	0	0	0	0	0	0	0	0	0	0	0	0	0	0	0	0	0	0	0	0	0	0	0	0	0	0	0	0	0	0	0	0	0	0	0	0	0	0	0	0	0
ASV_000399	0	0	0	0	0	0	0	0	0	0	0	0	0	0	0	0	0	0	0	0	0	0	0	0	0	0	0	0	0	0	0	0	0	0	0	0	0	0	0	0	0	0	0	0	0	0	0	0	0
ASV_000384	0	0	0	0	0	0	0	1	0	2	3	2	0	0	0	0	146	13	54	9	4	22	1	0	0	0	0	0	1	0	1	0	59	0	53	0	27	0	0	0	0	0	0	0	0	7	0	0	1
ASV_000469	0	1	17	0	3	2	0	22	2	4	0	4	0	2	0	26	0	3	1	1	0	0	0	1	0	0	16	0	0	0	0	0	3	0	0	0	0	1	3	4	0	0	4	0	0	0	0	4	0
ASV_000572	0	0	0	0	0	0	0	0	0	0	0	0	0	0	0	0	0	0	0	0	0	0	0	0	0	0	0	0	0	0	0	0	0	0	0	0	0	0	0	0	0	0	0	0	0	0	0	0	0
ASV_000358	0	0	0	0	1	0	0	0	0	0	1	0	0	0	0	0	0	0	0	0	0	0	0	0	0	0	0	0	0	0	0	0	0	0	0	0	0	0	0	0	0	0	0	0	0	2	0	0	0
ASV_000371	2	0	1	0	0	0	0	0	0	0	0	1	0	0	0	0	13	5	8	7	4	14	0	0	0	0	1	0	0	4	1	0	27	0	32	9	46	1	3	0	0	0	0	0	0	1	0	0	2
ASV_000380	0	0	0	0	0	0	0	0	0	0	0	0	0	0	0	0	0	0	912	0	0	6	0	0	0	1	0	0	0	0	0	0	0	0	0	0	0	0	0	0	0	0	0	0	0	0	0	0	0
ASV_000357	0	0	0	0	0	0	0	0	0	0	0	2	0	0	0	0	0	1	3	0	0	0	0	0	0	0	0	0	0	0	0	1	0	0	0	11	0	9	0	2	802	0	0	0	0	0	0	0	0
ASV_000448	0	0	0	0	0	0	0	0	0	1	0	0	0	0	0	0	0	0	0	0	0	0	0	0	0	0	0	0	0	0	0	0	0	0	0	0	0	0	0	0	0	0	0	0	0	0	0	0	0
ASV_000619	0	0	0	0	0	0	0	0	0	0	0	0	0	0	0	0	0	0	0	0	0	0	0	0	0	0	0	0	0	0	0	0	0	0	0	0	0	0	0	0	0	0	0	0	0	0	0	0	0
ASV_000487	0	0	0	0	0	0	0	0	0	0	0	0	0	0	0	0	0	0	0	0	0	0	0	0	0	0	0	0	0	0	0	0	18	0	0	237	0	0	0	0	0	0	0	0	0	0	0	0	0
ASV_000503	0	0	0	0	0	0	0	0	0	0	0	0	0	0	0	0	0	0	0	0	0	0	0	0	0	0	0	0	0	0	0	0	0	0	0	0	0	0	0	0	0	0	0	0	0	0	0	0	0
ASV_000406	0	0	0	0	0	0	0	0	0	0	0	0	0	0	0	0	0	0	0	0	0	0	0	0	0	0	0	0	0	0	0	0	0	0	0	0	0	0	0	0	0	0	0	0	0	0	0	0	0
ASV_000434	0	0	0	0	0	0	0	0	0	0	0	0	0	0	0	0	0	0	0	0	0	0	0	0	0	0	0	0	0	0	0	0	0	0	0	0	0	0	0	0	0	0	0	0	0	0	0	0	0
ASV_000377	4	0	0	0	0	0	0	0	0	1	32	0	0	1	0	0	2	0	0	0	0	1	0	0	0	0	0	0	0	0	0	0	0	2	0	0	1	0	0	0	3	4	0	0	0	0	0	0	0
ASV_000383	0	0	0	0	0	0	0	0	0	0	0	0	0	0	0	0	0	0	0	0	0	0	0	0	0	0	0	0	0	0	0	0	0	0	0	0	0	0	0	0	0	0	0	0	0	0	0	0	0
ASV_000629	0	0	0	0	0	0	0	0	0	0	0	0	0	0	0	0	0	0	0	0	0	0	0	0	0	0	0	0	0	0	0	0	0	0	0	0	0	0	0	0	0	0	0	0	0	0	0	0	0
ASV_000391	0	0	0	0	0	0	1	0	5	0	0	0	0	0	0	0	0	0	0	0	0	0	0	0	0	0	0	0	0	0	0	0	0	0	0	47	0	0	0	0	0	0	0	0	0	2	0	0	0
ASV_000553	0	0	0	0	0	0	1	0	0	0	2	3	0	0	0	2	0	0	0	0	0	0	0	0	0	0	0	0	0	1	0	0	5	0	9	0	1	0	0	0	0	0	0	0	0	0	0	0	0
ASV_000386	0	0	0	2	0	0	0	173	0	0	0	0	255	0	0	0	0	0	0	2	0	0	0	0	1	0	0	0	1	0	0	0	0	0	0	0	0	0	0	0	0	0	0	0	0	0	0	0	0
ASV_000416	0	0	0	0	0	0	0	0	0	0	0	0	0	0	0	0	0	0	0	0	0	0	0	0	0	0	0	0	0	0	0	0	0	0	0	0	0	0	0	0	0	0	0	0	0	0	0	0	0
ASV_000426	0	0	0	0	0	1	0	0	2	2	3	0	0	0	1	0	12	0	1	2	320	0	0	4	11	0	0	0	0	0	0	0	0	6	3	2	2	0	0	0	3	0	0	0	0	0	0	0	0
ASV_005428	3	0	2	1	0	0	0	0	2	3	0	0	14	1	1	0	0	0	0	4	0	0	0	0	3	0	0	1	0	0	0	10	3	0	0	0	0	4	5	0	0	0	2	0	0	0	0	0	0
ASV_000402	0	0	0	0	0	0	0	0	0	0	0	0	0	0	0	0	0	0	0	0	0	0	0	0	0	0	0	0	0	0	0	0	0	0	0	0	0	0	0	0	0	0	0	0	0	0	0	0	0
ASV_000392	1	0	81	32	0	0	0	5	2	1	0	0	0	0	0	7	0	9	0	0	0	3	0	12	1	5	10	0	6	0	1	17	33	0	23	2	9	15	23	5	13	0	13	7	2	8	1	16	0
ASV_000478	0	0	0	0	0	0	0	0	0	0	0	0	0	0	0	0	0	0	0	0	0	0	0	0	0	0	0	0	0	0	0	0	0	0	0	0	0	0	0	0	0	0	0	0	0	0	0	0	0
ASV_000410	0	0	0	0	0	0	0	0	0	0	0	0	0	0	0	0	0	0	0	0	0	0	0	0	0	0	0	0	0	0	0	0	0	0	0	0	0	0	0	0	0	0	0	0	0	0	0	0	0
ASV_000437	0	0	0	0	0	0	0	0	0	0	0	0	0	0	0	0	0	0	0	0	0	0	0	0	0	0	0	0	0	0	0	0	0	0	0	0	0	0	0	0	0	0	0	0	0	0	0	0	0
ASV_000480	0	0	0	0	0	0	0	0	0	0	0	0	0	0	0	0	0	0	0	0	0	0	0	0	0	0	0	0	0	0	0	0	0	0	0	0	0	0	0	0	0	0	0	0	0	0	0	0	0
ASV_000413	0	0	0	0	0	0	0	0	0	0	0	0	0	0	0	0	0	0	0	0	0	0	0	0	0	0	0	0	0	0	0	0	0	0	0	0	0	0	0	0	0	0	0	0	0	0	0	0	0
ASV_000457	845	0	0	0	0	0	0	0	0	0	0	0	0	0	0	0	0	0	0	0	0	0	0	0	0	0	0	0	0	0	0	0	0	0	0	0	0	0	0	0	0	0	0	0	0	0	0	0	0
ASV_000454	0	0	0	0	0	0	0	0	0	0	0	0	0	0	0	0	0	0	0	0	0	0	0	0	0	0	0	0	0	0	0	0	0	0	0	0	0	0	2	0	0	0	0	0	0	0	0	0	0
ASV_000411	0	0	0	0	0	0	0	0	0	0	0	0	2	0	0	0	0	0	0	0	0	0	0	0	0	0	0	0	0	0	0	0	0	0	0	0	0	0	0	0	0	0	0	0	0	0	0	0	0
ASV_000512	0	0	0	0	0	0	0	0	0	0	0	0	0	0	0	0	0	2	0	0	0	0	14	0	0	0	0	0	0	0	58	0	170	0	0	0	276	0	1	0	0	0	0	0	0	0	0	0	0
ASV_000418	0	0	12	25	1	2	0	0	0	0	0	0	0	0	4	0	0	8	0	0	1	0	0	0	2	0	0	0	0	0	0	0	0	0	0	0	0	0	0	0	0	0	0	0	0	0	0	1	1
ASV_000984	836	0	0	0	0	0	0	0	0	0	0	0	0	0	0	0	0	0	0	0	0	0	0	0	0	0	0	0	0	0	0	0	0	0	0	0	0	0	0	0	0	0	0	0	0	0	0	0	0
ASV_000528	581	0	0	0	0	0	0	0	0	0	0	0	0	0	0	0	0	0	2	0	0	0	0	0	0	0	0	0	0	0	0	0	0	0	0	0	0	0	0	0	0	0	0	0	0	0	0	0	0
ASV_000893	9	1	37	7	0	1	0	3	0	0	0	1	0	0	0	5	0	0	2	1	0	0	0	2	1	1	2	1	0	0	0	1	5	0	2	0	1	11	2	5	1	0	6	1	1	1	3	6	3
ASV_000500	1	2	0	0	2	0	0	3	4	8	0	0	0	1	0	0	17	4	4	8	25	4	1	8	4	1	2	2	2	3	3	0	16	8	49	14	42	0	2	1	0	0	0	0	0	2	0	2	0
ASV_000489	0	0	0	0	0	0	0	0	0	0	0	0	0	0	0	0	0	0	0	0	0	0	0	0	0	0	0	0	0	0	0	0	0	0	0	0	0	0	0	0	0	0	0	0	0	0	0	0	0
ASV_000425	0	0	0	0	0	0	0	0	0	0	0	0	0	0	0	0	0	0	0	0	0	0	0	0	0	0	0	0	0	0	0	0	0	0	0	56	0	0	0	0	0	0	0	0	0	0	0	0	0
ASV_000496	0	0	0	0	0	0	0	0	0	0	0	0	0	0	0	0	0	0	0	0	0	0	0	0	0	0	0	0	0	0	0	0	0	0	0	0	0	0	0	0	0	0	0	0	0	0	0	0	0
ASV_000421	0	0	0	0	0	0	0	0	0	0	0	0	0	0	0	0	0	17	22	0	0	0	0	0	16	0	0	0	0	0	0	0	0	0	0	460	0	0	0	0	0	0	0	0	0	0	0	287	0
ASV_000799	0	0	0	0	0	0	0	0	0	0	0	0	0	0	0	0	0	0	0	0	0	0	0	0	0	0	0	0	0	0	0	0	0	0	0	0	0	0	0	0	0	0	0	0	0	0	0	0	0
ASV_000529	0	0	4	1	1	0	0	6	0	0	0	2	1	2	0	0	0	1	0	0	0	1	0	0	4	3	0	0	0	0	0	0	0	0	0	0	0	1	0	0	3	0	1	0	0	4	0	1	0
ASV_000835	0	1	0	0	0	0	0	0	0	0	0	0	0	0	0	0	0	0	0	0	0	0	0	0	0	0	0	0	0	0	0	0	0	0	0	0	0	0	0	0	0	0	0	0	0	0	0	0	0
ASV_000424	0	0	0	0	0	2	0	0	0	0	0	0	0	0	0	0	0	0	0	1	0	0	0	0	0	0	0	0	0	0	0	0	0	0	0	0	0	0	0	0	0	0	0	0	0	0	0	0	0
ASV_000428	0	0	0	0	0	0	0	0	0	1	0	0	0	0	0	0	0	7	33	0	0	0	0	0	0	0	0	0	0	0	0	0	0	0	0	144	0	7	0	0	0	0	1	0	0	0	0	0	0
ASV_000550	0	0	0	0	0	0	0	0	0	0	0	0	0	0	0	0	0	0	0	0	0	0	0	0	0	0	0	0	0	0	0	0	0	0	0	0	0	0	0	0	0	0	0	0	0	0	0	0	0
ASV_000446	0	0	0	0	0	0	0	0	0	0	0	0	0	0	0	0	0	0	0	0	0	0	0	0	0	0	0	0	0	0	0	0	0	0	0	8	0	0	0	0	0	0	0	0	0	0	0	450	0
ASV_000441	0	0	0	0	0	0	0	0	0	0	0	0	0	0	0	0	0	0	0	0	0	0	0	0	0	0	0	0	0	0	0	0	0	0	0	0	0	0	0	0	0	0	0	0	0	0	0	0	0
ASV_005330	2	3	9	9	0	2	0	0	8	0	1	2	3	1	1	3	3	0	0	0	0	6	0	2	11	0	1	0	0	2	0	3	0	1	0	1	2	6	4	1	4	2	6	2	5	1	3	16	1
ASV_000491	0	0	0	0	0	0	0	0	0	0	0	0	0	0	0	0	0	0	0	0	0	0	0	0	0	0	0	0	0	0	0	0	0	0	0	0	0	0	0	0	0	0	0	0	0	0	0	0	0
ASV_000407	0	0	0	0	0	0	0	0	0	0	0	0	0	0	0	0	0	0	0	0	0	0	0	0	0	0	0	0	0	0	0	0	0	0	0	0	0	0	0	0	0	0	0	1	1	0	0	5	1
ASV_000320	5	0	0	0	0	0	1	0	0	0	0	0	0	0	0	0	0	0	0	0	0	0	0	0	0	0	0	0	0	0	0	0	0	0	0	0	0	0	0	0	0	0	0	0	0	0	0	0	0
ASV_000460	0	0	0	0	0	0	0	0	0	4	0	3	0	0	0	0	8	1	0	0	1	1	1	0	0	0	0	0	0	0	0	0	3	2	1	1	2	0	0	0	0	0	0	3	0	0	0	1	0
ASV_001013	759	0	0	0	0	0	0	0	0	0	0	0	0	0	0	0	0	0	0	0	0	0	0	0	0	0	0	0	0	0	0	0	0	0	0	0	0	0	0	0	0	0	0	0	0	0	0	0	0
ASV_000501	0	0	0	0	0	0	0	0	0	0	0	0	0	0	0	0	0	0	0	0	0	0	0	0	0	0	0	0	0	0	0	0	0	0	0	0	0	0	0	0	0	0	0	0	0	0	0	0	0
ASV_001137	1	0	0	0	0	0	1	0	0	0	0	0	1	0	0	0	0	1	0	5	0	0	0	0	0	0	0	0	0	0	0	0	0	0	0	1	0	0	0	0	1	0	1	0	0	0	0	0	0
ASV_000486	0	0	0	0	0	0	0	0	0	0	0	0	0	0	0	0	0	0	0	0	0	0	0	0	0	0	0	0	0	0	0	0	0	0	0	0	0	0	0	0	0	0	0	0	0	0	0	0	0
ASV_000510	0	0	0	0	0	0	0	0	0	0	0	0	0	0	0	0	0	0	0	0	0	0	0	0	0	0	0	0	0	0	0	0	0	0	0	0	0	0	0	0	0	0	0	0	0	0	0	0	0
ASV_000432	0	0	0	0	0	0	0	0	0	2	0	0	3	0	0	0	0	0	0	0	0	0	10	0	12	0	0	0	0	6	39	0	0	0	0	0	0	30	0	0	0	4	0	0	0	0	0	2	0
ASV_000479	0	0	0	0	0	0	0	0	0	0	0	0	0	0	0	0	0	0	0	0	0	0	0	0	0	0	0	0	0	0	0	0	0	0	0	0	0	0	0	0	0	0	0	0	0	0	0	0	0
ASV_000436	1	0	0	0	0	0	0	0	0	0	0	0	0	0	0	0	0	1	0	0	0	0	0	0	0	0	0	0	0	0	0	0	0	0	0	0	0	4	0	0	0	0	0	0	0	0	0	0	0
ASV_000488	0	0	0	0	0	0	0	0	0	0	0	0	0	0	0	0	0	0	0	0	0	0	0	0	0	0	0	0	0	0	0	0	0	0	0	0	0	77	0	0	0	0	0	0	0	0	0	14	0
ASV_000596	0	0	0	0	0	0	0	0	0	0	0	0	0	0	0	0	0	0	0	0	0	0	0	0	0	0	0	0	0	0	0	0	0	0	0	0	0	0	0	0	0	0	0	0	0	0	0	0	0
ASV_000417	0	0	2	14	1	0	0	0	1	1	0	0	0	1	0	0	0	0	0	0	0	2	0	3	0	0	0	0	0	1	0	14	1	0	2	0	3	2	0	0	0	0	0	0	0	2	2	0	3
ASV_000419	0	0	0	0	0	0	0	0	0	0	0	0	0	0	0	0	0	0	0	0	0	0	0	0	0	0	0	0	0	0	0	0	0	0	0	0	0	0	0	0	1	0	0	0	0	0	0	3	0
ASV_000583	0	0	13	0	0	0	0	17	2	5	0	1	1	1	0	14	3	1	0	0	0	0	0	2	1	0	17	0	1	0	0	0	2	0	0	0	0	1	4	0	0	0	4	0	0	0	0	0	0
ASV_000538	0	0	0	0	0	0	0	0	0	0	0	0	0	0	0	0	0	0	0	0	0	0	0	0	0	0	0	0	0	0	0	0	0	0	0	0	137	0	89	0	0	0	0	0	0	0	0	0	0
ASV_000574	0	0	12	0	0	0	0	20	0	3	0	0	1	1	0	17	0	0	1	3	0	0	0	1	1	0	17	0	0	0	0	0	2	0	2	1	0	0	4	0	0	0	0	0	0	0	0	0	0
ASV_000494	0	0	0	0	0	0	0	0	0	0	0	0	0	0	0	0	0	21	0	0	0	0	0	0	0	0	0	0	0	0	0	0	0	0	0	0	0	22	0	0	0	0	0	0	0	0	0	281	0
ASV_000474	0	0	0	0	0	0	0	0	0	0	0	0	0	0	0	0	2	2	7	0	4	29	1	9	2	1	0	0	0	1	0	0	11	0	10	5	8	0	0	0	0	0	0	0	0	2	0	0	1
ASV_000658	0	0	28	2	0	0	0	0	0	0	0	1	0	0	0	0	0	4	0	4	0	0	0	0	0	0	0	0	0	0	0	0	5	0	0	0	0	0	1	0	0	0	0	0	0	0	1	0	0
ASV_000536	0	0	0	0	0	0	0	0	0	0	0	0	0	0	0	0	0	0	0	0	0	0	0	0	0	0	0	0	0	0	0	0	0	0	0	0	0	0	0	0	0	0	0	0	0	0	0	0	0
ASV_000517	8	0	0	0	0	5	0	0	0	0	0	0	0	0	0	0	0	0	0	0	0	371	0	0	0	0	0	0	0	0	0	0	0	0	0	59	0	10	0	0	0	0	0	0	0	0	0	0	0
ASV_000541	0	0	0	0	0	0	0	0	0	0	0	0	0	0	0	0	0	0	0	0	0	0	0	0	0	0	0	0	0	0	0	0	0	0	0	0	0	0	0	0	0	0	0	0	0	0	0	698	0
ASV_000451	0	0	0	0	0	0	0	0	0	0	0	0	0	0	0	0	0	21	0	0	0	0	0	0	0	0	0	0	0	0	0	0	0	0	0	235	0	43	0	0	0	0	0	0	0	0	0	0	0
ASV_000493	0	1	0	0	0	0	0	0	0	0	0	0	0	0	0	0	0	0	0	0	0	0	0	0	0	0	0	0	0	0	0	0	0	0	0	0	0	0	0	0	0	0	0	0	0	0	0	0	0
ASV_000422	0	2	4	1	0	0	0	0	0	0	1	0	0	0	0	0	0	8	0	0	0	2	0	0	0	0	0	0	0	0	0	0	0	0	0	0	2	0	0	0	8	0	0	0	0	1	0	0	0
ASV_000463	0	0	0	0	0	3	2	0	0	0	0	0	1	0	0	0	12	0	4	0	11	6	3	0	0	1	0	0	0	0	0	0	17	0	18	2	100	0	2	0	0	0	0	0	0	0	0	0	0
ASV_000462	0	0	0	0	0	0	0	0	0	0	0	0	0	0	0	0	0	0	0	0	0	0	0	0	0	0	0	0	0	0	0	0	0	0	0	0	0	0	0	0	0	0	0	0	0	0	0	0	0
ASV_004891	0	0	1	1	0	0	0	0	0	0	0	1	0	1	0	0	0	0	0	3	0	1	0	3	0	0	0	0	0	0	2	0	5	0	0	0	0	0	1	0	0	0	0	0	0	0	1	0	0
ASV_000445	0	0	6	0	0	0	0	1	0	0	0	0	0	0	0	10	0	1	0	0	5	0	0	0	0	0	0	41	0	0	0	1	0	0	4	0	0	1	0	3	3	0	0	2	0	0	0	0	1
ASV_000498	0	0	0	0	0	0	0	0	0	0	0	0	0	0	0	0	0	0	0	0	0	0	0	0	0	0	0	0	0	0	0	0	0	0	0	0	0	0	0	0	0	0	0	0	0	0	0	0	0
ASV_000571	0	0	0	0	0	0	0	0	0	0	0	0	0	0	0	0	0	0	0	0	0	0	0	0	0	0	0	0	5	0	0	0	0	0	0	0	0	0	0	0	0	0	0	0	0	0	0	0	0
ASV_000465	0	0	0	0	0	0	0	0	0	0	0	0	0	0	0	0	0	0	0	0	0	0	0	0	0	0	0	0	0	0	0	0	0	0	0	0	0	0	0	0	0	0	0	0	0	0	0	0	0
ASV_000554	0	0	0	1	0	0	0	0	2	2	1	2	11	0	1	0	37	5	2	1	0	13	1	2	1	2	3	1	4	4	3	0	8	2	4	7	17	0	1	2	0	0	1	0	0	3	1	2	1
ASV_000490	0	0	0	0	0	0	0	0	0	0	0	0	0	0	0	0	0	0	0	0	0	0	0	0	61	0	0	0	0	0	0	0	0	0	0	0	0	0	0	0	0	0	0	0	0	0	0	0	0
ASV_000521	0	0	0	0	0	0	0	0	0	0	0	0	0	0	0	0	0	0	0	0	0	0	0	0	0	0	0	0	0	0	0	0	0	0	0	0	0	0	0	0	0	0	0	0	0	0	0	0	0
ASV_000483	0	0	0	0	0	0	0	0	0	0	0	0	0	0	0	0	0	0	0	0	0	0	0	0	0	0	0	0	0	0	0	0	0	0	0	0	0	0	0	0	0	0	0	0	0	0	0	0	0
ASV_000622	0	0	0	0	0	0	0	0	0	0	0	0	0	0	0	0	0	0	0	0	0	0	0	0	0	0	0	0	0	0	0	0	0	0	0	0	0	0	0	0	0	0	0	0	0	0	0	0	0
ASV_000456	0	0	0	0	0	0	0	0	0	0	0	0	31	0	0	0	0	0	0	0	0	0	0	0	0	0	0	0	0	0	0	0	0	0	0	0	0	0	0	0	0	0	0	0	0	0	0	0	0
ASV_000473	0	0	0	0	0	0	0	0	0	0	0	0	0	0	0	0	0	0	0	0	0	0	0	0	0	0	0	0	0	0	0	0	0	0	0	0	0	0	0	0	0	0	0	0	0	0	0	0	0
ASV_000471	0	0	0	0	0	0	0	0	0	0	0	0	0	0	0	0	0	0	0	0	0	0	0	0	0	0	0	0	0	0	0	0	0	0	0	0	0	0	0	0	0	0	0	0	0	0	0	0	0
ASV_000579	0	0	0	0	0	0	0	0	0	0	0	0	0	0	0	0	0	0	0	0	0	0	0	0	0	152	0	0	0	0	0	0	0	0	0	0	0	0	0	0	0	0	0	0	0	0	0	0	0
ASV_000578	0	0	0	0	0	0	0	0	0	0	0	0	0	0	0	0	12	0	0	2	12	3	1	0	0	0	0	0	0	0	3	0	10	0	14	8	45	0	0	5	0	0	0	0	0	2	0	0	0
ASV_000477	0	0	0	0	0	0	0	0	0	0	0	0	0	0	0	0	0	0	0	0	0	0	0	0	0	0	0	0	0	0	0	0	0	0	0	1	0	0	0	0	0	0	0	0	0	0	0	0	0
ASV_000607	0	0	0	0	0	0	0	0	0	0	0	0	0	0	0	0	0	0	0	0	0	0	0	0	0	0	0	0	0	0	0	0	0	0	0	0	0	0	0	0	0	0	0	0	0	0	0	0	0
ASV_000638	0	0	0	0	0	0	0	0	0	0	0	0	0	0	0	0	0	0	0	0	0	0	0	0	0	0	0	0	0	0	0	0	0	0	0	0	0	0	0	0	0	0	0	0	0	0	0	0	0
ASV_000468	0	0	0	0	0	0	0	0	0	0	0	0	0	0	0	0	0	0	0	0	0	0	0	0	0	0	0	0	0	0	0	0	0	0	0	0	0	0	0	0	0	0	0	0	0	0	0	0	0
ASV_000470	0	0	0	0	0	0	0	0	0	0	0	0	0	0	0	0	0	0	0	0	0	0	0	0	0	0	0	0	0	0	0	0	0	0	0	0	0	0	0	0	0	0	0	0	0	0	0	0	0
ASV_000542	0	0	0	0	0	1	0	0	4	10	0	4	0	0	2	0	39	1	0	3	13	4	3	5	5	2	1	0	0	13	17	0	3	0	3	0	2	0	0	0	0	0	0	0	0	0	0	0	0
ASV_000635	0	0	0	0	0	0	0	0	0	0	0	0	0	0	0	0	0	0	0	0	0	0	0	0	0	0	0	0	0	0	0	0	0	0	0	0	0	0	0	0	0	0	0	0	0	0	0	0	0
ASV_000505	0	0	0	0	0	0	0	0	0	0	0	0	0	0	0	0	0	0	0	0	0	0	0	0	0	0	0	0	0	0	1	9	0	0	8	0	0	0	0	0	0	0	0	0	0	0	0	0	0
ASV_000676	2	2	0	0	0	0	0	0	0	0	0	0	0	0	0	0	0	0	0	0	0	0	0	0	0	0	0	0	0	0	1	0	0	0	0	0	0	0	0	0	0	0	0	0	0	0	0	0	0
ASV_000803	2	0	0	0	0	0	0	0	0	0	0	0	0	0	0	0	0	0	0	0	0	0	0	0	0	0	0	0	0	0	0	0	0	0	0	0	0	0	0	0	0	0	0	0	0	0	0	0	0
ASV_000589	0	0	0	0	0	0	0	0	0	0	0	0	0	0	0	0	0	0	0	0	0	0	0	0	0	0	0	0	0	0	0	0	0	0	0	259	0	0	0	0	0	0	0	0	0	0	0	0	0
ASV_000502	0	0	0	0	0	0	0	0	0	0	0	0	0	0	0	0	0	0	0	0	0	0	0	0	0	0	0	0	0	0	0	0	0	0	0	0	0	0	0	0	0	0	0	0	0	0	0	0	0
ASV_000540	0	0	0	0	0	0	0	0	0	0	0	0	0	0	0	0	28	10	5	2	0	1	1	0	0	0	0	0	0	3	0	1	40	0	16	3	10	0	0	0	0	0	0	0	0	1	0	0	0
ASV_000628	0	0	0	0	0	0	0	0	0	0	0	0	0	2	0	0	0	0	51	0	0	0	0	0	0	2	0	0	0	0	0	0	0	0	0	0	0	22	0	0	1	0	2	0	0	0	8	0	0
ASV_000515	7	0	0	0	0	0	0	4	0	0	0	0	0	1	0	0	0	11	0	0	0	0	0	0	0	0	0	0	0	0	0	0	5	0	0	0	0	0	0	0	0	0	0	0	0	0	0	0	0
ASV_000627	0	0	0	0	0	0	0	0	0	0	0	0	0	0	0	0	0	0	0	0	0	0	0	0	0	0	0	0	0	0	0	0	0	0	0	0	0	0	0	0	0	0	0	0	0	0	0	0	0
ASV_000580	8	0	0	0	0	7	0	0	0	0	0	96	0	0	0	0	0	0	0	1	0	0	0	0	0	0	0	0	0	5	0	0	0	0	0	0	0	0	0	0	0	0	0	0	0	0	0	0	0
ASV_000575	0	0	0	0	0	0	0	0	0	0	0	0	0	0	0	0	0	0	0	0	0	0	0	0	0	0	0	0	0	0	0	0	0	0	0	0	0	0	0	0	0	0	0	0	0	0	0	0	0
ASV_000433	0	0	0	0	0	0	0	0	0	0	0	0	0	0	0	0	0	0	0	0	0	0	0	0	0	0	0	0	0	0	0	0	0	0	0	0	0	0	0	0	0	0	0	0	0	0	0	0	0
ASV_000526	8	0	0	0	0	0	0	4	4	5	0	0	0	0	0	0	0	1	0	0	0	0	0	0	55	0	0	0	0	0	0	0	0	0	0	0	1	4	0	0	0	0	102	0	0	0	0	0	0
ASV_000561	0	0	0	0	0	0	0	0	0	0	0	0	1	0	0	0	0	32	0	0	0	22	0	0	0	0	0	0	0	0	0	0	0	0	0	22	0	0	0	0	17	0	0	0	0	0	0	0	0
ASV_000598	0	0	0	0	0	0	0	0	0	0	0	0	0	0	0	0	2	17	5	4	42	10	1	0	1	0	0	0	0	0	0	3	3	0	10	18	0	0	0	0	0	0	0	0	0	4	0	0	0
ASV_000147	0	0	0	0	1	0	0	0	0	0	0	0	0	0	0	0	0	0	0	0	0	0	0	0	0	0	0	0	0	0	0	0	0	0	0	0	0	14	0	0	0	0	538	0	0	0	0	0	0
ASV_000597	0	0	0	3	0	0	0	0	15	1	14	0	0	1	8	0	0	0	0	0	0	0	0	0	0	0	0	0	0	0	0	0	0	0	0	0	0	35	0	0	0	0	10	0	0	0	0	6	0
ASV_000504	0	0	0	0	0	0	0	0	0	0	0	0	0	0	0	0	0	0	0	0	0	0	0	0	0	0	0	0	0	0	0	0	0	0	0	0	0	0	0	0	0	0	0	0	0	0	0	0	0
ASV_000824	0	1	4	0	0	0	0	0	0	0	0	0	0	0	0	0	0	4	0	0	0	0	0	0	0	0	0	0	0	0	0	0	0	0	0	0	0	0	0	0	0	0	0	0	0	0	0	0	0
ASV_000524	0	0	0	0	0	0	0	0	0	0	0	0	0	0	0	0	0	181	0	0	0	0	0	0	0	0	0	0	0	0	0	0	0	0	0	0	0	0	0	0	0	0	0	0	0	0	0	0	0
ASV_000886	0	1	0	0	0	0	0	0	0	0	0	0	0	0	0	0	0	0	0	0	0	0	0	0	0	0	0	0	0	0	0	0	0	0	0	0	0	0	0	0	0	0	0	0	0	0	0	0	0
ASV_000527	0	0	0	0	0	0	0	0	0	0	0	0	0	0	0	0	0	2	0	0	0	0	0	0	0	0	0	0	0	0	0	0	0	0	0	0	0	0	0	0	0	0	0	0	0	0	0	0	0
ASV_000566	1	0	0	0	1	1	0	0	0	3	0	1	0	0	1	0	46	4	7	1	6	9	0	2	3	0	1	0	0	0	1	0	2	1	10	1	1	0	0	0	0	0	1	1	1	0	0	5	0
ASV_000634	0	0	0	0	0	0	0	0	0	0	0	0	0	0	0	0	0	0	0	0	0	0	0	0	0	0	0	0	0	0	0	0	0	0	0	0	0	0	0	0	0	0	0	0	0	0	0	0	0
ASV_001296	0	0	0	0	0	0	0	0	0	0	0	0	0	0	0	0	0	0	0	0	0	0	0	0	0	0	0	0	0	0	0	0	0	0	0	0	0	0	0	0	0	0	0	0	0	0	0	0	0
ASV_000730	0	0	15	0	0	0	0	0	0	0	0	1	0	0	0	0	0	1	0	3	0	0	0	0	0	0	0	0	0	0	0	0	2	0	0	0	0	1	1	0	0	0	0	0	0	0	0	0	0
ASV_000931	1	0	1	1	0	0	0	1	0	0	0	0	0	0	0	6	0	0	0	0	0	0	0	7	0	1	1	1	1	0	7	5	10	0	0	0	2	6	21	0	7	0	0	2	0	2	0	0	4
ASV_000544	0	0	0	0	0	0	0	0	0	0	0	0	0	0	0	0	0	0	0	0	0	0	0	0	0	0	0	0	0	0	0	0	0	0	0	0	0	0	0	0	0	0	0	0	0	0	0	0	0
ASV_000672	0	0	0	0	0	0	0	0	0	0	0	0	0	0	0	0	0	0	0	0	0	0	0	0	0	0	0	0	0	0	0	0	0	0	0	0	0	0	0	0	0	0	0	0	0	0	0	0	0
ASV_000568	0	0	0	0	0	0	0	0	0	0	0	0	0	0	0	0	1	0	0	0	0	1	0	0	0	0	0	0	0	0	0	0	0	0	0	6	0	0	0	0	0	0	0	0	0	0	0	0	0
ASV_000684	0	0	0	0	0	0	0	0	0	0	0	0	0	0	0	0	0	0	0	0	0	0	0	0	0	0	0	0	0	0	0	0	0	0	0	0	0	0	0	0	0	0	0	0	0	0	0	0	0
ASV_000625	0	0	0	0	0	0	0	0	0	0	0	0	0	0	52	0	0	0	0	0	0	0	0	0	0	0	0	0	0	0	0	0	0	0	0	0	0	0	0	0	0	0	0	0	0	0	0	0	0
ASV_000555	0	0	0	0	0	0	0	0	0	0	0	0	0	0	0	0	0	0	0	0	0	0	0	0	0	0	0	0	0	0	0	0	0	0	0	0	0	0	0	0	0	0	0	0	0	0	0	0	0
ASV_000668	0	1	0	0	0	0	3	0	2	0	0	0	5	0	3	2	9	1	8	0	2	0	0	0	0	0	0	0	0	0	1	0	0	0	0	9	1	5	0	0	2	0	0	0	0	0	0	0	0
ASV_000590	0	0	0	0	0	0	0	0	0	0	0	0	0	0	0	0	0	13	0	0	0	0	0	0	0	0	0	0	0	0	0	0	0	0	0	0	0	0	0	0	0	0	0	0	0	0	0	0	0
ASV_000819	0	0	0	0	0	0	0	0	0	0	0	0	0	0	0	0	0	0	0	0	0	0	0	0	0	0	0	0	0	0	0	0	0	0	0	0	0	0	0	0	0	0	0	0	0	0	0	0	0
ASV_000581	0	0	12	0	0	0	0	31	0	0	0	0	0	0	0	0	0	0	0	1	0	0	0	0	0	0	0	0	0	0	0	0	260	0	0	0	15	0	0	0	0	0	0	0	0	4	0	0	0
ASV_000547	0	0	0	0	0	0	0	0	0	0	0	0	0	0	0	0	0	0	0	0	0	0	0	0	0	0	0	0	0	0	0	0	0	0	0	0	0	0	0	0	0	0	0	0	0	0	0	0	0
ASV_000615	0	0	0	0	0	0	0	0	0	0	0	0	0	0	0	0	0	0	0	0	0	0	0	0	0	0	0	0	0	0	0	0	0	0	0	0	0	496	0	0	0	0	0	0	0	0	0	0	0
ASV_000560	0	0	0	0	0	0	0	0	0	0	0	0	0	0	0	0	0	0	0	0	0	0	0	0	0	0	0	0	0	0	0	0	0	0	0	0	0	0	0	0	0	0	0	1	0	0	0	0	0
ASV_000599	1	0	0	0	3	1	0	0	0	2	0	2	0	0	0	0	11	2	2	5	3	3	6	2	1	1	1	0	0	3	6	0	3	0	6	0	0	1	0	0	3	0	2	0	1	2	0	3	1
ASV_000697	0	0	0	0	0	0	0	0	0	0	0	0	0	0	0	0	0	0	0	0	0	0	0	0	0	0	0	0	0	0	0	0	0	0	0	0	0	0	0	0	0	0	0	0	0	0	0	0	0
ASV_000709	0	0	0	0	0	0	0	0	0	0	0	0	0	0	0	0	0	0	0	0	0	0	0	0	0	0	0	0	0	0	0	0	0	0	0	0	0	0	0	0	3	0	0	0	0	0	0	0	0
ASV_004446	1	51	1	2	0	0	0	0	0	0	0	0	0	0	0	0	0	0	0	0	0	0	0	0	0	0	0	0	0	0	0	0	0	0	0	0	0	0	0	0	0	0	0	0	0	0	0	0	0
ASV_000703	0	0	0	0	0	0	0	0	0	84	10	0	0	0	0	0	362	3	2	0	0	0	0	0	0	0	0	0	0	0	0	0	10	0	2	0	0	0	0	0	0	0	0	0	0	0	0	0	0
ASV_000563	0	0	0	0	0	0	0	0	0	0	0	0	0	0	0	0	0	0	0	0	0	0	0	0	0	0	0	0	0	0	0	0	0	0	0	0	0	0	0	0	0	0	0	0	0	0	0	0	0
ASV_000613	1	0	0	0	0	0	0	0	0	0	0	0	0	0	0	0	0	2	4	1	9	4	0	0	0	0	0	0	0	2	0	0	92	0	23	0	106	0	1	0	0	0	0	0	0	0	0	0	0
ASV_000683	0	0	0	0	0	0	0	0	0	0	0	0	0	0	0	0	0	0	0	0	0	0	0	0	0	0	0	0	0	0	0	0	0	0	0	0	0	0	0	0	0	0	0	0	0	0	0	0	0
ASV_000586	0	0	0	0	0	0	0	0	0	0	0	0	0	0	0	0	0	0	0	0	0	0	0	0	0	0	0	0	0	0	0	0	0	0	0	0	0	0	0	0	0	0	0	0	0	0	0	0	0
ASV_000747	0	0	0	0	0	0	0	0	0	0	0	0	0	0	0	0	0	0	0	0	0	0	0	0	0	0	0	0	0	0	0	0	0	0	0	172	0	0	0	0	0	0	0	0	0	0	0	0	0
ASV_000670	0	0	0	0	0	0	0	0	0	0	0	0	0	0	0	0	0	0	0	0	0	0	0	0	0	0	0	0	0	0	0	0	0	0	0	0	0	0	0	0	0	0	0	0	0	0	0	0	0
ASV_002611	0	0	0	0	0	0	0	0	0	0	0	0	0	0	0	0	0	0	0	0	0	0	0	0	0	0	0	0	0	0	0	0	0	0	0	0	0	0	0	0	0	0	0	0	0	0	0	0	0
ASV_000608	0	0	0	0	0	0	0	0	0	0	0	0	0	0	0	0	0	0	0	0	0	0	0	0	0	0	0	0	0	0	0	0	0	0	0	0	0	0	0	0	0	0	0	0	0	0	0	0	0
ASV_000576	0	0	0	0	0	0	0	0	0	0	0	0	0	0	0	0	0	0	0	0	0	0	0	0	0	0	0	0	0	0	0	0	0	0	0	463	0	0	0	0	0	0	0	0	0	0	0	0	0
ASV_000610	0	0	0	0	0	0	0	0	0	0	0	0	0	0	0	0	0	0	0	0	0	0	0	0	0	0	0	0	0	0	0	0	0	0	0	0	0	0	0	0	0	0	0	0	0	0	0	0	0
ASV_000916	0	0	0	0	0	0	0	0	0	0	0	2	0	0	0	0	0	0	0	0	0	0	0	0	0	0	0	0	0	0	0	0	0	0	0	0	0	0	0	0	0	0	0	0	0	0	0	0	0
ASV_000569	1	0	0	0	0	0	0	0	1	0	0	0	0	0	0	0	0	0	0	0	0	0	0	0	0	0	0	0	0	0	0	0	0	0	0	0	0	0	0	0	0	0	0	0	0	0	0	0	0
ASV_000556	2	0	0	0	0	0	10	1	0	0	0	2	0	0	0	0	0	2	0	0	0	0	0	1	3	0	0	0	0	0	0	0	6	0	7	0	2	0	0	0	0	0	0	0	0	0	0	0	0
ASV_000646	0	0	0	0	2	0	0	2	0	1	0	0	0	0	0	0	0	0	0	0	0	0	0	0	1	0	0	0	0	0	0	0	0	0	0	0	0	0	0	0	0	0	0	0	0	0	0	0	0
ASV_000606	0	0	0	0	0	0	0	5	0	0	0	0	0	0	0	0	0	0	0	0	0	0	0	0	0	0	0	0	0	0	0	0	0	0	0	6	0	0	0	0	0	0	0	0	0	0	0	0	0
ASV_000657	0	0	0	0	0	0	0	0	0	0	0	0	0	0	0	0	0	0	0	0	0	0	0	0	0	0	0	0	0	0	0	0	0	0	0	0	0	0	0	0	0	0	1	0	0	0	0	0	0
ASV_000863	0	1	0	0	0	0	0	0	0	0	0	0	0	0	0	0	0	1	0	0	0	0	0	0	0	0	0	0	0	0	0	0	0	0	0	0	0	0	0	0	0	0	0	0	0	1	0	0	0
ASV_000923	0	0	17	0	0	0	0	0	0	0	0	0	1	0	0	0	0	2	0	0	0	0	0	0	0	0	0	0	0	0	0	8	0	0	0	0	0	0	0	0	0	0	0	0	0	0	0	0	1
ASV_000592	1	0	2	3	0	0	0	0	0	0	0	1	2	1	1	0	0	1	0	1	0	0	0	1	7	0	0	1	0	0	0	2	0	0	0	0	0	1	0	0	0	0	2	0	2	0	0	1	1
ASV_000618	0	0	0	0	0	0	0	0	0	0	0	0	0	0	0	0	0	0	0	0	0	0	0	0	0	0	0	0	0	0	0	0	0	0	0	0	0	0	0	0	0	0	0	0	0	0	0	0	0
ASV_000666	0	0	0	0	0	0	0	0	0	0	0	0	0	1	0	0	0	0	0	0	0	0	0	0	0	0	0	0	0	0	0	0	0	0	0	0	0	139	0	0	0	0	0	0	0	0	0	0	0
ASV_000631	0	0	0	0	0	0	0	0	0	0	0	0	0	0	0	0	0	0	0	0	0	0	0	0	0	0	0	0	0	0	0	0	0	0	0	0	0	0	0	0	0	0	0	0	0	0	0	0	0
ASV_000728	0	0	0	0	0	0	0	0	0	0	0	0	0	0	0	0	0	0	0	0	0	0	0	0	0	0	0	0	0	0	0	0	0	0	0	0	0	0	0	0	0	0	0	0	0	0	0	0	0
ASV_000630	0	0	0	0	0	0	0	0	0	0	0	0	0	0	0	0	0	0	0	0	0	0	0	0	0	0	0	0	0	0	0	0	0	0	0	0	0	0	0	0	0	0	0	0	0	0	0	0	0
ASV_000600	2	0	0	0	0	0	0	0	0	0	0	0	0	0	0	0	0	0	0	0	0	0	0	0	369	0	0	0	0	0	0	0	0	0	0	0	0	0	0	0	0	0	0	0	0	0	0	0	0
ASV_000582	0	0	1	0	0	0	0	0	25	169	0	0	0	0	0	0	0	0	0	1	13	0	0	31	0	0	0	0	0	0	0	0	0	0	0	0	0	0	0	0	0	0	0	0	0	0	0	0	0
ASV_000641	1	0	0	0	0	0	0	0	0	1	0	0	0	0	0	0	0	0	95	0	2	0	0	0	0	0	0	0	0	0	0	0	0	0	1	0	0	0	0	0	2	0	0	0	0	0	0	0	0
ASV_000691	0	0	0	0	0	0	0	3	2	2	0	0	0	0	0	0	0	4	4	0	0	0	0	0	0	0	0	0	0	0	0	0	0	0	0	9	0	2	0	0	0	0	0	0	0	7	0	0	0
ASV_001257	0	0	0	0	0	0	0	0	0	0	1	0	0	0	0	0	0	0	0	0	0	0	0	0	0	0	0	0	0	0	0	0	0	0	0	0	0	0	0	0	0	0	0	0	0	0	0	0	0
ASV_000587	0	0	0	0	0	0	0	1	3	1	56	96	1	0	0	14	50	28	83	13	45	0	6	0	0	3	0	0	0	0	0	0	6	0	3	0	2	0	0	0	0	0	0	0	0	1	0	1	0
ASV_000617	0	0	0	0	0	0	0	0	0	0	0	0	0	0	0	0	0	0	0	0	0	0	0	0	0	0	0	0	0	0	0	0	0	0	0	427	0	0	0	0	0	0	0	0	0	0	0	0	0
ASV_000624	0	0	0	0	0	0	0	0	0	0	0	0	0	0	0	0	0	0	0	0	0	0	0	0	0	0	0	0	0	0	0	0	0	0	0	0	0	0	0	0	0	0	0	0	0	0	0	0	0
ASV_000661	0	0	0	0	0	4	0	2	0	0	0	0	0	0	0	0	5	0	0	1	1	0	0	0	0	0	0	0	0	1	0	0	0	2	1	0	2	0	0	0	3	0	0	0	0	0	0	4	0
ASV_000649	0	0	0	0	0	0	0	0	10	0	0	0	0	0	0	0	0	0	0	0	0	0	0	0	0	0	0	0	0	0	0	0	0	239	0	0	0	0	0	17	0	0	0	0	0	0	0	0	0
ASV_001288	411	0	0	0	0	0	0	0	0	0	0	0	0	0	0	0	0	0	0	0	0	0	0	0	0	0	0	0	0	0	0	0	0	0	0	0	0	0	0	0	0	0	0	0	0	0	0	0	0
ASV_000620	0	0	0	0	0	0	0	0	0	0	0	0	0	0	0	0	0	0	0	0	0	0	0	0	0	0	0	0	0	0	0	0	0	0	0	0	0	0	0	0	0	0	0	0	0	0	0	0	0
ASV_000650	0	0	0	0	0	0	0	0	0	0	0	0	0	0	0	0	0	15	0	0	0	0	0	0	0	0	0	0	0	0	0	0	0	0	0	0	0	0	0	0	0	0	0	0	0	0	0	0	0
ASV_000637	0	0	0	0	0	0	0	0	0	0	0	0	0	0	0	0	0	0	0	0	0	0	0	0	0	3	0	0	0	0	0	0	0	0	0	0	0	0	0	0	0	0	0	0	0	0	0	0	0
ASV_000829	0	0	0	0	0	0	0	0	0	0	0	0	0	0	0	0	0	0	0	0	0	0	1	0	0	0	0	0	0	0	0	0	0	13	0	0	0	0	0	0	0	0	0	0	0	0	0	0	0
ASV_000648	0	0	0	0	28	0	0	0	0	0	0	0	0	0	0	0	0	0	0	0	0	0	57	0	0	0	0	1	0	0	0	3	0	0	200	0	0	0	0	0	0	0	0	0	0	0	0	0	0
ASV_000772	0	0	0	0	0	0	0	0	0	0	0	0	0	5	0	0	0	0	0	0	0	0	0	0	0	0	0	0	0	0	0	0	0	0	0	0	0	0	0	0	0	0	0	0	0	0	0	0	0
ASV_000707	0	0	0	0	0	389	0	0	0	0	0	0	0	0	0	0	0	0	0	0	0	0	0	0	0	0	0	0	0	0	0	0	0	0	0	0	0	0	0	0	0	0	0	0	0	0	0	0	0
ASV_000699	0	0	0	11	3	0	5	0	0	0	0	0	0	0	0	0	0	99	6	0	0	0	0	0	0	0	0	0	0	0	0	0	0	0	0	0	0	0	0	0	0	0	0	0	0	0	0	0	0
ASV_000660	0	0	0	0	0	0	0	0	0	0	0	0	0	0	0	0	0	0	0	0	0	0	0	0	29	0	0	0	0	0	0	0	0	0	0	0	0	0	0	0	0	0	136	0	0	0	0	0	0
ASV_000651	0	0	0	0	0	0	0	0	0	0	0	0	0	0	0	0	0	0	0	0	0	0	0	0	0	0	0	0	0	0	0	0	0	0	0	0	0	0	0	0	0	0	0	0	0	0	0	0	0
ASV_000773	0	0	0	0	0	0	0	0	0	0	0	0	0	0	0	0	0	0	0	0	0	0	0	0	0	0	0	0	0	0	0	0	0	0	0	0	0	0	0	0	0	0	0	0	0	0	0	0	0
ASV_000694	1	0	0	0	0	0	0	13	20	0	0	0	0	0	0	0	0	26	8	3	0	0	0	0	0	0	0	0	0	0	0	0	2	4	0	0	0	0	0	0	0	0	0	0	0	0	0	0	0
ASV_000642	0	0	0	0	0	0	19	0	0	0	0	0	0	0	0	0	0	0	0	0	0	0	0	0	0	0	0	0	0	0	0	0	0	0	0	0	0	0	0	0	0	0	0	0	0	0	0	0	0
ASV_000636	0	0	0	0	0	0	0	0	0	0	0	0	0	0	0	0	0	0	0	0	0	0	0	0	0	0	0	0	0	0	0	0	0	0	0	0	0	0	0	0	0	0	0	0	0	0	0	0	0
ASV_000678	0	0	0	0	0	0	0	0	0	0	0	0	0	0	0	0	0	0	0	0	0	0	0	0	0	0	0	0	0	0	0	0	0	0	382	0	0	0	0	0	0	0	0	0	0	0	0	0	0
ASV_000741	0	0	0	0	0	0	0	0	0	0	0	0	0	0	0	0	0	0	0	0	0	0	0	0	0	0	0	0	0	0	0	0	0	0	0	350	0	0	0	0	0	0	0	0	0	0	0	0	0
ASV_000626	0	0	0	0	0	0	0	0	0	0	0	0	0	0	0	1	2	0	0	0	0	0	9	0	0	0	0	0	0	0	53	0	52	0	0	0	3	0	0	0	0	0	0	0	0	0	4	0	0
ASV_000804	9	0	0	1	0	1	0	0	0	0	0	0	2	0	0	0	6	1	0	0	0	0	0	0	2	0	0	0	0	0	0	0	0	0	0	0	0	2	0	0	0	0	2	0	0	0	0	0	0
ASV_000655	0	0	1	0	0	0	0	0	0	0	0	0	0	0	0	0	7	326	0	1	2	0	3	0	0	0	0	0	0	0	0	0	2	0	0	2	1	0	0	0	1	0	0	0	0	0	0	0	0
ASV_000881	0	0	3	0	2	0	0	0	0	0	0	0	0	2	1	0	0	2	3	1	0	0	0	0	0	1	0	0	0	0	0	0	0	0	0	0	0	1	0	0	2	0	1	0	0	2	0	2	0
ASV_000612	0	0	0	0	0	2	0	0	0	0	0	0	3	0	0	0	4	2	0	0	2	2	1	0	0	0	0	0	0	0	0	0	1	1	0	3	6	0	2	0	1	0	0	0	0	0	0	1	0
ASV_000652	0	0	0	0	0	0	0	0	0	0	0	0	0	0	0	0	0	0	0	0	0	0	0	0	0	0	0	0	0	0	0	0	0	0	0	0	0	0	0	0	0	0	0	0	0	0	0	0	0
ASV_000758	0	0	0	0	0	0	0	0	0	0	0	0	0	0	0	0	0	0	0	0	0	0	0	0	0	2	0	0	0	0	0	0	0	0	0	0	0	0	0	0	0	0	0	0	0	0	0	0	0
ASV_000708	0	0	0	0	0	0	0	0	0	0	0	0	0	0	0	0	0	0	0	0	0	0	0	0	0	0	0	0	0	0	0	0	0	0	0	0	0	0	0	0	0	0	0	0	0	0	0	0	0
ASV_001097	0	0	0	0	0	0	0	0	0	0	0	0	0	0	0	0	0	0	0	0	0	0	0	0	0	0	0	0	0	0	0	0	0	0	0	0	0	0	0	0	0	0	0	0	0	0	0	0	0
ASV_000869	0	0	0	0	0	0	0	0	0	0	0	0	0	0	0	0	0	0	0	0	0	0	0	0	0	0	0	0	0	0	0	0	0	0	0	0	0	0	0	0	0	0	0	0	0	0	0	0	0
ASV_000782	0	0	0	0	0	0	0	0	0	0	0	0	0	0	0	0	0	0	0	0	0	0	0	0	0	0	0	0	0	0	0	0	0	0	0	0	0	0	0	0	0	0	0	0	0	0	0	0	0
ASV_000739	0	0	0	0	0	0	0	0	0	0	0	0	0	0	0	0	0	0	0	0	0	0	0	0	0	0	0	0	0	0	1	0	0	0	5	18	0	0	0	0	0	0	0	0	0	1	0	0	0
ASV_000656	0	0	0	0	0	0	0	0	0	0	0	0	0	0	0	0	0	0	0	0	0	0	0	0	0	0	0	0	0	0	0	0	0	0	0	0	0	0	0	0	0	0	0	0	0	0	0	0	0
ASV_000712	0	0	0	0	0	0	0	0	0	0	0	0	0	0	0	0	0	0	0	0	0	0	0	0	0	0	0	0	0	0	0	0	0	0	0	0	0	29	0	0	0	0	0	0	0	0	0	0	0
ASV_000677	0	0	0	0	0	0	0	0	0	0	0	0	0	0	0	0	0	0	0	0	0	0	0	0	0	0	0	0	0	0	0	0	0	0	0	0	0	0	0	0	0	0	0	0	0	0	0	0	0
ASV_000821	0	0	0	0	0	0	0	0	0	0	0	0	0	0	0	0	0	1	0	3	0	0	0	0	4	0	0	0	0	0	0	0	4	0	0	0	0	0	0	0	0	0	2	0	1	0	2	0	0
ASV_000667	0	0	0	0	17	0	0	0	0	0	0	0	0	0	0	0	0	0	0	0	0	0	0	0	0	0	0	0	0	0	0	0	0	0	0	0	0	69	0	0	0	0	0	0	0	0	0	0	0
ASV_000767	0	0	0	0	0	0	0	0	0	0	0	0	0	0	0	0	0	0	0	0	0	0	0	0	0	0	0	0	0	0	0	0	0	0	2	0	0	0	0	0	0	0	0	0	0	2	0	0	0
ASV_000686	0	0	0	0	0	0	0	0	0	0	0	0	0	0	0	0	0	0	0	0	0	0	0	0	0	0	0	0	0	0	0	0	0	0	0	0	0	0	0	0	0	0	0	0	0	0	0	0	0
ASV_005126	0	0	0	0	0	0	0	0	0	0	0	1	0	0	0	0	2	1	0	2	1	1	0	0	0	0	0	0	0	3	0	0	52	0	49	3	120	0	1	0	0	0	0	0	0	0	0	0	0
ASV_000963	0	1	0	0	0	0	0	0	0	0	0	0	0	0	0	0	0	1	0	0	0	0	0	0	0	0	0	0	0	0	0	0	0	0	0	0	0	0	0	0	0	0	0	0	0	0	0	0	0
ASV_000777	350	0	0	0	0	0	0	0	0	0	0	0	0	0	0	0	0	0	0	0	0	0	0	0	0	0	0	0	0	0	0	0	0	0	0	0	0	0	0	0	0	0	0	0	0	0	0	0	0
ASV_000734	0	0	0	0	0	0	0	1	0	0	0	6	0	0	0	8	0	0	0	0	0	0	0	2	1	0	3	0	1	0	1	0	1	0	0	0	0	1	0	0	0	0	0	3	0	0	1	0	0
ASV_000713	0	0	0	0	0	0	0	4	0	0	0	0	0	0	0	0	0	0	0	0	0	0	0	0	0	0	0	0	0	0	0	0	0	0	0	0	0	0	0	0	0	0	10	0	0	0	0	0	0
ASV_005935	0	47	0	0	0	0	0	0	0	0	0	0	0	0	0	0	0	0	0	0	0	0	0	0	0	0	0	0	0	0	0	0	0	0	0	0	0	0	0	0	0	0	0	0	0	0	0	0	0
ASV_000897	0	0	0	0	0	2	0	0	0	0	0	0	0	3	0	0	0	0	0	1	0	0	0	0	0	0	0	0	0	0	2	0	0	0	0	0	0	1	4	0	0	0	0	0	0	0	1	0	0
ASV_003682	1	41	0	0	0	0	0	0	0	0	0	0	0	0	0	0	0	0	0	0	0	0	0	0	0	0	0	0	0	0	0	0	0	0	0	0	0	0	0	0	0	0	0	0	0	0	0	0	0
ASV_000841	0	0	0	0	0	0	0	0	0	0	0	0	0	0	0	0	0	0	0	0	0	0	0	0	0	0	0	0	0	0	0	0	0	0	0	0	0	0	0	0	0	0	0	0	0	0	0	0	0
ASV_000731	0	0	0	0	0	0	0	0	0	0	0	0	0	0	0	0	0	0	0	0	0	0	0	0	0	0	0	0	0	0	0	0	0	0	0	0	0	0	0	0	0	0	0	0	0	0	0	0	0
ASV_000785	0	0	0	0	0	0	0	0	0	0	0	0	0	2	0	0	0	0	0	0	0	0	0	0	0	0	0	0	0	0	0	0	0	0	0	0	0	0	0	0	0	0	0	0	0	0	0	0	0
ASV_001245	0	1	0	21	0	0	0	0	0	0	0	0	0	0	0	0	0	1	0	0	0	0	0	0	4	0	0	0	0	0	0	0	3	0	0	0	0	0	0	0	0	0	0	0	0	0	3	0	2
ASV_000736	0	0	0	0	0	0	0	0	1	0	0	0	0	0	0	0	0	0	0	1	0	0	0	0	0	0	0	0	0	0	0	0	0	0	0	2	0	0	0	0	0	0	0	0	0	0	0	0	0
ASV_000768	0	0	0	0	0	0	0	0	0	0	0	0	0	0	0	0	0	0	0	0	0	0	0	0	0	0	0	0	0	0	0	0	0	0	0	0	0	0	0	0	0	0	0	0	0	0	0	0	0
ASV_000702	4	0	0	0	0	0	0	0	0	0	0	0	0	0	0	0	0	0	0	0	0	4	0	0	0	0	0	0	0	0	0	0	0	0	0	0	0	0	0	0	0	0	0	0	0	0	0	0	0
ASV_000877	0	0	0	0	0	0	0	0	0	0	0	0	0	0	0	0	0	0	0	0	0	0	0	0	0	0	0	0	0	0	0	0	0	0	0	0	0	0	0	0	0	0	0	0	0	0	0	0	0
ASV_000682	0	0	0	0	0	0	0	0	0	0	0	0	0	0	0	0	0	0	0	0	0	0	0	0	329	0	0	0	0	0	0	0	0	0	0	0	0	0	0	0	0	0	0	0	0	0	0	0	0
ASV_000797	0	0	0	0	0	0	0	0	0	0	0	0	0	0	0	0	0	0	0	0	0	0	0	0	0	0	0	0	0	0	0	0	0	0	0	0	0	0	0	0	0	0	0	0	0	0	0	0	0
ASV_000738	2	0	0	0	0	1	0	0	0	0	0	2	0	0	0	0	0	0	0	0	0	0	0	0	0	0	0	0	0	0	0	0	0	0	0	0	0	0	0	0	0	0	0	0	0	0	0	0	0
ASV_000788	0	0	0	0	0	0	0	0	0	0	0	0	0	0	0	0	0	0	0	0	0	0	0	0	0	0	0	0	0	0	0	0	0	0	0	0	0	0	0	0	0	0	0	0	0	0	0	0	0
ASV_000980	0	0	0	0	0	0	0	0	0	0	0	0	0	0	0	0	0	0	0	0	0	0	0	0	0	0	0	0	0	0	0	0	0	0	0	0	0	0	0	0	0	0	0	0	0	0	0	0	0
ASV_000749	0	0	0	0	0	0	0	0	0	0	0	0	0	0	0	0	0	0	0	0	0	0	0	0	0	0	0	0	0	0	0	0	0	0	0	0	0	0	0	0	0	0	0	0	0	0	0	0	0
ASV_000759	0	0	0	0	0	0	0	0	0	0	0	0	0	0	0	0	0	0	0	0	0	0	319	0	0	0	0	0	0	0	0	0	0	0	0	0	0	0	0	0	0	0	0	0	0	0	0	0	0
ASV_000871	0	0	0	0	0	0	0	0	0	0	0	0	0	0	0	0	0	0	0	0	0	0	0	0	0	0	0	0	0	0	0	0	0	0	0	0	0	0	0	0	0	0	0	0	0	0	0	0	0
ASV_000726	0	0	0	0	0	0	0	0	0	0	0	0	0	0	0	0	0	2	0	0	0	0	0	0	0	0	0	0	0	0	0	0	0	0	0	0	0	0	0	0	0	0	0	0	0	0	0	0	0
ASV_000808	0	0	0	0	0	0	0	0	0	0	0	0	0	0	0	0	0	0	0	0	0	0	0	0	0	0	0	0	0	0	0	0	0	0	0	0	0	0	0	0	0	0	0	0	0	0	0	0	0
ASV_000756	0	0	0	0	0	0	0	0	0	0	0	0	0	0	0	0	0	0	0	0	0	0	0	0	0	0	0	0	0	0	0	0	0	0	0	0	0	0	0	0	0	0	0	0	0	0	0	0	0
ASV_000794	0	0	0	0	0	0	0	0	0	0	0	0	0	0	0	0	0	0	0	0	0	0	0	0	0	0	0	0	0	0	0	0	0	0	0	0	0	0	0	0	0	0	0	0	0	0	0	0	0
ASV_000720	0	0	0	0	0	0	0	0	0	0	0	0	0	0	0	0	0	0	0	0	0	0	0	0	0	0	0	0	0	0	0	0	0	0	0	0	0	0	0	0	0	0	0	0	0	0	0	0	0
ASV_000744	0	0	0	0	0	0	0	0	0	0	0	0	0	0	0	0	0	0	0	0	0	0	0	0	0	0	0	0	0	0	0	0	0	0	0	0	0	0	0	0	0	0	0	0	0	0	0	0	0
ASV_000751	0	0	0	0	0	0	0	0	0	0	0	0	0	0	0	0	0	0	0	0	0	0	0	0	0	0	0	0	0	0	0	0	0	0	0	172	0	0	0	0	0	0	0	0	0	0	0	0	0
ASV_000398	0	0	0	0	0	0	0	0	0	0	0	0	0	0	0	0	0	0	0	0	0	0	0	0	0	0	0	0	0	0	0	0	0	0	0	0	0	0	0	0	0	0	0	0	0	0	0	0	0
ASV_000809	0	0	0	0	0	0	0	0	0	0	0	0	0	0	0	0	0	0	0	0	0	0	0	0	0	0	0	0	0	0	0	0	0	0	0	0	0	0	0	0	0	0	0	1	0	0	0	0	0
ASV_001023	0	0	0	0	0	0	0	0	0	0	0	0	0	10	0	0	0	0	0	0	0	0	0	0	0	0	0	0	0	0	0	0	0	0	0	0	0	0	0	0	0	0	0	0	0	0	0	0	0
ASV_000865	0	0	0	0	0	0	0	0	0	0	0	0	0	0	0	0	0	0	0	0	0	0	0	0	0	0	0	0	0	0	0	0	0	0	0	0	0	0	0	0	0	0	0	0	0	0	0	0	0
ASV_001053	0	0	0	0	0	0	0	0	0	0	0	0	0	0	0	0	0	0	0	0	0	0	0	0	0	0	0	0	0	0	0	0	0	0	0	0	0	0	0	0	0	0	0	0	0	0	0	0	0
ASV_000875	0	0	0	0	0	0	0	0	0	0	0	0	0	0	0	0	0	0	0	0	0	0	0	0	0	0	0	0	0	0	0	0	0	0	0	0	0	0	0	0	0	0	0	0	0	0	0	4	0
ASV_000852	0	0	0	0	0	0	0	0	0	0	0	0	0	0	0	0	0	0	0	0	0	0	0	0	0	0	0	0	0	0	0	0	0	0	0	0	0	0	0	0	0	0	0	0	0	0	0	0	0
ASV_000883	0	0	0	0	0	0	0	0	2	0	0	0	0	0	0	0	17	0	2	0	0	1	0	0	0	1	0	1	0	0	0	0	1	0	1	0	2	0	0	0	1	0	0	0	0	0	0	0	0
ASV_001157	0	0	0	0	0	0	0	29	0	0	0	0	0	0	0	0	0	0	0	0	0	0	0	0	0	0	0	0	0	0	0	0	0	0	0	0	0	0	0	0	0	0	0	0	0	0	0	0	0
ASV_000938	0	0	0	0	0	0	0	0	0	0	0	0	0	0	0	0	0	0	0	0	0	0	3	0	0	0	0	0	0	0	0	0	0	0	0	0	0	0	0	0	0	0	0	0	0	0	0	0	0
ASV_000901	0	0	0	0	0	0	0	0	6	0	0	0	0	0	0	0	0	0	0	0	0	0	0	0	0	0	0	0	0	0	0	0	0	0	0	0	0	0	0	0	0	0	0	0	0	0	0	0	0
ASV_001575	0	0	0	0	0	0	0	0	0	0	0	0	0	0	0	0	0	0	0	0	0	0	0	0	0	0	0	0	0	0	0	0	0	0	0	0	0	0	0	0	0	0	0	0	0	0	0	0	0
ASV_000778	0	0	0	0	0	0	0	0	0	0	0	0	0	0	0	0	0	0	0	0	0	0	0	0	0	0	0	0	0	0	0	0	0	0	0	0	0	0	0	0	0	0	0	0	0	0	0	0	0
ASV_000763	0	0	0	0	0	0	0	0	0	0	0	0	0	0	0	0	0	0	0	0	0	0	0	0	0	0	0	0	0	0	0	0	0	0	0	0	0	0	0	0	0	0	0	0	0	0	0	0	0
ASV_001174	0	0	0	0	0	0	0	0	0	3	0	8	0	0	0	0	13	0	1	6	0	0	1	8	0	0	0	0	0	0	0	0	1	0	0	0	0	1	9	0	0	4	0	0	10	0	2	0	0
ASV_000818	0	0	0	0	0	0	0	0	0	0	0	0	0	0	0	0	0	0	0	0	0	0	0	0	0	0	0	0	0	0	0	0	0	0	0	0	0	0	0	0	0	0	0	0	0	0	0	0	0
ASV_004454	0	0	0	0	0	0	0	0	0	0	0	0	0	0	0	0	0	2	0	0	0	0	0	0	0	0	0	0	0	0	0	0	0	0	0	0	0	0	0	0	0	0	0	0	0	0	0	0	0
ASV_000752	0	0	0	0	0	0	0	0	0	0	0	0	0	0	0	0	0	0	0	0	0	0	0	0	0	0	0	0	0	0	0	0	0	0	0	0	0	0	0	0	0	0	0	0	0	0	0	0	0
ASV_001050	1	0	0	1	0	0	0	0	0	0	0	0	0	0	0	0	0	0	0	0	0	0	0	0	0	0	0	0	0	0	0	0	0	0	0	0	0	0	0	0	0	0	0	0	0	0	0	0	0
ASV_000930	0	0	0	0	0	0	0	0	0	0	0	0	0	0	0	0	0	0	0	0	0	0	0	0	0	0	0	0	0	0	0	0	0	0	0	0	0	0	0	0	0	0	0	0	0	0	0	0	0
ASV_000800	0	0	0	0	0	0	0	0	0	0	0	0	0	0	0	241	0	5	0	0	0	0	0	0	0	0	0	0	0	0	0	0	0	0	0	0	0	0	0	0	0	0	0	0	0	0	0	0	0
ASV_000890	0	0	0	0	0	0	0	0	0	0	0	0	0	0	0	0	0	0	0	0	0	0	0	0	0	0	0	0	0	0	0	0	0	0	0	0	0	0	0	0	0	0	0	0	0	0	0	7	0
ASV_000868	0	0	0	0	0	0	0	0	0	0	0	0	0	0	0	0	3	1	0	3	1	0	0	0	0	0	0	0	0	8	0	0	0	0	2	101	0	0	0	0	0	0	2	0	0	0	0	0	0
ASV_001151	0	0	0	0	0	0	0	0	0	0	0	0	0	0	0	0	0	0	0	0	0	0	0	0	0	0	0	0	0	0	0	0	0	0	0	0	0	0	0	0	0	0	0	0	0	0	0	0	0
ASV_001935	0	0	8	0	0	0	0	0	0	1	0	0	0	0	0	0	0	5	0	0	0	2	0	0	0	6	0	0	0	0	0	0	0	0	0	0	3	0	0	0	22	0	0	0	0	3	0	0	0
ASV_000913	0	0	0	0	0	0	0	0	0	0	0	0	0	0	0	0	0	0	0	0	0	0	0	0	0	0	0	0	0	0	0	0	0	0	0	0	0	0	0	0	0	0	0	0	0	0	0	0	0
ASV_000853	0	0	0	0	0	0	0	0	0	0	0	0	0	0	0	0	0	0	0	0	0	0	0	0	0	0	0	0	0	0	0	0	0	0	0	0	0	0	0	0	0	0	0	0	0	0	0	0	0
ASV_000941	0	0	0	0	0	0	0	0	0	0	0	0	0	0	0	0	0	0	0	0	0	0	0	0	0	0	0	0	0	0	0	0	0	0	0	0	0	0	0	0	0	0	0	0	0	0	0	0	0
ASV_000842	0	0	0	0	0	0	0	0	0	0	0	0	0	0	0	0	0	209	0	0	0	0	0	0	0	0	0	0	0	0	0	0	0	0	0	0	0	0	0	0	0	0	0	0	0	0	0	0	0
ASV_000844	0	0	0	0	0	0	0	0	0	0	0	0	0	0	0	0	0	0	0	0	0	0	0	0	0	0	0	0	0	0	0	0	0	0	0	0	0	0	0	0	0	0	0	0	0	0	0	0	0
ASV_000995	250	0	0	0	0	0	0	0	0	0	0	0	0	0	0	0	0	0	0	0	0	0	0	0	0	0	0	0	0	0	0	0	0	0	0	0	0	0	0	0	0	0	0	0	0	0	0	0	0
ASV_005562	0	0	56	191	0	0	0	0	0	0	0	0	0	0	0	0	0	0	0	0	0	0	0	0	0	0	0	0	0	0	0	0	0	0	0	0	0	0	0	0	0	0	0	0	0	0	0	0	0
ASV_001047	0	0	0	0	0	0	0	0	0	0	0	0	0	0	0	0	0	0	0	0	0	0	0	0	0	0	0	0	0	0	0	0	0	0	0	0	0	0	0	0	0	0	0	0	0	0	0	0	0
ASV_000960	0	0	0	0	0	0	0	0	0	0	0	0	0	0	0	0	0	1	0	0	0	0	0	0	0	0	0	0	0	0	0	0	0	0	0	0	0	0	0	0	0	0	0	0	0	0	0	0	0
ASV_001259	0	0	0	0	0	0	0	0	0	0	0	0	0	0	0	0	0	3	0	0	0	0	0	0	0	0	0	0	0	0	0	0	0	0	0	0	0	0	0	0	0	0	0	0	0	0	0	0	0
ASV_000905	0	0	0	0	0	0	0	0	0	0	0	0	0	0	0	0	0	0	0	0	0	0	0	0	0	0	0	0	0	0	4	0	0	0	0	139	0	0	0	5	0	0	0	0	0	0	0	0	0
ASV_001081	0	0	0	0	0	0	0	0	0	0	0	0	0	0	0	0	0	0	0	0	0	0	0	0	0	0	0	0	0	0	0	0	0	0	0	0	0	0	0	0	0	0	0	0	0	0	0	0	0
ASV_001679	0	0	0	0	1	0	0	0	0	0	0	0	0	1	0	0	0	0	0	0	0	0	0	1	0	0	0	0	1	0	0	0	0	0	0	0	0	0	0	0	1	0	0	0	0	0	0	0	0
ASV_000884	0	0	0	0	0	0	0	0	0	0	0	0	0	0	0	0	0	0	0	0	0	0	0	0	0	0	0	0	0	0	0	0	0	0	0	0	0	0	0	0	0	0	0	0	0	0	0	0	0
ASV_000895	0	0	0	0	0	0	0	0	0	0	0	0	0	0	0	0	0	0	0	0	0	0	0	1	0	0	0	0	0	0	0	0	0	0	0	0	0	0	0	0	0	0	0	0	0	0	0	0	0
ASV_000962	0	0	0	0	0	0	0	0	0	0	0	0	0	0	0	0	0	0	0	0	0	0	0	0	0	0	0	0	0	0	0	0	0	0	0	0	0	0	0	0	0	0	0	0	0	0	0	0	0
ASV_001775	0	0	0	0	0	0	0	0	0	0	0	0	0	0	0	0	0	0	0	0	0	0	0	0	0	0	0	0	0	0	0	0	0	0	0	0	0	0	0	0	0	0	0	0	0	0	0	0	0
ASV_001066	0	0	0	0	0	0	0	0	0	0	0	0	0	0	0	0	0	0	0	0	0	0	0	0	0	0	0	0	0	0	0	0	0	0	0	0	0	0	0	2	0	0	0	0	0	0	0	0	0
ASV_000968	2	0	0	0	0	0	0	0	0	0	0	0	0	0	0	0	0	0	0	0	0	0	0	0	0	0	0	0	0	0	0	0	0	0	0	127	0	0	0	0	0	0	0	0	0	0	0	0	0
ASV_001144	0	0	0	0	0	0	0	0	0	0	0	0	0	0	0	0	0	0	0	0	0	0	0	0	0	0	0	0	0	0	0	0	0	0	0	0	0	0	0	0	0	0	0	0	0	0	0	0	0
ASV_001056	0	0	0	0	0	0	0	0	0	0	0	0	0	0	0	0	0	0	0	0	0	0	0	0	0	0	0	0	0	0	0	0	0	0	0	0	0	0	0	0	0	0	0	0	0	0	0	0	0
ASV_000918	0	0	0	0	0	0	0	0	0	0	0	0	0	0	0	0	0	0	0	0	0	0	0	0	0	0	0	0	0	0	0	0	0	0	0	151	0	0	0	0	0	0	0	0	0	0	0	0	0
ASV_004503	206	0	0	0	0	0	0	0	0	0	0	0	0	0	0	0	0	0	0	0	0	0	0	0	0	0	0	0	0	0	0	0	0	0	0	0	0	0	0	0	0	0	0	0	0	0	0	0	0
ASV_002860	206	0	0	0	0	0	0	0	0	0	0	0	0	0	0	0	0	0	0	0	0	0	0	0	0	0	0	0	0	0	0	0	0	0	0	0	0	0	0	0	0	0	0	0	0	0	0	0	0
ASV_001152	0	11	0	0	108	0	0	0	9	10	0	0	0	0	0	0	0	0	0	0	0	0	0	0	0	0	0	0	0	0	0	0	1	0	0	0	0	0	0	0	0	0	0	0	0	0	0	26	0
ASV_000981	0	0	0	0	0	0	0	0	0	0	0	0	0	0	0	0	0	0	0	0	0	0	0	0	0	0	0	0	0	0	0	0	0	0	0	0	0	0	0	0	0	0	0	0	0	0	0	0	0
ASV_001162	0	0	0	0	0	0	0	0	0	0	0	36	0	0	0	0	0	0	0	0	0	0	0	0	0	0	0	0	0	0	0	0	0	0	0	0	0	0	0	0	0	0	0	0	0	0	0	0	0
ASV_001411	0	0	0	0	0	0	0	0	0	0	0	0	0	0	0	0	0	0	0	0	0	0	0	0	0	0	0	0	0	0	0	0	0	0	0	0	0	0	0	0	0	0	0	0	0	0	0	0	0
ASV_001836	198	0	0	0	0	0	0	0	0	0	0	0	0	0	0	0	0	0	0	0	0	0	0	0	0	0	0	0	0	0	0	0	0	0	0	0	0	0	0	0	0	0	0	0	0	0	0	0	0
ASV_001062	0	0	0	0	1	0	0	0	0	0	0	0	0	0	0	0	0	0	7	0	0	0	0	0	0	0	0	0	0	0	0	0	0	0	0	0	0	0	0	0	0	0	0	0	20	0	0	0	0
ASV_000979	0	0	0	0	0	0	0	0	0	0	0	0	0	0	0	0	0	0	0	0	0	0	0	0	0	0	0	0	0	0	0	0	0	0	0	0	0	0	0	0	0	0	0	0	0	0	0	0	0
ASV_001036	0	0	0	0	0	0	0	0	0	0	0	0	0	0	0	0	0	0	0	0	0	0	0	0	0	0	0	0	0	0	0	0	0	0	0	0	0	0	0	0	0	0	0	0	0	0	0	0	0
ASV_001065	0	0	0	0	0	0	0	0	0	0	0	0	0	0	0	0	0	0	0	0	0	0	0	0	0	0	0	0	0	0	0	0	0	0	0	0	0	0	0	0	0	0	0	0	0	0	0	0	0
ASV_001183	0	0	0	0	0	0	0	0	0	0	0	0	0	0	0	0	0	0	0	0	0	194	0	0	0	0	0	0	0	0	0	0	0	0	0	0	0	0	0	0	0	0	0	0	0	0	0	0	0
ASV_001117	0	0	0	0	0	0	0	0	15	0	0	0	0	0	0	0	0	0	0	0	0	0	0	0	0	0	0	0	0	0	0	0	0	0	0	0	0	0	0	0	0	0	0	0	0	0	0	0	0
ASV_001054	0	0	0	0	0	0	0	0	13	0	3	0	0	0	0	0	0	0	0	0	0	0	0	0	0	0	0	0	0	0	0	0	0	0	0	112	0	0	0	0	0	0	0	0	0	0	0	0	0
ASV_001063	0	0	0	0	0	0	0	0	0	0	0	0	0	0	0	0	0	0	0	0	0	0	0	0	0	0	0	0	0	0	0	0	0	0	0	0	0	0	0	0	0	0	0	0	0	0	0	0	0
ASV_001035	0	0	0	0	0	0	0	0	0	0	0	0	0	0	0	0	0	0	190	0	0	0	0	0	0	0	0	0	0	0	0	0	0	0	0	0	0	0	0	0	0	0	0	0	0	0	0	0	0
ASV_001075	0	0	0	0	0	0	0	0	0	0	0	0	0	0	0	0	0	0	0	0	0	0	0	0	0	0	0	0	0	0	0	0	0	0	0	154	0	0	0	0	0	0	0	0	0	0	0	0	0
ASV_001171	0	0	0	0	0	0	0	0	0	0	0	0	0	0	0	0	0	0	0	0	0	0	0	0	0	0	0	0	0	0	0	0	0	0	0	0	0	0	0	0	0	0	0	0	0	0	0	30	0
ASV_001098	0	0	0	0	0	0	0	0	0	0	0	0	0	0	0	0	0	0	0	0	0	0	0	0	0	0	0	0	0	0	0	0	0	0	0	0	0	0	0	0	0	0	0	0	0	0	0	0	0
ASV_001046	0	0	0	0	0	17	0	0	0	0	0	0	0	0	64	0	0	0	0	0	0	0	0	0	0	0	0	0	0	0	0	0	0	0	0	0	0	0	0	0	0	0	59	0	0	0	0	0	0
ASV_001285	0	0	0	0	0	0	0	0	0	0	0	0	0	0	0	0	0	0	0	0	0	0	0	0	0	0	0	0	0	0	1	0	0	0	0	0	0	0	0	1	0	0	0	0	0	0	0	0	0
ASV_001021	0	0	0	0	0	0	0	0	0	0	0	0	0	0	0	0	0	0	0	0	0	0	0	0	0	0	0	0	0	0	0	0	0	0	0	0	0	0	0	0	175	0	0	0	0	0	0	0	0
ASV_001275	0	0	0	0	0	0	0	0	0	0	0	0	0	0	0	0	0	0	0	0	0	0	0	0	0	0	0	0	0	0	0	0	0	0	0	0	0	0	0	0	0	0	0	0	0	0	0	0	0
ASV_001070	0	0	0	0	0	0	0	0	0	0	0	0	0	0	0	0	0	0	0	0	0	0	0	0	0	0	0	0	0	0	0	0	0	0	0	0	0	0	0	0	0	0	0	0	0	0	0	0	0
ASV_001090	0	0	0	0	0	0	0	0	0	0	0	0	0	0	0	0	0	0	0	0	0	0	0	0	0	0	0	0	0	0	0	0	0	0	0	0	0	0	0	0	0	0	159	0	0	0	0	0	0
ASV_001034	0	0	0	0	0	0	0	0	0	0	0	0	0	0	0	0	0	0	0	0	0	0	0	0	0	0	0	0	0	0	0	0	0	0	0	0	0	0	0	0	0	0	0	0	0	0	0	0	0
ASV_000997	0	0	0	0	0	0	0	0	0	0	0	0	0	0	0	0	0	0	0	0	0	0	0	0	0	0	0	0	0	0	0	0	18	0	0	0	0	0	0	0	0	0	0	0	0	0	0	0	0
ASV_001018	0	0	0	0	0	0	0	0	0	0	0	0	0	0	0	0	0	0	0	0	0	0	0	0	0	0	0	0	0	0	0	0	0	0	0	0	0	0	0	0	0	0	0	0	0	0	0	0	0
ASV_001334	0	0	0	0	0	0	0	0	0	0	0	0	0	0	0	0	0	0	0	0	0	0	0	0	0	0	0	0	0	0	0	0	0	0	0	0	0	0	0	0	0	0	0	0	0	158	0	0	0
ASV_001269	176	0	0	0	0	0	0	0	0	0	0	0	0	0	0	0	0	0	0	0	0	0	0	0	0	0	0	0	0	0	0	0	0	0	0	0	0	0	0	0	0	0	0	0	0	0	0	0	0
ASV_001172	0	0	0	0	0	0	0	0	0	0	0	0	0	0	0	0	0	0	0	0	0	0	0	0	0	0	0	0	0	0	0	0	0	0	0	0	0	61	0	0	0	0	0	0	0	0	0	0	0
ASV_001114	0	0	0	0	0	0	0	0	0	0	0	0	0	0	0	0	0	0	0	0	0	0	0	0	0	0	0	0	0	0	0	0	0	0	0	0	0	0	0	0	0	0	0	0	0	0	0	0	0
ASV_001024	0	0	0	0	0	0	0	0	0	0	0	0	0	0	0	0	0	0	0	0	0	0	0	0	0	0	0	0	0	0	0	0	0	0	0	0	0	0	0	0	0	0	0	0	0	0	0	0	0
ASV_002185	169	0	0	0	0	0	0	0	0	0	0	0	0	0	0	0	0	0	0	0	0	0	0	0	0	0	0	0	0	0	0	0	0	0	0	0	0	0	0	0	0	0	0	0	0	0	0	0	0
ASV_001131	0	0	0	0	0	0	0	0	0	0	0	0	0	0	0	0	2	0	0	0	0	0	0	0	0	0	0	0	0	0	0	0	0	0	0	0	0	0	0	0	0	0	0	0	0	0	0	0	0
ASV_001084	0	0	0	0	0	0	0	0	0	0	0	0	0	0	0	0	0	0	0	0	0	0	0	0	0	0	0	0	0	0	0	0	0	0	0	0	0	0	0	0	0	0	0	0	0	0	0	0	0
ASV_001101	0	0	0	0	0	0	0	0	0	0	0	0	0	0	0	0	0	0	0	0	0	0	0	0	0	0	0	0	0	0	0	0	0	0	0	0	0	0	0	0	0	0	0	0	0	0	0	0	0
ASV_001392	0	0	0	0	0	0	0	0	0	0	0	0	0	0	0	0	0	0	0	0	9	0	0	0	0	0	0	0	0	0	0	0	0	0	0	0	0	0	0	0	0	0	0	0	0	0	0	0	0
ASV_002731	156	0	0	0	0	0	0	0	0	0	0	0	0	0	0	0	0	0	0	0	0	0	0	0	0	0	0	0	0	0	0	0	0	0	0	0	0	0	0	0	0	0	0	0	0	0	0	0	0
ASV_001218	0	0	0	0	140	0	0	0	0	6	0	0	0	0	0	0	0	0	0	0	0	0	0	0	0	0	0	0	0	0	0	0	0	0	0	0	0	0	0	0	0	0	0	0	0	0	0	0	0
ASV_001273	0	0	0	0	0	0	0	0	0	0	0	0	0	0	0	0	0	0	0	0	0	0	0	0	0	0	0	0	0	0	0	0	0	0	0	0	0	0	0	0	0	0	0	0	0	0	0	0	0
ASV_001558	1	0	0	0	0	0	0	0	0	0	0	0	0	0	0	0	0	0	0	0	0	0	0	0	0	0	0	0	0	0	0	0	0	0	0	0	0	0	0	0	0	0	0	0	0	0	0	0	0
ASV_001377	0	0	0	0	0	0	0	0	0	0	0	0	0	0	0	0	0	0	0	0	0	0	0	0	0	0	0	0	0	0	0	0	0	0	0	0	0	0	0	0	0	0	0	0	0	0	0	0	0
ASV_001203	0	0	0	0	0	0	0	0	2	0	0	0	0	0	0	0	0	0	0	0	0	0	0	0	0	0	0	0	0	0	0	0	0	0	0	0	0	0	0	0	0	0	0	0	0	0	0	0	0
ASV_001193	149	0	0	0	0	0	0	0	0	0	0	0	0	0	0	0	0	0	0	0	0	0	0	0	0	0	0	0	0	0	0	0	0	0	0	0	0	0	0	0	0	0	0	0	0	0	0	0	0
ASV_001185	0	0	0	0	0	0	0	0	0	0	0	0	0	0	0	0	0	0	0	0	0	0	0	0	0	0	0	0	0	0	0	0	0	0	0	0	0	0	0	0	0	0	0	0	0	0	0	0	0
ASV_001264	0	0	0	0	1	0	0	0	0	0	0	0	0	0	0	0	0	0	0	0	0	0	0	0	0	0	0	0	0	0	0	0	0	0	0	90	0	0	0	0	0	0	0	0	0	0	0	0	0
ASV_001150	0	0	0	0	0	0	0	0	0	0	0	0	0	0	0	0	0	0	0	0	0	0	0	0	0	0	0	0	0	0	0	0	0	0	0	0	0	0	0	0	0	0	0	0	0	0	0	0	0
ASV_001201	0	0	0	0	0	0	0	0	0	0	0	0	0	0	0	0	0	0	0	0	0	0	0	0	0	0	0	0	0	0	0	0	0	0	0	0	0	0	0	0	0	0	0	0	0	0	0	0	0
ASV_001287	0	0	0	0	0	0	0	0	0	0	0	0	0	0	0	0	0	7	0	0	0	0	0	0	0	0	0	0	0	0	0	0	0	0	0	0	0	0	0	0	0	0	0	0	0	0	0	0	0
ASV_001267	0	0	0	0	0	0	0	0	0	0	0	0	0	0	0	0	0	0	0	0	0	0	0	0	0	0	0	0	0	0	0	0	0	0	0	0	0	0	0	0	0	0	0	0	0	0	0	0	0
ASV_001127	0	0	0	0	0	1	0	0	0	0	0	0	0	0	0	1	0	0	0	0	0	0	0	0	0	0	4	0	0	0	0	0	2	0	0	0	0	3	0	0	0	0	0	1	0	1	0	0	0
ASV_001335	0	0	0	0	0	0	0	0	0	0	0	0	0	0	0	0	0	0	0	0	0	0	0	0	0	0	0	0	0	0	0	0	0	0	0	0	0	0	0	0	0	0	0	0	0	0	0	0	2
ASV_001632	0	0	0	0	0	0	0	0	0	0	0	0	0	0	0	0	0	0	0	0	0	0	0	0	0	0	0	0	0	0	0	0	0	0	0	0	0	0	0	0	0	0	0	0	0	0	0	0	0
ASV_001394	0	0	0	0	0	0	0	0	0	0	0	0	0	0	0	0	0	11	0	0	0	0	0	0	0	0	0	0	0	0	0	0	0	0	0	0	0	0	0	0	0	0	0	0	0	0	0	0	0
ASV_001326	0	0	0	0	0	0	0	0	0	0	0	0	0	0	0	0	0	0	0	0	0	0	0	0	0	0	0	0	0	0	0	0	0	0	0	0	0	0	0	0	0	0	0	0	0	0	0	0	0
ASV_001332	0	0	0	0	0	0	0	0	2	0	0	0	0	0	0	0	0	0	0	0	0	0	0	0	0	0	0	0	0	0	0	0	0	0	0	88	0	10	0	0	1	0	0	0	0	0	0	0	0
ASV_001378	0	0	0	0	0	0	0	0	0	0	0	0	0	0	0	0	0	0	0	0	0	0	0	0	0	0	0	0	0	0	0	0	0	0	0	0	0	0	0	0	0	0	0	0	0	1	0	0	0
ASV_001210	0	0	0	0	0	0	0	0	0	0	0	0	0	0	0	0	0	0	0	0	0	0	0	0	0	0	0	0	0	0	0	0	0	0	0	0	0	0	0	0	0	0	0	0	0	0	0	0	0
ASV_001419	0	0	0	0	0	0	0	0	0	0	0	0	0	0	0	0	0	0	0	0	0	0	0	0	0	0	0	0	0	0	0	0	0	0	0	101	0	24	0	0	0	0	0	0	0	0	0	0	0
ASV_001828	0	0	0	0	0	0	0	0	0	0	0	0	0	0	0	0	0	0	0	0	0	0	0	0	0	0	0	0	0	0	0	0	0	0	0	0	0	0	0	0	0	0	0	0	0	0	0	0	0
ASV_001255	0	0	0	0	0	0	0	0	0	0	0	0	0	0	0	0	0	0	0	0	0	0	0	0	0	0	0	0	0	0	0	0	0	0	0	0	0	0	0	0	0	0	0	0	0	0	0	0	0
ASV_001329	0	0	0	0	0	0	0	0	0	0	0	0	0	0	0	0	0	1	0	0	0	0	0	0	0	0	0	0	0	0	0	0	0	0	0	0	0	0	0	0	0	0	0	0	0	0	0	0	0
ASV_001312	0	0	0	0	0	0	0	0	0	0	0	0	0	0	0	0	0	0	0	0	0	0	0	0	0	0	0	0	0	0	0	0	0	0	0	0	1	0	0	0	0	0	0	0	0	0	0	0	0
ASV_001513	0	0	0	0	0	0	0	0	0	0	0	0	0	0	0	0	0	0	0	0	0	0	0	0	0	0	0	0	0	0	0	0	0	0	0	0	0	0	0	0	0	0	0	0	0	0	0	0	0
ASV_001125	0	0	0	0	0	0	0	0	0	0	0	0	0	0	0	0	0	0	0	0	0	0	0	0	0	0	0	0	0	0	0	0	0	0	0	0	0	0	0	0	0	0	0	0	0	0	0	0	0
ASV_001226	0	0	0	0	0	0	0	0	0	0	0	0	0	0	0	0	0	0	0	0	0	0	0	0	0	0	0	0	0	0	0	0	0	0	0	92	0	0	0	0	0	0	0	0	0	0	0	0	0
ASV_001280	0	0	0	0	0	0	0	0	0	0	0	0	0	0	0	0	0	0	0	0	0	0	0	0	0	0	0	0	0	0	0	0	0	0	0	131	0	0	0	0	0	0	0	0	0	0	0	0	0
ASV_002152	0	0	0	0	0	0	0	0	0	0	0	0	0	0	0	0	0	0	0	0	0	0	0	0	0	0	0	0	0	0	0	0	0	7	0	0	0	0	0	0	0	0	0	0	0	0	0	0	2
ASV_003124	130	0	0	0	0	0	0	0	0	0	0	0	0	0	0	0	0	0	0	0	0	0	0	0	0	0	0	0	0	0	0	0	0	0	0	0	0	0	0	0	0	0	0	0	0	0	0	0	0
ASV_001242	0	0	0	0	0	0	0	0	0	0	0	0	0	0	0	0	0	0	0	0	0	0	0	0	0	0	0	0	0	0	0	0	0	0	0	0	0	0	0	0	0	0	0	0	0	0	0	0	0
ASV_001263	0	0	0	0	0	0	2	0	0	0	0	0	0	0	0	0	0	1	0	0	0	0	0	0	0	0	0	0	0	0	0	0	0	0	0	0	4	0	0	0	0	0	0	0	0	0	0	0	0
ASV_005036	122	1	0	0	0	0	0	0	0	0	0	0	0	0	0	0	0	0	0	0	0	0	0	0	0	0	0	0	0	0	0	0	0	0	0	0	0	0	0	0	0	0	0	0	0	0	0	0	0
ASV_001443	0	0	0	0	0	0	0	0	0	0	0	0	0	0	0	0	0	4	0	0	0	0	0	0	0	0	0	0	0	0	0	0	0	0	0	0	0	0	0	0	0	0	0	0	0	0	0	3	0
ASV_004091	122	0	0	0	0	0	0	0	0	0	0	0	0	0	0	0	0	0	0	0	0	0	0	0	0	0	0	0	0	0	0	0	0	0	0	0	0	0	0	0	0	0	0	0	0	0	0	0	0
ASV_001653	0	0	0	0	0	0	0	0	0	0	0	0	0	0	0	0	0	0	0	0	0	0	0	0	0	0	0	0	0	0	0	0	0	0	0	0	0	0	0	0	0	0	0	0	0	0	0	0	0
ASV_001315	0	0	0	0	0	0	0	0	0	0	0	0	0	0	0	0	0	0	0	0	0	0	0	0	0	0	0	0	0	0	0	0	0	0	0	0	0	0	0	0	0	0	0	0	0	0	0	0	0
ASV_003043	0	0	0	0	0	1	0	0	0	0	0	0	0	0	0	0	0	0	0	0	0	1	0	0	0	0	0	0	0	0	0	0	2	0	0	0	0	2	1	1	1	0	0	0	0	0	0	1	0
ASV_001587	0	0	0	0	0	0	0	0	0	0	0	0	0	0	0	0	0	0	0	0	0	0	0	0	0	0	0	0	104	0	0	0	0	0	0	0	0	0	0	0	0	0	0	0	0	0	0	0	0
ASV_001489	0	0	0	0	0	0	0	0	0	0	0	0	0	0	0	0	0	0	0	0	0	0	0	0	0	0	0	0	0	0	0	0	0	0	0	0	0	0	0	0	0	0	0	0	0	0	0	0	0
ASV_001346	0	0	0	0	0	0	0	0	0	0	0	0	0	0	0	0	0	0	114	0	0	0	0	0	0	0	0	0	0	0	0	0	0	0	0	0	0	0	0	0	0	0	0	0	0	0	0	0	0
ASV_001340	0	0	1	4	0	0	0	0	0	0	0	0	0	0	0	0	0	0	0	0	0	0	0	0	0	0	0	0	0	0	0	0	0	0	0	0	0	0	0	0	0	0	0	0	0	0	0	0	0
ASV_005205	0	0	109	0	0	0	0	0	0	0	0	0	0	0	0	0	0	0	0	0	0	0	0	0	0	0	0	0	0	0	0	0	0	0	0	0	0	0	0	0	0	0	0	0	0	0	0	0	0
ASV_003206	109	0	0	0	0	0	0	0	0	0	0	0	0	0	0	0	0	0	0	0	0	0	0	0	0	0	0	0	0	0	0	0	0	0	0	0	0	0	0	0	0	0	0	0	0	0	0	0	0
ASV_001606	0	0	0	0	0	0	0	0	0	0	0	0	0	0	0	0	0	0	0	0	0	1	0	0	0	0	0	0	0	0	0	0	0	0	0	0	0	0	0	0	0	0	0	0	0	0	0	0	0
ASV_001423	0	0	0	0	0	0	0	0	0	0	0	0	0	0	0	0	0	0	0	0	0	0	0	0	0	0	0	0	0	0	0	0	0	0	0	101	0	0	0	0	0	0	0	0	0	0	0	0	0
ASV_001592	0	0	0	0	0	0	0	0	0	0	0	0	0	0	0	0	0	0	101	0	0	0	0	0	0	0	0	0	0	0	0	0	0	0	0	0	0	0	0	0	0	0	0	0	0	0	0	0	0
ASV_002063	0	0	0	0	0	0	0	0	0	0	0	0	0	0	0	0	0	0	0	0	0	0	0	0	0	0	0	0	0	0	0	0	0	0	0	0	0	0	0	0	0	0	0	0	0	0	0	0	0
ASV_001624	0	0	0	0	0	0	0	0	0	0	0	0	0	0	0	0	0	0	0	0	0	0	0	0	0	0	0	0	0	0	0	0	0	0	0	0	0	0	0	0	0	0	0	0	0	0	0	0	0
ASV_004271	97	0	0	0	0	0	0	0	0	0	0	0	0	0	0	0	0	0	0	0	0	0	0	0	0	0	0	0	0	0	0	0	0	0	0	0	0	0	0	0	0	0	0	0	0	0	0	0	0
ASV_004048	0	0	0	0	0	0	0	0	0	0	0	0	0	0	0	0	0	0	0	0	0	0	0	0	0	0	0	0	0	0	0	0	0	0	0	0	0	0	0	0	0	0	0	0	0	0	0	0	0
ASV_002057	0	0	0	0	0	0	0	0	0	0	0	0	0	0	0	0	0	0	0	1	0	0	0	0	2	0	0	0	0	0	0	0	1	0	0	0	0	0	0	0	0	0	0	0	0	0	1	0	0
ASV_002267	0	0	0	0	0	0	0	0	0	1	0	2	0	0	0	0	0	0	0	4	0	0	0	0	0	0	0	0	0	0	0	0	0	0	0	0	0	0	0	0	0	0	0	0	0	0	0	0	0
ASV_001847	0	0	0	0	0	0	0	0	0	0	0	0	0	0	0	0	0	0	0	0	0	0	0	0	0	0	0	0	0	0	0	0	0	0	0	0	0	0	0	0	0	0	0	0	0	0	0	0	0
ASV_001722	0	0	0	0	0	0	0	0	3	0	0	0	0	0	0	0	0	0	0	0	0	0	0	0	0	0	0	0	0	0	0	0	0	0	0	0	0	0	0	0	0	0	0	0	0	0	0	0	0
ASV_002936	0	0	0	0	0	0	0	0	0	0	0	0	0	0	0	0	0	0	0	0	0	0	0	0	0	0	0	0	0	0	0	0	0	0	0	0	0	0	0	0	0	0	0	0	0	0	0	0	0
ASV_001938	0	0	0	0	0	0	0	0	0	0	0	0	0	0	0	0	0	0	0	0	0	0	0	0	0	0	0	0	0	0	0	0	0	0	0	0	0	0	0	0	0	0	0	0	0	0	0	0	0
ASV_001794	0	0	0	0	0	0	0	0	0	0	0	0	0	0	0	0	0	0	0	0	0	0	0	0	0	0	0	0	0	0	0	0	0	0	0	0	0	0	0	0	0	0	0	0	0	0	0	0	0
ASV_001897	0	0	0	0	0	0	0	0	0	0	0	0	0	0	0	0	0	0	0	0	0	0	0	0	0	0	0	0	0	0	0	0	0	0	0	0	0	0	0	0	0	0	0	0	0	0	0	0	0
ASV_001772	0	0	0	0	0	0	0	0	0	0	0	0	0	0	0	0	0	0	0	0	0	0	0	0	0	0	0	0	0	0	0	0	0	0	0	0	0	0	0	0	0	0	0	0	0	0	0	0	0
ASV_002434	0	0	0	0	0	0	0	0	0	0	0	0	0	0	0	0	0	0	0	0	0	0	0	0	0	0	0	0	0	0	0	0	0	0	0	0	0	0	0	0	0	0	0	0	0	0	0	0	0
ASV_002857	0	0	0	0	0	0	0	0	0	0	0	0	0	0	0	0	0	0	0	0	0	0	0	0	0	0	0	0	0	0	0	0	0	0	0	0	0	0	0	0	0	0	0	0	0	0	0	0	0
ASV_003362	0	0	0	0	0	0	0	0	0	0	0	0	0	0	0	0	0	0	0	0	0	0	0	0	0	0	0	0	0	0	0	0	0	0	0	0	0	0	0	0	0	0	0	0	0	0	0	0	0
ASV_002330	0	0	0	0	0	0	0	0	0	0	0	0	0	0	0	0	0	1	0	0	0	0	0	0	0	0	0	0	0	0	0	0	0	0	0	0	0	0	0	0	0	0	0	0	0	0	0	0	0
ASV_002385	0	0	0	0	0	0	0	0	0	0	0	0	0	0	0	0	0	0	0	0	0	0	0	0	0	0	0	0	0	0	0	0	0	0	0	0	0	0	0	0	0	0	0	0	0	0	0	0	0
ASV_004064	0	0	0	0	0	0	0	0	0	0	0	0	0	0	0	0	0	0	0	0	0	0	0	0	0	0	0	0	0	0	0	0	0	0	0	0	0	0	0	0	0	0	0	0	0	0	0	0	0
ASV_003392	0	0	0	0	0	0	0	0	0	0	0	0	0	0	0	0	0	0	0	0	0	0	0	0	0	0	0	0	0	0	0	0	0	0	0	0	0	0	0	0	0	0	0	0	0	0	0	0	0
ASV_006269	0	0	0	0	0	0	0	0	0	0	0	0	0	0	0	0	0	0	0	0	0	0	0	0	0	0	0	0	0	0	0	0	0	0	0	2	0	0	0	0	0	0	0	0	0	0	0	0	0
[truncated: 338 more columns]
