# Supplementary material for: Assessing the drivers of gut microbiome composition in wild redfronted lemurs via longitudinal metacommunity analysis
Source: Sci Rep. 2022 Dec 12;12:21462. doi: 10.1038/s41598-022-25733-x (PMC9744850; doi:10.1038/s41598-022-25733-x)
Supplement: Supplementary file 6 — Supplementary Table S13. [file 41598_2022_25733_MOESM6_ESM.xlsx]

## Sheet: Sheet1
Supplementary Table 13. Results from MaAsLin2 analysis detecting associations between bacterial genera and group membership, social interactions, parasite richness, sex, age, diet and precipitation.
Bacterial genus	Covariate	value	coef	stderr	N	N.not.0	pval	qval
Bacteria..Bacteroidota..Bacteroidia..Bacteroidales..Prevotellaceae..Alloprevotella	ffl_prop	ffl_prop	-0.266261	0.0263118	799	790	1.77185e-22	2.2786e-19
Bacteria..Bacteroidota..Bacteroidia..Bacteroidales..Prevotellaceae..Alloprevotella	rain	rain	-0.217154	0.0250359	799	790	3.29007e-17	2.11551e-14
Bacteria..Cyanobacteria..Vampirivibrionia..Gastranaerophilales..uncultured.rumen.bacterium..unclassified	rain	rain	-0.354575	0.0439278	799	689	3.95686e-15	1.69618e-12
Bacteria..Patescibacteria..Saccharimonadia..Saccharimonadales..Saccharimonadaceae..Candidatus.Saccharimonas	rain	rain	-0.291734	0.0366375	799	713	8.53656e-15	2.7445e-12
Bacteria..Bacteroidota..Bacteroidia..Bacteroidales..Prevotellaceae..Unclassified..o__Bacteroidales.f__Prevotellaceae.	rain	rain	0.0454872	0.00615802	799	799	4.50026e-13	1.15747e-10
Bacteria..Synergistota..Synergistia..Synergistales..Synergistaceae..Unclassified..o__Synergistales.f__Synergistaceae.	rain	rain	0.152373	0.0215161	799	799	3.60097e-12	7.71809e-10
Bacteria..Firmicutes..Clostridia..Lachnospirales..Lachnospiraceae..Lachnospiraceae.FCS020.group	rain	rain	0.469022	0.0710278	799	485	1.30302e-10	2.39383e-08
Bacteria..Firmicutes..Bacilli..Erysipelotrichales..Erysipelotrichaceae..Unclassified..o__Erysipelotrichales.f__Erysipelotrichaceae.	rain	rain	-0.176522	0.0273971	799	789	2.25585e-10	3.62627e-08
Bacteria..Synergistota..Synergistia..Synergistales..Synergistaceae..Unclassified..o__Synergistales.f__Synergistaceae.	group	F	0.510816	0.0807661	799	799	4.63505e-10	6.62297e-08
Bacteria..Firmicutes..Bacilli..Erysipelotrichales..Erysipelatoclostridiaceae..Unclassified..o__Erysipelotrichales.f__Erysipelatoclostridiaceae.	rain	rain	-0.0777067	0.0132757	799	798	7.55545e-09	9.7163e-07
Bacteria..Firmicutes..Clostridia..Oscillospirales..Oscillospiraceae..UCG.005	group	F	1.01942	0.138512	799	768	1.52183e-08	1.77915e-06
Bacteria..Proteobacteria..Alphaproteobacteria..Rhodospirillales..uncultured..uncultured.bacterium	rain	rain	-0.287136	0.0511929	799	682	3.15983e-08	3.38628e-06
Bacteria..Firmicutes..Negativicutes..Acidaminococcales..Acidaminococcaceae..Phascolarctobacterium	ffr_prop	ffr_prop	0.0474641	0.00881308	799	799	1.01302e-07	1.00212e-05
Bacteria..Firmicutes..Negativicutes..Veillonellales.Selenomonadales..Selenomonadaceae..Anaerovibrio	rain	rain	0.209291	0.03981	799	766	1.99454e-07	1.83212e-05
Bacteria..Bacteroidota..Bacteroidia..Bacteroidales..Tannerellaceae..Unclassified..o__Bacteroidales.f__Tannerellaceae.	rain	rain	-0.184342	0.0381004	799	759	1.64255e-06	0.000140821
Bacteria..Firmicutes..Clostridia..Oscillospirales..Oscillospiraceae..UCG.005	group	B	0.668343	0.116116	799	768	2.32359e-06	0.000166008
Bacteria..Firmicutes..Clostridia..Oscillospirales..Oscillospiraceae..UCG.005	group	J	0.656174	0.113984	799	768	2.21206e-06	0.000166008
Bacteria..Proteobacteria..Gammaproteobacteria..Enterobacterales..Succinivibrionaceae..uncultured	ffr_prop	ffr_prop	0.059164	0.012388	799	799	2.19853e-06	0.000166008
Bacteria..Bacteroidota..Bacteroidia..Bacteroidales..Prevotellaceae..Unclassified..o__Bacteroidales.f__Prevotellaceae.	ffr_prop	ffr_prop	0.0289608	0.00612828	799	799	2.82748e-06	0.000191376
Bacteria..Proteobacteria..Gammaproteobacteria..Enterobacterales..Succinivibrionaceae..Succinivibrio	ffr_prop	ffr_prop	0.0843791	0.0180103	799	799	3.38991e-06	0.000217971
Bacteria..Bacteroidota..Bacteroidia..Bacteroidales..Rikenellaceae..Rikenellaceae.RC9.gut.group	rain	rain	-0.202581	0.0433363	799	739	3.60846e-06	0.000220975
Bacteria..Firmicutes..Clostridia..Lachnospirales..Lachnospiraceae..Lachnospiraceae.NK3A20.group	group	B	-1.62797	0.363028	799	285	1.19214e-05	0.000661524
Bacteria..Firmicutes..Clostridia..Lachnospirales..Lachnospiraceae..Roseburia	rain	rain	0.213719	0.0484634	799	689	1.23457e-05	0.000661524
Bacteria..Verrucomicrobiota..Kiritimatiellae..WCHB1.41..uncultured.bacterium..Unclassified..o__WCHB1.41.f__uncultured.bacterium.	richness_para	richness_para	0.0508624	0.0111345	799	798	1.21603e-05	0.000661524
Bacteria..Firmicutes..Clostridia..Clostridia.vadinBB60.group..uncultured.bacterium..unclassified	rain	rain	-0.157647	0.0365873	799	770	1.89477e-05	0.00097467
Bacteria..Firmicutes..Clostridia..Lachnospirales..Lachnospiraceae..Anaerostipes	rain	rain	0.380109	0.0874508	799	296	2.09117e-05	0.00103107
Bacteria..Firmicutes..Negativicutes..Acidaminococcales..Acidaminococcaceae..Phascolarctobacterium	rain	rain	0.0377897	0.00883418	799	799	2.16477e-05	0.00103107
Bacteria..Firmicutes..Clostridia..Oscillospirales..Oscillospiraceae..NK4A214.group	rain	rain	0.245556	0.05745	799	623	2.28248e-05	0.00104831
Bacteria..Spirochaetota..Spirochaetia..Spirochaetales..Spirochaetaceae..Unclassified..o__Spirochaetales.f__Spirochaetaceae.	group	F	0.121999	0.0248798	799	799	2.51104e-05	0.00111351
Bacteria..Bacteroidota..Bacteroidia..Bacteroidales..Bacteroidaceae..Bacteroides	ffr_prop	ffr_prop	0.0474523	0.0114266	799	799	3.7113e-05	0.00155342
Bacteria..Firmicutes..Clostridia..Lachnospirales..Lachnospiraceae..Lachnospiraceae.NK3A20.group	group	J	-1.52648	0.362496	799	285	3.74464e-05	0.00155342
Bacteria..Firmicutes..Clostridia..Lachnospirales..Lachnospiraceae..Lachnospiraceae.NK3A20.group	rain	rain	0.648162	0.156348	799	285	4.88368e-05	0.00196263
Bacteria..Bacteroidota..Bacteroidia..Bacteroidales..Tannerellaceae..Unclassified..o__Bacteroidales.f__Tannerellaceae.	group	F	0.549694	0.138815	799	759	8.33985e-05	0.00325001
Bacteria..Bacteroidota..Bacteroidia..Bacteroidales..Muribaculaceae..uncultured.bacterium	ffr_prop	ffr_prop	0.0749013	0.0189569	799	795	8.60932e-05	0.00325635
Bacteria..Firmicutes..Clostridia..Oscillospirales..Ruminococcaceae..Faecalibacterium	rain	rain	0.155785	0.0401038	799	756	0.000113509	0.00417064
Bacteria..Actinobacteriota..Coriobacteriia..Coriobacteriales..Atopobiaceae..Olsenella	ffl_prop	ffl_prop	0.324134	0.0830809	799	398	0.000116883	0.00417531
Bacteria..Bacteroidota..Bacteroidia..Bacteroidales..Prevotellaceae..Prevotellaceae.UCG.004	group	B	-0.957383	0.219901	799	472	0.000149526	0.00519705
Bacteria..Actinobacteriota..Coriobacteriia..Coriobacteriales..Coriobacteriaceae..Collinsella	richness_para	richness_para	-0.0685225	0.0176641	799	799	0.000160402	0.00542833
Bacteria..Firmicutes..Clostridia..Lachnospirales..Lachnospiraceae..Lachnospiraceae.XPB1014.group	rain	rain	0.196656	0.0521531	799	690	0.000179443	0.00576911
Bacteria..Firmicutes..Clostridia..Oscillospirales..Oscillospiraceae..Colidextribacter	ffl_prop	ffl_prop	0.0480229	0.0127362	799	797	0.00017726	0.00576911
Bacteria..Firmicutes..Clostridia..Lachnospirales..Lachnospiraceae..Lachnospiraceae.UCG.004	ffl_prop	ffl_prop	-0.246862	0.0663493	799	634	0.000219379	0.00688101
Bacteria..Firmicutes..Clostridia..Oscillospirales..Oscillospiraceae..NK4A214.group	group	F	1.09771	0.24836	799	623	0.000238525	0.00730342
Bacteria..Bacteroidota..Bacteroidia..Bacteroidales..Unclassified..p__Bacteroidota.o__Bacteroidales...Unclassified..o__Bacteroidales.f__Muribaculaceae.	fle_prop	fle_prop	-0.171852	0.0466461	799	676	0.000251476	0.00752089
Bacteria..Firmicutes..Clostridia..Oscillospirales..Ruminococcaceae..Ruminococcus	rain	rain	0.253237	0.0686329	799	359	0.000271856	0.0079456
Bacteria..Firmicutes..Clostridia..Lachnospirales..Lachnospiraceae..Lachnospiraceae.NK4A136.group	ffr_prop	ffr_prop	-0.154059	0.042302	799	700	0.000296401	0.00847047
Bacteria..Firmicutes..Clostridia..Lachnospirales..Lachnospiraceae..Shuttleworthia	rain	rain	0.107667	0.0297568	799	768	0.000320031	0.00894695
Bacteria..Firmicutes..Bacilli..Erysipelotrichales..Erysipelotrichaceae..Unclassified..o__Erysipelotrichales.f__Erysipelotrichaceae.	richness_para	richness_para	-0.112148	0.0313574	799	789	0.000373707	0.0102253
Bacteria..Firmicutes..Bacilli..Erysipelotrichales..Erysipelotrichaceae..Unclassified..o__Erysipelotrichales.f__Erysipelotrichaceae.	ffr_prop	ffr_prop	-0.0966454	0.0271567	799	789	0.000399231	0.0106961
Bacteria..Firmicutes..Bacilli..Erysipelotrichales..Erysipelatoclostridiaceae..UCG.004	rain	rain	0.0645057	0.018214	799	776	0.000426664	0.0111978
Bacteria..Bacteroidota..Bacteroidia..Bacteroidales..Rikenellaceae..Unclassified..o__Bacteroidales.f__Rikenellaceae.	rain	rain	0.0282512	0.00799972	799	799	0.000441701	0.0113219
Bacteria..Firmicutes..Clostridia..Oscillospirales..Oscillospiraceae..uncultured	group	F	0.539412	0.13902	799	766	0.000449001	0.0113219
Bacteria..Firmicutes..Clostridia..Clostridia.UCG.014..uncultured.rumen.bacterium..unclassified	rain	rain	-0.0856048	0.0243255	799	717	0.000465339	0.0115082
Bacteria..Proteobacteria..Gammaproteobacteria..Enterobacterales..Succinivibrionaceae..Succinivibrio	soc_int	soc_int	-0.0681766	0.0194306	799	799	0.000486136	0.0117957
Bacteria..Firmicutes..Clostridia..Lachnospirales..Lachnospiraceae..Lachnospiraceae.NK4A136.group	soc_int	soc_int	-0.155567	0.0444584	799	700	0.000561157	0.0133639
Bacteria..Bacteroidota..Bacteroidia..Bacteroidales..Bacteroidaceae..Unclassified..o__Bacteroidales.f__Bacteroidaceae.	group	F	0.175957	0.0461487	799	799	0.000593653	0.0138807
Bacteria..Firmicutes..Clostridia..Lachnospirales..Lachnospiraceae..Syntrophococcus	richness_para	richness_para	-0.192109	0.0529211	799	747	0.000648494	0.0148922
Bacteria..Desulfobacterota..Desulfovibrionia..Desulfovibrionales..Desulfovibrionaceae..Desulfovibrio	ffl_prop	ffl_prop	-0.185668	0.0545859	799	740	0.000713684	0.0161017
Bacteria..Firmicutes..Negativicutes..Veillonellales.Selenomonadales..Veillonellaceae..Unclassified..o__Veillonellales.Selenomonadales.f__Veillonellaceae.	ffl_prop	ffl_prop	0.277331	0.0812164	799	320	0.000752127	0.0166765
Bacteria..Spirochaetota..Spirochaetia..Spirochaetales..Spirochaetaceae..Unclassified..o__Spirochaetales.f__Spirochaetaceae.	rain	rain	0.0212388	0.00629806	799	799	0.000788382	0.0171841
Bacteria..Campylobacterota..Campylobacteria..Campylobacterales..Campylobacteraceae..Campylobacter	group	F	0.657845	0.195833	799	688	0.000833513	0.017865
Bacteria..Campylobacterota..Campylobacteria..Campylobacterales..Campylobacteraceae..Campylobacter	ffr_prop	ffr_prop	0.170136	0.0511023	799	688	0.000926391	0.0195301
Bacteria..Actinobacteriota..Coriobacteriia..Coriobacteriales..Eggerthellaceae..Adlercreutzia	rain	rain	-0.356139	0.104502	799	144	0.000951047	0.0197266
Bacteria..Firmicutes..Clostridia..Clostridia.vadinBB60.group..uncultured.bacterium..unclassified	ffl_prop	ffl_prop	-0.10185	0.0308022	799	770	0.000996157	0.0203343
Bacteria..Bacteroidota..Bacteroidia..Bacteroidales..Tannerellaceae..Unclassified..o__Bacteroidales.f__Tannerellaceae.	richness_para	richness_para	-0.141191	0.0431651	799	759	0.0011294	0.0223448
Bacteria..Firmicutes..Clostridia..Lachnospirales..Lachnospiraceae..Roseburia	ffl_prop	ffl_prop	0.164437	0.0502433	799	689	0.00112827	0.0223448
Bacteria..Proteobacteria..Gammaproteobacteria..Burkholderiales..Sutterellaceae..Sutterella	fle_prop	fle_prop	-0.044217	0.0136213	799	799	0.00123025	0.0239712
Bacteria..Bacteroidota..Bacteroidia..Bacteroidales..Rikenellaceae..Unclassified..o__Bacteroidales.f__Rikenellaceae.	group	F	0.13189	0.037509	799	799	0.00125251	0.0240407
Bacteria..Firmicutes..Clostridia..Oscillospirales..Oscillospiraceae..Colidextribacter	richness_para	richness_para	-0.0492623	0.0147816	799	797	0.00129249	0.0244433
Bacteria..Bacteroidota..Bacteroidia..Bacteroidales..Tannerellaceae..Parabacteroides	fle_prop	fle_prop	-0.203335	0.0631401	799	631	0.00135942	0.0253364
Bacteria..Firmicutes..Bacilli..Erysipelotrichales..Erysipelatoclostridiaceae..Asteroleplasma	group	F	-1.00439	0.31165	799	419	0.0013879	0.0254977
Bacteria..Firmicutes..Clostridia..Lachnospirales..Lachnospiraceae..Shuttleworthia	group	J	-0.379839	0.108544	799	768	0.00141105	0.0255579
Bacteria..Proteobacteria..Gammaproteobacteria..Burkholderiales..Sutterellaceae..Sutterella	group	F	0.221033	0.060123	799	799	0.00144652	0.0258365
Bacteria..Actinobacteriota..Coriobacteriia..Coriobacteriales..Atopobiaceae..Olsenella	group	B	-1.42356	0.433519	799	398	0.00151986	0.0267745
Bacteria..Bacteroidota..Bacteroidia..Bacteroidales..Muribaculaceae..uncultured.bacterium	ffl_prop	ffl_prop	-0.0619101	0.0195121	799	795	0.0015787	0.0274352
Bacteria..Firmicutes..Clostridia..Lachnospirales..Lachnospiraceae..Oribacterium	rain	rain	0.0686175	0.0217485	799	778	0.00167929	0.0287699
Bacteria..Synergistota..Synergistia..Synergistales..Synergistaceae..Unclassified..o__Synergistales.f__Synergistaceae.	richness_para	richness_para	0.0775796	0.0246217	799	799	0.00170024	0.0287699
Bacteria..Firmicutes..Clostridia..Clostridia.vadinBB60.group..uncultured.bacterium..Unclassified..o__Clostridia.vadinBB60.group.f__uncultured.bacterium.	richness_para	richness_para	0.199198	0.0636359	799	581	0.00184889	0.029721
Bacteria..Firmicutes..Clostridia..Lachnospirales..Lachnospiraceae..Lachnospiraceae.FCS020.group	ffl_prop	ffl_prop	-0.262693	0.0836019	799	485	0.00180363	0.029721
Bacteria..Firmicutes..Clostridia..Oscillospirales..Oscillospiraceae..Colidextribacter	group	J	0.141509	0.0413322	799	797	0.00179819	0.029721
Bacteria..Firmicutes..Negativicutes..Acidaminococcales..Acidaminococcaceae..Phascolarctobacterium	fle_prop	fle_prop	-0.0264048	0.00843799	799	799	0.00183068	0.029721
Bacteria..Firmicutes..Clostridia..Oscillospirales..Oscillospiraceae..uncultured	group	B	0.394266	0.116606	799	766	0.00199588	0.0316876
Bacteria..Desulfobacterota..Desulfovibrionia..Desulfovibrionales..Desulfovibrionaceae..Desulfovibrio	rain	rain	0.164289	0.0530097	799	740	0.00202861	0.0318146
Bacteria..Bacteroidota..Bacteroidia..Bacteroidales..Bacteroidaceae..Bacteroides	group	F	0.18104	0.0546617	799	799	0.00208089	0.0322412
Bacteria..Actinobacteriota..Coriobacteriia..Coriobacteriales..Eggerthellaceae..Enterorhabdus	ffl_prop	ffl_prop	-0.119421	0.0387192	799	779	0.0021267	0.0325587
Bacteria..Bacteroidota..Bacteroidia..Bacteroidales..Prevotellaceae..Prevotella	richness_para	richness_para	0.582802	0.182978	799	177	0.00215279	0.0325705
Bacteria..Bacteroidota..Bacteroidia..Bacteroidales..Prevotellaceae..Prevotellaceae.UCG.004	group	J	-0.732649	0.217851	799	472	0.00221901	0.0328006
Bacteria..Firmicutes..Bacilli..Erysipelotrichales..Erysipelotrichaceae..Solobacterium	ffr_prop	ffr_prop	-0.169143	0.0550096	799	671	0.00221342	0.0328006
Bacteria..Proteobacteria..Gammaproteobacteria..Enterobacterales..Succinivibrionaceae..Succinivibrio	rain	rain	0.0548204	0.0178696	799	799	0.00224483	0.0328052
Bacteria..Firmicutes..Bacilli..Erysipelotrichales..Erysipelatoclostridiaceae..UCG.004	fle_prop	fle_prop	-0.053485	0.0174996	799	776	0.00233294	0.033338
Bacteria..Proteobacteria..Alphaproteobacteria..Rhodospirillales..uncultured..Unclassified..o__Rhodospirillales.f__uncultured.	rain	rain	-0.230759	0.0754371	799	618	0.00233314	0.033338
Bacteria..Proteobacteria..Gammaproteobacteria..Enterobacterales..Succinivibrionaceae..Succinivibrio	fle_prop	fle_prop	-0.0524363	0.0172317	799	799	0.00243372	0.034393
Bacteria..Bacteroidota..Bacteroidia..Bacteroidales..Bacteroidales.RF16.group..Unclassified..o__Bacteroidales.f__Bacteroidales.RF16.group.	rain	rain	0.452471	0.148067	799	247	0.00253557	0.0354428
Bacteria..Bacteroidota..Bacteroidia..Bacteroidales..Bacteroidaceae..Bacteroides	fle_prop	fle_prop	-0.0330971	0.0109349	799	799	0.0025672	0.0354991
Bacteria..Firmicutes..Clostridia..Clostridia.UCG.014..uncultured.bacterium..unclassified	ffr_prop	ffr_prop	-0.0724854	0.0240611	799	767	0.00269094	0.0368144
Bacteria..Actinobacteriota..Coriobacteriia..Coriobacteriales..Eggerthellaceae..Adlercreutzia	ffr_prop	ffr_prop	0.499574	0.162416	799	144	0.00272029	0.0368241
Bacteria..Proteobacteria..Alphaproteobacteria..Rhodospirillales..uncultured..gut.metagenome	group	J	-0.329226	0.103224	799	756	0.00299785	0.0401587
Bacteria..Firmicutes..Bacilli..RF39..uncultured.rumen.bacterium..unclassified	ffl_prop	ffl_prop	-0.603839	0.201371	799	186	0.00317907	0.0421473
Bacteria..Bacteroidota..Bacteroidia..Bacteroidales..Rikenellaceae..Unclassified..o__Bacteroidales.f__Rikenellaceae.	fle_prop	fle_prop	-0.0226566	0.00767491	799	799	0.00326795	0.0424503
Bacteria..Proteobacteria..Gammaproteobacteria..Enterobacterales..Succinivibrionaceae..Succinivibrio	richness_para	richness_para	0.0751905	0.0250411	799	799	0.00323799	0.0424503
Bacteria..Bacteroidota..Bacteroidia..Bacteroidales..Tannerellaceae..Unclassified..o__Bacteroidales.f__Tannerellaceae.	ffr_prop	ffr_prop	0.1077	0.0367445	799	759	0.00349864	0.0444652
Bacteria..Firmicutes..Bacilli..Erysipelotrichales..Erysipelotrichaceae..Unclassified..o__Erysipelotrichales.f__Erysipelotrichaceae.	group	B	-0.253882	0.0865303	799	789	0.00346196	0.0444652
Bacteria..Firmicutes..Negativicutes..Acidaminococcales..Acidaminococcaceae..Phascolarctobacterium	ffl_prop	ffl_prop	0.0267267	0.00912789	799	799	0.00352678	0.0444652
Bacteria..Firmicutes..Bacilli..Erysipelotrichales..Erysipelatoclostridiaceae..Asteroleplasma	group	B	-0.746565	0.254731	799	419	0.00360176	0.0449695
Bacteria..Firmicutes..Clostridia..Lachnospirales..Lachnospiraceae..Lachnospiraceae.UCG.004	richness_para	richness_para	-0.216081	0.0718753	799	634	0.00365132	0.04515
Bacteria..Actinobacteriota..Coriobacteriia..Coriobacteriales..Eggerthellaceae..Enterorhabdus	group	F	-0.481604	0.153845	799	779	0.00376625	0.0456925
Bacteria..Cyanobacteria..Vampirivibrionia..Gastranaerophilales..uncultured.bacterium..unclassified	rain	rain	-0.0712749	0.0244902	799	761	0.00373754	0.0456925
Bacteria..Firmicutes..Clostridia..Lachnospirales..Lachnospiraceae...Ruminococcus..torques.group	richness_para	richness_para	-0.205386	0.0693008	799	656	0.00395722	0.0475606
Bacteria..Campylobacterota..Campylobacteria..Campylobacterales..Helicobacteraceae..Unclassified..o__Campylobacterales.f__Helicobacteraceae.	group	B	0.611986	0.211647	799	484	0.00403711	0.0480715
Bacteria..Proteobacteria..Gammaproteobacteria..Enterobacterales..Succinivibrionaceae..uncultured	fle_prop	fle_prop	-0.0340197	0.0118526	799	799	0.00423105	0.0499186
