# Supplementary material for: Assessing the drivers of gut microbiome composition in wild redfronted lemurs via longitudinal metacommunity analysis
Source: Sci Rep. 2022 Dec 12;12:21462. doi: 10.1038/s41598-022-25733-x (PMC9744850; doi:10.1038/s41598-022-25733-x)
Supplement: Supplementary file 7 — Supplementary Table S14. [file 41598_2022_25733_MOESM7_ESM.xlsx]

## Sheet: Sheet1
Supplementary Table 14. Results from MaAsLin2 analysis detecting associations between bacterial genera and group membership, social interactions, parasite richness, sex, age, fGCM levels, diet and precipitation.
Bacterial genus	Covariate	value	coef	stderr	N	N.not.0	pval	qval
Bacteria..Bacteroidota..Bacteroidia..Bacteroidales..Prevotellaceae..Alloprevotella	ffl_prop	ffl_prop	-0.281543	0.0301833	641	632	2.98677e-19	2.08477e-16
Bacteria..Bacteroidota..Bacteroidia..Bacteroidales..Prevotellaceae..Alloprevotella	rain	rain	-0.294047	0.0314582	641	632	2.60975e-19	2.08477e-16
Bacteria..Firmicutes..Bacilli..Erysipelotrichales..Erysipelatoclostridiaceae..Unclassified..o__Erysipelotrichales.f__Erysipelatoclostridiaceae.	rain	rain	-0.105347	0.015547	641	640	3.28673e-11	1.00633e-08
Bacteria..Firmicutes..Negativicutes..Acidaminococcales..Acidaminococcaceae..Phascolarctobacterium	n11oxo_CM_wet_feces	n11oxo_CM_wet_feces	-0.068507	0.0100797	641	641	3.60433e-11	1.00633e-08
Bacteria..Synergistota..Synergistia..Synergistales..Synergistaceae..Unclassified..o__Synergistales.f__Synergistaceae.	group	F	0.611239	0.0902152	641	641	3.28798e-11	1.00633e-08
Bacteria..Bacteroidota..Bacteroidia..Bacteroidales..Tannerellaceae..Unclassified..o__Bacteroidales.f__Tannerellaceae.	rain	rain	-0.295948	0.046075	641	602	3.09103e-10	7.19181e-08
Bacteria..Firmicutes..Bacilli..Erysipelotrichales..Erysipelotrichaceae..Unclassified..o__Erysipelotrichales.f__Erysipelotrichaceae.	rain	rain	-0.183321	0.0292673	641	635	7.80163e-10	1.55587e-07
Bacteria..Proteobacteria..Alphaproteobacteria..Rhodospirillales..uncultured..uncultured.bacterium	rain	rain	-0.357743	0.0603841	641	543	6.17229e-09	1.07707e-06
Bacteria..Patescibacteria..Saccharimonadia..Saccharimonadales..Saccharimonadaceae..Candidatus.Saccharimonas	rain	rain	-0.247282	0.0421273	641	576	8.14181e-09	1.26288e-06
Bacteria..Firmicutes..Clostridia..Oscillospirales..Oscillospiraceae..UCG.005	group	F	1.14191	0.160699	641	615	2.32215e-08	3.24172e-06
Bacteria..Actinobacteriota..Coriobacteriia..Coriobacteriales..Eggerthellaceae..uncultured	n11oxo_CM_wet_feces	n11oxo_CM_wet_feces	-0.461064	0.0842454	641	549	7.36742e-08	9.34992e-06
Bacteria..Bacteroidota..Bacteroidia..Bacteroidales..Bacteroidaceae..Bacteroides	rain	rain	-0.0732403	0.0141252	641	641	3.07278e-07	3.57467e-05
Bacteria..Bacteroidota..Bacteroidia..Bacteroidales..Prevotellaceae..Unclassified..o__Bacteroidales.f__Prevotellaceae.	n11oxo_CM_wet_feces	n11oxo_CM_wet_feces	-0.0348264	0.00694342	641	641	7.20271e-07	7.7346e-05
Bacteria..Firmicutes..Clostridia..Clostridia.UCG.014..uncultured.rumen.bacterium..unclassified	rain	rain	-0.128759	0.0263834	641	566	1.44254e-06	0.000143841
Bacteria..Firmicutes..Clostridia..Lachnospirales..Lachnospiraceae..Lachnospiraceae.NK4A136.group	soc_int	soc_int	-0.231267	0.0475097	641	568	1.91278e-06	0.00016689
Bacteria..Firmicutes..Clostridia..Lachnospirales..Lachnospiraceae..Roseburia	rain	rain	0.265164	0.0549613	641	556	1.90658e-06	0.00016689
Bacteria..Cyanobacteria..Vampirivibrionia..Gastranaerophilales..uncultured.rumen.bacterium..unclassified	rain	rain	-0.250635	0.0529487	641	551	2.93758e-06	0.000241227
Bacteria..Bacteroidota..Bacteroidia..Bacteroidales..Rikenellaceae..Unclassified..o__Bacteroidales.f__Rikenellaceae.	n11oxo_CM_wet_feces	n11oxo_CM_wet_feces	0.0439043	0.0094499	641	641	4.32092e-06	0.000317474
Bacteria..Firmicutes..Clostridia..Lachnospirales..Lachnospiraceae..Lachnospiraceae.NK4A136.group	ffr_prop	ffr_prop	-0.207626	0.0445992	641	568	4.22498e-06	0.000317474
Bacteria..Bacteroidota..Bacteroidia..Bacteroidales..Prevotellaceae..Unclassified..o__Bacteroidales.f__Prevotellaceae.	rain	rain	0.0327193	0.00717266	641	641	6.30102e-06	0.000418867
Bacteria..Proteobacteria..Gammaproteobacteria..Enterobacterales..Succinivibrionaceae..uncultured	n11oxo_CM_wet_feces	n11oxo_CM_wet_feces	-0.0661585	0.0144802	641	641	6.12715e-06	0.000418867
Bacteria..Firmicutes..Negativicutes..Acidaminococcales..Acidaminococcaceae..Phascolarctobacterium	ffr_prop	ffr_prop	0.042149	0.00950817	641	641	1.15229e-05	0.00073118
Bacteria..Spirochaetota..Spirochaetia..Spirochaetales..Spirochaetaceae..Unclassified..o__Spirochaetales.f__Spirochaetaceae.	group	F	0.136818	0.0271759	641	641	1.36045e-05	0.000825735
Bacteria..Synergistota..Synergistia..Synergistales..Synergistaceae..Unclassified..o__Synergistales.f__Synergistaceae.	n11oxo_CM_wet_feces	n11oxo_CM_wet_feces	-0.111843	0.0255928	641	641	1.49294e-05	0.000868391
Bacteria..Firmicutes..Clostridia..Oscillospirales..Oscillospiraceae..UCG.005	group	B	0.685744	0.135185	641	615	1.59657e-05	0.000891524
Bacteria..Firmicutes..Clostridia..Oscillospirales..Oscillospiraceae..uncultured	group	F	0.618897	0.142813	641	614	1.76745e-05	0.000948986
Bacteria..Desulfobacterota..Desulfovibrionia..Desulfovibrionales..Desulfovibrionaceae..Desulfovibrio	n11oxo_CM_wet_feces	n11oxo_CM_wet_feces	-0.240758	0.0558648	641	590	1.97936e-05	0.0010234
Bacteria..Firmicutes..Clostridia..Oscillospirales..Oscillospiraceae..UCG.005	group	J	0.657296	0.132562	641	615	2.22432e-05	0.00110898
Bacteria..Firmicutes..Clostridia..Lachnospirales..Lachnospiraceae..Lachnospiraceae.FCS020.group	rain	rain	0.37458	0.0874499	641	377	2.47929e-05	0.00119348
Bacteria..Firmicutes..Clostridia..Oscillospirales..Oscillospiraceae..NK4A214.group	rain	rain	0.286815	0.0689514	641	496	3.88248e-05	0.00180665
Bacteria..Bacteroidota..Bacteroidia..Bacteroidales..Prevotellaceae..Unclassified..o__Bacteroidales.f__Prevotellaceae.	group	F	0.0976767	0.0244757	641	641	7.50657e-05	0.00338038
Bacteria..Firmicutes..Bacilli..Erysipelotrichales..Erysipelatoclostridiaceae..UCG.004	fle_prop	fle_prop	-0.076664	0.019349	641	618	8.48534e-05	0.00370173
Bacteria..Bacteroidota..Bacteroidia..Bacteroidales..Bacteroidaceae..Bacteroides	ffr_prop	ffr_prop	0.051203	0.0130484	641	641	9.85526e-05	0.00413121
Bacteria..Firmicutes..Clostridia..Oscillospirales..Oscillospiraceae..Colidextribacter	ffl_prop	ffl_prop	0.0546599	0.0139483	641	639	0.000100617	0.00413121
Bacteria..Campylobacterota..Campylobacteria..Campylobacterales..Helicobacteraceae..Unclassified..o__Campylobacterales.f__Helicobacteraceae.	n11oxo_CM_wet_feces	n11oxo_CM_wet_feces	-0.32916	0.0838483	641	377	0.000106204	0.00423603
Bacteria..Firmicutes..Clostridia..Oscillospirales..Oscillospiraceae..NK4A214.group	group	F	1.26445	0.273131	641	496	0.000114966	0.00445814
Bacteria..Desulfobacterota..Desulfovibrionia..Desulfovibrionales..Desulfovibrionaceae..Desulfovibrio	group	F	0.759199	0.197061	641	590	0.000132492	0.00486735
Bacteria..Firmicutes..Clostridia..Clostridia.vadinBB60.group..uncultured.bacterium..unclassified	rain	rain	-0.178752	0.0463578	641	618	0.000129691	0.00486735
Bacteria..Spirochaetota..Spirochaetia..Spirochaetales..Spirochaetaceae..Unclassified..o__Spirochaetales.f__Spirochaetaceae.	n11oxo_CM_wet_feces	n11oxo_CM_wet_feces	-0.028832	0.00749673	641	641	0.000136498	0.00488591
Bacteria..Firmicutes..Negativicutes..Veillonellales.Selenomonadales..Selenomonadaceae..Anaerovibrio	n11oxo_CM_wet_feces	n11oxo_CM_wet_feces	-0.174146	0.0454498	641	621	0.000143063	0.0049929
Bacteria..Bacteroidota..Bacteroidia..Bacteroidales..Unclassified..p__Bacteroidota.o__Bacteroidales...Unclassified..o__Bacteroidales.f__Muribaculaceae.	fle_prop	fle_prop	-0.196407	0.0521913	641	534	0.000190353	0.00648128
Bacteria..Synergistota..Synergistia..Synergistales..Synergistaceae..Unclassified..o__Synergistales.f__Synergistaceae.	rain	rain	0.0987227	0.0264378	641	641	0.000208591	0.00693316
Bacteria..Bacteroidota..Bacteroidia..Bacteroidales..Prevotellaceae..Prevotella	richness_para	richness_para	0.796901	0.196372	641	131	0.000222168	0.00704877
Bacteria..Firmicutes..Clostridia..Lachnospirales..Lachnospiraceae..Lachnospiraceae.UCG.004	ffl_prop	ffl_prop	-0.259885	0.0696863	641	509	0.000217627	0.00704877
Bacteria..Firmicutes..Clostridia..Lachnospirales..Lachnospiraceae..Lachnospiraceae.FCS020.group	n11oxo_CM_wet_feces	n11oxo_CM_wet_feces	-0.437259	0.117705	641	377	0.000242274	0.00751589
Bacteria..Firmicutes..Clostridia..Lachnospirales..Lachnospiraceae..Lachnospiraceae.NK3A20.group	rain	rain	0.584401	0.158026	641	217	0.00030202	0.00916566
Bacteria..Desulfobacterota..Desulfovibrionia..Desulfovibrionales..Desulfovibrionaceae..Desulfovibrio	ffl_prop	ffl_prop	-0.1963	0.0542034	641	590	0.000323559	0.00961039
Bacteria..Proteobacteria..Alphaproteobacteria..Rhodospirillales..uncultured..gut.metagenome	group	J	-0.402186	0.11139	641	603	0.000336156	0.00977653
Bacteria..Firmicutes..Clostridia..Oscillospirales..Ruminococcaceae..Faecalibacterium	rain	rain	0.170094	0.0473598	641	602	0.000361582	0.0103014
Bacteria..Firmicutes..Clostridia..Lachnospirales..Lachnospiraceae..Anaerostipes	rain	rain	0.432157	0.119728	641	233	0.000401502	0.0112099
Bacteria..Actinobacteriota..Coriobacteriia..Coriobacteriales..Atopobiaceae..Olsenella	ffl_prop	ffl_prop	0.329696	0.0928354	641	333	0.000455306	0.012069
Bacteria..Actinobacteriota..Coriobacteriia..Coriobacteriales..Eggerthellaceae..Enterorhabdus	ffl_prop	ffl_prop	-0.158701	0.0450001	641	626	0.000458208	0.012069
Bacteria..Firmicutes..Negativicutes..Acidaminococcales..Acidaminococcaceae..Phascolarctobacterium	fle_prop	fle_prop	-0.0323138	0.00915438	641	641	0.000453742	0.012069
Bacteria..Firmicutes..Clostridia..Clostridia.UCG.014..uncultured.bacterium..unclassified	n11oxo_CM_wet_feces	n11oxo_CM_wet_feces	0.0971982	0.027621	641	611	0.000471541	0.0121902
Bacteria..Bacteroidota..Bacteroidia..Bacteroidales..Bacteroidaceae..Unclassified..o__Bacteroidales.f__Bacteroidaceae.	rain	rain	-0.0456294	0.0131874	641	641	0.000583253	0.0142871
Bacteria..Bacteroidota..Bacteroidia..Bacteroidales..Rikenellaceae..Unclassified..o__Bacteroidales.f__Rikenellaceae.	ffr_prop	ffr_prop	0.0307228	0.00887812	641	641	0.000583356	0.0142871
Bacteria..Proteobacteria..Gammaproteobacteria..Enterobacterales..Succinivibrionaceae..Succinivibrio	soc_int	soc_int	-0.0718857	0.0206585	641	641	0.000563153	0.0142871
Bacteria..Firmicutes..Clostridia..Oscillospirales..Oscillospiraceae..Colidextribacter	group	J	0.163908	0.0425982	641	639	0.000621145	0.0149503
Bacteria..Bacteroidota..Bacteroidia..Bacteroidales..Rikenellaceae..Rikenellaceae.RC9.gut.group	rain	rain	-0.159358	0.0464711	641	589	0.000655778	0.0149752
Bacteria..Firmicutes..Negativicutes..Veillonellales.Selenomonadales..Selenomonadaceae..Anaerovibrio	rain	rain	0.158375	0.0462474	641	621	0.00066509	0.0149752
Bacteria..Firmicutes..Negativicutes..Veillonellales.Selenomonadales..Veillonellaceae..Unclassified..o__Veillonellales.Selenomonadales.f__Veillonellaceae.	ffl_prop	ffl_prop	0.286206	0.0825725	641	255	0.00065945	0.0149752
Bacteria..Verrucomicrobiota..Kiritimatiellae..WCHB1.41..uncultured.bacterium..Unclassified..o__WCHB1.41.f__uncultured.bacterium.	richness_para	richness_para	0.0441839	0.0125968	641	640	0.000653207	0.0149752
Bacteria..Firmicutes..Clostridia..Lachnospirales..Lachnospiraceae..Lachnospiraceae.XPB1014.group	rain	rain	0.202338	0.0596955	641	577	0.000757806	0.0165653
Bacteria..Firmicutes..Clostridia..Oscillospirales..Oscillospiraceae..uncultured	group	B	0.404268	0.119336	641	614	0.000759439	0.0165653
Bacteria..Bacteroidota..Bacteroidia..Bacteroidales..Prevotellaceae..Unclassified..o__Bacteroidales.f__Prevotellaceae.	ffr_prop	ffr_prop	0.0219705	0.0065504	641	641	0.000852867	0.0180394
Bacteria..Firmicutes..Clostridia..Oscillospirales..Ruminococcaceae..Ruminococcus	rain	rain	0.300258	0.0886688	641	274	0.000851347	0.0180394
Bacteria..Actinobacteriota..Coriobacteriia..Coriobacteriales..Eggerthellaceae..Enterorhabdus	ffr_prop	ffr_prop	0.143848	0.0431021	641	626	0.000910886	0.0189791
Bacteria..Firmicutes..Clostridia..Lachnospirales..Lachnospiraceae..Lachnospiraceae.NK3A20.group	group	B	-1.70054	0.420785	641	217	0.00093602	0.0192159
Bacteria..Proteobacteria..Gammaproteobacteria..Burkholderiales..Sutterellaceae..Sutterella	group	F	0.19693	0.0596243	641	641	0.00102116	0.02066
Bacteria..Proteobacteria..Gammaproteobacteria..Burkholderiales..Sutterellaceae..Sutterella	fle_prop	fle_prop	-0.0505956	0.0153643	641	641	0.00105665	0.0210726
Bacteria..Bacteroidota..Bacteroidia..Bacteroidales..Prevotellaceae..Prevotellaceae.UCG.004	group	B	-0.898189	0.243682	641	377	0.00117428	0.0230887
Bacteria..Firmicutes..Clostridia..Oscillospirales..Oscillospiraceae..Colidextribacter	richness_para	richness_para	-0.0525668	0.0156242	641	639	0.0011928	0.0231271
Bacteria..Proteobacteria..Gammaproteobacteria..Enterobacterales..Succinivibrionaceae..Succinivibrio	n11oxo_CM_wet_feces	n11oxo_CM_wet_feces	-0.0685754	0.0211345	641	641	0.00125354	0.0239718
Bacteria..Actinobacteriota..Coriobacteriia..Coriobacteriales..Coriobacteriaceae..Collinsella	richness_para	richness_para	-0.0622749	0.0189529	641	641	0.00131967	0.0247727
Bacteria..Firmicutes..Clostridia..Lachnospirales..Lachnospiraceae..Lachnospiraceae.FCS020.group	ffl_prop	ffl_prop	-0.30421	0.0939035	641	377	0.00133091	0.0247727
Bacteria..Firmicutes..Clostridia..Lachnospirales..Lachnospiraceae..Lachnospiraceae.UCG.004	rain	rain	-0.194197	0.060489	641	509	0.00142432	0.0261625
Bacteria..Proteobacteria..Gammaproteobacteria..Enterobacterales..Succinivibrionaceae..uncultured	ffr_prop	ffr_prop	0.0434009	0.0135773	641	641	0.00147366	0.0267172
Bacteria..Bacteroidota..Bacteroidia..Bacteroidales..Bacteroidaceae..Unclassified..o__Bacteroidales.f__Bacteroidaceae.	group	F	0.18361	0.0526649	641	641	0.00150785	0.0269866
Bacteria..Bacteroidota..Bacteroidia..Bacteroidales..Tannerellaceae..Parabacteroides	fle_prop	fle_prop	-0.231054	0.0725975	641	494	0.00156914	0.0277281
Bacteria..Firmicutes..Clostridia..Oscillospirales..Oscillospiraceae..uncultured	group	J	0.370202	0.117191	641	614	0.00167723	0.0291919
Bacteria..Proteobacteria..Gammaproteobacteria..Enterobacterales..Succinivibrionaceae..Succinivibrio	group	J	-0.258546	0.0731833	641	641	0.0016938	0.0291919
Bacteria..Proteobacteria..Gammaproteobacteria..Burkholderiales..Sutterellaceae..Sutterella	n11oxo_CM_wet_feces	n11oxo_CM_wet_feces	-0.0529862	0.0169146	641	641	0.00182784	0.0311179
Bacteria..Firmicutes..Clostridia..Lachnospirales..Lachnospiraceae..Oribacterium	rain	rain	0.0790279	0.0252609	641	620	0.00185717	0.0312362
Bacteria..Firmicutes..Negativicutes..Acidaminococcales..Acidaminococcaceae..Phascolarctobacterium	group	J	-0.104668	0.0294367	641	641	0.00189823	0.0313319
Bacteria..Proteobacteria..Gammaproteobacteria..Enterobacterales..Succinivibrionaceae..Succinivibrio	group	B	-0.260247	0.0746756	641	641	0.00190775	0.0313319
Bacteria..Firmicutes..Negativicutes..Acidaminococcales..Acidaminococcaceae..Phascolarctobacterium	group	B	-0.106447	0.0300364	641	641	0.00195065	0.031664
Bacteria..Firmicutes..Clostridia..Lachnospirales..Lachnospiraceae..Roseburia	ffl_prop	ffl_prop	0.162923	0.052699	641	556	0.00211091	0.0338716
Bacteria..Proteobacteria..Alphaproteobacteria..Rhodospirillales..uncultured..uncultured.bacterium	n11oxo_CM_wet_feces	n11oxo_CM_wet_feces	0.142152	0.046364	641	543	0.00230504	0.0365663
Bacteria..Firmicutes..Clostridia..Lachnospirales..Lachnospiraceae..Shuttleworthia	group	J	-0.356398	0.104998	641	612	0.00241138	0.0374032
Bacteria..Firmicutes..Clostridia..Lachnospirales..Lachnospiraceae..Syntrophococcus	n11oxo_CM_wet_feces	n11oxo_CM_wet_feces	0.145765	0.0477608	641	598	0.00240293	0.0374032
Bacteria..Firmicutes..Clostridia..Clostridia.UCG.014..uncultured.rumen.bacterium..unclassified	group	J	-0.302835	0.0905622	641	566	0.00245558	0.0374463
Bacteria..Firmicutes..Clostridia..Lachnospirales..Lachnospiraceae..Lachnospiraceae.NK3A20.group	group	J	-1.45719	0.425491	641	217	0.00246781	0.0374463
Bacteria..Actinobacteriota..Coriobacteriia..Coriobacteriales..Eggerthellaceae..Slackia	n11oxo_CM_wet_feces	n11oxo_CM_wet_feces	-0.31486	0.103579	641	385	0.00258278	0.0387695
Bacteria..Firmicutes..Bacilli..Erysipelotrichales..Erysipelatoclostridiaceae..Asteroleplasma	group	F	-1.05092	0.346847	641	323	0.00268704	0.0399054
Bacteria..Firmicutes..Clostridia..Clostridia.UCG.014..uncultured.bacterium..unclassified	fle_prop	fle_prop	0.0748947	0.0249248	641	611	0.00278676	0.0409506
Bacteria..Bacteroidota..Bacteroidia..Bacteroidales..Rikenellaceae..Unclassified..o__Bacteroidales.f__Rikenellaceae.	rain	rain	0.0287212	0.00964667	641	641	0.00303989	0.0442051
Bacteria..Firmicutes..Bacilli..Erysipelotrichales..Erysipelatoclostridiaceae..Asteroleplasma	group	B	-0.848078	0.284748	641	323	0.00316553	0.0450927
Bacteria..Firmicutes..Clostridia..Lachnospirales..Lachnospiraceae...Ruminococcus..torques.group	n11oxo_CM_wet_feces	n11oxo_CM_wet_feces	0.174591	0.0587878	641	539	0.0031529	0.0450927
Bacteria..Bacteroidota..Bacteroidia..Bacteroidales..Muribaculaceae..uncultured.bacterium	ffr_prop	ffr_prop	0.0650757	0.0221046	641	637	0.0033826	0.0475205
Bacteria..Bacteroidota..Bacteroidia..Bacteroidales..Tannerellaceae..Unclassified..o__Bacteroidales.f__Tannerellaceae.	richness_para	richness_para	-0.146549	0.0485991	641	602	0.00343809	0.0475205
Bacteria..Firmicutes..Bacilli..Erysipelotrichales..Erysipelatoclostridiaceae..Erysipelotrichaceae.UCG.003	group	J	0.556997	0.18877	641	352	0.00342433	0.0475205
Bacteria..Bacteroidota..Bacteroidia..Bacteroidales..Bacteroidaceae..Bacteroides	n11oxo_CM_wet_feces	n11oxo_CM_wet_feces	-0.040802	0.0139101	641	641	0.00350182	0.0478205
Bacteria..Firmicutes..Clostridia..Clostridia.vadinBB60.group..uncultured.bacterium..unclassified	ffl_prop	ffl_prop	-0.117145	0.0399693	641	618	0.0035283	0.0478205
Bacteria..Firmicutes..Bacilli..Erysipelotrichales..Erysipelatoclostridiaceae..UCG.004	n11oxo_CM_wet_feces	n11oxo_CM_wet_feces	-0.0651069	0.0222713	641	618	0.00362234	0.048623
Bacteria..Firmicutes..Negativicutes..Veillonellales.Selenomonadales..Veillonellaceae..Unclassified..o__Veillonellales.Selenomonadales.f__Veillonellaceae.	group	F	1.27648	0.434594	641	255	0.00374282	0.0497617
