# Supplementary material for: Assessing the drivers of gut microbiome composition in wild redfronted lemurs via longitudinal metacommunity analysis
Source: Sci Rep. 2022 Dec 12;12:21462. doi: 10.1038/s41598-022-25733-x (PMC9744850; doi:10.1038/s41598-022-25733-x)
Supplement: Supplementary file 8 — Supplementary Table S15. [file 41598_2022_25733_MOESM8_ESM.xlsx]

## Sheet: Sheet1
Supplementary Table 15. Results indicative species analysis for the individuals of group A.
ASV	Amorgos	Isabella	Kea	Lefkada	Luzon	Paros	Thassos	Tilos	index	stat	p.value	XAmorgos	XIsabella	XKea	XLefkada	XLuzon	XParos	XThassos	XTilos
Actinobacteriota..Actinobacteria..Micromonosporales..Micromonosporaceae..Actinoplanes..Actinoplanes.abujensis..ASV_001556	0	0	1	0	0	0	0	0	3	0.543658	0.032	-0.0821713	-0.0821713	0.543658	-0.05063	-0.0821713	-0.0821713	-0.0821713	-0.0821713
Actinobacteriota..Coriobacteriia..Coriobacteriales..Coriobacteriaceae..Collinsella..Unclassified..o__Coriobacteriales.f__Coriobacteriaceae.g__Collinsella...ASV_000981	1	0	0	0	0	0	0	0	1	0.565316	0.025	0.565316	-0.0650418	-0.106592	-0.101321	-0.000898978	-0.105841	-0.0918557	-0.093765
Actinobacteriota..Coriobacteriia..Coriobacteriales..Coriobacteriaceae..Collinsella..Unclassified..o__Coriobacteriales.f__Coriobacteriaceae.g__Collinsella...ASV_001146	0	0	0	0	0	0	0	1	8	0.565516	0.024	-0.126804	0.0252571	-0.206039	-0.101716	0.0344134	-0.109882	-0.0807454	0.565516
Actinobacteriota..Coriobacteriia..Coriobacteriales..Coriobacteriaceae..Collinsella..Unclassified..o__Coriobacteriales.f__Coriobacteriaceae.g__Collinsella...ASV_001214	0	0	0	0	0	0	0	1	8	0.582499	0.025	-0.171178	0.0927624	-0.170095	-0.0723429	-0.0331388	-0.113299	-0.115208	0.582499
Actinobacteriota..Coriobacteriia..Coriobacteriales..Coriobacteriaceae..Collinsella..Unclassified..o__Coriobacteriales.f__Coriobacteriaceae.g__Collinsella...ASV_001218	0	0	0	0	0	0	0	1	8	0.950332	0.001	-0.165089	-0.142152	-0.165089	-0.121006	-0.106448	-0.154512	-0.096036	0.950332
Actinobacteriota..Coriobacteriia..Coriobacteriales..Eggerthellaceae..Enterorhabdus..Unclassified..o__Coriobacteriales.f__Eggerthellaceae.g__Enterorhabdus...ASV_000446	0	0	0	0	0	0	0	1	8	0.638828	0.012	-0.0635696	-0.126424	-0.0399991	-0.0778924	-0.119029	-0.131268	-0.0806457	0.638828
Actinobacteriota..Coriobacteriia..Coriobacteriales..Eggerthellaceae..uncultured..Unclassified..o__Coriobacteriales.f__Eggerthellaceae.g__uncultured...ASV_000141	0	0	1	0	0	0	0	1	26	0.6796	0.007	0.00753021	-0.189511	0.412843	-0.166705	-0.157235	-0.186492	-0.197393	0.476962
Actinobacteriota..Coriobacteriia..Coriobacteriales..Eggerthellaceae..uncultured..Unclassified..o__Coriobacteriales.f__Eggerthellaceae.g__uncultured...ASV_000430	0	0	1	0	0	0	0	1	26	0.555053	0.039	0.0280545	-0.142031	0.17784	-0.210164	-0.109931	-0.125713	-0.166951	0.548895
Bacteroidota..Bacteroidia..Bacteroidales..Bacteroidaceae..Bacteroides..Unclassified..o__Bacteroidales.f__Bacteroidaceae.g__Bacteroides...ASV_000088	0	0	1	0	0	0	0	0	3	0.534308	0.023	-0.0706784	-0.0560025	0.534308	-0.077356	-0.0353378	-0.126649	-0.0185881	-0.149696
Bacteroidota..Bacteroidia..Bacteroidales..Bacteroidaceae..Bacteroides..Unclassified..o__Bacteroidales.f__Bacteroidaceae.g__Bacteroides...ASV_000182	1	0	1	0	0	0	0	1	47	0.641508	0.009	0.185308	-0.176625	0.540329	-0.207741	-0.206931	-0.19424	-0.153535	0.213435
Bacteroidota..Bacteroidia..Bacteroidales..Bacteroidaceae..Bacteroides..Unclassified..o__Bacteroidales.f__Bacteroidaceae.g__Bacteroides...ASV_000262	1	0	0	0	1	0	0	0	12	0.51438	0.04	0.317572	-0.129531	-0.21096	-0.0611726	0.355909	0.0714825	-0.139076	-0.204224
Bacteroidota..Bacteroidia..Bacteroidales..Bacteroidaceae..Bacteroides..Unclassified..o__Bacteroidales.f__Bacteroidaceae.g__Bacteroides...ASV_000333	1	0	1	0	0	0	0	0	10	0.74265	0.006	0.533246	-0.180816	0.439111	-0.052827	-0.162442	-0.164262	-0.141178	-0.270831
Bacteroidota..Bacteroidia..Bacteroidales..Bacteroidaceae..Bacteroides..Unclassified..o__Bacteroidales.f__Bacteroidaceae.g__Bacteroides...ASV_000426	0	0	0	0	0	0	0	1	8	0.691699	0.003	-0.127989	-0.101564	-0.121891	-0.0800957	-0.063764	-0.0952209	-0.101175	0.691699
Bacteroidota..Bacteroidia..Bacteroidales..Bacteroidaceae..Bacteroides..Unclassified..o__Bacteroidales.f__Bacteroidaceae.g__Bacteroides...ASV_000530	0	1	1	0	0	0	0	0	16	0.592281	0.011	-0.252429	0.20708	0.568398	-0.0742751	-0.124576	-0.0754058	0.0206913	-0.269484
Bacteroidota..Bacteroidia..Bacteroidales..Bacteroidaceae..Bacteroides..Unclassified..o__Bacteroidales.f__Bacteroidaceae.g__Bacteroides...ASV_000551	0	0	1	1	0	0	0	0	22	0.526495	0.026	-0.0783702	-0.0561128	0.289798	0.399546	-0.0199772	-0.13527	-0.114843	-0.28477
Bacteroidota..Bacteroidia..Bacteroidales..Bacteroidaceae..Bacteroides..Unclassified..o__Bacteroidales.f__Bacteroidaceae.g__Bacteroides...ASV_000599	0	0	1	0	0	0	0	0	3	0.495385	0.045	-0.0201529	-0.0783484	0.495385	0.0192285	-0.0921313	0.092212	-0.191266	-0.224927
Bacteroidota..Bacteroidia..Bacteroidales..Bacteroidaceae..Bacteroides..Unclassified..o__Bacteroidales.f__Bacteroidaceae.g__Bacteroides...ASV_000631	0	1	1	0	0	0	0	0	16	0.659877	0.008	-0.156962	0.270718	0.593264	-0.0875842	-0.144997	-0.116769	-0.163455	-0.194215
Bacteroidota..Bacteroidia..Bacteroidales..Bacteroidaceae..Bacteroides..Unclassified..o__Bacteroidales.f__Bacteroidaceae.g__Bacteroides...ASV_000713	0	0	1	0	0	0	0	0	3	0.640955	0.012	-0.101422	-0.0718833	0.640955	0.192062	-0.101808	-0.131107	-0.172336	-0.254461
Bacteroidota..Bacteroidia..Bacteroidales..Bacteroidaceae..Bacteroides..Unclassified..o__Bacteroidales.f__Bacteroidaceae.g__Bacteroides...ASV_000812	1	1	0	1	0	0	1	0	100	0.509751	0.04	0.177785	0.152042	-0.175879	0.350424	-0.181396	-0.164696	0.0904207	-0.2487
Bacteroidota..Bacteroidia..Bacteroidales..Bacteroidaceae..Bacteroides..Unclassified..o__Bacteroidales.f__Bacteroidaceae.g__Bacteroides...ASV_001027	0	0	1	0	0	0	0	0	3	0.521704	0.027	-0.133526	-0.107758	0.521704	-0.0272252	-0.0841998	-0.0480371	-0.0914936	-0.0294645
Bacteroidota..Bacteroidia..Bacteroidales..Bacteroidaceae..Bacteroides..Unclassified..o__Bacteroidales.f__Bacteroidaceae.g__Bacteroides...ASV_001108	0	1	0	0	0	0	0	0	2	0.615949	0.01	-0.106014	0.615949	-0.106014	0.0160561	-0.106014	-0.101937	-0.106014	-0.106014
Bacteroidota..Bacteroidia..Bacteroidales..Bacteroidaceae..Bacteroides..Unclassified..o__Bacteroidales.f__Bacteroidaceae.g__Bacteroides...ASV_001215	0	1	1	0	0	0	0	0	16	0.506689	0.047	-0.10046	0.27516	0.388251	-0.146276	-0.130069	-0.00455378	-0.132674	-0.149379
Bacteroidota..Bacteroidia..Bacteroidales..Bacteroidaceae..Unclassified..o__Bacteroidales.f__Bacteroidaceae...Unclassified..o__Bacteroidales.f__Bacteroidaceae.g__Bacteroides...ASV_000039	1	0	0	0	0	0	0	0	1	0.596753	0.016	0.596753	-0.0397582	0.0881494	-0.146822	-0.070445	-0.155268	-0.113992	-0.158617
Bacteroidota..Bacteroidia..Bacteroidales..Bacteroidaceae..Unclassified..o__Bacteroidales.f__Bacteroidaceae...Unclassified..o__Bacteroidales.f__Bacteroidaceae.g__Bacteroides...ASV_000097	1	0	0	1	1	0	1	0	119	0.495527	0.036	0.311629	-0.04807	-0.275945	0.191743	0.1587	-0.0936042	0.0870935	-0.331548
Bacteroidota..Bacteroidia..Bacteroidales..Bacteroidaceae..Unclassified..o__Bacteroidales.f__Bacteroidaceae...Unclassified..o__Bacteroidales.f__Bacteroidaceae.g__Bacteroides...ASV_000304	0	0	0	0	0	1	0	0	6	0.641859	0.013	0.0485529	-0.0751816	-0.174769	-0.075796	-0.0963552	0.641859	-0.0935405	-0.174769
Bacteroidota..Bacteroidia..Bacteroidales..Bacteroidaceae..Unclassified..o__Bacteroidales.f__Bacteroidaceae...Unclassified..o__Bacteroidales.f__Bacteroidaceae.g__Bacteroides...ASV_000342	0	0	0	0	1	0	0	1	33	0.682498	0.004	-0.204334	-0.0556025	-0.162623	-0.13916	0.364797	-0.146843	-0.185037	0.528802
Bacteroidota..Bacteroidia..Bacteroidales..Bacteroidaceae..Unclassified..o__Bacteroidales.f__Bacteroidaceae...Unclassified..o__Bacteroidales.f__Bacteroidaceae.g__Bacteroides...ASV_000527	0	0	0	1	1	0	1	0	84	0.611865	0.011	-0.197663	-0.119512	-0.201175	0.370887	0.23691	-0.176153	0.287881	-0.201175
Bacteroidota..Bacteroidia..Bacteroidales..Bacteroidaceae..Unclassified..o__Bacteroidales.f__Bacteroidaceae...Unclassified..o__Bacteroidales.f__Bacteroidaceae.g__Bacteroides...ASV_000601	1	0	0	0	0	0	0	1	15	0.546242	0.028	0.239415	-0.242469	-0.148544	-0.037998	-0.180346	-0.0321965	-0.0736447	0.475784
Bacteroidota..Bacteroidia..Bacteroidales..Bacteroidaceae..Unclassified..o__Bacteroidales.f__Bacteroidaceae...Unclassified..o__Bacteroidales.f__Bacteroidaceae.g__Bacteroides...ASV_000757	1	0	0	0	0	0	0	1	15	0.529663	0.037	0.308861	0.00757269	0.00518067	-0.0844148	-0.108788	-0.278526	-0.234516	0.384631
Bacteroidota..Bacteroidia..Bacteroidales..Bacteroidaceae..Unclassified..o__Bacteroidales.f__Bacteroidaceae...Unclassified..o__Bacteroidales.f__Bacteroidaceae.g__Bacteroides...ASV_000894	1	0	0	0	0	0	0	0	1	0.682442	0.004	0.682442	-0.12005	-0.0997676	-0.0921124	-0.0935388	-0.109167	-0.0683048	-0.0995014
Bacteroidota..Bacteroidia..Bacteroidales..Bacteroidaceae..Unclassified..o__Bacteroidales.f__Bacteroidaceae...Unclassified..o__Bacteroidales.f__Bacteroidaceae.g__Bacteroides...ASV_000929	0	0	0	1	0	0	0	1	30	0.581295	0.022	-0.171785	-0.168287	-0.2087	0.328289	-0.0473652	-0.0615613	-0.103396	0.432805
Bacteroidota..Bacteroidia..Bacteroidales..Bacteroidaceae..Unclassified..o__Bacteroidales.f__Bacteroidaceae...Unclassified..o__Bacteroidales.f__Bacteroidaceae.g__Bacteroides...ASV_000962	1	0	0	0	0	0	0	0	1	0.710727	0.005	0.710727	0.064834	-0.193223	-0.132853	-0.0983453	0.0283994	-0.186317	-0.193223
Bacteroidota..Bacteroidia..Bacteroidales..Bacteroidaceae..Unclassified..o__Bacteroidales.f__Bacteroidaceae...Unclassified..o__Bacteroidales.f__Bacteroidaceae.g__Bacteroides...ASV_007112	0	0	1	0	0	0	0	0	3	0.531901	0.031	-0.0665522	-0.0878907	0.531901	-0.0660289	-0.0907325	-0.0538829	-0.0605481	-0.106265
Bacteroidota..Bacteroidia..Bacteroidales..Muribaculaceae..Unclassified..o__Bacteroidales.f__Muribaculaceae...Unclassified..o__Bacteroidales.f__Muribaculaceae.g__uncultured.bacterium...ASV_000454	0	0	1	0	0	0	1	0	25	0.542957	0.028	-0.242638	-0.0194501	0.459422	0.0318912	-0.158339	0.0287129	0.251475	-0.351074
Bacteroidota..Bacteroidia..Bacteroidales..Muribaculaceae..Unclassified..o__Bacteroidales.f__Muribaculaceae...Unclassified..o__Bacteroidales.f__Muribaculaceae.g__uncultured.bacterium...ASV_000482	1	0	1	0	1	1	0	0	112	0.560928	0.017	0.351168	-0.122101	0.213	-0.194299	0.133347	0.150529	-0.194943	-0.336699
Bacteroidota..Bacteroidia..Bacteroidales..Muribaculaceae..uncultured.bacterium..Unclassified..o__Bacteroidales.f__Muribaculaceae.g__uncultured.bacterium...ASV_000236	0	0	1	0	0	0	0	1	26	0.607123	0.012	-0.421704	-0.0480727	0.406008	-0.156255	-0.0797424	-0.0268583	-0.0622778	0.388902
Bacteroidota..Bacteroidia..Bacteroidales..Muribaculaceae..uncultured.bacterium..Unclassified..o__Bacteroidales.f__Muribaculaceae.g__uncultured.bacterium...ASV_000403	1	0	0	0	0	0	0	0	1	0.799498	0.003	0.799498	-0.165327	-0.215334	-0.156734	-0.134682	-0.0853659	-0.170622	0.128567
Bacteroidota..Bacteroidia..Bacteroidales..Muribaculaceae..uncultured.bacterium..Unclassified..o__Bacteroidales.f__Muribaculaceae.g__uncultured.bacterium...ASV_000643	0	0	0	1	0	0	0	1	30	0.586643	0.014	-0.202547	-0.144936	-0.269267	0.266467	0.00797355	-0.0968088	-0.0625094	0.501628
Bacteroidota..Bacteroidia..Bacteroidales..Muribaculaceae..uncultured.bacterium..unclassified..ASV_000496	1	0	0	0	0	0	0	0	1	0.584902	0.019	0.584902	-0.133983	0.137702	0.0303336	-0.173921	-0.160712	-0.0792013	-0.205119
Bacteroidota..Bacteroidia..Bacteroidales..Muribaculaceae..uncultured.bacterium..unclassified..ASV_000676	0	0	0	0	0	1	1	0	34	0.510969	0.038	-0.295246	-0.053645	-0.145352	0.0376852	-0.0927463	0.217004	0.45201	-0.119711
Bacteroidota..Bacteroidia..Bacteroidales..Muribaculaceae..uncultured.bacterium..unclassified..ASV_000928	0	0	0	1	0	1	0	0	28	0.506354	0.039	-0.10142	-0.047115	-0.127176	0.376896	-0.0710541	0.286077	-0.0801076	-0.2361
Bacteroidota..Bacteroidia..Bacteroidales..Prevotellaceae..Alloprevotella..Unclassified..o__Bacteroidales.f__Prevotellaceae.g__Alloprevotella...ASV_000225	0	0	1	0	0	0	0	1	26	0.528477	0.031	-0.06954	-0.0840011	0.287355	-0.238195	-0.0880028	-0.123558	-0.0886423	0.404585
Bacteroidota..Bacteroidia..Bacteroidales..Prevotellaceae..Unclassified..o__Bacteroidales.f__Prevotellaceae...Unclassified..o__Bacteroidales.f__Prevotellaceae.g__Alloprevotella...ASV_000036	1	0	0	0	0	0	0	0	1	0.564338	0.025	0.564338	-0.122139	-0.0746831	-0.210183	0.04347	-0.178487	-0.06832	0.0460048
Bacteroidota..Bacteroidia..Bacteroidales..Prevotellaceae..Unclassified..o__Bacteroidales.f__Prevotellaceae...Unclassified..o__Bacteroidales.f__Prevotellaceae.g__Alloprevotella...ASV_000068	0	0	0	0	0	1	0	0	6	0.623417	0.008	-0.143129	-0.136444	-0.130503	-0.00473624	-0.111545	0.623417	0.0438935	-0.140953
Bacteroidota..Bacteroidia..Bacteroidales..Prevotellaceae..Unclassified..o__Bacteroidales.f__Prevotellaceae...Unclassified..o__Bacteroidales.f__Prevotellaceae.g__Alloprevotella...ASV_000099	0	1	1	1	0	0	0	1	131	0.483869	0.037	-0.251272	0.272538	0.13978	0.0363102	-0.129914	-0.223096	-0.127259	0.282913
Bacteroidota..Bacteroidia..Bacteroidales..Prevotellaceae..Unclassified..o__Bacteroidales.f__Prevotellaceae...Unclassified..o__Bacteroidales.f__Prevotellaceae.g__Alloprevotella...ASV_000352	0	0	0	0	0	0	0	1	8	0.641985	0.018	-0.125003	-0.121398	-0.107044	-0.087199	-0.123825	0.0467271	-0.124242	0.641985
Bacteroidota..Bacteroidia..Bacteroidales..Prevotellaceae..Unclassified..o__Bacteroidales.f__Prevotellaceae...Unclassified..o__Bacteroidales.f__Prevotellaceae.g__Alloprevotella...ASV_000373	0	0	0	0	0	0	0	1	8	0.986381	0.001	-0.144583	-0.13775	-0.144583	-0.13102	-0.14193	-0.142616	-0.143902	0.986381
Bacteroidota..Bacteroidia..Bacteroidales..Prevotellaceae..Unclassified..o__Bacteroidales.f__Prevotellaceae...Unclassified..o__Bacteroidales.f__Prevotellaceae.g__Alloprevotella...ASV_005450	1	0	0	0	0	0	0	0	1	0.570787	0.033	0.570787	-0.175993	0.029781	-0.159334	0.00648943	-0.17712	-0.0736813	-0.0209288
Bacteroidota..Bacteroidia..Bacteroidales..Prevotellaceae..Unclassified..o__Bacteroidales.f__Prevotellaceae...Unclassified..o__Bacteroidales.f__Prevotellaceae.g__Paraprevotella...ASV_000419	0	0	0	1	0	0	0	0	4	0.554853	0.034	-0.17547	-0.1426	0.0395038	0.554853	0.00406375	-0.0568397	-0.0736296	-0.149881
Bacteroidota..Bacteroidia..Bacteroidales..Prevotellaceae..Unclassified..o__Bacteroidales.f__Prevotellaceae...Unclassified..o__Bacteroidales.f__Prevotellaceae.g__Prevotella.7...ASV_000324	0	1	1	0	0	0	0	0	16	0.51408	0.047	-0.165978	0.192915	0.480173	-0.124346	-0.116617	-0.167087	-0.157863	0.0588043
Bacteroidota..Bacteroidia..Bacteroidales..Prevotellaceae..Unclassified..o__Bacteroidales.f__Prevotellaceae...Unclassified..o__Bacteroidales.f__Prevotellaceae.g__Prevotella.7...ASV_000490	0	0	1	1	0	0	0	0	22	0.622254	0.013	-0.136929	-0.0666186	0.609093	0.205629	-0.155988	-0.197522	-0.217029	-0.0406355
Bacteroidota..Bacteroidia..Bacteroidales..Prevotellaceae..Unclassified..o__Bacteroidales.f__Prevotellaceae...Unclassified..o__Bacteroidales.f__Prevotellaceae.g__Prevotella.7...ASV_000592	0	0	1	0	0	0	0	0	3	0.65707	0.011	-0.150027	-0.0557084	0.65707	-0.0103635	-0.156305	-0.145652	0.0577177	-0.196731
Bacteroidota..Bacteroidia..Bacteroidales..Prevotellaceae..Unclassified..o__Bacteroidales.f__Prevotellaceae...Unclassified..o__Bacteroidales.f__Prevotellaceae.g__Prevotella.7...ASV_000619	0	0	0	1	1	0	0	1	85	0.528659	0.039	-0.135575	-0.00643651	-0.266488	0.239111	0.0851771	-0.184104	-0.181274	0.449589
Bacteroidota..Bacteroidia..Bacteroidales..Prevotellaceae..Unclassified..o__Bacteroidales.f__Prevotellaceae...Unclassified..o__Bacteroidales.f__Prevotellaceae.g__Prevotella.7...ASV_000655	0	0	1	0	0	0	0	0	3	0.825366	0.001	-0.137135	-0.132055	0.825366	-0.12513	-0.131571	-0.0991793	-0.0611752	-0.13912
Bacteroidota..Bacteroidia..Bacteroidales..Prevotellaceae..Unclassified..o__Bacteroidales.f__Prevotellaceae...Unclassified..o__Bacteroidales.f__Prevotellaceae.g__Prevotella.7...ASV_000708	0	0	0	0	0	1	0	0	6	0.499019	0.048	-0.118637	-0.0519067	-0.0924693	-0.0368342	-0.00187383	0.499019	-0.0846082	-0.11269
Bacteroidota..Bacteroidia..Bacteroidales..Prevotellaceae..Unclassified..o__Bacteroidales.f__Prevotellaceae...Unclassified..o__Bacteroidales.f__Prevotellaceae.g__Prevotella.7...ASV_000747	0	0	1	0	0	0	0	0	3	0.745	0.001	0.0027651	0.030441	0.745	-0.155696	-0.16638	-0.107045	-0.163924	-0.185161
Bacteroidota..Bacteroidia..Bacteroidales..Prevotellaceae..Unclassified..o__Bacteroidales.f__Prevotellaceae...Unclassified..o__Bacteroidales.f__Prevotellaceae.g__Prevotella.7...ASV_000832	0	0	1	0	0	0	0	0	3	0.886946	0.001	-0.149564	-0.14963	0.886946	-0.0557729	-0.151648	-0.159583	-0.0941384	-0.12661
Bacteroidota..Bacteroidia..Bacteroidales..Prevotellaceae..Unclassified..o__Bacteroidales.f__Prevotellaceae...Unclassified..o__Bacteroidales.f__Prevotellaceae.g__Prevotella.7...ASV_000954	0	0	1	1	0	0	0	1	76	0.593192	0.021	-0.211751	-0.182201	0.112077	0.255698	-0.151274	-0.136149	-0.18697	0.500569
Bacteroidota..Bacteroidia..Bacteroidales..Prevotellaceae..Unclassified..o__Bacteroidales.f__Prevotellaceae...Unclassified..o__Bacteroidales.f__Prevotellaceae.g__Prevotella.7...ASV_000992	1	0	0	0	0	0	0	0	1	0.667687	0.006	0.667687	-0.130356	-0.121119	-0.102487	-0.0697192	-0.0020529	-0.110302	-0.131651
Bacteroidota..Bacteroidia..Bacteroidales..Prevotellaceae..Unclassified..o__Bacteroidales.f__Prevotellaceae...Unclassified..o__Bacteroidales.f__Prevotellaceae.g__Prevotella.7...ASV_001047	0	0	1	0	0	0	0	0	3	0.784927	0.001	-0.16033	0.0121057	0.784927	-0.107482	-0.135899	-0.148377	-0.0888046	-0.156139
Bacteroidota..Bacteroidia..Bacteroidales..Prevotellaceae..Unclassified..o__Bacteroidales.f__Prevotellaceae...Unclassified..o__Bacteroidales.f__Prevotellaceae.g__Prevotella.7...ASV_001101	0	0	1	0	0	0	0	0	3	0.589368	0.021	-0.154539	0.0319414	0.589368	-0.0507669	-0.0830056	-0.13027	-0.0871807	-0.115546
Bacteroidota..Bacteroidia..Bacteroidales..Prevotellaceae..Unclassified..o__Bacteroidales.f__Prevotellaceae...Unclassified..o__Bacteroidales.f__Prevotellaceae.g__Prevotella.7...ASV_001103	0	0	1	0	0	0	0	0	3	0.899315	0.001	-0.143916	-0.131687	0.899315	-0.117934	-0.138552	-0.141409	-0.118331	-0.107488
Bacteroidota..Bacteroidia..Bacteroidales..Prevotellaceae..Unclassified..o__Bacteroidales.f__Prevotellaceae...Unclassified..o__Bacteroidales.f__Prevotellaceae.g__Prevotella.7...ASV_001128	0	0	1	0	0	0	0	0	3	0.738377	0.001	-0.138484	0.00496266	0.738377	-0.132065	-0.1362	-0.113663	-0.13909	-0.0838374
Bacteroidota..Bacteroidia..Bacteroidales..Prevotellaceae..Unclassified..o__Bacteroidales.f__Prevotellaceae...Unclassified..o__Bacteroidales.f__Prevotellaceae.g__Prevotella.9...ASV_000087	1	0	0	0	0	0	0	1	15	0.596658	0.011	0.390871	-0.195723	-0.0559147	-0.0919076	-0.13778	-0.128705	-0.171178	0.390338
Bacteroidota..Bacteroidia..Bacteroidales..Prevotellaceae..Unclassified..o__Bacteroidales.f__Prevotellaceae...Unclassified..o__Bacteroidales.f__Prevotellaceae.g__Prevotella.9...ASV_000101	1	0	0	0	0	0	0	0	1	0.503248	0.049	0.503248	-0.1277	-0.123732	0.0114664	0.00398188	-0.150392	-0.0810193	-0.035853
Bacteroidota..Bacteroidia..Bacteroidales..Prevotellaceae..Unclassified..o__Bacteroidales.f__Prevotellaceae...Unclassified..o__Bacteroidales.f__Prevotellaceae.g__Prevotella.9...ASV_000138	0	0	0	0	0	0	0	1	8	0.540645	0.041	0.0891634	-0.145877	-0.250326	-0.021138	-0.139754	-0.178414	0.105701	0.540645
Bacteroidota..Bacteroidia..Bacteroidales..Prevotellaceae..Unclassified..o__Bacteroidales.f__Prevotellaceae...Unclassified..o__Bacteroidales.f__Prevotellaceae.g__Prevotella.9...ASV_000187	1	0	0	0	0	0	0	0	1	0.528721	0.038	0.528721	-0.094838	-0.0452491	0.046497	-0.0858839	-0.166971	-0.070648	-0.111628
Bacteroidota..Bacteroidia..Bacteroidales..Prevotellaceae..Unclassified..o__Bacteroidales.f__Prevotellaceae...Unclassified..o__Bacteroidales.f__Prevotellaceae.g__Prevotella.9...ASV_000207	1	0	0	1	0	0	1	0	50	0.511406	0.045	0.217865	-0.162839	-0.102968	0.258282	-0.0756789	-0.188842	0.272476	-0.218295
Bacteroidota..Bacteroidia..Bacteroidales..Prevotellaceae..Unclassified..o__Bacteroidales.f__Prevotellaceae...Unclassified..o__Bacteroidales.f__Prevotellaceae.g__Prevotella.9...ASV_000221	0	0	0	0	1	0	0	1	33	0.521806	0.033	-0.00915471	-0.154647	-0.237844	-0.0465812	0.162406	-0.129546	-0.105432	0.520798
Bacteroidota..Bacteroidia..Bacteroidales..Prevotellaceae..Unclassified..o__Bacteroidales.f__Prevotellaceae...Unclassified..o__Bacteroidales.f__Prevotellaceae.g__Prevotella.9...ASV_000271	0	0	0	0	0	0	0	1	8	0.715809	0.005	-0.0472292	-0.188259	-0.23985	-0.140841	-0.0109353	-0.0526364	-0.0360581	0.715809
Bacteroidota..Bacteroidia..Bacteroidales..Prevotellaceae..Unclassified..o__Bacteroidales.f__Prevotellaceae...Unclassified..o__Bacteroidales.f__Prevotellaceae.g__Prevotella.9...ASV_000350	0	0	0	1	0	0	0	1	30	0.594574	0.014	-0.105453	-0.107224	-0.2868	0.213836	-0.021226	-0.171904	-0.0858727	0.564644
Bacteroidota..Bacteroidia..Bacteroidales..Prevotellaceae..Unclassified..o__Bacteroidales.f__Prevotellaceae...Unclassified..o__Bacteroidales.f__Prevotellaceae.g__Prevotella.9...ASV_000396	0	0	0	0	0	0	0	1	8	0.53219	0.039	-0.0115956	-0.048931	-0.224953	-0.124679	-0.0840766	-0.0633385	0.0253832	0.53219
Bacteroidota..Bacteroidia..Bacteroidales..Prevotellaceae..Unclassified..o__Bacteroidales.f__Prevotellaceae...Unclassified..o__Bacteroidales.f__Prevotellaceae.g__Prevotella.9...ASV_000492	0	1	1	0	0	0	0	0	16	0.569161	0.026	-0.155523	0.269477	0.475729	-0.0587733	-0.170293	-0.170875	-0.13644	-0.0533024
Bacteroidota..Bacteroidia..Bacteroidales..Prevotellaceae..Unclassified..o__Bacteroidales.f__Prevotellaceae...Unclassified..o__Bacteroidales.f__Prevotellaceae.g__Prevotella.9...ASV_000531	1	0	0	0	0	1	0	0	13	0.531322	0.029	0.335013	0.025908	-0.209519	-0.12791	-0.102931	0.36065	-0.0728069	-0.208405
Bacteroidota..Bacteroidia..Bacteroidales..Prevotellaceae..Unclassified..o__Bacteroidales.f__Prevotellaceae...Unclassified..o__Bacteroidales.f__Prevotellaceae.g__Prevotella.9...ASV_000550	1	0	0	0	0	0	0	1	15	0.56626	0.034	0.352769	-0.151186	-0.0154241	-0.152206	-0.0787536	-0.144695	-0.199144	0.388639
Bacteroidota..Bacteroidia..Bacteroidales..Prevotellaceae..Unclassified..o__Bacteroidales.f__Prevotellaceae...Unclassified..o__Bacteroidales.f__Prevotellaceae.g__Prevotella.9...ASV_000567	0	0	0	0	0	0	1	0	7	0.544032	0.032	0.0241036	-0.132995	-0.162876	0.0834989	-0.0874455	-0.116901	0.544032	-0.151417
Bacteroidota..Bacteroidia..Bacteroidales..Prevotellaceae..Unclassified..o__Bacteroidales.f__Prevotellaceae...Unclassified..o__Bacteroidales.f__Prevotellaceae.g__Prevotella.9...ASV_000568	1	0	1	0	0	0	0	0	10	0.56909	0.022	0.41496	-0.149243	0.330154	-0.0336379	-0.114263	-0.137612	-0.119696	-0.190661
Bacteroidota..Bacteroidia..Bacteroidales..Prevotellaceae..Unclassified..o__Bacteroidales.f__Prevotellaceae...Unclassified..o__Bacteroidales.f__Prevotellaceae.g__Prevotella.9...ASV_000608	1	0	0	0	0	0	0	0	1	0.574997	0.035	0.574997	-0.127374	-0.0265707	0.00629182	-0.0252289	-0.136449	-0.126314	-0.139352
Bacteroidota..Bacteroidia..Bacteroidales..Prevotellaceae..Unclassified..o__Bacteroidales.f__Prevotellaceae...Unclassified..o__Bacteroidales.f__Prevotellaceae.g__Prevotella.9...ASV_000624	0	1	1	0	0	0	0	0	16	0.57669	0.019	-0.154106	0.261664	0.493401	-0.115886	-0.0589717	-0.161735	-0.10117	-0.163197
Bacteroidota..Bacteroidia..Bacteroidales..Prevotellaceae..Unclassified..o__Bacteroidales.f__Prevotellaceae...Unclassified..o__Bacteroidales.f__Prevotellaceae.g__Prevotella.9...ASV_000663	0	0	0	0	0	0	0	1	8	0.721865	0.004	-0.12701	-0.12703	-0.150194	-0.114269	-0.0101469	-0.0660099	-0.127206	0.721865
Bacteroidota..Bacteroidia..Bacteroidales..Prevotellaceae..Unclassified..o__Bacteroidales.f__Prevotellaceae...Unclassified..o__Bacteroidales.f__Prevotellaceae.g__Prevotella.9...ASV_000694	1	0	0	0	0	0	0	0	1	0.481971	0.05	0.481971	-0.197941	0.0301352	0.011348	-0.0878912	-0.00569215	-0.0716973	-0.160233
Bacteroidota..Bacteroidia..Bacteroidales..Prevotellaceae..Unclassified..o__Bacteroidales.f__Prevotellaceae...Unclassified..o__Bacteroidales.f__Prevotellaceae.g__Prevotella.9...ASV_000719	0	0	0	0	0	0	0	1	8	0.60712	0.014	-0.181831	-0.16126	-0.123919	-0.0951192	-0.0398731	-0.0964157	0.0912988	0.60712
Bacteroidota..Bacteroidia..Bacteroidales..Prevotellaceae..Unclassified..o__Bacteroidales.f__Prevotellaceae...Unclassified..o__Bacteroidales.f__Prevotellaceae.g__Prevotella.9...ASV_000763	0	0	0	0	0	0	0	1	8	0.926039	0.001	0.0206354	-0.16675	-0.106679	-0.16189	-0.168904	-0.159846	-0.182605	0.926039
Bacteroidota..Bacteroidia..Bacteroidales..Prevotellaceae..Unclassified..o__Bacteroidales.f__Prevotellaceae...Unclassified..o__Bacteroidales.f__Prevotellaceae.g__Prevotella.9...ASV_000783	1	0	0	0	0	0	0	0	1	0.533935	0.046	0.533935	-0.130192	-0.0998043	-0.09764	-0.0462849	0.0175418	-0.109338	-0.0682174
Bacteroidota..Bacteroidia..Bacteroidales..Prevotellaceae..Unclassified..o__Bacteroidales.f__Prevotellaceae...Unclassified..o__Bacteroidales.f__Prevotellaceae.g__Prevotella.9...ASV_000796	0	0	0	0	0	0	0	1	8	0.770125	0.003	-0.118981	-0.141794	-0.147217	-0.12495	0.00416177	-0.0952236	-0.14612	0.770125
Bacteroidota..Bacteroidia..Bacteroidales..Prevotellaceae..Unclassified..o__Bacteroidales.f__Prevotellaceae...Unclassified..o__Bacteroidales.f__Prevotellaceae.g__Prevotella.9...ASV_000990	0	0	0	0	0	0	0	1	8	0.880607	0.001	-0.195084	-0.169408	-0.173696	-0.134264	0.0778939	-0.127288	-0.158762	0.880607
Bacteroidota..Bacteroidia..Bacteroidales..Prevotellaceae..Unclassified..o__Bacteroidales.f__Prevotellaceae...Unclassified..o__Bacteroidales.f__Prevotellaceae.g__Prevotella.9...ASV_001007	0	0	0	0	0	0	0	1	8	0.597278	0.018	-0.00935495	-0.205808	0.0317102	-0.108004	-0.185304	-0.0223022	-0.0982146	0.597278
Bacteroidota..Bacteroidia..Bacteroidales..Prevotellaceae..Unclassified..o__Bacteroidales.f__Prevotellaceae...Unclassified..o__Bacteroidales.f__Prevotellaceae.g__Prevotella.9...ASV_001169	1	0	0	0	0	0	0	0	1	0.571211	0.021	0.571211	-0.107932	-0.0223422	-0.0939366	-0.0593471	-0.105104	-0.115027	-0.0675217
Bacteroidota..Bacteroidia..Bacteroidales..Prevotellaceae..Unclassified..o__Bacteroidales.f__Prevotellaceae...Unclassified..o__Bacteroidales.f__Prevotellaceae.g__Prevotella.9...ASV_001235	0	0	0	0	0	0	0	1	8	0.652342	0.005	0.0454668	-0.14404	-0.0740802	-0.129676	-0.0794985	-0.0959246	-0.17459	0.652342
Bacteroidota..Bacteroidia..Bacteroidales..Prevotellaceae..Unclassified..o__Bacteroidales.f__Prevotellaceae...Unclassified..o__Bacteroidales.f__Prevotellaceae.g__Prevotella...ASV_000428	1	1	0	0	0	1	0	0	40	0.597496	0.024	0.360333	0.181187	-0.166592	-0.170079	-0.0949196	0.333124	-0.221805	-0.221249
Bacteroidota..Bacteroidia..Bacteroidales..Prevotellaceae..Unclassified..o__Bacteroidales.f__Prevotellaceae...Unclassified..o__Bacteroidales.f__Prevotellaceae.g__Prevotella...ASV_000448	0	0	1	0	0	0	0	1	26	0.509134	0.041	-0.208721	0.068783	0.243196	-0.183134	-0.0492724	-0.18002	-0.114248	0.423417
Bacteroidota..Bacteroidia..Bacteroidales..Prevotellaceae..Unclassified..o__Bacteroidales.f__Prevotellaceae...Unclassified..o__Bacteroidales.f__Prevotellaceae.g__Prevotella...ASV_000513	0	0	0	0	0	0	0	1	8	0.705709	0.004	-0.119562	-0.162298	0.203373	-0.106886	-0.154155	-0.173479	-0.192702	0.705709
Bacteroidota..Bacteroidia..Bacteroidales..Prevotellaceae..Unclassified..o__Bacteroidales.f__Prevotellaceae...Unclassified..o__Bacteroidales.f__Prevotellaceae.g__Prevotella...ASV_000537	0	0	0	0	0	0	0	1	8	0.62765	0.012	-0.118731	0.0058514	-0.194656	-0.166974	-0.00401632	-0.109657	-0.0394673	0.62765
Bacteroidota..Bacteroidia..Bacteroidales..Prevotellaceae..Unclassified..o__Bacteroidales.f__Prevotellaceae...Unclassified..o__Bacteroidales.f__Prevotellaceae.g__Prevotella...ASV_000556	0	1	1	0	0	0	0	0	16	0.582244	0.023	-0.208619	0.394265	0.368071	-0.133039	-0.186285	-0.143925	-0.0593846	-0.0310835
Bacteroidota..Bacteroidia..Bacteroidales..Prevotellaceae..Unclassified..o__Bacteroidales.f__Prevotellaceae...Unclassified..o__Bacteroidales.f__Prevotellaceae.g__Prevotella...ASV_000613	0	1	1	0	0	0	0	0	16	0.527867	0.03	-0.255447	0.372872	0.318268	-0.150437	-0.0922557	0.0434808	-0.0692528	-0.167229
Bacteroidota..Bacteroidia..Bacteroidales..Prevotellaceae..Unclassified..o__Bacteroidales.f__Prevotellaceae...Unclassified..o__Bacteroidales.f__Prevotellaceae.g__Prevotella...ASV_000706	1	0	0	0	0	0	0	0	1	0.568928	0.024	0.568928	-0.0121003	-0.109478	-0.0743705	-0.0724999	-0.117828	-0.102587	-0.0800643
Bacteroidota..Bacteroidia..Bacteroidales..Prevotellaceae..Unclassified..o__Bacteroidales.f__Prevotellaceae...Unclassified..o__Bacteroidales.f__Prevotellaceae.g__Prevotella...ASV_000790	0	0	1	0	0	0	0	0	3	0.698009	0.002	-0.0485438	-0.108414	0.698009	-0.116829	-0.127928	-0.0933312	-0.143399	-0.0595644
Bacteroidota..Bacteroidia..Bacteroidales..Prevotellaceae..Unclassified..o__Bacteroidales.f__Prevotellaceae...Unclassified..o__Bacteroidales.f__Prevotellaceae.g__Prevotella...ASV_000822	0	0	0	0	0	0	0	1	8	0.77844	0.003	-0.169128	-0.117572	-0.181517	-0.0477024	-0.15904	-0.00369644	-0.0997848	0.77844
Bacteroidota..Bacteroidia..Bacteroidales..Prevotellaceae..Unclassified..o__Bacteroidales.f__Prevotellaceae...Unclassified..o__Bacteroidales.f__Prevotellaceae.g__Prevotella...ASV_000848	0	1	1	0	0	0	0	0	16	0.567232	0.029	-0.202709	0.434386	0.308295	-0.188242	-0.184973	-0.102932	-0.118101	0.0542759
Bacteroidota..Bacteroidia..Bacteroidales..Prevotellaceae..Unclassified..o__Bacteroidales.f__Prevotellaceae...Unclassified..o__Bacteroidales.f__Prevotellaceae.g__Prevotella...ASV_000864	0	0	1	0	0	0	0	0	3	0.657434	0.005	-0.0283676	-0.102895	0.657434	-0.0907981	-0.143204	-0.046235	-0.115687	-0.130248
Bacteroidota..Bacteroidia..Bacteroidales..Prevotellaceae..Unclassified..o__Bacteroidales.f__Prevotellaceae...Unclassified..o__Bacteroidales.f__Prevotellaceae.g__Prevotella...ASV_000913	1	0	0	0	0	0	0	1	15	0.624691	0.02	0.485877	-0.150949	-0.157259	-0.151152	-0.0690063	-0.142828	-0.146718	0.332035
Bacteroidota..Bacteroidia..Bacteroidales..Prevotellaceae..Unclassified..o__Bacteroidales.f__Prevotellaceae...Unclassified..o__Bacteroidales.f__Prevotellaceae.g__Prevotella...ASV_001023	0	0	0	0	0	0	0	1	8	0.487944	0.048	-0.141394	-0.172264	0.0793268	-0.089483	-0.0881184	-0.0141867	-0.0618253	0.487944
Bacteroidota..Bacteroidia..Bacteroidales..Prevotellaceae..Unclassified..o__Bacteroidales.f__Prevotellaceae...Unclassified..o__Bacteroidales.f__Prevotellaceae.g__Prevotella...ASV_001127	1	0	0	0	0	0	0	0	1	0.66248	0.004	0.66248	-0.101034	-0.112042	-0.0865937	-0.0783295	-0.106196	-0.0702075	-0.108077
Bacteroidota..Bacteroidia..Bacteroidales..Prevotellaceae..Unclassified..o__Bacteroidales.f__Prevotellaceae...Unclassified..o__Bacteroidales.f__Prevotellaceae.g__Prevotellaceae.NK3B31.group...ASV_000257	0	0	0	1	1	1	0	0	83	0.544679	0.034	-0.140972	-0.14548	-0.149871	0.532839	0.100233	0.164256	-0.168109	-0.192895
Bacteroidota..Bacteroidia..Bacteroidales..Prevotellaceae..Unclassified..o__Bacteroidales.f__Prevotellaceae...Unclassified..o__Bacteroidales.f__Prevotellaceae.g__Prevotellaceae.NK3B31.group...ASV_000664	1	0	0	0	0	0	0	0	1	0.743561	0.004	0.743561	-0.110592	-0.114446	-0.106244	-0.0851748	-0.112502	-0.100157	-0.114446
Bacteroidota..Bacteroidia..Bacteroidales..Prevotellaceae..Unclassified..o__Bacteroidales.f__Prevotellaceae...Unclassified..o__Bacteroidales.f__Prevotellaceae.g__Prevotellaceae.NK3B31.group...ASV_000667	0	0	0	0	0	0	0	1	8	0.567672	0.026	-0.138014	-0.0986582	0.17128	-0.200642	-0.157815	-0.141392	-0.00243141	0.567672
Bacteroidota..Bacteroidia..Bacteroidales..Prevotellaceae..Unclassified..o__Bacteroidales.f__Prevotellaceae...Unclassified..o__Bacteroidales.f__Prevotellaceae.g__Prevotellaceae.NK3B31.group...ASV_000922	0	0	0	0	0	0	1	1	36	0.737544	0.003	-0.168861	-0.16458	-0.169983	-0.131765	-0.163205	-0.167277	0.411851	0.55382
Bacteroidota..Bacteroidia..Bacteroidales..Prevotellaceae..Unclassified..o__Bacteroidales.f__Prevotellaceae...Unclassified..o__Bacteroidales.f__Prevotellaceae.g__Prevotellaceae.NK3B31.group...ASV_001041	0	0	0	0	0	0	0	1	8	0.633012	0.015	-0.191875	0.129522	-0.191875	0.0439779	-0.163708	-0.11924	-0.139814	0.633012
Bacteroidota..Bacteroidia..Bacteroidales..Prevotellaceae..Unclassified..o__Bacteroidales.f__Prevotellaceae...Unclassified..o__Bacteroidales.f__Prevotellaceae.g__Prevotellaceae.NK3B31.group...ASV_001223	0	0	1	0	0	0	0	0	3	0.612209	0.017	-0.167666	0.0227262	0.612209	-0.0511607	0.00470164	-0.117149	-0.135995	-0.167666
Bacteroidota..Bacteroidia..Bacteroidales..Prevotellaceae..Unclassified..o__Bacteroidales.f__Prevotellaceae...Unclassified..o__Bacteroidales.f__Prevotellaceae.g__Prevotellaceae.NK3B31.group...ASV_002013	1	0	1	0	0	0	0	0	10	0.609617	0.016	0.475049	-0.218187	0.323127	-0.160245	-0.09705	-0.194011	-0.105374	-0.0233089
Bacteroidota..Bacteroidia..Bacteroidales..Prevotellaceae..Unclassified..o__Bacteroidales.f__Prevotellaceae...Unclassified..o__Bacteroidales.f__Prevotellaceae.g__Prevotellaceae.UCG.001...ASV_000821	1	0	0	0	0	0	0	0	1	0.559497	0.019	0.559497	-0.0852222	-0.0873188	-0.0854346	-0.0636339	-0.0632503	-0.0873188	-0.0873188
Bacteroidota..Bacteroidia..Bacteroidales..Prevotellaceae..Unclassified..o__Bacteroidales.f__Prevotellaceae...Unclassified..o__Bacteroidales.f__Prevotellaceae.g__Prevotellaceae.UCG.001...ASV_001135	1	0	0	0	0	0	0	0	1	0.564582	0.049	0.564582	-0.0946251	-0.0946251	-0.0946251	-0.0629028	-0.0285537	-0.0946251	-0.0946251
Bacteroidota..Bacteroidia..Bacteroidales..Prevotellaceae..Unclassified..o__Bacteroidales.f__Prevotellaceae...Unclassified..o__Bacteroidales.f__Prevotellaceae.g__Prevotellaceae.UCG.001...ASV_001141	0	0	0	0	0	0	0	1	8	0.586023	0.028	-0.145223	-0.0762045	0.0262086	-0.0972209	-0.0608263	-0.145223	-0.0875351	0.586023
Bacteroidota..Bacteroidia..Bacteroidales..Prevotellaceae..Unclassified..o__Bacteroidales.f__Prevotellaceae...Unclassified..o__Bacteroidales.f__Prevotellaceae.g__Prevotellaceae.UCG.003...ASV_000051	0	0	0	0	0	0	0	1	8	0.745364	0.001	-0.26389	-0.110083	-0.241677	-0.0626935	-0.090768	0.0190755	0.00467172	0.745364
Bacteroidota..Bacteroidia..Bacteroidales..Prevotellaceae..Unclassified..o__Bacteroidales.f__Prevotellaceae...Unclassified..o__Bacteroidales.f__Prevotellaceae.g__Prevotellaceae.UCG.003...ASV_000078	0	0	1	0	0	0	0	0	3	0.563819	0.026	-0.196795	-0.0925343	0.563819	0.0952817	-0.142929	0.0662459	-0.11646	-0.176628
Bacteroidota..Bacteroidia..Bacteroidales..Prevotellaceae..Unclassified..o__Bacteroidales.f__Prevotellaceae...Unclassified..o__Bacteroidales.f__Prevotellaceae.g__Prevotellaceae.UCG.003...ASV_000267	0	0	1	0	0	0	0	0	3	0.716414	0.002	-0.191667	-0.15358	0.716414	-0.0826396	0.108742	-0.0613473	-0.182732	-0.153189
Bacteroidota..Bacteroidia..Bacteroidales..Rikenellaceae..Rikenellaceae.RC9.gut.group..Unclassified..o__Bacteroidales.f__Rikenellaceae.g__Rikenellaceae.RC9.gut.group...ASV_000195	0	0	0	0	0	1	0	1	35	0.568258	0.011	-0.0181375	-0.0212437	-0.305629	-0.218622	0.0550813	0.23772	-0.235473	0.506304
Bacteroidota..Bacteroidia..Bacteroidales..Rikenellaceae..Rikenellaceae.RC9.gut.group..Unclassified..o__Bacteroidales.f__Rikenellaceae.g__Rikenellaceae.RC9.gut.group...ASV_000291	0	0	1	0	0	0	0	1	26	0.677414	0.004	-0.127077	-0.309627	0.53688	-0.0682743	-0.103715	-0.292573	0.0143224	0.350063
Bacteroidota..Bacteroidia..Bacteroidales..Rikenellaceae..Rikenellaceae.RC9.gut.group..Unclassified..o__Bacteroidales.f__Rikenellaceae.g__Rikenellaceae.RC9.gut.group...ASV_005249	0	0	0	1	0	0	1	0	29	0.506972	0.048	-0.141948	-0.0557807	-0.151168	0.185246	-0.0331777	-0.134968	0.478536	-0.14674
Bacteroidota..Bacteroidia..Bacteroidales..Rikenellaceae..Unclassified..o__Bacteroidales.f__Rikenellaceae...Unclassified..o__Bacteroidales.f__Rikenellaceae.g__Rikenellaceae.RC9.gut.group...ASV_000056	0	0	0	1	0	0	1	0	29	0.511286	0.038	-0.0811243	-0.126949	-0.181067	0.336812	-0.186019	0.0400947	0.332619	-0.134367
Bacteroidota..Bacteroidia..Bacteroidales..Rikenellaceae..Unclassified..o__Bacteroidales.f__Rikenellaceae...Unclassified..o__Bacteroidales.f__Rikenellaceae.g__Rikenellaceae.RC9.gut.group...ASV_000137	0	1	0	0	1	0	0	0	18	0.520581	0.041	-0.170734	0.260069	-0.144962	-0.161514	0.421532	-0.0324384	-0.2362	0.0642477
Bacteroidota..Bacteroidia..Bacteroidales..Rikenellaceae..Unclassified..o__Bacteroidales.f__Rikenellaceae...Unclassified..o__Bacteroidales.f__Rikenellaceae.g__Rikenellaceae.RC9.gut.group...ASV_000256	0	0	1	0	0	0	0	0	3	0.585909	0.013	-0.205357	-0.0922209	0.585909	0.0441361	-0.0505538	-0.191189	0.167448	-0.258173
Bacteroidota..Bacteroidia..Bacteroidales..Rikenellaceae..Unclassified..o__Bacteroidales.f__Rikenellaceae...Unclassified..o__Bacteroidales.f__Rikenellaceae.g__Rikenellaceae.RC9.gut.group...ASV_000654	1	0	1	0	0	0	0	1	47	0.552567	0.03	0.447382	-0.297742	0.112407	-0.0278344	-0.0644224	-0.145667	-0.273209	0.249086
Bacteroidota..Bacteroidia..Bacteroidales..Tannerellaceae..Parabacteroides..Unclassified..o__Bacteroidales.f__Tannerellaceae.g__Parabacteroides...ASV_000377	1	1	0	0	1	0	0	0	39	0.476169	0.044	0.248978	0.313922	-0.134943	-0.191887	0.134139	0.00543742	-0.110977	-0.264671
Bacteroidota..Bacteroidia..Bacteroidales..Tannerellaceae..Unclassified..o__Bacteroidales.f__Tannerellaceae...Unclassified..o__Bacteroidales.f__Tannerellaceae.g__Parabacteroides...ASV_000378	1	0	0	0	0	0	0	0	1	0.634579	0.008	0.634579	-0.156896	-0.325531	0.0290363	0.162824	0.0152658	-0.0143452	-0.344934
Bacteroidota..Bacteroidia..Bacteroidales..Tannerellaceae..Unclassified..o__Bacteroidales.f__Tannerellaceae...Unclassified..o__Bacteroidales.f__Tannerellaceae.g__Parabacteroides...ASV_000533	0	0	0	0	0	1	0	0	6	0.519901	0.034	-0.153586	-0.12167	-0.276561	0.0564924	0.0272573	0.519901	0.133003	-0.184838
Bacteroidota..Bacteroidia..Bacteroidales..Tannerellaceae..Unclassified..o__Bacteroidales.f__Tannerellaceae...Unclassified..o__Bacteroidales.f__Tannerellaceae.g__Parabacteroides...ASV_000661	0	0	0	0	0	1	0	0	6	0.584163	0.013	-0.0870458	0.0674751	-0.158861	-0.058617	-0.0889221	0.584163	-0.0388335	-0.219358
Bacteroidota..Bacteroidia..Bacteroidales..Tannerellaceae..Unclassified..o__Bacteroidales.f__Tannerellaceae...Unclassified..o__Bacteroidales.f__Tannerellaceae.g__Parabacteroides...ASV_000803	1	0	0	1	0	0	1	0	50	0.54061	0.03	0.395425	-0.0215538	-0.228451	0.223762	-0.167997	-0.199779	0.172184	-0.17359
Bacteroidota..Bacteroidia..Bacteroidales..Tannerellaceae..Unclassified..o__Bacteroidales.f__Tannerellaceae...Unclassified..o__Bacteroidales.f__Tannerellaceae.g__Parabacteroides...ASV_000958	0	0	1	0	0	0	0	0	3	0.777046	0.001	-0.15324	-0.0792209	0.777046	-0.127502	0.00720452	-0.12404	-0.153114	-0.147133
Bacteroidota..Bacteroidia..Bacteroidales..Unclassified..p__Bacteroidota.o__Bacteroidales...Unclassified..o__Bacteroidales.f__p.251.o5...Unclassified..o__Bacteroidales.f__p.251.o5.g__uncultured.bacterium...ASV_000293	0	0	0	0	0	0	0	1	8	0.815877	0.005	-0.22399	-0.0836482	-0.0755098	-0.0315172	0.0188938	-0.205737	-0.214368	0.815877
Cyanobacteria..Vampirivibrionia..Gastranaerophilales..gut.metagenome..unclassified..Unclassified..o__Gastranaerophilales.f__gut.metagenome.g__unclassified...ASV_001045	0	0	1	0	0	0	0	0	3	0.628653	0.016	-0.104831	-0.0596692	0.628653	-0.102375	-0.0450772	-0.0715038	-0.119913	-0.125284
Cyanobacteria..Vampirivibrionia..Gastranaerophilales..uncultured.bacterium..unclassified..unclassified..ASV_000366	0	0	1	0	0	0	0	0	3	0.706739	0.004	-0.126245	-0.164013	0.706739	-0.0656739	-0.0820989	-0.112342	-0.0991402	-0.0572248
Cyanobacteria..Vampirivibrionia..Gastranaerophilales..uncultured.bacterium..unclassified..unclassified..ASV_000432	0	1	0	1	1	1	1	0	208	0.486288	0.046	-0.152581	0.150564	-0.265446	0.141643	0.142047	-0.0123434	0.289943	-0.293826
Cyanobacteria..Vampirivibrionia..Gastranaerophilales..uncultured.bacterium..unclassified..unclassified..ASV_000584	0	0	0	0	0	0	0	1	8	0.738406	0.003	-0.0944468	-0.117711	-0.117711	-0.0972249	-0.115214	-0.116042	-0.0800564	0.738406
Cyanobacteria..Vampirivibrionia..Gastranaerophilales..uncultured.bacterium..unclassified..unclassified..ASV_001249	0	0	1	0	0	0	0	0	3	0.553466	0.021	-0.0823509	-0.0769776	0.553466	-0.0741161	-0.0764408	-0.0797614	-0.0814683	-0.0823509
Cyanobacteria..Vampirivibrionia..Gastranaerophilales..uncultured.rumen.bacterium..unclassified..unclassified..ASV_000357	0	1	0	1	1	1	1	0	208	0.506372	0.044	-0.240869	0.0126611	-0.250192	0.128232	0.0259642	0.353326	0.221071	-0.250192
Desulfobacterota..Desulfovibrionia..Desulfovibrionales..Desulfovibrionaceae..Desulfovibrio..Unclassified..o__Desulfovibrionales.f__Desulfovibrionaceae.g__Desulfovibrio...ASV_000149	1	0	1	0	0	0	0	0	10	0.649424	0.006	0.372774	-0.186248	0.477522	-0.169893	-0.138168	-0.191641	-0.15347	-0.0108766
Firmicutes..Bacilli..Acholeplasmatales..Acholeplasmataceae..Anaeroplasma..Unclassified..o__Acholeplasmatales.f__Acholeplasmataceae.g__Anaeroplasma...ASV_000120	0	0	0	0	0	0	0	1	8	0.954642	0.001	-0.158773	-0.171156	-0.209861	-0.107841	-0.0811485	-0.0968107	-0.129052	0.954642
Firmicutes..Bacilli..Erysipelotrichales..Erysipelatoclostridiaceae..Erysipelotrichaceae.UCG.003..Unclassified..o__Erysipelotrichales.f__Erysipelatoclostridiaceae.g__Erysipelotrichaceae.UCG.003...ASV_000104	0	0	0	0	0	0	0	1	8	0.630796	0.008	-0.172727	-0.0243628	-0.24522	-0.000970259	0.144286	-0.13527	-0.196532	0.630796
Firmicutes..Bacilli..Erysipelotrichales..Erysipelatoclostridiaceae..Erysipelotrichaceae.UCG.003..Unclassified..o__Erysipelotrichales.f__Erysipelatoclostridiaceae.g__Erysipelotrichaceae.UCG.003...ASV_000290	0	0	0	1	0	0	0	1	30	0.56463	0.019	-0.171486	0.0106309	-0.26528	0.213546	0.0605099	-0.173574	-0.200075	0.525729
Firmicutes..Bacilli..Erysipelotrichales..Erysipelatoclostridiaceae..Erysipelotrichaceae.UCG.003..Unclassified..o__Erysipelotrichales.f__Erysipelatoclostridiaceae.g__Erysipelotrichaceae.UCG.003...ASV_000299	0	1	0	0	1	0	0	1	69	0.524923	0.028	-0.087407	0.125211	-0.225335	-0.19657	0.24263	-0.087441	-0.171654	0.400567
Firmicutes..Bacilli..Erysipelotrichales..Erysipelatoclostridiaceae..Erysipelotrichaceae.UCG.003..Unclassified..o__Erysipelotrichales.f__Erysipelatoclostridiaceae.g__Erysipelotrichaceae.UCG.003...ASV_000307	0	1	0	1	0	0	0	1	66	0.596301	0.018	-0.201811	0.149995	-0.203054	0.188722	-0.173442	-0.160383	-0.134206	0.534178
Firmicutes..Bacilli..Erysipelotrichales..Erysipelatoclostridiaceae..Erysipelotrichaceae.UCG.003..Unclassified..o__Erysipelotrichales.f__Erysipelatoclostridiaceae.g__Erysipelotrichaceae.UCG.003...ASV_000425	0	0	0	0	0	0	0	1	8	0.97373	0.001	-0.159686	-0.153093	-0.159686	-0.086885	-0.155048	-0.109805	-0.149526	0.97373
Firmicutes..Bacilli..Erysipelotrichales..Erysipelatoclostridiaceae..UCG.004..Unclassified..o__Erysipelotrichales.f__Erysipelatoclostridiaceae.g__UCG.004...ASV_000297	0	0	0	0	0	0	0	1	8	0.792666	0.001	-0.142318	-0.0438421	-0.143598	-0.132409	-0.062155	-0.132104	-0.13624	0.792666
Firmicutes..Bacilli..Erysipelotrichales..Erysipelatoclostridiaceae..Unclassified..o__Erysipelotrichales.f__Erysipelatoclostridiaceae...Unclassified..o__Erysipelotrichales.f__Erysipelatoclostridiaceae.g__UCG.004...ASV_000128	0	1	0	1	1	0	1	0	139	0.508228	0.029	-0.211614	0.146867	-0.284676	0.276394	0.234744	-0.105127	0.110364	-0.166952
Firmicutes..Bacilli..Erysipelotrichales..Erysipelotrichaceae..Solobacterium..Unclassified..o__Erysipelotrichales.f__Erysipelotrichaceae.g__Solobacterium...ASV_000452	0	0	1	0	0	0	0	1	26	0.563472	0.017	-0.186603	-0.0375104	0.328813	-0.172023	-0.0574478	-0.148124	-0.136051	0.408946
Firmicutes..Bacilli..Erysipelotrichales..Erysipelotrichaceae..Unclassified..o__Erysipelotrichales.f__Erysipelotrichaceae...Unclassified..o__Erysipelotrichales.f__Erysipelotrichaceae.g__Catenisphaera...ASV_000314	0	0	0	0	0	0	0	1	8	0.543064	0.027	-0.096434	-0.0202832	-0.110011	-0.123142	-0.0842329	-0.107291	-0.00166929	0.543064
Firmicutes..Bacilli..Erysipelotrichales..Erysipelotrichaceae..Unclassified..o__Erysipelotrichales.f__Erysipelotrichaceae...Unclassified..o__Erysipelotrichales.f__Erysipelotrichaceae.g__uncultured...ASV_000110	0	0	0	0	0	0	0	1	8	0.526733	0.03	-0.0696402	0.0411119	-0.0899872	-0.169561	-0.0192544	-0.1002	-0.119203	0.526733
Firmicutes..Bacilli..RF39..uncultured.bacterium..unclassified..Unclassified..o__RF39.f__uncultured.bacterium.g__unclassified...ASV_000565	1	0	0	0	0	0	0	0	1	0.495388	0.046	0.495388	-0.0618945	-0.153272	-0.0269181	-0.014402	-0.0381633	-0.0611676	-0.139571
Firmicutes..Clostridia..Clostridia.UCG.014..uncultured.bacterium..unclassified..unclassified..ASV_000498	0	0	0	0	0	0	0	1	8	0.665661	0.004	0.0219855	-0.0425521	-0.153475	-0.13019	-0.0915819	-0.137032	-0.132816	0.665661
Firmicutes..Clostridia..Clostridia.UCG.014..uncultured.bacterium..unclassified..unclassified..ASV_001038	0	0	1	0	0	0	0	1	26	0.531668	0.036	-0.20046	-0.0642653	0.438393	-0.1678	-0.0937553	-0.146215	-0.023622	0.257724
Firmicutes..Clostridia..Clostridia.vadinBB60.group..uncultured.bacterium..unclassified..unclassified..ASV_000393	0	0	0	0	0	0	0	1	8	0.657709	0.008	-0.108567	-0.0785892	-0.0842644	-0.0572186	-0.0853656	-0.123616	-0.120088	0.657709
Firmicutes..Clostridia..Clostridia.vadinBB60.group..uncultured.bacterium..unclassified..unclassified..ASV_000617	0	0	1	0	0	0	0	0	3	0.494598	0.035	-0.0563207	0.00668849	0.494598	-0.116212	0.000608758	-0.112494	-0.056741	-0.160127
Firmicutes..Clostridia..Lachnospirales..Lachnospiraceae...Eubacterium..hallii.group..Unclassified..o__Lachnospirales.f__Lachnospiraceae.g__.Eubacterium..hallii.group...ASV_000175	1	0	0	0	0	0	0	1	15	0.498335	0.045	0.387455	-0.0385329	-0.0636616	-0.207726	-0.0837349	-0.210455	-0.0483638	0.265018
Firmicutes..Clostridia..Lachnospirales..Lachnospiraceae..Lachnoclostridium..Unclassified..o__Lachnospirales.f__Lachnospiraceae.g__Lachnoclostridium...ASV_006623	0	0	1	0	0	0	0	0	3	0.636038	0.008	-0.0574429	-0.0746091	0.636038	-0.214769	-0.0981207	-0.111936	-0.13677	0.0576096
Firmicutes..Clostridia..Lachnospirales..Lachnospiraceae..Lachnospiraceae.UCG.008..Unclassified..o__Lachnospirales.f__Lachnospiraceae.g__Lachnospiraceae.UCG.008...ASV_000096	0	0	0	0	0	0	0	1	8	0.529265	0.042	0.0275013	-0.0135545	-0.333401	-0.0330753	-0.0418115	-0.0739781	-0.0609455	0.529265
Firmicutes..Clostridia..Lachnospirales..Lachnospiraceae..Lachnospiraceae.XPB1014.group..Unclassified..o__Lachnospirales.f__Lachnospiraceae.g__Lachnospiraceae.XPB1014.group...ASV_000075	0	0	1	0	0	0	0	1	26	0.763962	0.003	-0.0648883	-0.184952	0.544165	-0.256739	-0.192992	-0.151092	-0.149597	0.456096
Firmicutes..Clostridia..Lachnospirales..Lachnospiraceae..Roseburia..uncultured.bacterium..ASV_000199	0	0	1	0	0	0	0	0	3	0.515511	0.045	-0.148724	-0.0557489	0.515511	-0.040327	-0.109868	0.0256114	-0.0377309	-0.148724
Firmicutes..Clostridia..Lachnospirales..Lachnospiraceae..uncultured..Unclassified..o__Lachnospirales.f__Lachnospiraceae.g__uncultured...ASV_000017	0	0	0	1	1	1	1	0	158	0.49687	0.038	-0.152014	-0.054257	-0.320973	0.109288	0.194836	0.382999	0.0640745	-0.223953
Firmicutes..Clostridia..Oscillospirales..Oscillospiraceae..Colidextribacter..Unclassified..o__Oscillospirales.f__Oscillospiraceae.g__Colidextribacter...ASV_000018	0	0	0	0	0	0	0	1	8	0.53629	0.035	-0.00133608	-0.0170793	-0.247566	-0.129465	0.0261621	-0.133089	-0.0339172	0.53629
Firmicutes..Clostridia..Oscillospirales..Ruminococcaceae..Faecalibacterium..Unclassified..o__Oscillospirales.f__Ruminococcaceae.g__Faecalibacterium...ASV_000381	0	0	0	0	1	0	0	1	33	0.534586	0.042	-0.174947	-0.108177	-0.147409	-0.0016935	0.44908	-0.147726	-0.119985	0.250858
Firmicutes..Clostridia..Oscillospirales..Ruminococcaceae..Faecalibacterium..Unclassified..o__Oscillospirales.f__Ruminococcaceae.g__Faecalibacterium...ASV_000542	0	0	1	0	0	0	1	0	25	0.632195	0.014	-0.160608	-0.149889	0.617039	-0.0380329	-0.157992	-0.160608	0.210699	-0.160608
Firmicutes..Clostridia..Oscillospirales..Ruminococcaceae..Faecalibacterium..uncultured.bacterium..ASV_000355	1	0	0	0	0	0	1	0	14	0.552525	0.028	0.537385	-0.244133	-0.10206	-0.236238	-0.103716	0.00740201	0.186039	-0.0446796
Firmicutes..Negativicutes..Acidaminococcales..Acidaminococcaceae..Phascolarctobacterium..gut.metagenome..ASV_000100	0	1	0	1	1	1	1	0	208	0.519819	0.03	-0.272507	0.30597	-0.26496	0.108871	0.03593	0.225495	0.0846713	-0.22347
Firmicutes..Negativicutes..Acidaminococcales..Acidaminococcaceae..Phascolarctobacterium..Unclassified..o__Acidaminococcales.f__Acidaminococcaceae.g__Phascolarctobacterium...ASV_000040	0	1	0	1	1	1	1	0	208	0.562179	0.018	-0.377431	0.0847818	-0.332116	0.0894019	0.228777	0.154865	0.265121	-0.113399
Firmicutes..Negativicutes..Acidaminococcales..Acidaminococcaceae..Phascolarctobacterium..Unclassified..o__Acidaminococcales.f__Acidaminococcaceae.g__Phascolarctobacterium...ASV_000093	0	0	1	0	0	0	0	1	26	0.646794	0.006	-0.0465751	-0.203544	0.228748	-0.259122	-0.114363	-0.100281	-0.122967	0.618104
Firmicutes..Negativicutes..Acidaminococcales..Acidaminococcaceae..Phascolarctobacterium..Unclassified..o__Acidaminococcales.f__Acidaminococcaceae.g__Phascolarctobacterium...ASV_000160	1	0	0	0	0	0	0	1	15	0.680977	0.005	0.433026	-0.184557	-0.261321	-0.170314	-0.0546138	-0.066467	-0.154335	0.458583
Firmicutes..Negativicutes..Acidaminococcales..Acidaminococcaceae..Phascolarctobacterium..Unclassified..o__Acidaminococcales.f__Acidaminococcaceae.g__Phascolarctobacterium...ASV_000202	0	0	0	0	0	0	0	1	8	0.592729	0.013	-0.0362033	-0.185623	0.0752033	-0.157278	-0.0719108	-0.184806	-0.0321112	0.592729
Firmicutes..Negativicutes..Acidaminococcales..Acidaminococcaceae..Phascolarctobacterium..Unclassified..o__Acidaminococcales.f__Acidaminococcaceae.g__Phascolarctobacterium...ASV_000211	0	0	1	0	0	0	0	1	26	0.666309	0.006	-0.0218857	-0.131384	0.234494	-0.157675	-0.18118	-0.199755	-0.180524	0.637909
Firmicutes..Negativicutes..Acidaminococcales..Acidaminococcaceae..Phascolarctobacterium..Unclassified..o__Acidaminococcales.f__Acidaminococcaceae.g__Phascolarctobacterium...ASV_000242	0	0	0	0	1	0	0	0	5	0.650383	0.008	-0.161889	-0.099358	-0.160355	-0.0854348	0.650383	0.136533	-0.151631	-0.128249
Firmicutes..Negativicutes..Acidaminococcales..Acidaminococcaceae..Phascolarctobacterium..Unclassified..o__Acidaminococcales.f__Acidaminococcaceae.g__Phascolarctobacterium...ASV_000275	1	1	0	0	0	0	0	1	42	0.522729	0.035	0.380065	0.0850208	-0.171609	-0.193104	-0.175288	-0.0187215	-0.206474	0.300111
Firmicutes..Negativicutes..Acidaminococcales..Acidaminococcaceae..Phascolarctobacterium..Unclassified..o__Acidaminococcales.f__Acidaminococcaceae.g__Phascolarctobacterium...ASV_000388	1	0	0	0	0	0	0	0	1	0.640515	0.009	0.640515	-0.182499	-0.152414	-0.179413	-0.0542065	-0.17933	-0.00805801	0.115405
Firmicutes..Negativicutes..Acidaminococcales..Acidaminococcaceae..Phascolarctobacterium..Unclassified..o__Acidaminococcales.f__Acidaminococcaceae.g__Phascolarctobacterium...ASV_000412	0	0	1	0	0	0	0	1	26	0.5051	0.041	-0.122603	-0.14966	0.23472	-0.104284	0.0165764	-0.124296	-0.177066	0.426611
Firmicutes..Negativicutes..Acidaminococcales..Acidaminococcaceae..Phascolarctobacterium..Unclassified..o__Acidaminococcales.f__Acidaminococcaceae.g__Phascolarctobacterium...ASV_000417	1	0	0	0	0	0	0	1	15	0.70019	0.003	0.519537	-0.208606	0.0172764	-0.227245	-0.141127	-0.154939	-0.202122	0.397226
Firmicutes..Negativicutes..Acidaminococcales..Acidaminococcaceae..Phascolarctobacterium..Unclassified..o__Acidaminococcales.f__Acidaminococcaceae.g__Phascolarctobacterium...ASV_000470	1	0	1	0	0	0	0	0	10	0.621245	0.009	0.469526	-0.120467	0.343876	-0.173566	-0.128897	-0.105485	-0.0385237	-0.246462
Firmicutes..Negativicutes..Acidaminococcales..Acidaminococcaceae..Phascolarctobacterium..Unclassified..o__Acidaminococcales.f__Acidaminococcaceae.g__Phascolarctobacterium...ASV_000509	0	0	1	0	1	0	0	0	23	0.528881	0.028	-0.170945	-0.187818	0.518369	-0.0336238	0.174098	-0.177966	0.00689577	-0.12901
Firmicutes..Negativicutes..Acidaminococcales..Acidaminococcaceae..Phascolarctobacterium..Unclassified..o__Acidaminococcales.f__Acidaminococcaceae.g__Phascolarctobacterium...ASV_000510	1	0	0	0	0	0	0	0	1	0.878003	0.002	0.878003	-0.12804	-0.131258	-0.190385	-0.115136	-0.155254	-0.200662	0.0427319
Firmicutes..Negativicutes..Acidaminococcales..Acidaminococcaceae..Phascolarctobacterium..Unclassified..o__Acidaminococcales.f__Acidaminococcaceae.g__Phascolarctobacterium...ASV_000543	0	0	0	0	1	0	0	0	5	0.551091	0.031	-0.124684	-0.105423	0.0676472	-0.0788325	0.551091	-0.186147	0.0224447	-0.146097
Firmicutes..Negativicutes..Acidaminococcales..Acidaminococcaceae..Phascolarctobacterium..Unclassified..o__Acidaminococcales.f__Acidaminococcaceae.g__Phascolarctobacterium...ASV_000999	1	0	0	0	0	0	0	0	1	0.506537	0.042	0.506537	-0.15344	0.120926	-0.135425	-0.134785	-0.0371318	-0.0132417	-0.15344
Firmicutes..Negativicutes..Acidaminococcales..Acidaminococcaceae..Phascolarctobacterium..uncultured.Veillonellaceae.bacterium..ASV_000347	1	0	1	0	0	0	0	0	10	0.525149	0.031	0.425384	-0.276601	0.262198	0.0409118	-0.168093	-0.0478521	-0.108962	-0.126985
Firmicutes..Negativicutes..Veillonellales.Selenomonadales..Selenomonadaceae..Anaerovibrio..Unclassified..o__Veillonellales.Selenomonadales.f__Selenomonadaceae.g__Anaerovibrio...ASV_000224	0	0	1	0	0	0	0	0	3	0.573911	0.016	-0.0897609	-0.0871155	0.573911	-0.0798603	-0.0747711	-0.0539545	-0.0915844	-0.0968642
Firmicutes..Negativicutes..Veillonellales.Selenomonadales..Selenomonadaceae..Megamonas..Unclassified..o__Veillonellales.Selenomonadales.f__Selenomonadaceae.g__Megamonas...ASV_000841	0	0	1	0	0	0	0	0	3	0.596149	0.019	0.00453118	-0.0689637	0.596149	-0.0861183	-0.0796129	-0.100369	-0.104947	-0.16067
Firmicutes..Negativicutes..Veillonellales.Selenomonadales..Selenomonadaceae..Megamonas..Unclassified..o__Veillonellales.Selenomonadales.f__Selenomonadaceae.g__Megamonas...ASV_001033	0	0	1	0	0	0	0	0	3	0.590675	0.017	-0.0668322	-0.0615818	0.590675	-0.0975641	-0.0696361	-0.0986071	-0.0821899	-0.114264
Firmicutes..Negativicutes..Veillonellales.Selenomonadales..Veillonellaceae..Unclassified..o__Veillonellales.Selenomonadales.f__Veillonellaceae...Unclassified..o__Veillonellales.Selenomonadales.f__Veillonellaceae.g__Megasphaera...ASV_000827	0	0	0	1	0	0	0	1	30	0.578717	0.017	-0.17338	0.0069874	-0.17338	0.200155	-0.140126	-0.162419	-0.115401	0.557564
Firmicutes..Negativicutes..Veillonellales.Selenomonadales..Veillonellaceae..Unclassified..o__Veillonellales.Selenomonadales.f__Veillonellaceae...Unclassified..o__Veillonellales.Selenomonadales.f__Veillonellaceae.g__Megasphaera...ASV_000833	0	0	0	0	0	0	0	1	8	0.528427	0.037	0.0690539	-0.0190533	-0.175751	-0.150739	0.0329379	-0.114066	-0.170809	0.528427
Proteobacteria..Alphaproteobacteria..Rhodospirillales..uncultured..Unclassified..o__Rhodospirillales.f__uncultured...Unclassified..o__Rhodospirillales.f__uncultured.g__uncultured.bacterium...ASV_000395	0	1	0	1	0	1	1	0	141	0.500703	0.045	-0.231834	0.144266	-0.24756	0.101985	-0.0300377	0.420841	0.0898991	-0.24756
Proteobacteria..Alphaproteobacteria..Rhodospirillales..uncultured..uncultured.bacterium..Unclassified..o__Rhodospirillales.f__uncultured.g__uncultured.bacterium...ASV_000453	0	0	1	0	0	0	0	0	3	0.497001	0.045	-0.126635	-0.072748	0.497001	-0.0404674	-0.0163525	-0.0676345	-0.0452814	-0.127882
Proteobacteria..Gammaproteobacteria..Enterobacterales..Pasteurellaceae..Actinobacillus..Unclassified..o__Enterobacterales.f__Pasteurellaceae.g__Actinobacillus...ASV_001428	0	0	0	0	0	0	0	1	8	0.665905	0.003	-0.116349	-0.109146	-0.116349	-0.116349	0.0244627	-0.115827	-0.116349	0.665905
Proteobacteria..Gammaproteobacteria..Enterobacterales..Succinivibrionaceae..Succinivibrio..Unclassified..o__Enterobacterales.f__Succinivibrionaceae.g__Succinivibrio...ASV_000030	0	0	1	0	0	0	0	0	3	0.488673	0.041	0.0643133	-0.19852	0.488673	-0.00398687	-0.123313	-0.0185718	0.0502119	-0.258806
Proteobacteria..Gammaproteobacteria..Enterobacterales..Succinivibrionaceae..Succinivibrio..Unclassified..o__Enterobacterales.f__Succinivibrionaceae.g__Succinivibrio...ASV_000064	0	0	0	0	0	0	0	1	8	0.843473	0.001	0.0814495	-0.0932903	-0.171579	-0.197233	-0.0656527	-0.18731	-0.209857	0.843473
Proteobacteria..Gammaproteobacteria..Enterobacterales..Succinivibrionaceae..Succinivibrio..Unclassified..o__Enterobacterales.f__Succinivibrionaceae.g__Succinivibrio...ASV_000382	0	0	1	0	0	0	0	0	3	0.769108	0.001	-0.0894031	-0.103376	0.769108	-0.165092	-0.0394146	-0.109503	0.0414288	-0.303747
Proteobacteria..Gammaproteobacteria..Enterobacterales..Succinivibrionaceae..Unclassified..o__Enterobacterales.f__Succinivibrionaceae...Unclassified..o__Enterobacterales.f__Succinivibrionaceae.g__Anaerobiospirillum...ASV_000462	0	1	0	1	0	1	1	1	211	0.511028	0.028	-0.268299	0.035809	-0.321233	0.142825	-0.158535	0.195584	0.214683	0.159167
Proteobacteria..Gammaproteobacteria..Enterobacterales..Succinivibrionaceae..Unclassified..o__Enterobacterales.f__Succinivibrionaceae...Unclassified..o__Enterobacterales.f__Succinivibrionaceae.g__Anaerobiospirillum...ASV_000554	0	1	0	1	0	1	1	0	141	0.512621	0.027	-0.311886	0.0488499	-0.275702	0.119007	-0.126839	0.236439	0.370713	-0.0605829
Proteobacteria..Gammaproteobacteria..Enterobacterales..Succinivibrionaceae..Unclassified..o__Enterobacterales.f__Succinivibrionaceae...Unclassified..o__Enterobacterales.f__Succinivibrionaceae.g__Anaerobiospirillum...ASV_000642	0	0	0	1	0	0	1	1	88	0.5341	0.031	-0.253234	-0.0129957	-0.26976	0.097868	-0.130375	-0.115477	0.199821	0.484153
Proteobacteria..Gammaproteobacteria..Enterobacterales..Succinivibrionaceae..uncultured..Unclassified..o__Enterobacterales.f__Succinivibrionaceae.g__uncultured...ASV_000107	0	0	1	0	0	0	0	0	3	0.721016	0.004	0.0126114	-0.115218	0.721016	-0.170921	-0.0903042	-0.165357	-0.198105	0.00627789
Proteobacteria..Gammaproteobacteria..Enterobacterales..Succinivibrionaceae..uncultured..Unclassified..o__Enterobacterales.f__Succinivibrionaceae.g__uncultured...ASV_000113	1	0	1	0	0	0	0	0	10	0.696447	0.009	0.672512	-0.164264	0.239352	-0.226478	-0.191351	-0.22441	-0.0976059	-0.00775513
Proteobacteria..Gammaproteobacteria..Enterobacterales..Yersiniaceae..Serratia..Serratia.marcescens..ASV_001857	0	0	1	0	0	0	0	0	3	0.551677	0.041	-0.078811	-0.078811	0.551677	-0.078811	-0.078811	-0.078811	-0.078811	-0.078811
Proteobacteria..Gammaproteobacteria..Enterobacterales..Yersiniaceae..Serratia..Serratia.sp..LS.1..ASV_001351	0	0	1	0	0	0	0	0	3	0.551677	0.041	-0.078811	-0.078811	0.551677	-0.078811	-0.078811	-0.078811	-0.078811	-0.078811
Spirochaetota..Spirochaetia..Spirochaetales..Spirochaetaceae..Unclassified..o__Spirochaetales.f__Spirochaetaceae...Unclassified..o__Spirochaetales.f__Spirochaetaceae.g__Sphaerochaeta...ASV_000085	0	0	1	1	0	0	1	0	75	0.521991	0.023	-0.177596	-0.0531927	0.490742	0.154302	-0.14969	-0.050963	0.119073	-0.332674
Spirochaetota..Spirochaetia..Spirochaetales..Spirochaetaceae..Unclassified..o__Spirochaetales.f__Spirochaetaceae...Unclassified..o__Spirochaetales.f__Spirochaetaceae.g__Sphaerochaeta...ASV_000122	1	0	0	0	0	0	0	1	15	0.603289	0.015	0.366231	-0.20241	-0.430904	0.0923263	-0.150754	0.0128438	-0.110993	0.42366
Spirochaetota..Spirochaetia..Spirochaetales..Spirochaetaceae..Unclassified..o__Spirochaetales.f__Spirochaetaceae...Unclassified..o__Spirochaetales.f__Spirochaetaceae.g__Sphaerochaeta...ASV_000129	0	0	0	0	0	0	0	1	8	0.589812	0.018	-0.00905306	-0.178746	-0.213544	-0.00996619	0.0979247	-0.118378	-0.158051	0.589812
Spirochaetota..Spirochaetia..Spirochaetales..Spirochaetaceae..Unclassified..o__Spirochaetales.f__Spirochaetaceae...Unclassified..o__Spirochaetales.f__Spirochaetaceae.g__Sphaerochaeta...ASV_000254	0	1	1	1	1	1	1	0	240	0.507553	0.03	-0.248374	0.0968124	-0.0671809	0.185184	0.151594	0.145354	0.152779	-0.416169
Spirochaetota..Spirochaetia..Spirochaetales..Spirochaetaceae..Unclassified..o__Spirochaetales.f__Spirochaetaceae...Unclassified..o__Spirochaetales.f__Spirochaetaceae.g__Sphaerochaeta...ASV_000294	1	0	0	0	0	0	1	1	57	0.541758	0.025	0.495709	-0.194512	-0.271893	-0.0592203	-0.0640989	-0.203329	0.100136	0.197208
Spirochaetota..Spirochaetia..Spirochaetales..Spirochaetaceae..Unclassified..o__Spirochaetales.f__Spirochaetaceae...Unclassified..o__Spirochaetales.f__Spirochaetaceae.g__Sphaerochaeta...ASV_000327	0	1	0	0	1	1	0	0	67	0.545617	0.022	-0.189814	0.502218	-0.241875	0.0184231	0.175165	0.121319	-0.168328	-0.217108
Spirochaetota..Spirochaetia..Spirochaetales..Spirochaetaceae..Unclassified..o__Spirochaetales.f__Spirochaetaceae...Unclassified..o__Spirochaetales.f__Spirochaetaceae.g__Sphaerochaeta...ASV_000714	0	0	0	0	0	0	0	1	8	0.599675	0.028	0.0323756	-0.132832	-0.145541	-0.0982447	-0.0712576	-0.103996	-0.0801795	0.599675
Spirochaetota..Spirochaetia..Spirochaetales..Spirochaetaceae..Unclassified..o__Spirochaetales.f__Spirochaetaceae...Unclassified..o__Spirochaetales.f__Spirochaetaceae.g__Treponema...ASV_000008	0	0	1	0	0	0	0	0	3	0.479052	0.047	-0.153273	-0.130007	0.479052	0.0108496	-0.0452951	-0.0123024	-0.054433	-0.0945908
Spirochaetota..Spirochaetia..Spirochaetales..Spirochaetaceae..Unclassified..o__Spirochaetales.f__Spirochaetaceae...Unclassified..o__Spirochaetales.f__Spirochaetaceae.g__Treponema...ASV_000218	0	0	1	0	0	0	0	0	3	0.524891	0.036	-0.0740156	-0.125929	0.524891	-0.0294891	-0.164889	-0.010448	-0.142841	0.0227202
Spirochaetota..Spirochaetia..Spirochaetales..Spirochaetaceae..Unclassified..o__Spirochaetales.f__Spirochaetaceae...Unclassified..o__Spirochaetales.f__Spirochaetaceae.g__Treponema...ASV_001357	0	0	1	0	0	0	1	0	25	0.541399	0.039	-0.121736	-0.115571	0.514589	-0.121736	-0.106343	-0.121736	0.194269	-0.121736
Spirochaetota..Spirochaetia..Spirochaetales..Spirochaetaceae..Unclassified..o__Spirochaetales.f__Spirochaetaceae...Unclassified..o__Spirochaetales.f__Spirochaetaceae.g__Treponema...ASV_002729	0	1	0	1	1	1	1	0	208	0.515495	0.028	-0.250071	0.00571794	-0.30569	0.159509	0.298225	0.240909	0.0502465	-0.198846
Synergistota..Synergistia..Synergistales..Synergistaceae..Unclassified..o__Synergistales.f__Synergistaceae...Unclassified..o__Synergistales.f__Synergistaceae.g__Pyramidobacter...ASV_000135	0	0	1	0	0	0	0	0	3	0.622558	0.007	0.11224	-0.304614	0.622558	-0.0981737	-0.131062	-0.210748	0.0842158	-0.0744155
Synergistota..Synergistia..Synergistales..Synergistaceae..Unclassified..o__Synergistales.f__Synergistaceae...Unclassified..o__Synergistales.f__Synergistaceae.g__Pyramidobacter...ASV_000142	0	1	1	0	0	0	0	0	16	0.501196	0.042	-0.145351	0.352294	0.303926	-0.072512	-0.129846	-0.0345326	0.0494278	-0.323406
Synergistota..Synergistia..Synergistales..Synergistaceae..Unclassified..o__Synergistales.f__Synergistaceae...Unclassified..o__Synergistales.f__Synergistaceae.g__Pyramidobacter...ASV_000371	1	0	0	0	0	0	0	1	15	0.533205	0.038	0.407161	-0.236937	-0.242273	-0.103797	-0.0216521	-0.133853	0.0403828	0.290968
Verrucomicrobiota..Kiritimatiellae..WCHB1.41..uncultured.bacterium..Unclassified..o__WCHB1.41.f__uncultured.bacterium...Unclassified..o__WCHB1.41.f__uncultured.bacterium.g__unclassified...ASV_000004	0	0	1	0	0	0	0	0	3	0.53831	0.029	-0.207141	0.0372173	0.53831	-0.0716924	-0.114616	-0.047331	0.0855751	-0.220322
Verrucomicrobiota..Kiritimatiellae..WCHB1.41..uncultured.bacterium..Unclassified..o__WCHB1.41.f__uncultured.bacterium...Unclassified..o__WCHB1.41.f__uncultured.bacterium.g__unclassified...ASV_000015	0	0	0	0	0	1	0	0	6	0.604118	0.014	-0.0674792	-0.092798	-0.260225	0.137886	-0.11128	0.604118	-0.188403	-0.0218186
Verrucomicrobiota..Kiritimatiellae..WCHB1.41..uncultured.bacterium..unclassified..Unclassified..o__WCHB1.41.f__uncultured.bacterium.g__unclassified...ASV_000025	0	0	0	0	0	1	0	1	35	0.666516	0.005	-0.103187	-0.0662987	-0.298211	-0.0293532	-0.122928	0.424337	-0.252695	0.448336
