# Supplementary material for: Assessing the drivers of gut microbiome composition in wild redfronted lemurs via longitudinal metacommunity analysis
Source: Sci Rep. 2022 Dec 12;12:21462. doi: 10.1038/s41598-022-25733-x (PMC9744850; doi:10.1038/s41598-022-25733-x)
Supplement: Supplementary file 9 — Supplementary Table S17. [file 41598_2022_25733_MOESM9_ESM.xlsx]

## Sheet: Sheet1
Supplementary Table 17. Results indicative species analysis for the individuals of group B.
ASVs	Adonara	Aloha	Bangladesh	Bora	Buru	Jaco	Latalata	Oman	Rinca	Tilos	index	stat	p.value	XAdonara	XAloha	XBangladesh	XBora	XBuru	XJaco	XLatalata	XOman	XRinca	XTilos
Actinobacteriota..Actinobacteria..Micromonosporales..Micromonosporaceae..Verrucosispora..Verrucosispora.sp..M1Z33..ASV_001355	1	0	0	0	0	0	0	0	0	0	1	0.263797	0.04	0.263797	0.0287142	-0.0365639	-0.0365639	-0.0365639	-0.0365639	-0.0365639	-0.0365639	-0.0365639	-0.0365639
Actinobacteriota..Coriobacteriia..Coriobacteriales..Coriobacteriaceae..Collinsella..Unclassified..o__Coriobacteriales.f__Coriobacteriaceae.g__Collinsella...ASV_000032	1	1	0	0	0	1	0	0	0	0	59	0.278626	0.02	0.231494	0.0649522	-0.117002	-0.0184938	-0.170512	0.129162	0.0171279	-0.0588401	-0.00663847	-0.0712498
Actinobacteriota..Coriobacteriia..Coriobacteriales..Coriobacteriaceae..Collinsella..Unclassified..o__Coriobacteriales.f__Coriobacteriaceae.g__Collinsella...ASV_000070	1	0	0	0	1	0	0	0	1	0	80	0.396679	0.001	0.109188	-0.140711	-0.197866	-0.106435	0.336205	-0.0315229	-0.0777636	-0.0482971	0.160544	-0.00334099
Actinobacteriota..Coriobacteriia..Coriobacteriales..Coriobacteriaceae..Collinsella..Unclassified..o__Coriobacteriales.f__Coriobacteriaceae.g__Collinsella...ASV_000165	1	0	0	0	0	0	0	0	0	1	19	0.273564	0.026	0.174436	-0.0249525	-0.0891414	-0.0222556	-0.0111464	-0.0063448	0.0125673	-0.176139	-0.0473392	0.190315
Actinobacteriota..Coriobacteriia..Coriobacteriales..Coriobacteriaceae..Collinsella..Unclassified..o__Coriobacteriales.f__Coriobacteriaceae.g__Collinsella...ASV_000184	1	0	0	0	1	1	0	0	0	1	243	0.351899	0.003	0.161299	-0.0795835	-0.19269	-0.135424	0.11225	0.0874099	-0.0216024	-0.127152	-0.0181955	0.21369
Actinobacteriota..Coriobacteriia..Coriobacteriales..Coriobacteriaceae..Collinsella..Unclassified..o__Coriobacteriales.f__Coriobacteriaceae.g__Collinsella...ASV_000255	1	1	0	1	0	1	1	0	0	0	412	0.265933	0.041	0.0932086	0.10547	-0.0947784	0.0438689	-0.110489	0.169093	0.0315803	-0.122227	-0.0465331	-0.0691938
Actinobacteriota..Coriobacteriia..Coriobacteriales..Coriobacteriaceae..Collinsella..Unclassified..o__Coriobacteriales.f__Coriobacteriaceae.g__Collinsella...ASV_000265	0	1	0	0	0	1	1	0	1	0	307	0.276724	0.028	-0.0445161	0.117216	-0.0757189	-0.0935715	-0.153852	0.0718047	0.10154	-0.0577263	0.161327	-0.0265027
Actinobacteriota..Coriobacteriia..Coriobacteriales..Coriobacteriaceae..Collinsella..Unclassified..o__Coriobacteriales.f__Coriobacteriaceae.g__Collinsella...ASV_000505	0	0	0	0	1	0	0	0	1	1	165	0.297132	0.017	0.0013252	-0.110837	-0.0187777	-0.0738383	0.240577	0.00089292	-0.0878009	-0.164841	0.153545	0.0597547
Actinobacteriota..Coriobacteriia..Coriobacteriales..Coriobacteriaceae..Collinsella..Unclassified..o__Coriobacteriales.f__Coriobacteriaceae.g__Collinsella...ASV_001214	0	1	0	0	0	1	0	0	1	1	311	0.267603	0.037	-0.0960638	0.0771259	0.0022918	-0.0309185	-0.120676	0.0648717	-0.115653	-0.0759753	0.159821	0.135176
Actinobacteriota..Coriobacteriia..Coriobacteriales..Coriobacteriaceae..Collinsella..Unclassified..o__Coriobacteriales.f__Coriobacteriaceae.g__Collinsella...ASV_001218	0	0	0	0	0	0	0	0	1	1	55	0.381934	0.002	-0.10221	-0.129145	-0.0529953	0.058208	-0.136174	-0.0147704	-0.0857875	-0.0463717	0.135132	0.374114
Actinobacteriota..Coriobacteriia..Coriobacteriales..Eggerthellaceae..Adlercreutzia..Unclassified..o__Coriobacteriales.f__Eggerthellaceae.g__Adlercreutzia...ASV_000744	0	1	0	1	0	0	1	0	1	0	291	0.321957	0.009	-0.0728902	0.173106	-0.0922771	0.135063	-0.11234	-0.0451553	0.0747748	-0.0907496	0.142809	-0.11234
Actinobacteriota..Coriobacteriia..Coriobacteriales..Eggerthellaceae..Enterorhabdus..Unclassified..o__Coriobacteriales.f__Eggerthellaceae.g__Enterorhabdus...ASV_000446	0	1	1	1	0	0	1	1	0	0	521	0.26556	0.038	-0.0547786	0.042424	0.121285	0.121831	-0.133317	-0.0446659	0.116459	0.0406013	-0.0385673	-0.171271
Actinobacteriota..Coriobacteriia..Coriobacteriales..Eggerthellaceae..Enterorhabdus..Unclassified..o__Coriobacteriales.f__Eggerthellaceae.g__Enterorhabdus...ASV_000602	1	1	0	0	0	1	1	0	1	0	433	0.333259	0.007	0.0426917	0.0738308	-0.102131	-0.0163471	-0.148439	0.313158	0.0950333	-0.0546931	0.0307185	-0.233821
Actinobacteriota..Coriobacteriia..Coriobacteriales..Eggerthellaceae..Enterorhabdus..Unclassified..o__Coriobacteriales.f__Eggerthellaceae.g__Enterorhabdus...ASV_000620	0	0	1	0	1	0	0	1	0	1	339	0.380691	0.003	-0.149364	-0.139346	0.093656	-0.020024	0.0419584	-0.0514484	-0.176797	0.124745	-0.0846876	0.361307
Actinobacteriota..Coriobacteriia..Coriobacteriales..Eggerthellaceae..Enterorhabdus..Unclassified..o__Coriobacteriales.f__Eggerthellaceae.g__Enterorhabdus...ASV_000646	1	1	0	0	0	1	0	0	1	0	196	0.411935	0.001	0.0738387	0.267741	-0.0635951	-0.117633	-0.0304493	0.176306	-0.104748	-0.135367	0.154802	-0.220895
Actinobacteriota..Coriobacteriia..Coriobacteriales..Eggerthellaceae..Enterorhabdus..Unclassified..o__Coriobacteriales.f__Eggerthellaceae.g__Enterorhabdus...ASV_000670	0	0	1	0	1	0	1	0	0	1	337	0.274827	0.039	-0.0912791	-0.0498181	0.0438367	-0.0656256	0.0872707	-0.105869	0.0958068	-0.0661531	-0.0700459	0.221877
Actinobacteriota..Coriobacteriia..Coriobacteriales..Eggerthellaceae..Enterorhabdus..Unclassified..o__Coriobacteriales.f__Eggerthellaceae.g__Enterorhabdus...ASV_000758	1	0	0	0	0	0	0	0	0	0	1	0.264737	0.044	0.264737	0.0472625	0.00621473	-0.014526	-0.0286306	-0.112463	-0.0780754	-0.155764	-0.0117215	0.0829653
Actinobacteriota..Coriobacteriia..Coriobacteriales..Eggerthellaceae..Enterorhabdus..Unclassified..o__Coriobacteriales.f__Eggerthellaceae.g__Enterorhabdus...ASV_000805	1	0	1	1	0	0	1	0	1	0	452	0.294012	0.016	0.183536	-0.012471	0.186048	0.0595629	-0.11689	-0.057456	0.0300202	-0.123063	0.0308527	-0.18014
Actinobacteriota..Coriobacteriia..Coriobacteriales..Eggerthellaceae..Enterorhabdus..Unclassified..o__Coriobacteriales.f__Eggerthellaceae.g__Enterorhabdus...ASV_001005	0	0	0	0	0	0	0	0	1	0	9	0.413592	0.002	-0.0594055	-0.00184413	0.112371	0.0237274	-0.129461	-0.110926	-0.0105086	-0.131076	0.413592	-0.106469
Actinobacteriota..Coriobacteriia..Coriobacteriales..Eggerthellaceae..Enterorhabdus..Unclassified..o__Coriobacteriales.f__Eggerthellaceae.g__Enterorhabdus...ASV_001059	0	0	0	0	0	0	0	0	1	0	9	0.287485	0.027	-0.0423965	0.0237465	-0.0452359	-0.0761117	0.00223142	-0.077661	-0.0365285	-0.01881	0.287485	-0.016719
Actinobacteriota..Coriobacteriia..Coriobacteriales..Eggerthellaceae..Enterorhabdus..Unclassified..o__Coriobacteriales.f__Eggerthellaceae.g__Enterorhabdus...ASV_001230	1	0	0	1	0	1	1	0	0	0	230	0.254841	0.049	0.0968989	-0.0348569	-0.0798911	0.124195	-0.123591	0.153445	0.0416159	0.00286437	-0.066546	-0.114133
Actinobacteriota..Coriobacteriia..Coriobacteriales..Eggerthellaceae..Slackia..Unclassified..o__Coriobacteriales.f__Eggerthellaceae.g__Slackia...ASV_000235	1	0	0	0	0	0	0	0	0	0	1	0.335722	0.003	0.335722	-0.0598025	-0.11003	-0.0444305	-0.027904	0.00651352	-0.044749	-0.0416374	-0.00633163	-0.00734999
Actinobacteriota..Coriobacteriia..Coriobacteriales..Eggerthellaceae..Slackia..Unclassified..o__Coriobacteriales.f__Eggerthellaceae.g__Slackia...ASV_000398	1	0	0	0	0	1	0	1	0	1	254	0.291179	0.013	0.115501	-0.0116622	-0.174085	-0.171317	-0.0273986	0.193112	-0.0678884	0.0542655	-0.0231421	0.112615
Bacteroidota..Bacteroidia..Bacteroidales..Bacteroidaceae..Bacteroides..Unclassified..o__Bacteroidales.f__Bacteroidaceae.g__Bacteroides...ASV_000186	1	0	1	0	0	0	0	0	0	0	12	0.383359	0.002	0.163551	-0.0843576	0.347594	-0.086932	-0.00800247	-0.0461863	-0.0686781	-0.0881354	-0.097146	-0.0317073
Bacteroidota..Bacteroidia..Bacteroidales..Bacteroidaceae..Bacteroides..Unclassified..o__Bacteroidales.f__Bacteroidaceae.g__Bacteroides...ASV_000244	0	0	0	0	0	0	0	0	0	1	10	0.406253	0.001	-0.0149055	-0.0367813	-0.108665	-0.0387994	-0.0393266	-0.0335463	-0.0753696	-0.128	0.0691402	0.406253
Bacteroidota..Bacteroidia..Bacteroidales..Bacteroidaceae..Bacteroides..Unclassified..o__Bacteroidales.f__Bacteroidaceae.g__Bacteroides...ASV_000262	1	0	0	1	0	1	0	0	1	0	232	0.270506	0.034	0.102566	-0.00507128	-0.0808543	0.0756049	-0.0844449	0.107467	-0.107962	-0.110262	0.156096	-0.0531394
Bacteroidota..Bacteroidia..Bacteroidales..Bacteroidaceae..Bacteroides..Unclassified..o__Bacteroidales.f__Bacteroidaceae.g__Bacteroides...ASV_000310	0	1	1	1	1	0	1	0	0	0	513	0.315012	0.006	-0.115899	0.0180754	0.177672	0.0956116	0.175392	-0.133305	0.0582687	-0.0541163	-0.0787715	-0.142927
Bacteroidota..Bacteroidia..Bacteroidales..Bacteroidaceae..Bacteroides..Unclassified..o__Bacteroidales.f__Bacteroidaceae.g__Bacteroides...ASV_000333	0	0	0	1	0	1	0	1	0	0	147	0.269097	0.043	-0.10171	-0.00667016	-0.039824	0.0638236	-0.0883079	0.18143	-0.0970058	0.165799	-0.0589344	-0.0186002
Bacteroidota..Bacteroidia..Bacteroidales..Bacteroidaceae..Bacteroides..Unclassified..o__Bacteroidales.f__Bacteroidaceae.g__Bacteroides...ASV_000354	0	0	1	0	0	0	0	0	0	0	3	0.435211	0.002	-0.0952145	0.00209829	0.435211	-0.0211278	-0.0872502	-0.126241	-0.0788562	-0.0524692	-0.0527495	0.0765987
Bacteroidota..Bacteroidia..Bacteroidales..Bacteroidaceae..Bacteroides..Unclassified..o__Bacteroidales.f__Bacteroidaceae.g__Bacteroides...ASV_000389	0	1	1	1	0	0	0	0	1	0	264	0.3439	0.004	-0.0448486	0.109375	0.0743563	0.209707	-0.161928	-0.157011	-0.0504506	-0.0948653	0.168147	-0.0524825
Bacteroidota..Bacteroidia..Bacteroidales..Bacteroidaceae..Bacteroides..Unclassified..o__Bacteroidales.f__Bacteroidaceae.g__Bacteroides...ASV_000426	0	0	0	0	0	0	0	0	0	1	10	0.531825	0.001	-0.047516	-0.0869636	-0.127142	-0.085344	-0.0568581	-0.0432117	-0.0485255	-0.00812102	-0.0281428	0.531825
Bacteroidota..Bacteroidia..Bacteroidales..Bacteroidaceae..Bacteroides..Unclassified..o__Bacteroidales.f__Bacteroidaceae.g__Bacteroides...ASV_000427	1	0	0	1	0	1	1	0	0	0	230	0.275218	0.038	0.135616	-0.0805424	-0.131326	0.0362943	-0.0147328	0.186217	0.0913014	-0.100452	-0.0618532	-0.0605223
Bacteroidota..Bacteroidia..Bacteroidales..Bacteroidaceae..Bacteroides..Unclassified..o__Bacteroidales.f__Bacteroidaceae.g__Bacteroides...ASV_000442	0	1	0	0	0	0	0	0	1	0	26	0.334678	0.002	-0.128616	0.235152	-0.079427	-0.0318511	0.0183211	-0.0296178	0.0434407	-0.0566062	0.211086	-0.181881
Bacteroidota..Bacteroidia..Bacteroidales..Bacteroidaceae..Bacteroides..Unclassified..o__Bacteroidales.f__Bacteroidaceae.g__Bacteroides...ASV_000460	0	1	0	1	0	1	0	1	1	1	812	0.329798	0.005	-0.0519467	0.00310703	-0.173372	0.0935129	-0.153263	0.0651595	-0.159976	0.0910665	0.0852764	0.200435
Bacteroidota..Bacteroidia..Bacteroidales..Bacteroidaceae..Bacteroides..Unclassified..o__Bacteroidales.f__Bacteroidaceae.g__Bacteroides...ASV_000477	1	0	0	0	1	0	0	0	0	0	14	0.38368	0.001	0.221404	-0.0970188	-0.0985421	-0.0527184	0.29017	-0.0475957	-0.112435	-0.117358	-0.0404486	0.0545428
Bacteroidota..Bacteroidia..Bacteroidales..Bacteroidaceae..Bacteroides..Unclassified..o__Bacteroidales.f__Bacteroidaceae.g__Bacteroides...ASV_000484	0	0	0	1	0	0	0	1	1	0	153	0.341565	0.003	-0.0970182	-0.103662	-0.0021993	0.116204	-0.0202365	-0.0377362	-0.0804321	0.16014	0.245404	-0.180465
Bacteroidota..Bacteroidia..Bacteroidales..Bacteroidaceae..Bacteroides..Unclassified..o__Bacteroidales.f__Bacteroidaceae.g__Bacteroides...ASV_000487	0	1	0	0	0	0	0	0	1	0	26	0.350838	0.004	-0.104259	0.281169	-0.0123724	0.015118	-0.0051579	-0.0586393	-0.0229773	-0.0978728	0.186616	-0.181624
Bacteroidota..Bacteroidia..Bacteroidales..Bacteroidaceae..Bacteroides..Unclassified..o__Bacteroidales.f__Bacteroidaceae.g__Bacteroides...ASV_000511	0	1	0	0	1	0	1	0	1	0	301	0.326841	0.003	-0.123864	0.19762	-0.0839082	-0.113051	0.137803	-0.116834	0.143425	-0.0137227	0.0548809	-0.0823486
Bacteroidota..Bacteroidia..Bacteroidales..Bacteroidaceae..Bacteroides..Unclassified..o__Bacteroidales.f__Bacteroidaceae.g__Bacteroides...ASV_000514	0	0	1	0	1	1	0	0	0	0	126	0.372348	0.003	-0.103088	-0.134757	0.186923	-0.0696913	0.0786687	0.30318	0.00691365	-0.13454	-0.081817	-0.0517918
Bacteroidota..Bacteroidia..Bacteroidales..Bacteroidaceae..Bacteroides..Unclassified..o__Bacteroidales.f__Bacteroidaceae.g__Bacteroides...ASV_000529	0	0	0	0	1	0	0	1	1	0	163	0.28208	0.021	-0.120402	-0.068806	0.00932723	-0.0301113	0.118421	-0.0955883	-0.00768121	0.1043	0.208164	-0.117622
Bacteroidota..Bacteroidia..Bacteroidales..Bacteroidaceae..Bacteroides..Unclassified..o__Bacteroidales.f__Bacteroidaceae.g__Bacteroides...ASV_000530	0	0	1	0	0	0	0	0	1	0	33	0.481902	0.001	-0.069062	-0.0554475	0.382099	-0.0633703	-0.134377	-0.13893	-0.0640767	0.035691	0.260437	-0.152963
Bacteroidota..Bacteroidia..Bacteroidales..Bacteroidaceae..Bacteroides..Unclassified..o__Bacteroidales.f__Bacteroidaceae.g__Bacteroides...ASV_000555	0	1	1	1	1	0	1	0	1	1	940	0.319971	0.004	-0.172357	0.00211346	0.149192	0.0383379	0.038588	-0.137038	0.0165833	-0.179369	0.0556808	0.188269
Bacteroidota..Bacteroidia..Bacteroidales..Bacteroidaceae..Bacteroides..Unclassified..o__Bacteroidales.f__Bacteroidaceae.g__Bacteroides...ASV_000561	0	0	1	1	0	0	0	0	1	0	124	0.30626	0.013	-0.0754921	-0.0872739	0.117317	0.227992	-0.0677184	-0.0722108	0.00270144	-0.0214475	0.122511	-0.146379
Bacteroidota..Bacteroidia..Bacteroidales..Bacteroidaceae..Bacteroides..Unclassified..o__Bacteroidales.f__Bacteroidaceae.g__Bacteroides...ASV_000599	0	0	0	1	1	0	1	0	1	0	356	0.314806	0.004	-0.00825427	-0.10055	-0.136391	0.0613292	0.25654	-0.0285089	0.0845564	0.00309251	0.111651	-0.243464
Bacteroidota..Bacteroidia..Bacteroidales..Bacteroidaceae..Bacteroides..Unclassified..o__Bacteroidales.f__Bacteroidaceae.g__Bacteroides...ASV_000621	1	0	0	0	0	0	0	0	1	1	91	0.340812	0.001	0.14605	0.0273798	-0.185585	-0.00547025	-0.113113	0.00094471	-0.0841053	-0.16065	0.175671	0.198878
Bacteroidota..Bacteroidia..Bacteroidales..Bacteroidaceae..Bacteroides..Unclassified..o__Bacteroidales.f__Bacteroidaceae.g__Bacteroides...ASV_000627	0	1	0	0	1	0	1	0	1	1	575	0.274662	0.024	-0.0754188	0.0521318	-0.147013	-0.0374472	0.127692	-0.0912406	0.142259	-0.106651	0.0834269	0.052261
Bacteroidota..Bacteroidia..Bacteroidales..Bacteroidaceae..Bacteroides..Unclassified..o__Bacteroidales.f__Bacteroidaceae.g__Bacteroides...ASV_000631	0	0	0	1	0	0	1	0	1	0	151	0.408429	0.002	-0.110391	0.00227707	-0.0849566	0.194557	-0.144861	-0.061029	0.219819	-0.0982249	0.209509	-0.1267
Bacteroidota..Bacteroidia..Bacteroidales..Bacteroidaceae..Bacteroides..Unclassified..o__Bacteroidales.f__Bacteroidaceae.g__Bacteroides...ASV_000645	0	0	1	0	1	1	0	0	1	1	607	0.275016	0.025	-0.0969759	-0.0512179	0.159043	-0.0516142	0.117816	0.0438942	-0.139147	-0.119405	0.0412313	0.0963747
Bacteroidota..Bacteroidia..Bacteroidales..Bacteroidaceae..Bacteroides..Unclassified..o__Bacteroidales.f__Bacteroidaceae.g__Bacteroides...ASV_000668	0	0	0	0	1	0	0	0	0	0	5	0.456905	0.001	-0.0590396	0.116044	-0.167468	-0.0546285	0.456905	-0.0835377	-0.136473	-0.152316	0.0557288	0.0247852
Bacteroidota..Bacteroidia..Bacteroidales..Bacteroidaceae..Bacteroides..Unclassified..o__Bacteroidales.f__Bacteroidaceae.g__Bacteroides...ASV_000684	0	1	1	0	0	0	1	0	1	0	276	0.364182	0.002	-0.113586	0.275908	0.155631	-0.0755342	-0.106427	-0.130049	0.0396074	-0.0837206	0.123561	-0.0853903
Bacteroidota..Bacteroidia..Bacteroidales..Bacteroidaceae..Bacteroides..Unclassified..o__Bacteroidales.f__Bacteroidaceae.g__Bacteroides...ASV_000713	1	1	1	0	0	1	1	0	1	0	664	0.349583	0.002	0.0463445	0.073924	-0.011084	-0.129497	-0.158025	0.153308	0.200843	-0.101227	0.107531	-0.182118
Bacteroidota..Bacteroidia..Bacteroidales..Bacteroidaceae..Bacteroides..Unclassified..o__Bacteroidales.f__Bacteroidaceae.g__Bacteroides...ASV_000724	0	0	0	0	0	0	0	1	1	0	53	0.405789	0.001	-0.0446943	0.0524277	-0.0578164	-0.0228375	-0.146828	-0.150674	-0.0246312	0.371152	0.1699	-0.146
Bacteroidota..Bacteroidia..Bacteroidales..Bacteroidaceae..Bacteroides..Unclassified..o__Bacteroidales.f__Bacteroidaceae.g__Bacteroides...ASV_000745	0	0	0	0	0	0	0	0	1	0	9	0.357015	0.005	-0.0670614	0.0624945	-0.0895392	-0.121028	-0.115623	0.0621661	-0.0760288	-0.00444606	0.357015	-0.00794987
Bacteroidota..Bacteroidia..Bacteroidales..Bacteroidaceae..Bacteroides..Unclassified..o__Bacteroidales.f__Bacteroidaceae.g__Bacteroides...ASV_000819	1	0	0	0	0	0	0	0	0	0	1	0.287305	0.02	0.287305	-0.0539826	-0.0265952	-0.0682783	0.0901113	0.00128855	-0.0656832	-0.0564854	-0.0431081	-0.064572
Bacteroidota..Bacteroidia..Bacteroidales..Bacteroidaceae..Bacteroides..Unclassified..o__Bacteroidales.f__Bacteroidaceae.g__Bacteroides...ASV_000838	0	0	0	0	0	1	0	0	0	0	6	0.302796	0.015	-0.0630476	-0.00836438	-0.0645124	-0.0805824	-0.0458708	0.302796	0.0948512	0.026721	-0.0795389	-0.0824518
Bacteroidota..Bacteroidia..Bacteroidales..Bacteroidaceae..Bacteroides..Unclassified..o__Bacteroidales.f__Bacteroidaceae.g__Bacteroides...ASV_000868	0	1	0	1	1	1	1	1	1	0	953	0.278096	0.026	-0.119883	0.060269	-0.0775094	0.117444	0.0426345	-0.0206053	0.0565538	0.138929	0.0295731	-0.227405
Bacteroidota..Bacteroidia..Bacteroidales..Bacteroidaceae..Bacteroides..Unclassified..o__Bacteroidales.f__Bacteroidaceae.g__Bacteroides...ASV_000869	0	1	0	0	0	0	0	0	0	0	2	0.401587	0.001	-0.101461	0.401587	0.0340519	-0.0231097	-0.0941382	-0.120812	0.0639435	-0.124274	0.0486015	-0.0843883
Bacteroidota..Bacteroidia..Bacteroidales..Bacteroidaceae..Bacteroides..Unclassified..o__Bacteroidales.f__Bacteroidaceae.g__Bacteroides...ASV_000870	0	0	0	1	0	0	1	0	1	0	151	0.298591	0.011	-0.124702	-0.0024898	-0.0233672	0.0795772	-0.0224629	-0.0374133	0.122776	-0.0354703	0.253752	-0.2102
Bacteroidota..Bacteroidia..Bacteroidales..Bacteroidaceae..Bacteroides..Unclassified..o__Bacteroidales.f__Bacteroidaceae.g__Bacteroides...ASV_000892	1	0	1	0	0	1	1	1	0	0	467	0.294882	0.014	0.16529	-0.105895	0.0715565	-0.0117397	-0.0450549	0.14921	0.0834471	0.0219666	-0.228902	-0.0998786
Bacteroidota..Bacteroidia..Bacteroidales..Bacteroidaceae..Bacteroides..Unclassified..o__Bacteroidales.f__Bacteroidaceae.g__Bacteroides...ASV_000900	0	0	1	0	0	0	1	0	0	0	31	0.362728	0.002	-0.036721	-0.0893849	0.354518	-0.069204	-0.0256049	-0.0773186	0.12912	-0.0714469	-0.0542506	-0.0597071
Bacteroidota..Bacteroidia..Bacteroidales..Bacteroidaceae..Bacteroides..Unclassified..o__Bacteroidales.f__Bacteroidaceae.g__Bacteroides...ASV_000919	0	0	0	1	0	0	0	0	0	0	4	0.301158	0.008	-0.00832365	-0.0624611	-0.0130366	0.301158	-0.12437	-0.016464	-0.0393581	0.0748126	-0.0179301	-0.0940274
Bacteroidota..Bacteroidia..Bacteroidales..Bacteroidaceae..Bacteroides..Unclassified..o__Bacteroidales.f__Bacteroidaceae.g__Bacteroides...ASV_000921	1	0	0	0	0	0	0	0	0	0	1	0.441915	0.001	0.441915	-0.0938361	-0.107412	-0.0891322	-0.0888801	0.00343694	0.136116	-0.0962625	-0.062741	-0.043203
Bacteroidota..Bacteroidia..Bacteroidales..Bacteroidaceae..Bacteroides..Unclassified..o__Bacteroidales.f__Bacteroidaceae.g__Bacteroides...ASV_000960	1	0	0	0	1	1	0	0	0	0	77	0.552251	0.001	0.190425	-0.102776	-0.13966	-0.124385	0.325573	0.327579	-0.130964	-0.130519	-0.109317	-0.105956
Bacteroidota..Bacteroidia..Bacteroidales..Bacteroidaceae..Bacteroides..Unclassified..o__Bacteroidales.f__Bacteroidaceae.g__Bacteroides...ASV_000985	0	0	0	0	1	0	0	0	0	0	5	0.400516	0.003	-0.0396625	-0.0680889	0.0493935	-0.00632949	0.400516	0.00552931	-0.0435405	-0.13293	-0.106385	-0.0585029
Bacteroidota..Bacteroidia..Bacteroidales..Bacteroidaceae..Bacteroides..Unclassified..o__Bacteroidales.f__Bacteroidaceae.g__Bacteroides...ASV_000995	0	0	0	0	1	0	0	0	0	0	5	0.531872	0.001	-0.0247763	0.00341681	-0.0163935	-0.118671	0.531872	-0.0195646	-0.0316098	-0.0932126	-0.065114	-0.165946
Bacteroidota..Bacteroidia..Bacteroidales..Bacteroidaceae..Bacteroides..Unclassified..o__Bacteroidales.f__Bacteroidaceae.g__Bacteroides...ASV_001027	0	0	0	0	0	0	0	1	1	0	53	0.410475	0.001	-0.102714	-0.0266652	0.065537	-0.182171	-0.14022	-0.0233065	0.054886	0.149976	0.397324	-0.192647
Bacteroidota..Bacteroidia..Bacteroidales..Bacteroidaceae..Bacteroides..Unclassified..o__Bacteroidales.f__Bacteroidaceae.g__Bacteroides...ASV_001068	0	1	1	0	0	0	0	0	1	0	97	0.316933	0.008	0.0121102	0.112558	0.26064	-0.0301837	-0.12157	-0.126672	-0.020237	-0.0738414	0.110925	-0.123729
Bacteroidota..Bacteroidia..Bacteroidales..Bacteroidaceae..Bacteroides..Unclassified..o__Bacteroidales.f__Bacteroidaceae.g__Bacteroides...ASV_001073	0	0	0	0	0	0	0	1	0	0	8	0.287226	0.019	-0.0923518	-0.0448137	0.031247	0.0575563	-0.0888237	0.0633011	-0.0531211	0.287226	-0.099703	-0.0605172
Bacteroidota..Bacteroidia..Bacteroidales..Bacteroidaceae..Bacteroides..Unclassified..o__Bacteroidales.f__Bacteroidaceae.g__Bacteroides...ASV_001090	0	0	0	0	1	0	0	0	0	0	5	0.482718	0.001	0.0708616	-0.102572	-0.0337842	-0.132523	0.482718	0.0561547	-0.110094	-0.149622	-0.133744	0.0526049
Bacteroidota..Bacteroidia..Bacteroidales..Bacteroidaceae..Bacteroides..Unclassified..o__Bacteroidales.f__Bacteroidaceae.g__Bacteroides...ASV_001094	1	1	0	1	0	0	0	0	1	0	187	0.351433	0.001	0.150099	0.0750808	-0.112873	0.197948	-0.109412	-0.107574	-0.0542309	-0.0470327	0.15076	-0.142766
Bacteroidota..Bacteroidia..Bacteroidales..Bacteroidaceae..Bacteroides..Unclassified..o__Bacteroidales.f__Bacteroidaceae.g__Bacteroides...ASV_001105	0	0	0	0	0	0	0	0	1	0	9	0.380617	0.001	0.0897144	-0.0266332	-0.00916466	-0.0966434	-0.112986	0.00215425	-0.00391241	-0.108738	0.380617	-0.114409
Bacteroidota..Bacteroidia..Bacteroidales..Bacteroidaceae..Bacteroides..Unclassified..o__Bacteroidales.f__Bacteroidaceae.g__Bacteroides...ASV_001108	0	0	0	0	0	1	0	0	0	0	6	0.329635	0.006	0.000569016	-0.0852627	-0.0574475	0.00510468	-0.0910779	0.329635	0.00781271	-0.0840284	-0.0910779	0.0657729
Bacteroidota..Bacteroidia..Bacteroidales..Bacteroidaceae..Bacteroides..Unclassified..o__Bacteroidales.f__Bacteroidaceae.g__Bacteroides...ASV_001122	0	0	0	0	1	0	0	0	0	0	5	0.489021	0.001	-0.0840394	0.0158314	-0.0741358	-0.0255673	0.489021	0.0156642	-0.0449998	-0.104742	-0.0664815	-0.12055
Bacteroidota..Bacteroidia..Bacteroidales..Bacteroidaceae..Bacteroides..Unclassified..o__Bacteroidales.f__Bacteroidaceae.g__Bacteroides...ASV_001215	0	0	0	0	0	0	0	0	0	1	10	0.388086	0.001	-0.0968934	-0.0828801	-0.0532216	-0.0968934	-0.0541428	0.00741967	-0.0562923	0.0287326	0.0160858	0.388086
Bacteroidota..Bacteroidia..Bacteroidales..Bacteroidaceae..Bacteroides..Unclassified..o__Bacteroidales.f__Bacteroidaceae.g__Bacteroides...ASV_001241	0	0	0	0	0	0	0	0	0	1	10	0.389792	0.001	-0.0998887	-0.0982785	-0.116761	-0.0749811	-0.014941	-0.0290502	0.128882	-0.0996627	0.0148897	0.389792
Bacteroidota..Bacteroidia..Bacteroidales..Bacteroidaceae..Bacteroides..Unclassified..o__Bacteroidales.f__Bacteroidaceae.g__Bacteroides...ASV_001271	0	1	1	1	0	0	1	0	1	0	522	0.316395	0.005	-0.0591266	0.0766078	0.102954	0.123472	-0.174718	-0.0502878	0.0861606	-0.0475531	0.138131	-0.195639
Bacteroidota..Bacteroidia..Bacteroidales..Bacteroidaceae..Bacteroides..Unclassified..o__Bacteroidales.f__Bacteroidaceae.g__Bacteroides...ASV_001333	0	0	1	0	0	0	0	0	0	0	3	0.366726	0.001	0.0273293	-0.00809982	0.366726	-0.108523	-0.0159097	-0.157522	0.0181179	0.0958278	-0.0649735	-0.152973
Bacteroidota..Bacteroidia..Bacteroidales..Bacteroidaceae..Bacteroides..Unclassified..o__Bacteroidales.f__Bacteroidaceae.g__Bacteroides...ASV_001369	0	0	0	0	1	0	0	0	0	0	5	0.524771	0.001	-0.125805	-0.090285	0.00975239	-0.0901118	0.524771	-0.11053	-0.067787	-0.073841	0.00133992	0.022497
Bacteroidota..Bacteroidia..Bacteroidales..Bacteroidaceae..Unclassified..o__Bacteroidales.f__Bacteroidaceae...Unclassified..o__Bacteroidales.f__Bacteroidaceae.g__Bacteroides...ASV_000094	0	0	0	1	0	1	1	1	1	1	846	0.31817	0.005	-0.0722592	-0.0599631	-0.189989	0.0263854	-0.197358	0.0231483	0.123092	0.0428154	0.0567065	0.247422
Bacteroidota..Bacteroidia..Bacteroidales..Bacteroidaceae..Unclassified..o__Bacteroidales.f__Bacteroidaceae...Unclassified..o__Bacteroidales.f__Bacteroidaceae.g__Bacteroides...ASV_000097	0	1	1	1	1	0	1	0	0	1	770	0.300314	0.007	-0.173149	0.0675075	0.0930889	0.0512134	0.215788	-0.0932677	0.00600777	-0.0798199	-0.144174	0.0568054
Bacteroidota..Bacteroidia..Bacteroidales..Bacteroidaceae..Unclassified..o__Bacteroidales.f__Bacteroidaceae...Unclassified..o__Bacteroidales.f__Bacteroidaceae.g__Bacteroides...ASV_000146	0	0	0	0	0	0	0	0	0	1	10	0.348457	0.003	-0.0137452	-0.133026	0.10277	-0.0911009	-0.0457076	-0.0941613	-0.0446587	0.0116312	-0.0404589	0.348457
Bacteroidota..Bacteroidia..Bacteroidales..Bacteroidaceae..Unclassified..o__Bacteroidales.f__Bacteroidaceae...Unclassified..o__Bacteroidales.f__Bacteroidaceae.g__Bacteroides...ASV_000279	0	0	0	0	0	1	0	0	0	0	6	0.372937	0.002	0.0107314	0.0650856	-0.104181	0.0502906	-0.154476	0.372937	0.0203584	-0.15175	-0.0652486	-0.0437477
Bacteroidota..Bacteroidia..Bacteroidales..Bacteroidaceae..Unclassified..o__Bacteroidales.f__Bacteroidaceae...Unclassified..o__Bacteroidales.f__Bacteroidaceae.g__Bacteroides...ASV_000304	0	0	0	0	0	0	0	1	1	0	53	0.491108	0.001	-0.0756831	-0.188815	0.0594059	-0.180861	0.0508357	-0.15469	-0.150623	0.35632	0.298491	-0.0143795
Bacteroidota..Bacteroidia..Bacteroidales..Bacteroidaceae..Unclassified..o__Bacteroidales.f__Bacteroidaceae...Unclassified..o__Bacteroidales.f__Bacteroidaceae.g__Bacteroides...ASV_000328	0	1	0	1	0	0	1	0	1	0	291	0.327455	0.004	-0.14514	0.205696	-0.0556572	0.107656	-0.0402523	-0.160845	0.133508	-0.0548617	0.0878715	-0.0779743
Bacteroidota..Bacteroidia..Bacteroidales..Bacteroidaceae..Unclassified..o__Bacteroidales.f__Bacteroidaceae...Unclassified..o__Bacteroidales.f__Bacteroidaceae.g__Bacteroides...ASV_000342	1	0	0	0	1	1	1	0	0	0	240	0.412578	0.002	0.143403	-0.0134701	-0.164819	-0.057503	0.337737	0.137151	0.0554465	-0.173303	-0.0844243	-0.180218
Bacteroidota..Bacteroidia..Bacteroidales..Bacteroidaceae..Unclassified..o__Bacteroidales.f__Bacteroidaceae...Unclassified..o__Bacteroidales.f__Bacteroidaceae.g__Bacteroides...ASV_000392	0	0	0	0	0	1	0	0	0	1	49	0.280389	0.018	-0.0284653	-0.0226542	-0.0908212	-0.046095	-0.0423461	0.128741	-0.0244733	-0.00269798	-0.116299	0.245111
Bacteroidota..Bacteroidia..Bacteroidales..Bacteroidaceae..Unclassified..o__Bacteroidales.f__Bacteroidaceae...Unclassified..o__Bacteroidales.f__Bacteroidaceae.g__Bacteroides...ASV_000422	1	1	0	0	0	0	1	0	0	0	60	0.310251	0.007	0.198452	0.152528	0.00973997	-0.0383648	-0.1149	-0.0576568	0.122936	-0.0921541	-0.03058	-0.150001
Bacteroidota..Bacteroidia..Bacteroidales..Bacteroidaceae..Unclassified..o__Bacteroidales.f__Bacteroidaceae...Unclassified..o__Bacteroidales.f__Bacteroidaceae.g__Bacteroides...ASV_000483	1	1	0	0	0	1	0	0	1	0	196	0.295348	0.012	0.0428879	0.0506291	-0.166785	-0.0522773	0.00781166	0.116833	-0.0242902	-0.120988	0.271951	-0.125771
Bacteroidota..Bacteroidia..Bacteroidales..Bacteroidaceae..Unclassified..o__Bacteroidales.f__Bacteroidaceae...Unclassified..o__Bacteroidales.f__Bacteroidaceae.g__Bacteroides...ASV_000500	0	0	0	0	0	1	0	0	0	0	6	0.357637	0.004	-0.0609482	-0.0904882	-0.0861733	0.0406167	-0.101943	0.357637	0.003719	-0.053537	-0.109218	0.100335
Bacteroidota..Bacteroidia..Bacteroidales..Bacteroidaceae..Unclassified..o__Bacteroidales.f__Bacteroidaceae...Unclassified..o__Bacteroidales.f__Bacteroidaceae.g__Bacteroides...ASV_000527	0	1	0	0	1	0	1	0	0	0	106	0.395176	0.002	-0.133523	0.184185	-0.066192	-0.107217	0.334849	-0.00387989	0.0846072	-0.0301261	-0.121597	-0.141107
Bacteroidota..Bacteroidia..Bacteroidales..Bacteroidaceae..Unclassified..o__Bacteroidales.f__Bacteroidaceae...Unclassified..o__Bacteroidales.f__Bacteroidaceae.g__Bacteroides...ASV_000601	1	0	0	1	0	0	0	0	0	0	13	0.482829	0.001	0.287991	-0.116865	-0.137556	0.355781	-0.135903	0.0407485	-0.078523	-0.10871	-0.123375	0.0164111
Bacteroidota..Bacteroidia..Bacteroidales..Bacteroidaceae..Unclassified..o__Bacteroidales.f__Bacteroidaceae...Unclassified..o__Bacteroidales.f__Bacteroidaceae.g__Bacteroides...ASV_000629	0	0	0	0	0	0	0	0	0	1	10	0.673079	0.001	-0.12058	-0.0178129	-0.121555	-0.120318	-0.116611	-0.069034	0.0679806	-0.0598399	-0.115308	0.673079
Bacteroidota..Bacteroidia..Bacteroidales..Bacteroidaceae..Unclassified..o__Bacteroidales.f__Bacteroidaceae...Unclassified..o__Bacteroidales.f__Bacteroidaceae.g__Bacteroides...ASV_000715	0	0	0	0	0	0	0	0	1	0	9	0.332347	0.003	-0.0554063	-0.0860878	-0.124977	0.076266	0.0655756	-0.0576793	0.06156	-0.0225665	0.332347	-0.189032
Bacteroidota..Bacteroidia..Bacteroidales..Bacteroidaceae..Unclassified..o__Bacteroidales.f__Bacteroidaceae...Unclassified..o__Bacteroidales.f__Bacteroidaceae.g__Bacteroides...ASV_000716	0	1	0	0	1	0	1	0	1	1	575	0.3862	0.001	-0.126945	0.0891722	-0.141173	-0.115686	0.0886944	-0.0808812	0.075565	-0.178981	0.207062	0.183173
Bacteroidota..Bacteroidia..Bacteroidales..Bacteroidaceae..Unclassified..o__Bacteroidales.f__Bacteroidaceae...Unclassified..o__Bacteroidales.f__Bacteroidaceae.g__Bacteroides...ASV_000757	0	0	0	0	1	0	0	1	0	0	43	0.328779	0.003	-0.141433	0.017775	-0.0156777	-0.0452862	0.311019	-0.0652441	-0.138837	0.127353	0.0335688	-0.0832377
Bacteroidota..Bacteroidia..Bacteroidales..Bacteroidaceae..Unclassified..o__Bacteroidales.f__Bacteroidaceae...Unclassified..o__Bacteroidales.f__Bacteroidaceae.g__Bacteroides...ASV_000866	0	0	0	0	0	0	0	1	0	0	8	0.451773	0.001	-0.0621712	0.108595	-0.130038	-0.0222713	-0.0787549	-0.0094845	-0.0810074	0.451773	-0.0287861	-0.147856
Bacteroidota..Bacteroidia..Bacteroidales..Bacteroidaceae..Unclassified..o__Bacteroidales.f__Bacteroidaceae...Unclassified..o__Bacteroidales.f__Bacteroidaceae.g__Bacteroides...ASV_000894	0	0	0	1	0	0	0	0	0	0	4	0.34752	0.004	0.014769	-0.0151742	-0.129628	0.34752	-0.132105	-0.0759649	0.0224209	0.0609729	-0.10183	0.00901997
Bacteroidota..Bacteroidia..Bacteroidales..Bacteroidaceae..Unclassified..o__Bacteroidales.f__Bacteroidaceae...Unclassified..o__Bacteroidales.f__Bacteroidaceae.g__Bacteroides...ASV_000924	0	0	0	0	0	0	0	0	0	1	10	0.486011	0.001	0.0849008	0.00557177	-0.117009	-0.13414	-0.103114	-0.041544	-0.113026	-0.11251	0.0448586	0.486011
Bacteroidota..Bacteroidia..Bacteroidales..Bacteroidaceae..Unclassified..o__Bacteroidales.f__Bacteroidaceae...Unclassified..o__Bacteroidales.f__Bacteroidaceae.g__Bacteroides...ASV_000929	1	0	1	0	0	1	1	1	0	0	467	0.337743	0.004	0.0748291	-0.0901245	0.18174	-0.184369	-0.0307014	0.0307355	0.195764	0.0798356	-0.223176	-0.034533
Bacteroidota..Bacteroidia..Bacteroidales..Bacteroidaceae..Unclassified..o__Bacteroidales.f__Bacteroidaceae...Unclassified..o__Bacteroidales.f__Bacteroidaceae.g__Bacteroides...ASV_000959	1	0	1	0	0	0	1	1	0	0	219	0.35697	0.001	0.0393772	-0.101681	0.239698	-0.155338	-0.100349	0.00832339	0.197775	0.106079	-0.194792	-0.0390933
Bacteroidota..Bacteroidia..Bacteroidales..Bacteroidaceae..Unclassified..o__Bacteroidales.f__Bacteroidaceae...Unclassified..o__Bacteroidales.f__Bacteroidaceae.g__Bacteroides...ASV_000962	0	0	0	0	0	0	0	0	1	0	9	0.441726	0.001	-0.141794	0.128695	0.0245088	-0.00076475	0.0173072	-0.112933	-0.131039	-0.0619005	0.441726	-0.163805
Bacteroidota..Bacteroidia..Bacteroidales..Bacteroidaceae..Unclassified..o__Bacteroidales.f__Bacteroidaceae...Unclassified..o__Bacteroidales.f__Bacteroidaceae.g__Bacteroides...ASV_001142	0	0	0	1	0	0	0	0	0	0	4	0.437863	0.001	-0.067597	-0.059474	-0.0416441	0.437863	-0.0442833	0.00350073	-0.0135091	-0.0684739	-0.0676832	-0.0786993
Bacteroidota..Bacteroidia..Bacteroidales..Bacteroidaceae..Unclassified..o__Bacteroidales.f__Bacteroidaceae...Unclassified..o__Bacteroidales.f__Bacteroidaceae.g__Bacteroides...ASV_001191	0	1	0	0	0	0	0	0	0	0	2	0.418538	0.001	-0.0704343	0.418538	-0.120586	-0.0814644	-0.0416649	-0.113198	0.111514	0.00403373	0.0138476	-0.120586
Bacteroidota..Bacteroidia..Bacteroidales..Bacteroidales.RF16.group..Unclassified..o__Bacteroidales.f__Bacteroidales.RF16.group...Unclassified..o__Bacteroidales.f__Bacteroidales.RF16.group.g__uncultured.bacterium...ASV_000200	0	0	1	0	1	0	0	0	0	1	130	0.320714	0.002	0.026906	-0.136174	0.183519	-0.102059	0.203796	-0.136243	-0.0551709	0.00829946	-0.0954584	0.102585
Bacteroidota..Bacteroidia..Bacteroidales..Muribaculaceae..Unclassified..o__Bacteroidales.f__Muribaculaceae...Unclassified..o__Bacteroidales.f__Muribaculaceae.g__uncultured.bacterium...ASV_000454	0	0	0	0	1	1	0	1	1	0	374	0.300288	0.011	-0.0405472	-0.00829923	-0.116218	-0.147113	0.105143	0.175345	-0.0108994	0.170119	0.0397618	-0.167292
Bacteroidota..Bacteroidia..Bacteroidales..Muribaculaceae..Unclassified..o__Bacteroidales.f__Muribaculaceae...Unclassified..o__Bacteroidales.f__Muribaculaceae.g__uncultured.bacterium...ASV_000482	0	0	1	0	0	0	0	1	1	0	138	0.397566	0.001	-0.100214	-0.148046	0.218549	-0.172262	-0.0732044	0.0387524	-0.138146	0.264386	0.124358	-0.014172
Bacteroidota..Bacteroidia..Bacteroidales..Muribaculaceae..uncultured.bacterium..Unclassified..o__Bacteroidales.f__Muribaculaceae.g__uncultured.bacterium...ASV_000643	0	0	0	1	0	0	0	0	0	0	4	0.33039	0.004	-0.103106	-0.0897044	0.0896228	0.33039	-0.0184562	-0.0652523	-0.0435436	0.0828063	-0.148607	-0.0341498
Bacteroidota..Bacteroidia..Bacteroidales..Muribaculaceae..uncultured.bacterium..unclassified..ASV_000496	0	0	1	0	0	0	0	1	0	0	32	0.320312	0.005	-0.0834303	-0.095857	0.137339	-0.113629	-0.0779254	0.00605479	-0.136968	0.289745	0.0365322	0.0381397
Bacteroidota..Bacteroidia..Bacteroidales..Muribaculaceae..uncultured.bacterium..unclassified..ASV_000504	0	1	1	0	0	1	0	0	1	0	273	0.274334	0.033	-0.0961298	0.0445874	0.0945352	-0.062064	-0.0990902	0.0890003	-0.107858	-0.0864433	0.219863	0.00359986
Bacteroidota..Bacteroidia..Bacteroidales..Muribaculaceae..uncultured.bacterium..unclassified..ASV_000535	0	0	0	0	1	0	0	1	1	0	163	0.407571	0.001	-0.1374	0.028677	-0.0515238	-0.161304	0.21714	-0.182131	-0.122969	0.0910819	0.314353	0.00407584
Bacteroidota..Bacteroidia..Bacteroidales..Muribaculaceae..uncultured.bacterium..unclassified..ASV_000867	1	0	0	0	1	0	0	0	0	1	81	0.260998	0.043	0.0795749	-0.0755377	-0.117151	-0.084972	0.157648	-0.0725558	0.0247881	-0.0432686	-0.0299834	0.161458
Bacteroidota..Bacteroidia..Bacteroidales..Muribaculaceae..uncultured.bacterium..unclassified..ASV_001071	0	0	0	0	0	1	0	0	0	0	6	0.348393	0.002	-0.159493	0.0870897	-0.135529	-0.0031418	0.0709232	0.348393	0.0110506	0.00373206	-0.0982202	-0.124804
Bacteroidota..Bacteroidia..Bacteroidales..Prevotellaceae..Alloprevotella..Unclassified..o__Bacteroidales.f__Prevotellaceae.g__Alloprevotella...ASV_000007	0	0	0	0	0	0	0	0	0	1	10	0.334349	0.002	-0.122386	0.0285038	-0.189952	0.0539994	0.0538197	-0.0330034	-0.111213	0.00250194	-0.01662	0.334349
Bacteroidota..Bacteroidia..Bacteroidales..Prevotellaceae..Alloprevotella..Unclassified..o__Bacteroidales.f__Prevotellaceae.g__Alloprevotella...ASV_000209	0	0	0	1	0	1	1	0	1	0	362	0.26791	0.035	-0.115317	-0.0386966	-0.0263885	0.185548	-0.0624259	0.0371238	0.0909109	-0.0154617	0.123913	-0.179205
Bacteroidota..Bacteroidia..Bacteroidales..Prevotellaceae..Alloprevotella..Unclassified..o__Bacteroidales.f__Prevotellaceae.g__Alloprevotella...ASV_000225	0	0	0	1	1	0	0	0	0	0	35	0.406943	0.001	-0.154793	-0.126474	-0.167203	0.154837	0.387753	0.0228262	-0.137855	-0.0740255	0.0582563	0.0366779
Bacteroidota..Bacteroidia..Bacteroidales..Prevotellaceae..Alloprevotella..Unclassified..o__Bacteroidales.f__Prevotellaceae.g__Alloprevotella...ASV_000316	0	0	0	0	1	0	0	0	0	0	5	0.325986	0.007	-0.0852869	-0.0483723	-0.0746714	-0.092854	0.325986	0.073895	-0.0408802	-0.0740279	-0.0565472	0.0727591
Bacteroidota..Bacteroidia..Bacteroidales..Prevotellaceae..Alloprevotella..uncultured.bacterium..ASV_000343	0	0	0	0	1	1	0	0	1	0	158	0.325453	0.006	-0.0506756	-0.0760276	-0.135595	-0.0520904	0.297207	0.135103	-0.0353664	-0.0811432	0.0648286	-0.0662401
Bacteroidota..Bacteroidia..Bacteroidales..Prevotellaceae..Alloprevotella..uncultured.bacterium..ASV_000364	0	0	0	0	0	1	0	0	1	0	48	0.283747	0.02	-0.0669302	-0.0626863	-0.0467633	-0.0307487	-0.15679	0.213424	-0.0571606	0.0190679	0.164905	0.0236827
Bacteroidota..Bacteroidia..Bacteroidales..Prevotellaceae..Alloprevotella..uncultured.bacterium..ASV_000820	0	0	0	0	1	0	0	1	0	1	164	0.317207	0.006	-0.0413741	-0.0726256	-0.0431623	-0.0766874	0.0703884	-0.109029	-0.139331	0.212571	-0.00233284	0.201583
Bacteroidota..Bacteroidia..Bacteroidales..Prevotellaceae..Prevotella..Unclassified..o__Bacteroidales.f__Prevotellaceae.g__Prevotella...ASV_000424	0	1	1	1	0	0	1	1	0	0	521	0.264661	0.046	-0.0649427	0.0159671	0.142561	0.177155	-0.0810927	-0.171086	0.0768964	0.0285222	-0.0882199	-0.0357603
Bacteroidota..Bacteroidia..Bacteroidales..Prevotellaceae..Prevotella..Unclassified..o__Bacteroidales.f__Prevotellaceae.g__Prevotella...ASV_000589	0	0	0	0	0	0	0	0	0	1	10	0.522166	0.001	-0.090534	-0.104814	-0.0931754	-0.114707	-0.0262016	-0.0384926	0.0201972	-0.0897783	0.0153392	0.522166
Bacteroidota..Bacteroidia..Bacteroidales..Prevotellaceae..Prevotella..Unclassified..o__Bacteroidales.f__Prevotellaceae.g__Prevotella...ASV_000811	0	0	0	0	1	0	1	0	1	0	161	0.333677	0.004	-0.0800974	-0.0467486	-0.0322734	-0.115122	0.306324	-0.114313	0.104581	9.35219e-05	0.0987958	-0.12124
Bacteroidota..Bacteroidia..Bacteroidales..Prevotellaceae..Prevotellaceae.UCG.004..Unclassified..o__Bacteroidales.f__Prevotellaceae.g__Prevotellaceae.UCG.004...ASV_000074	1	0	1	0	0	0	0	0	0	0	12	0.347739	0.002	0.135055	-0.0849635	0.328597	-0.100728	-0.0826793	-0.0620273	-0.0848109	-0.0489993	-0.0294394	0.0299963
Bacteroidota..Bacteroidia..Bacteroidales..Prevotellaceae..Unclassified..o__Bacteroidales.f__Prevotellaceae...Unclassified..o__Bacteroidales.f__Prevotellaceae.g__Alloprevotella...ASV_000060	1	0	0	0	0	0	0	0	0	0	1	0.388021	0.001	0.388021	-0.1256	-0.117187	-0.0951337	-0.00484628	0.00805198	0.123225	-0.0804445	-0.0959041	-0.000182591
Bacteroidota..Bacteroidia..Bacteroidales..Prevotellaceae..Unclassified..o__Bacteroidales.f__Prevotellaceae...Unclassified..o__Bacteroidales.f__Prevotellaceae.g__Alloprevotella...ASV_000068	0	0	0	0	0	0	0	1	1	0	53	0.265071	0.041	-0.102171	-0.0122062	0.0424889	-0.118481	0.0316926	-0.0976463	-0.0560983	0.109506	0.243922	-0.0410069
Bacteroidota..Bacteroidia..Bacteroidales..Prevotellaceae..Unclassified..o__Bacteroidales.f__Prevotellaceae...Unclassified..o__Bacteroidales.f__Prevotellaceae.g__Alloprevotella...ASV_000099	1	0	0	0	1	0	1	0	0	0	78	0.432636	0.001	0.376336	-0.099524	-0.0755892	-0.0770429	0.128642	0.0207052	0.155885	-0.131489	-0.116315	-0.181608
Bacteroidota..Bacteroidia..Bacteroidales..Prevotellaceae..Unclassified..o__Bacteroidales.f__Prevotellaceae...Unclassified..o__Bacteroidales.f__Prevotellaceae.g__Alloprevotella...ASV_000204	0	0	0	0	1	0	0	0	0	0	5	0.44429	0.001	-0.0193175	-0.0801172	-0.10446	-0.0616451	0.44429	-0.0406788	-0.061352	-0.0468913	-0.086928	0.0571
Bacteroidota..Bacteroidia..Bacteroidales..Prevotellaceae..Unclassified..o__Bacteroidales.f__Prevotellaceae...Unclassified..o__Bacteroidales.f__Prevotellaceae.g__Alloprevotella...ASV_000273	0	0	0	0	0	0	0	0	1	0	9	0.290116	0.021	0.0369217	0.060812	-0.0723437	-0.0425552	-0.0740146	-0.0587898	0.00251344	-0.0859082	0.290116	-0.056751
Bacteroidota..Bacteroidia..Bacteroidales..Prevotellaceae..Unclassified..o__Bacteroidales.f__Prevotellaceae...Unclassified..o__Bacteroidales.f__Prevotellaceae.g__Alloprevotella...ASV_000300	0	0	1	0	0	0	0	0	0	0	3	0.301938	0.012	-0.0554941	-0.0425571	0.301938	-0.0512875	-0.0367277	-0.045853	0.0472102	-0.0475706	-0.0544572	-0.0152013
Bacteroidota..Bacteroidia..Bacteroidales..Prevotellaceae..Unclassified..o__Bacteroidales.f__Prevotellaceae...Unclassified..o__Bacteroidales.f__Prevotellaceae.g__Alloprevotella...ASV_000352	0	0	1	0	0	0	0	0	0	0	3	0.530038	0.001	-0.107046	-0.0101854	0.530038	-0.0509095	-0.0866732	-0.0458325	0.010983	-0.0285494	-0.104608	-0.107217
Bacteroidota..Bacteroidia..Bacteroidales..Prevotellaceae..Unclassified..o__Bacteroidales.f__Prevotellaceae...Unclassified..o__Bacteroidales.f__Prevotellaceae.g__Alloprevotella...ASV_000572	0	0	1	0	0	0	0	1	1	1	350	0.33783	0.006	-0.0545238	-0.118272	0.0589069	-0.127936	-0.099213	-0.0926422	-0.059086	0.158183	0.173336	0.161248
Bacteroidota..Bacteroidia..Bacteroidales..Prevotellaceae..Unclassified..o__Bacteroidales.f__Prevotellaceae...Unclassified..o__Bacteroidales.f__Prevotellaceae.g__Paraprevotella...ASV_000140	0	0	1	0	0	0	0	1	1	1	350	0.295287	0.01	-0.0619023	-0.124784	0.149079	-0.0368947	-0.0957298	-0.0737237	-0.0891669	0.125278	0.150945	0.0568991
Bacteroidota..Bacteroidia..Bacteroidales..Prevotellaceae..Unclassified..o__Bacteroidales.f__Prevotellaceae...Unclassified..o__Bacteroidales.f__Prevotellaceae.g__Paraprevotella...ASV_000615	0	0	0	0	1	0	0	0	0	0	5	0.352527	0.003	-0.105512	-0.0159935	-0.0594251	-0.0821746	0.352527	0.0356592	-0.106859	-0.0445898	0.0199893	0.00637799
Bacteroidota..Bacteroidia..Bacteroidales..Prevotellaceae..Unclassified..o__Bacteroidales.f__Prevotellaceae...Unclassified..o__Bacteroidales.f__Prevotellaceae.g__Prevotella.7...ASV_000163	0	1	1	1	0	0	0	0	1	0	264	0.282175	0.026	-0.0641552	0.1466	0.0743133	0.154186	-0.0921674	-0.0215655	-0.00922585	-0.115092	0.0856907	-0.158585
Bacteroidota..Bacteroidia..Bacteroidales..Prevotellaceae..Unclassified..o__Bacteroidales.f__Prevotellaceae...Unclassified..o__Bacteroidales.f__Prevotellaceae.g__Prevotella.7...ASV_000172	0	0	0	0	0	0	1	0	0	0	7	0.298929	0.009	-0.0650689	0.0443877	-0.0211346	0.00851452	0.0436151	-0.0801853	0.298929	-0.0638961	0.0510843	-0.216246
Bacteroidota..Bacteroidia..Bacteroidales..Prevotellaceae..Unclassified..o__Bacteroidales.f__Prevotellaceae...Unclassified..o__Bacteroidales.f__Prevotellaceae.g__Prevotella.7...ASV_000185	0	1	0	1	0	0	1	0	1	1	565	0.381209	0.002	-0.0912338	0.144695	-0.0903801	0.112253	-0.133895	-0.153234	0.0816361	-0.166606	0.147639	0.149125
Bacteroidota..Bacteroidia..Bacteroidales..Prevotellaceae..Unclassified..o__Bacteroidales.f__Prevotellaceae...Unclassified..o__Bacteroidales.f__Prevotellaceae.g__Prevotella.7...ASV_000210	0	1	1	1	1	0	1	1	1	0	938	0.280084	0.022	-0.100604	0.0856947	-0.0212753	0.0470533	0.0319815	-0.134667	0.220779	0.0263281	0.0372735	-0.192565
Bacteroidota..Bacteroidia..Bacteroidales..Prevotellaceae..Unclassified..o__Bacteroidales.f__Prevotellaceae...Unclassified..o__Bacteroidales.f__Prevotellaceae.g__Prevotella.7...ASV_000268	1	1	0	0	0	1	1	0	1	0	433	0.273887	0.034	0.114737	0.0637192	-0.0715483	-0.102242	-0.0788308	0.0224658	0.172633	-0.0893244	0.082923	-0.114532
Bacteroidota..Bacteroidia..Bacteroidales..Prevotellaceae..Unclassified..o__Bacteroidales.f__Prevotellaceae...Unclassified..o__Bacteroidales.f__Prevotellaceae.g__Prevotella.7...ASV_000302	0	1	0	1	0	0	1	0	0	0	101	0.334029	0.009	-0.152181	0.225671	-0.0026587	0.0661418	-0.0825241	0.020109	0.218424	-0.0808725	-0.0048369	-0.207273
Bacteroidota..Bacteroidia..Bacteroidales..Prevotellaceae..Unclassified..o__Bacteroidales.f__Prevotellaceae...Unclassified..o__Bacteroidales.f__Prevotellaceae.g__Prevotella.7...ASV_000324	0	1	0	1	0	0	0	0	1	0	103	0.361315	0.003	-0.0691555	0.0797462	-0.0587707	0.284314	-0.0150987	-0.143654	-0.0578592	-0.049543	0.187858	-0.157837
Bacteroidota..Bacteroidia..Bacteroidales..Prevotellaceae..Unclassified..o__Bacteroidales.f__Prevotellaceae...Unclassified..o__Bacteroidales.f__Prevotellaceae.g__Prevotella.7...ASV_000490	1	0	0	0	1	1	1	1	1	0	758	0.284964	0.018	0.0162267	-0.0570536	-0.0691406	-0.18993	0.0737358	0.116023	0.0344635	0.192349	0.0325454	-0.14922
Bacteroidota..Bacteroidia..Bacteroidales..Prevotellaceae..Unclassified..o__Bacteroidales.f__Prevotellaceae...Unclassified..o__Bacteroidales.f__Prevotellaceae.g__Prevotella.7...ASV_000502	1	0	0	0	1	0	0	0	1	0	80	0.268097	0.03	0.120503	0.0243599	-0.0686752	-0.0758044	0.100659	-0.0961627	-0.0409468	-0.0906555	0.188363	-0.0616405
Bacteroidota..Bacteroidia..Bacteroidales..Prevotellaceae..Unclassified..o__Bacteroidales.f__Prevotellaceae...Unclassified..o__Bacteroidales.f__Prevotellaceae.g__Prevotella.7...ASV_000538	0	0	0	1	0	0	1	0	1	0	151	0.278783	0.019	-0.129663	0.0160282	-0.0281351	0.139585	-0.0232844	-0.0717128	0.105089	9.9245e-05	0.181174	-0.189181
Bacteroidota..Bacteroidia..Bacteroidales..Prevotellaceae..Unclassified..o__Bacteroidales.f__Prevotellaceae...Unclassified..o__Bacteroidales.f__Prevotellaceae.g__Prevotella.7...ASV_000563	0	1	1	0	0	0	1	0	1	0	276	0.30512	0.011	-0.0811422	0.230633	0.061101	-0.0449027	-0.113876	-0.145873	0.101767	-0.034236	0.104758	-0.0782279
Bacteroidota..Bacteroidia..Bacteroidales..Prevotellaceae..Unclassified..o__Bacteroidales.f__Prevotellaceae...Unclassified..o__Bacteroidales.f__Prevotellaceae.g__Prevotella.7...ASV_000569	0	0	1	1	1	0	1	1	1	0	826	0.299394	0.007	-0.134106	-0.0366255	0.0798988	0.22863	0.101718	-0.0824366	0.00546065	0.0127536	0.0604468	-0.235741
Bacteroidota..Bacteroidia..Bacteroidales..Prevotellaceae..Unclassified..o__Bacteroidales.f__Prevotellaceae...Unclassified..o__Bacteroidales.f__Prevotellaceae.g__Prevotella.7...ASV_000592	1	1	0	0	0	0	1	0	1	0	199	0.353893	0.001	0.166537	0.179132	-0.0936101	-0.031762	-0.0228766	-0.221256	0.162769	-0.0935556	0.069468	-0.114845
Bacteroidota..Bacteroidia..Bacteroidales..Prevotellaceae..Unclassified..o__Bacteroidales.f__Prevotellaceae...Unclassified..o__Bacteroidales.f__Prevotellaceae.g__Prevotella.7...ASV_000647	0	0	0	0	0	0	0	1	1	1	175	0.384537	0.001	-0.0305801	-0.0546257	0.00916944	-0.119359	-0.185946	-0.165421	-0.0406275	0.237745	0.25325	0.0963942
Bacteroidota..Bacteroidia..Bacteroidales..Prevotellaceae..Unclassified..o__Bacteroidales.f__Prevotellaceae...Unclassified..o__Bacteroidales.f__Prevotellaceae.g__Prevotella.7...ASV_000655	0	0	1	0	1	0	0	0	0	0	29	0.303815	0.013	-0.155733	0.0255851	0.185505	0.0580236	0.219582	-0.00852694	-0.00615523	-0.109725	-0.0414934	-0.167062
Bacteroidota..Bacteroidia..Bacteroidales..Prevotellaceae..Unclassified..o__Bacteroidales.f__Prevotellaceae...Unclassified..o__Bacteroidales.f__Prevotellaceae.g__Prevotella.7...ASV_000704	1	1	1	1	0	0	1	1	1	0	864	0.377837	0.001	-0.00611994	-0.00333676	0.0349151	-0.0245914	-0.1556	-0.182348	0.0883296	0.17096	0.316998	-0.239207
Bacteroidota..Bacteroidia..Bacteroidales..Prevotellaceae..Unclassified..o__Bacteroidales.f__Prevotellaceae...Unclassified..o__Bacteroidales.f__Prevotellaceae.g__Prevotella.7...ASV_000746	0	0	1	0	0	1	0	1	0	1	345	0.325054	0.003	-0.0701448	-0.0882396	0.0366475	-0.155244	-0.153016	0.0985314	-0.0110912	0.137879	-0.0530755	0.257752
Bacteroidota..Bacteroidia..Bacteroidales..Prevotellaceae..Unclassified..o__Bacteroidales.f__Prevotellaceae...Unclassified..o__Bacteroidales.f__Prevotellaceae.g__Prevotella.7...ASV_000749	0	1	1	0	0	0	0	0	1	1	280	0.264725	0.035	-0.10251	0.106179	0.0305863	-0.00213476	-0.139063	-0.107097	-0.0372768	-0.0442129	0.100085	0.195444
Bacteroidota..Bacteroidia..Bacteroidales..Prevotellaceae..Unclassified..o__Bacteroidales.f__Prevotellaceae...Unclassified..o__Bacteroidales.f__Prevotellaceae.g__Prevotella.7...ASV_000753	0	0	1	0	0	0	0	0	0	0	3	0.281007	0.021	-0.0081787	-0.0401075	0.281007	-0.0798154	-0.0442473	0.0369369	-0.0154432	0.0177793	-0.0885615	-0.0593693
Bacteroidota..Bacteroidia..Bacteroidales..Prevotellaceae..Unclassified..o__Bacteroidales.f__Prevotellaceae...Unclassified..o__Bacteroidales.f__Prevotellaceae.g__Prevotella.7...ASV_000802	1	0	1	0	1	0	0	1	1	1	737	0.269453	0.038	0.00229221	-0.104353	0.0840339	-0.099883	0.0541119	-0.0675827	-0.168195	0.0590681	0.221566	0.0189421
Bacteroidota..Bacteroidia..Bacteroidales..Prevotellaceae..Unclassified..o__Bacteroidales.f__Prevotellaceae...Unclassified..o__Bacteroidales.f__Prevotellaceae.g__Prevotella.7...ASV_000832	0	1	1	1	0	0	0	0	1	0	264	0.29953	0.015	-0.124605	0.109809	0.219484	0.126019	-0.0592588	-0.0707234	-0.0369389	-0.0765818	0.0338188	-0.121022
Bacteroidota..Bacteroidia..Bacteroidales..Prevotellaceae..Unclassified..o__Bacteroidales.f__Prevotellaceae...Unclassified..o__Bacteroidales.f__Prevotellaceae.g__Prevotella.7...ASV_000912	0	0	0	1	0	0	0	0	0	0	4	0.357414	0.003	0.0360561	0.00886311	-0.0292952	0.357414	-0.0988073	-0.158639	0.0200658	-0.0499403	-0.0748643	-0.0108536
Bacteroidota..Bacteroidia..Bacteroidales..Prevotellaceae..Unclassified..o__Bacteroidales.f__Prevotellaceae...Unclassified..o__Bacteroidales.f__Prevotellaceae.g__Prevotella.7...ASV_000954	1	0	0	0	0	0	0	0	0	1	19	0.332875	0.004	0.188754	-0.0878504	-0.0541969	-0.027521	-0.0372049	-0.0681471	-0.0360812	-0.0513808	-0.0814505	0.255079
Bacteroidota..Bacteroidia..Bacteroidales..Prevotellaceae..Unclassified..o__Bacteroidales.f__Prevotellaceae...Unclassified..o__Bacteroidales.f__Prevotellaceae.g__Prevotella.7...ASV_000992	0	0	0	0	0	0	0	0	1	0	9	0.32372	0.01	-0.0341224	-0.00730876	-0.0521254	0.00302482	-0.111699	-0.127277	0.044521	0.056407	0.32372	-0.0951399
Bacteroidota..Bacteroidia..Bacteroidales..Prevotellaceae..Unclassified..o__Bacteroidales.f__Prevotellaceae...Unclassified..o__Bacteroidales.f__Prevotellaceae.g__Prevotella.7...ASV_001021	1	0	0	0	0	0	0	0	0	0	1	0.282176	0.041	0.282176	-0.0329367	-0.0342418	-0.0314351	-0.0336596	-0.0108453	-0.0340202	-0.0358991	-0.0338381	-0.0352996
Bacteroidota..Bacteroidia..Bacteroidales..Prevotellaceae..Unclassified..o__Bacteroidales.f__Prevotellaceae...Unclassified..o__Bacteroidales.f__Prevotellaceae.g__Prevotella.7...ASV_001047	0	1	0	1	1	0	1	1	1	0	805	0.299372	0.006	-0.187348	0.0617431	-0.0807411	0.108324	0.141723	-0.0402765	0.14989	0.028529	-0.00133609	-0.180508
Bacteroidota..Bacteroidia..Bacteroidales..Prevotellaceae..Unclassified..o__Bacteroidales.f__Prevotellaceae...Unclassified..o__Bacteroidales.f__Prevotellaceae.g__Prevotella.7...ASV_001103	0	0	1	1	1	0	0	0	0	1	320	0.28845	0.021	-0.111752	-0.0789226	0.0722072	0.234149	0.0954679	-0.0540238	-0.0181762	-0.0934925	-0.114669	0.0692116
Bacteroidota..Bacteroidia..Bacteroidales..Prevotellaceae..Unclassified..o__Bacteroidales.f__Prevotellaceae...Unclassified..o__Bacteroidales.f__Prevotellaceae.g__Prevotella.7...ASV_001124	1	0	0	0	0	0	1	0	0	0	16	0.361173	0.001	0.316433	0.0614691	-0.113498	-0.0445359	-0.0890393	-0.113509	0.165132	-0.0903017	0.00577005	-0.0979202
Bacteroidota..Bacteroidia..Bacteroidales..Prevotellaceae..Unclassified..o__Bacteroidales.f__Prevotellaceae...Unclassified..o__Bacteroidales.f__Prevotellaceae.g__Prevotella.7...ASV_001128	0	0	0	0	0	1	1	0	0	0	46	0.279076	0.028	-0.0668172	-0.0539968	-0.0417622	0.00763326	-0.00993778	0.137347	0.234754	-0.0767774	-0.0521021	-0.0783407
Bacteroidota..Bacteroidia..Bacteroidales..Prevotellaceae..Unclassified..o__Bacteroidales.f__Prevotellaceae...Unclassified..o__Bacteroidales.f__Prevotellaceae.g__Prevotella.7...ASV_001178	0	1	1	0	1	0	1	0	0	0	267	0.279055	0.029	-0.106614	0.0720717	0.0860261	-0.120501	0.22863	-0.00987538	0.0689679	-0.064302	-0.0672642	-0.0871396
Bacteroidota..Bacteroidia..Bacteroidales..Prevotellaceae..Unclassified..o__Bacteroidales.f__Prevotellaceae...Unclassified..o__Bacteroidales.f__Prevotellaceae.g__Prevotella.7...ASV_001346	0	1	0	0	0	0	0	0	0	0	2	0.390289	0.001	-0.0645893	0.390289	-0.0570397	-0.0430918	-0.0765638	-0.0765638	-0.0648916	-0.0302328	0.0992472	-0.0765638
Bacteroidota..Bacteroidia..Bacteroidales..Prevotellaceae..Unclassified..o__Bacteroidales.f__Prevotellaceae...Unclassified..o__Bacteroidales.f__Prevotellaceae.g__Prevotella.9...ASV_000045	0	1	0	0	0	1	1	0	0	0	110	0.322364	0.001	-0.106649	0.128955	-0.0554665	0.00101155	-0.180612	0.229466	0.133999	-0.0281126	-0.00971694	-0.112874
Bacteroidota..Bacteroidia..Bacteroidales..Prevotellaceae..Unclassified..o__Bacteroidales.f__Prevotellaceae...Unclassified..o__Bacteroidales.f__Prevotellaceae.g__Prevotella.9...ASV_000062	0	1	0	1	0	1	1	1	1	0	809	0.430649	0.001	-0.161087	0.292844	-0.152272	0.130224	-0.148638	0.159708	0.0626839	0.0203827	0.0374051	-0.241251
Bacteroidota..Bacteroidia..Bacteroidales..Prevotellaceae..Unclassified..o__Bacteroidales.f__Prevotellaceae...Unclassified..o__Bacteroidales.f__Prevotellaceae.g__Prevotella.9...ASV_000087	0	1	0	1	0	0	1	0	1	0	291	0.351313	0.002	-0.139819	0.183871	-0.080677	0.0955286	-0.178443	-0.0209164	0.123053	-0.0213621	0.171239	-0.132474
Bacteroidota..Bacteroidia..Bacteroidales..Prevotellaceae..Unclassified..o__Bacteroidales.f__Prevotellaceae...Unclassified..o__Bacteroidales.f__Prevotellaceae.g__Prevotella.9...ASV_000101	0	1	0	1	0	1	1	0	1	0	558	0.410628	0.001	-0.150736	0.196795	-0.0762499	0.203299	-0.163426	0.121961	0.128255	-0.0358473	0.0340708	-0.258121
Bacteroidota..Bacteroidia..Bacteroidales..Prevotellaceae..Unclassified..o__Bacteroidales.f__Prevotellaceae...Unclassified..o__Bacteroidales.f__Prevotellaceae.g__Prevotella.9...ASV_000150	0	1	0	1	0	1	1	0	0	0	286	0.402092	0.001	-0.132741	0.117191	-0.0306091	0.0712399	-0.167595	0.366872	0.10131	-0.0476419	-0.0948549	-0.183171
Bacteroidota..Bacteroidia..Bacteroidales..Prevotellaceae..Unclassified..o__Bacteroidales.f__Prevotellaceae...Unclassified..o__Bacteroidales.f__Prevotellaceae.g__Prevotella.9...ASV_000156	0	1	0	1	0	1	0	0	1	0	288	0.313265	0.011	-0.0764604	0.193812	-0.113156	0.199602	-0.000663663	0.0844901	-0.0461883	-0.046854	0.033656	-0.228238
Bacteroidota..Bacteroidia..Bacteroidales..Prevotellaceae..Unclassified..o__Bacteroidales.f__Prevotellaceae...Unclassified..o__Bacteroidales.f__Prevotellaceae.g__Prevotella.9...ASV_000168	0	1	1	1	0	0	1	0	0	0	262	0.285747	0.013	-0.120332	0.231355	0.062045	0.113841	-0.172735	-0.0487481	0.0593834	-0.0505424	-0.00874965	-0.0655168
Bacteroidota..Bacteroidia..Bacteroidales..Prevotellaceae..Unclassified..o__Bacteroidales.f__Prevotellaceae...Unclassified..o__Bacteroidales.f__Prevotellaceae.g__Prevotella.9...ASV_000187	0	1	1	1	0	1	0	0	0	0	261	0.293398	0.014	-0.0917941	0.120645	0.080059	0.149793	-0.149212	0.12862	-0.0252448	-0.00782374	-0.0157673	-0.189275
Bacteroidota..Bacteroidia..Bacteroidales..Prevotellaceae..Unclassified..o__Bacteroidales.f__Prevotellaceae...Unclassified..o__Bacteroidales.f__Prevotellaceae.g__Prevotella.9...ASV_000207	1	0	0	1	0	1	1	0	1	0	488	0.289967	0.017	0.0416778	-0.0438164	-0.123955	0.133625	-0.120801	0.118341	0.135528	-0.106337	0.0541069	-0.0883704
Bacteroidota..Bacteroidia..Bacteroidales..Prevotellaceae..Unclassified..o__Bacteroidales.f__Prevotellaceae...Unclassified..o__Bacteroidales.f__Prevotellaceae.g__Prevotella.9...ASV_000214	0	0	0	1	0	0	0	0	1	1	155	0.345224	0.003	-0.166979	-0.0864937	-0.132653	0.155431	-0.028823	-0.0394495	-0.027492	-0.0454484	0.140415	0.231492
Bacteroidota..Bacteroidia..Bacteroidales..Prevotellaceae..Unclassified..o__Bacteroidales.f__Prevotellaceae...Unclassified..o__Bacteroidales.f__Prevotellaceae.g__Prevotella.9...ASV_000216	0	1	1	1	0	1	1	1	0	0	774	0.299781	0.012	-0.15931	0.0433387	0.0225952	0.0473059	-0.108187	0.110673	0.109109	0.156518	-0.0924899	-0.129553
Bacteroidota..Bacteroidia..Bacteroidales..Prevotellaceae..Unclassified..o__Bacteroidales.f__Prevotellaceae...Unclassified..o__Bacteroidales.f__Prevotellaceae.g__Prevotella.9...ASV_000269	0	1	1	0	0	0	0	0	0	1	98	0.405151	0.001	-0.172335	0.183204	0.282795	-0.0915688	-0.171519	-0.0988436	-0.00554766	-0.0675893	-0.0114756	0.152879
Bacteroidota..Bacteroidia..Bacteroidales..Prevotellaceae..Unclassified..o__Bacteroidales.f__Prevotellaceae...Unclassified..o__Bacteroidales.f__Prevotellaceae.g__Prevotella.9...ASV_000320	0	1	0	0	0	0	0	1	0	0	25	0.292664	0.015	-0.164948	0.220072	-0.0279689	-0.0264428	-0.0478975	0.0231235	-0.00149674	0.170146	0.00343231	-0.14802
Bacteroidota..Bacteroidia..Bacteroidales..Prevotellaceae..Unclassified..o__Bacteroidales.f__Prevotellaceae...Unclassified..o__Bacteroidales.f__Prevotellaceae.g__Prevotella.9...ASV_000390	1	1	1	1	0	1	1	0	1	0	859	0.318577	0.005	0.110017	0.0479319	0.012964	0.114325	-0.129169	0.202322	0.0143574	-0.126934	-0.0152822	-0.230533
Bacteroidota..Bacteroidia..Bacteroidales..Prevotellaceae..Unclassified..o__Bacteroidales.f__Prevotellaceae...Unclassified..o__Bacteroidales.f__Prevotellaceae.g__Prevotella.9...ASV_000400	0	1	0	1	0	1	1	1	0	1	810	0.312155	0.007	-0.17068	0.0490613	-0.0870168	0.0378476	-0.132127	0.103344	0.0450419	0.16429	-0.119924	0.110163
Bacteroidota..Bacteroidia..Bacteroidales..Prevotellaceae..Unclassified..o__Bacteroidales.f__Prevotellaceae...Unclassified..o__Bacteroidales.f__Prevotellaceae.g__Prevotella.9...ASV_000414	0	0	0	0	0	1	0	0	0	0	6	0.306758	0.006	-0.118057	0.00618426	0.0726178	-0.0252989	-0.11982	0.306758	0.0137923	0.0535977	-0.0665319	-0.123242
Bacteroidota..Bacteroidia..Bacteroidales..Prevotellaceae..Unclassified..o__Bacteroidales.f__Prevotellaceae...Unclassified..o__Bacteroidales.f__Prevotellaceae.g__Prevotella.9...ASV_000449	0	0	0	0	0	0	0	0	0	1	10	0.358911	0.002	-0.135612	0.0423198	-0.105681	-0.114704	-0.0239535	0.0785262	-0.0635294	0.0450548	-0.0813313	0.358911
Bacteroidota..Bacteroidia..Bacteroidales..Prevotellaceae..Unclassified..o__Bacteroidales.f__Prevotellaceae...Unclassified..o__Bacteroidales.f__Prevotellaceae.g__Prevotella.9...ASV_000455	0	0	0	1	0	1	0	0	1	0	148	0.275679	0.032	0.0247407	-0.0631346	-0.115711	0.149826	-0.0402909	0.216813	-0.0518423	-0.0673624	0.0544679	-0.107506
Bacteroidota..Bacteroidia..Bacteroidales..Prevotellaceae..Unclassified..o__Bacteroidales.f__Prevotellaceae...Unclassified..o__Bacteroidales.f__Prevotellaceae.g__Prevotella.9...ASV_000476	0	0	1	1	0	0	0	0	0	0	28	0.291668	0.011	0.0464284	-0.0500748	0.126925	0.261966	0.00870928	-0.100487	0.0108958	-0.0800662	-0.0719713	-0.152325
Bacteroidota..Bacteroidia..Bacteroidales..Prevotellaceae..Unclassified..o__Bacteroidales.f__Prevotellaceae...Unclassified..o__Bacteroidales.f__Prevotellaceae.g__Prevotella.9...ASV_000515	0	1	0	1	1	0	0	0	1	0	284	0.439903	0.001	-0.0995358	0.0672917	-0.0912807	0.375044	0.0828603	-0.130255	-0.0988143	-0.0585356	0.193162	-0.239936
Bacteroidota..Bacteroidia..Bacteroidales..Prevotellaceae..Unclassified..o__Bacteroidales.f__Prevotellaceae...Unclassified..o__Bacteroidales.f__Prevotellaceae.g__Prevotella.9...ASV_000531	0	1	1	1	0	1	1	0	1	0	775	0.336694	0.002	-0.109768	0.165962	0.0258632	0.174174	-0.148252	0.0999083	0.057599	-0.103819	0.0263133	-0.18798
Bacteroidota..Bacteroidia..Bacteroidales..Prevotellaceae..Unclassified..o__Bacteroidales.f__Prevotellaceae...Unclassified..o__Bacteroidales.f__Prevotellaceae.g__Prevotella.9...ASV_000557	1	0	1	0	0	1	1	0	0	0	215	0.351321	0.003	0.0445556	-0.10867	0.159094	-0.0225348	-0.0143927	0.198464	0.171592	-0.157864	-0.108134	-0.16211
Bacteroidota..Bacteroidia..Bacteroidales..Prevotellaceae..Unclassified..o__Bacteroidales.f__Prevotellaceae...Unclassified..o__Bacteroidales.f__Prevotellaceae.g__Prevotella.9...ASV_000567	0	1	1	1	0	1	0	0	1	0	519	0.283838	0.022	-0.0273409	0.0467259	0.153777	0.0523591	-0.091231	0.0537488	-0.129322	-0.0790035	0.166453	-0.146166
Bacteroidota..Bacteroidia..Bacteroidales..Prevotellaceae..Unclassified..o__Bacteroidales.f__Prevotellaceae...Unclassified..o__Bacteroidales.f__Prevotellaceae.g__Prevotella.9...ASV_000568	0	1	0	0	0	0	1	1	0	0	114	0.306858	0.01	-0.0902067	0.201782	-0.0196583	-0.00919667	-0.094753	-0.0125413	0.154199	0.112752	-0.0945008	-0.147877
Bacteroidota..Bacteroidia..Bacteroidales..Prevotellaceae..Unclassified..o__Bacteroidales.f__Prevotellaceae...Unclassified..o__Bacteroidales.f__Prevotellaceae.g__Prevotella.9...ASV_000576	0	1	0	0	0	1	1	1	0	0	306	0.270931	0.047	-0.0175232	0.109338	-0.0756956	-0.00573603	-0.147156	0.220424	0.0646384	0.0480284	-0.108359	-0.087959
Bacteroidota..Bacteroidia..Bacteroidales..Prevotellaceae..Unclassified..o__Bacteroidales.f__Prevotellaceae...Unclassified..o__Bacteroidales.f__Prevotellaceae.g__Prevotella.9...ASV_000577	0	1	0	0	0	1	0	1	0	1	310	0.263299	0.042	-0.180667	0.118595	-0.0156195	0.00809643	-0.0702359	0.0342207	-0.0451507	0.138379	-0.126388	0.13877
Bacteroidota..Bacteroidia..Bacteroidales..Prevotellaceae..Unclassified..o__Bacteroidales.f__Prevotellaceae...Unclassified..o__Bacteroidales.f__Prevotellaceae.g__Prevotella.9...ASV_000582	0	1	1	1	0	0	1	1	1	0	780	0.294418	0.014	-0.117968	0.0667826	0.199307	0.049455	-0.119009	-0.183258	0.0479537	-0.00984547	0.127129	-0.0605474
Bacteroidota..Bacteroidia..Bacteroidales..Prevotellaceae..Unclassified..o__Bacteroidales.f__Prevotellaceae...Unclassified..o__Bacteroidales.f__Prevotellaceae.g__Prevotella.9...ASV_000607	0	1	0	1	0	1	1	0	0	0	286	0.32238	0.005	-0.144505	0.0658502	-0.0424181	0.133857	-0.171521	0.158113	0.168624	0.00366491	-0.0453148	-0.12635
Bacteroidota..Bacteroidia..Bacteroidales..Prevotellaceae..Unclassified..o__Bacteroidales.f__Prevotellaceae...Unclassified..o__Bacteroidales.f__Prevotellaceae.g__Prevotella.9...ASV_000624	0	0	0	1	1	0	0	0	1	0	144	0.409446	0.001	-0.052209	-0.0172192	0.00419682	0.173359	0.247809	-0.181659	-0.143288	-0.0293621	0.204271	-0.205898
Bacteroidota..Bacteroidia..Bacteroidales..Prevotellaceae..Unclassified..o__Bacteroidales.f__Prevotellaceae...Unclassified..o__Bacteroidales.f__Prevotellaceae.g__Prevotella.9...ASV_000636	1	0	1	0	0	0	0	0	0	0	12	0.304642	0.007	0.134283	-0.00114369	0.271906	-0.0732931	-0.0784947	0.00398006	-0.00393553	-0.0505473	-0.0819491	-0.120805
Bacteroidota..Bacteroidia..Bacteroidales..Prevotellaceae..Unclassified..o__Bacteroidales.f__Prevotellaceae...Unclassified..o__Bacteroidales.f__Prevotellaceae.g__Prevotella.9...ASV_000653	1	0	1	0	0	1	1	0	0	0	215	0.373256	0.001	0.32997	-0.108249	0.0471217	-0.0922862	-0.0819363	0.104399	0.128033	-0.14617	-0.0579618	-0.122921
Bacteroidota..Bacteroidia..Bacteroidales..Prevotellaceae..Unclassified..o__Bacteroidales.f__Prevotellaceae...Unclassified..o__Bacteroidales.f__Prevotellaceae.g__Prevotella.9...ASV_000663	0	0	0	0	0	0	1	0	0	1	52	0.311315	0.01	-0.0194918	-0.0743595	-0.044805	0.00928228	-0.102218	-0.00652197	0.307384	-0.0257248	-0.151247	0.107702
Bacteroidota..Bacteroidia..Bacteroidales..Prevotellaceae..Unclassified..o__Bacteroidales.f__Prevotellaceae...Unclassified..o__Bacteroidales.f__Prevotellaceae.g__Prevotella.9...ASV_000683	0	0	0	1	0	1	0	0	1	0	148	0.307239	0.015	-0.0318553	-0.0412365	-0.112136	0.0786624	-0.0247423	0.214906	-0.0606424	-0.0721231	0.175747	-0.126579
Bacteroidota..Bacteroidia..Bacteroidales..Prevotellaceae..Unclassified..o__Bacteroidales.f__Prevotellaceae...Unclassified..o__Bacteroidales.f__Prevotellaceae.g__Prevotella.9...ASV_000693	0	1	0	1	0	0	1	0	0	0	101	0.392862	0.001	-0.109606	0.0904028	-0.0845615	0.376111	-0.126086	-0.029153	0.133593	-0.114725	0.0299725	-0.165948
Bacteroidota..Bacteroidia..Bacteroidales..Prevotellaceae..Unclassified..o__Bacteroidales.f__Prevotellaceae...Unclassified..o__Bacteroidales.f__Prevotellaceae.g__Prevotella.9...ASV_000694	0	1	0	1	0	1	1	0	0	0	286	0.358308	0.002	-0.1449	0.269416	-0.0843925	0.166135	-0.0510711	0.0710246	0.0785389	-0.0892698	-0.0482841	-0.167197
Bacteroidota..Bacteroidia..Bacteroidales..Prevotellaceae..Unclassified..o__Bacteroidales.f__Prevotellaceae...Unclassified..o__Bacteroidales.f__Prevotellaceae.g__Prevotella.9...ASV_000723	0	1	0	1	0	1	1	0	1	0	558	0.267359	0.035	-0.0390252	0.155757	-0.0619598	0.124271	-0.0223341	0.0356882	0.0307558	-0.102315	0.0991262	-0.219964
Bacteroidota..Bacteroidia..Bacteroidales..Prevotellaceae..Unclassified..o__Bacteroidales.f__Prevotellaceae...Unclassified..o__Bacteroidales.f__Prevotellaceae.g__Prevotella.9...ASV_000736	0	1	0	0	0	0	1	0	0	0	24	0.263614	0.049	-0.0197453	0.093998	-0.0154642	-0.0620672	-0.0308995	-0.0631156	0.257487	-0.0753925	-0.0158994	-0.0689016
Bacteroidota..Bacteroidia..Bacteroidales..Prevotellaceae..Unclassified..o__Bacteroidales.f__Prevotellaceae...Unclassified..o__Bacteroidales.f__Prevotellaceae.g__Prevotella.9...ASV_000752	0	0	1	0	1	0	0	1	0	0	128	0.341837	0.005	-0.119214	-0.113394	0.179596	-0.0991651	0.208294	0.0100782	0.0348861	0.134276	-0.109176	-0.126181
Bacteroidota..Bacteroidia..Bacteroidales..Prevotellaceae..Unclassified..o__Bacteroidales.f__Prevotellaceae...Unclassified..o__Bacteroidales.f__Prevotellaceae.g__Prevotella.9...ASV_000756	0	1	0	1	0	0	0	0	0	0	21	0.28493	0.029	-0.0631096	0.168151	-0.116239	0.211756	-0.13316	-0.0056119	0.0219547	0.0334242	-0.00295284	-0.114212
Bacteroidota..Bacteroidia..Bacteroidales..Prevotellaceae..Unclassified..o__Bacteroidales.f__Prevotellaceae...Unclassified..o__Bacteroidales.f__Prevotellaceae.g__Prevotella.9...ASV_000781	1	1	0	0	0	0	1	1	1	0	438	0.272586	0.03	0.204485	0.109096	-0.117643	-0.0963089	-0.0111823	-0.100362	0.0792375	0.0132648	0.0482275	-0.128814
Bacteroidota..Bacteroidia..Bacteroidales..Prevotellaceae..Unclassified..o__Bacteroidales.f__Prevotellaceae...Unclassified..o__Bacteroidales.f__Prevotellaceae.g__Prevotella.9...ASV_000783	0	1	1	1	0	1	1	1	0	0	774	0.306516	0.006	-0.142277	0.0391707	0.223465	0.0938105	-0.153375	0.0203339	0.112026	0.0117322	-0.0627176	-0.142168
Bacteroidota..Bacteroidia..Bacteroidales..Prevotellaceae..Unclassified..o__Bacteroidales.f__Prevotellaceae...Unclassified..o__Bacteroidales.f__Prevotellaceae.g__Prevotella.9...ASV_000796	1	0	0	0	0	0	1	0	0	1	88	0.369339	0.003	0.169118	-0.112843	-0.0742377	-0.0538547	-0.068392	-0.0319126	0.303271	-0.0960187	-0.126916	0.091786
Bacteroidota..Bacteroidia..Bacteroidales..Prevotellaceae..Unclassified..o__Bacteroidales.f__Prevotellaceae...Unclassified..o__Bacteroidales.f__Prevotellaceae.g__Prevotella.9...ASV_000845	0	1	1	1	0	0	1	1	1	1	946	0.329159	0.004	-0.168803	0.114157	0.0389643	0.0760944	-0.13808	-0.195916	0.136296	-0.0105447	0.15995	-0.0121175
Bacteroidota..Bacteroidia..Bacteroidales..Prevotellaceae..Unclassified..o__Bacteroidales.f__Prevotellaceae...Unclassified..o__Bacteroidales.f__Prevotellaceae.g__Prevotella.9...ASV_000861	0	1	0	0	0	0	0	0	1	0	26	0.447832	0.001	-0.0828713	0.279516	-0.0368074	-0.094692	-0.0672445	-0.0931227	-0.0758532	0.0177793	0.317593	-0.164298
Bacteroidota..Bacteroidia..Bacteroidales..Prevotellaceae..Unclassified..o__Bacteroidales.f__Prevotellaceae...Unclassified..o__Bacteroidales.f__Prevotellaceae.g__Prevotella.9...ASV_000872	0	0	0	1	0	0	0	0	1	0	39	0.296452	0.019	-0.0926413	-0.0179495	-0.0951759	0.253993	-0.0306428	-0.0229593	-0.0423115	-0.0366371	0.141275	-0.0569513
Bacteroidota..Bacteroidia..Bacteroidales..Prevotellaceae..Unclassified..o__Bacteroidales.f__Prevotellaceae...Unclassified..o__Bacteroidales.f__Prevotellaceae.g__Prevotella.9...ASV_000891	0	0	0	0	0	0	1	0	0	0	7	0.360477	0.002	-0.0536667	-0.0600012	0.000802753	-0.0311413	-0.0747985	-0.0736169	0.360477	-0.0332307	-0.0747985	0.0399744
Bacteroidota..Bacteroidia..Bacteroidales..Prevotellaceae..Unclassified..o__Bacteroidales.f__Prevotellaceae...Unclassified..o__Bacteroidales.f__Prevotellaceae.g__Prevotella.9...ASV_000948	0	1	0	1	0	0	1	0	0	0	101	0.295095	0.02	-0.0198173	0.162733	-0.0918264	0.133532	-0.109661	0.0142608	0.1545	-0.0746806	-0.0241966	-0.144844
Bacteroidota..Bacteroidia..Bacteroidales..Prevotellaceae..Unclassified..o__Bacteroidales.f__Prevotellaceae...Unclassified..o__Bacteroidales.f__Prevotellaceae.g__Prevotella.9...ASV_000951	0	1	0	0	0	0	0	0	0	0	2	0.299714	0.016	-0.0494207	0.299714	-0.0500613	0.0390993	-0.042079	-0.0493733	-0.0175448	-0.0485762	-0.0492266	-0.0325313
Bacteroidota..Bacteroidia..Bacteroidales..Prevotellaceae..Unclassified..o__Bacteroidales.f__Prevotellaceae...Unclassified..o__Bacteroidales.f__Prevotellaceae.g__Prevotella.9...ASV_000975	0	0	0	1	0	0	0	0	0	0	4	0.414866	0.001	-0.0703025	-0.0252589	0.0271337	0.414866	-0.0308379	-0.0889664	-0.0887863	-0.0748122	-0.0520695	-0.0109663
Bacteroidota..Bacteroidia..Bacteroidales..Prevotellaceae..Unclassified..o__Bacteroidales.f__Prevotellaceae...Unclassified..o__Bacteroidales.f__Prevotellaceae.g__Prevotella.9...ASV_000990	0	0	0	0	0	0	0	0	0	1	10	0.44711	0.001	-0.113139	-0.0629437	-0.054173	-0.0567067	-0.0864105	-0.0443892	0.0129912	0.0396335	-0.0819728	0.44711
Bacteroidota..Bacteroidia..Bacteroidales..Prevotellaceae..Unclassified..o__Bacteroidales.f__Prevotellaceae...Unclassified..o__Bacteroidales.f__Prevotellaceae.g__Prevotella.9...ASV_001169	0	1	0	0	0	0	1	1	0	0	114	0.254092	0.049	-0.104748	0.141353	0.0223103	-0.0893434	-0.100653	0.0126585	0.173047	0.0737329	-0.0205871	-0.10777
Bacteroidota..Bacteroidia..Bacteroidales..Prevotellaceae..Unclassified..o__Bacteroidales.f__Prevotellaceae...Unclassified..o__Bacteroidales.f__Prevotellaceae.g__Prevotella.9...ASV_001179	0	0	0	0	0	0	0	0	0	1	10	0.481747	0.001	-0.0600629	-0.063139	0.0619343	0.0482749	-0.133128	-0.0998345	-0.105677	-0.107354	-0.0227608	0.481747
Bacteroidota..Bacteroidia..Bacteroidales..Prevotellaceae..Unclassified..o__Bacteroidales.f__Prevotellaceae...Unclassified..o__Bacteroidales.f__Prevotellaceae.g__Prevotella.9...ASV_001235	0	0	0	1	0	0	0	1	0	0	38	0.312807	0.011	-0.108176	0.0199662	-0.0295787	0.141857	-0.0595983	-0.0222985	-0.0187447	0.275219	-0.0967032	-0.101942
Bacteroidota..Bacteroidia..Bacteroidales..Prevotellaceae..Unclassified..o__Bacteroidales.f__Prevotellaceae...Unclassified..o__Bacteroidales.f__Prevotellaceae.g__Prevotella.9...ASV_001394	0	0	0	0	0	1	1	0	0	0	46	0.269468	0.046	-0.0706021	-0.0364872	-0.0265975	-0.0417318	-0.0374866	0.216901	0.14239	-0.0222097	-0.0619622	-0.0622134
Bacteroidota..Bacteroidia..Bacteroidales..Prevotellaceae..Unclassified..o__Bacteroidales.f__Prevotellaceae...Unclassified..o__Bacteroidales.f__Prevotellaceae.g__Prevotella.9...ASV_002696	0	1	0	1	0	1	1	0	0	1	559	0.319798	0.007	-0.192666	0.166458	-0.161594	0.180969	-0.0955737	0.0989381	0.0297028	-0.0298741	-0.0532886	0.0569278
Bacteroidota..Bacteroidia..Bacteroidales..Prevotellaceae..Unclassified..o__Bacteroidales.f__Prevotellaceae...Unclassified..o__Bacteroidales.f__Prevotellaceae.g__Prevotella...ASV_000108	0	1	0	1	0	0	1	0	0	0	101	0.308313	0.006	-0.0244662	0.156373	-0.0197512	0.0824617	-0.147764	-0.00435877	0.23212	-0.0840162	-0.0539173	-0.136682
Bacteroidota..Bacteroidia..Bacteroidales..Prevotellaceae..Unclassified..o__Bacteroidales.f__Prevotellaceae...Unclassified..o__Bacteroidales.f__Prevotellaceae.g__Prevotella...ASV_000174	0	1	1	0	0	1	0	1	1	1	797	0.275601	0.022	-0.15933	-0.00134841	0.0268232	-0.0943571	-0.131336	0.0232738	-0.065032	0.0978343	0.0755735	0.227899
Bacteroidota..Bacteroidia..Bacteroidales..Prevotellaceae..Unclassified..o__Bacteroidales.f__Prevotellaceae...Unclassified..o__Bacteroidales.f__Prevotellaceae.g__Prevotella...ASV_000326	0	1	0	1	0	0	1	0	0	0	101	0.356626	0.001	-0.0429065	0.188173	-0.138861	0.0993872	-0.166799	0.00504926	0.257195	-0.0414322	0.0311814	-0.190988
Bacteroidota..Bacteroidia..Bacteroidales..Prevotellaceae..Unclassified..o__Bacteroidales.f__Prevotellaceae...Unclassified..o__Bacteroidales.f__Prevotellaceae.g__Prevotella...ASV_000345	1	0	0	1	0	1	1	0	1	0	488	0.281127	0.026	0.0437951	-0.0747858	-0.108227	0.17446	-0.105007	0.127355	0.100612	-0.081171	0.0223225	-0.0993535
Bacteroidota..Bacteroidia..Bacteroidales..Prevotellaceae..Unclassified..o__Bacteroidales.f__Prevotellaceae...Unclassified..o__Bacteroidales.f__Prevotellaceae.g__Prevotella...ASV_000348	0	1	0	1	0	1	1	1	0	0	557	0.303906	0.014	-0.104416	0.0946448	-0.0233372	0.259892	-0.0916771	0.0275995	0.0216189	0.102756	-0.155139	-0.131941
Bacteroidota..Bacteroidia..Bacteroidales..Prevotellaceae..Unclassified..o__Bacteroidales.f__Prevotellaceae...Unclassified..o__Bacteroidales.f__Prevotellaceae.g__Prevotella...ASV_000428	1	1	0	1	0	0	1	0	0	0	185	0.314012	0.012	0.0612961	0.199055	-0.038515	0.202026	-0.105923	-0.116709	0.0504015	-0.0824544	-0.00326882	-0.165908
Bacteroidota..Bacteroidia..Bacteroidales..Prevotellaceae..Unclassified..o__Bacteroidales.f__Prevotellaceae...Unclassified..o__Bacteroidales.f__Prevotellaceae.g__Prevotella...ASV_000448	0	0	0	0	0	0	0	1	0	0	8	0.278981	0.02	-0.156395	0.024958	0.0445008	-0.0924156	-0.0554444	-0.00390498	0.0223014	0.278981	-0.083493	0.0209115
Bacteroidota..Bacteroidia..Bacteroidales..Prevotellaceae..Unclassified..o__Bacteroidales.f__Prevotellaceae...Unclassified..o__Bacteroidales.f__Prevotellaceae.g__Prevotella...ASV_000473	1	0	0	0	0	1	0	1	0	0	83	0.283035	0.032	0.195592	-0.0242907	-0.104986	-0.0679878	-0.0250478	0.0725841	-0.0279102	0.164167	-0.010757	-0.171365
Bacteroidota..Bacteroidia..Bacteroidales..Prevotellaceae..Unclassified..o__Bacteroidales.f__Prevotellaceae...Unclassified..o__Bacteroidales.f__Prevotellaceae.g__Prevotella...ASV_000479	0	0	0	1	0	1	0	0	1	0	148	0.317316	0.006	-0.0744008	-0.0216319	-0.106152	0.122098	-0.0572572	0.26743	-0.0222819	-0.0221399	0.09518	-0.180843
Bacteroidota..Bacteroidia..Bacteroidales..Prevotellaceae..Unclassified..o__Bacteroidales.f__Prevotellaceae...Unclassified..o__Bacteroidales.f__Prevotellaceae.g__Prevotella...ASV_000494	0	0	0	0	0	0	0	1	0	0	8	0.295933	0.022	-0.0568758	0.0179211	-0.0358563	-0.0343932	-0.0227183	-0.042213	-0.0116509	0.295933	-0.0646371	-0.0455095
Bacteroidota..Bacteroidia..Bacteroidales..Prevotellaceae..Unclassified..o__Bacteroidales.f__Prevotellaceae...Unclassified..o__Bacteroidales.f__Prevotellaceae.g__Prevotella...ASV_000519	0	0	1	0	0	0	0	0	1	0	33	0.360787	0.001	-0.0651255	-0.0235101	0.122639	0.0379604	-0.0575563	-0.208461	-0.0301537	0.0446948	0.358411	-0.178898
Bacteroidota..Bacteroidia..Bacteroidales..Prevotellaceae..Unclassified..o__Bacteroidales.f__Prevotellaceae...Unclassified..o__Bacteroidales.f__Prevotellaceae.g__Prevotella...ASV_000556	0	0	0	0	0	1	0	0	0	0	6	0.580162	0.001	-0.00894822	-0.0429828	-0.0766277	-0.0776243	-0.0612806	0.580162	-0.0771569	-0.0781268	-0.0748009	-0.0826133
Bacteroidota..Bacteroidia..Bacteroidales..Prevotellaceae..Unclassified..o__Bacteroidales.f__Prevotellaceae...Unclassified..o__Bacteroidales.f__Prevotellaceae.g__Prevotella...ASV_000597	0	0	0	0	1	0	0	0	0	0	5	0.525215	0.001	-0.124312	-0.0594204	-0.138249	0.00254024	0.525215	-0.123266	0.0109533	-0.00202142	-0.0275125	-0.0639272
Bacteroidota..Bacteroidia..Bacteroidales..Prevotellaceae..Unclassified..o__Bacteroidales.f__Prevotellaceae...Unclassified..o__Bacteroidales.f__Prevotellaceae.g__Prevotella...ASV_000613	1	0	0	0	1	1	1	0	0	1	499	0.321148	0.008	0.0918918	-0.123346	-0.172926	-0.107633	0.170974	0.11324	0.0957454	-0.0614339	-0.0699069	0.0633954
Bacteroidota..Bacteroidia..Bacteroidales..Prevotellaceae..Unclassified..o__Bacteroidales.f__Prevotellaceae...Unclassified..o__Bacteroidales.f__Prevotellaceae.g__Prevotella...ASV_000649	0	0	1	0	1	0	0	1	1	0	338	0.265183	0.036	-0.135621	0.00283718	0.0311306	-0.0619099	0.122731	-0.0368524	-0.00610938	0.160562	0.118618	-0.195386
Bacteroidota..Bacteroidia..Bacteroidales..Prevotellaceae..Unclassified..o__Bacteroidales.f__Prevotellaceae...Unclassified..o__Bacteroidales.f__Prevotellaceae.g__Prevotella...ASV_000650	1	0	0	0	0	0	0	0	1	0	18	0.458716	0.001	0.288054	0.0752209	-0.0287862	-0.0481572	-0.148222	-0.210389	-0.0277566	-0.0560419	0.323567	-0.167488
Bacteroidota..Bacteroidia..Bacteroidales..Prevotellaceae..Unclassified..o__Bacteroidales.f__Prevotellaceae...Unclassified..o__Bacteroidales.f__Prevotellaceae.g__Prevotella...ASV_000652	0	0	1	0	0	0	1	1	0	0	135	0.267499	0.037	0.00744076	0.00976655	0.22041	-0.0017653	-0.0306706	-0.1447	0.0694889	0.118712	-0.0885189	-0.160164
Bacteroidota..Bacteroidia..Bacteroidales..Prevotellaceae..Unclassified..o__Bacteroidales.f__Prevotellaceae...Unclassified..o__Bacteroidales.f__Prevotellaceae.g__Prevotella...ASV_000689	1	1	0	0	0	1	1	1	0	1	704	0.260594	0.046	-0.00506899	0.00578724	-0.0895426	-0.145476	-0.126542	0.175103	0.129286	0.0850634	-0.0639877	0.0353774
Bacteroidota..Bacteroidia..Bacteroidales..Prevotellaceae..Unclassified..o__Bacteroidales.f__Prevotellaceae...Unclassified..o__Bacteroidales.f__Prevotellaceae.g__Prevotella...ASV_000761	0	1	0	0	0	1	0	0	0	0	23	0.384321	0.002	-0.0363962	0.27526	-0.0426322	-0.0932653	-0.0950434	0.237168	-0.0794134	-0.0720154	-0.00481358	-0.0888489
Bacteroidota..Bacteroidia..Bacteroidales..Prevotellaceae..Unclassified..o__Bacteroidales.f__Prevotellaceae...Unclassified..o__Bacteroidales.f__Prevotellaceae.g__Prevotella...ASV_000776	0	1	1	0	1	0	1	0	0	0	267	0.340099	0.002	-0.102939	0.1377	0.309077	-0.0116175	0.0464549	-0.080316	0.0621467	-0.136959	-0.0941401	-0.129407
Bacteroidota..Bacteroidia..Bacteroidales..Prevotellaceae..Unclassified..o__Bacteroidales.f__Prevotellaceae...Unclassified..o__Bacteroidales.f__Prevotellaceae.g__Prevotella...ASV_000785	0	0	0	0	0	0	0	1	0	0	8	0.301969	0.011	-0.130263	-0.039464	-0.0816313	0.0647491	-0.147291	0.0318831	0.085911	0.301969	-0.0842844	-0.00157771
Bacteroidota..Bacteroidia..Bacteroidales..Prevotellaceae..Unclassified..o__Bacteroidales.f__Prevotellaceae...Unclassified..o__Bacteroidales.f__Prevotellaceae.g__Prevotella...ASV_000790	0	0	1	0	1	1	1	0	1	0	603	0.29474	0.014	-0.112661	-0.068094	0.156837	-0.131804	0.0823022	0.0485172	0.0176686	-0.019485	0.185909	-0.15919
Bacteroidota..Bacteroidia..Bacteroidales..Prevotellaceae..Unclassified..o__Bacteroidales.f__Prevotellaceae...Unclassified..o__Bacteroidales.f__Prevotellaceae.g__Prevotella...ASV_000822	0	1	0	0	0	1	1	0	0	0	110	0.267885	0.038	-0.074934	0.0933868	-0.00191124	-0.0759901	-0.0985373	0.103434	0.212381	-0.0602327	-0.11965	0.0220535
Bacteroidota..Bacteroidia..Bacteroidales..Prevotellaceae..Unclassified..o__Bacteroidales.f__Prevotellaceae...Unclassified..o__Bacteroidales.f__Prevotellaceae.g__Prevotella...ASV_000826	0	0	0	0	0	1	0	1	0	0	47	0.343644	0.002	-0.0346479	-0.111583	-0.0905886	-0.0909784	-0.044524	0.195308	0.056854	0.262884	-0.0330868	-0.109638
Bacteroidota..Bacteroidia..Bacteroidales..Prevotellaceae..Unclassified..o__Bacteroidales.f__Prevotellaceae...Unclassified..o__Bacteroidales.f__Prevotellaceae.g__Prevotella...ASV_000840	0	1	0	1	0	0	1	0	0	0	101	0.362981	0.001	-0.145733	0.192113	-0.0643145	0.238458	-0.132739	-0.0530214	0.123891	0.0187976	-0.0994683	-0.0779838
Bacteroidota..Bacteroidia..Bacteroidales..Prevotellaceae..Unclassified..o__Bacteroidales.f__Prevotellaceae...Unclassified..o__Bacteroidales.f__Prevotellaceae.g__Prevotella...ASV_000848	0	0	0	0	0	1	0	0	0	0	6	0.561174	0.001	-0.0251948	-0.068992	-0.068159	-0.0702821	-0.0583785	0.561174	-0.0672157	-0.0658235	-0.0702821	-0.066846
Bacteroidota..Bacteroidia..Bacteroidales..Prevotellaceae..Unclassified..o__Bacteroidales.f__Prevotellaceae...Unclassified..o__Bacteroidales.f__Prevotellaceae.g__Prevotella...ASV_000862	0	0	0	0	0	0	0	0	0	1	10	0.567929	0.001	-0.0750257	-0.0241173	-0.089429	-0.0701316	-0.0805005	-0.00469519	-0.0651347	-0.0620353	-0.0968597	0.567929
Bacteroidota..Bacteroidia..Bacteroidales..Prevotellaceae..Unclassified..o__Bacteroidales.f__Prevotellaceae...Unclassified..o__Bacteroidales.f__Prevotellaceae.g__Prevotella...ASV_000864	0	0	0	0	0	0	0	0	1	1	55	0.431956	0.001	-0.0466421	-0.110659	-0.0291285	-0.213777	0.072331	-0.0539606	-0.10335	-0.0907554	0.330407	0.245534
Bacteroidota..Bacteroidia..Bacteroidales..Prevotellaceae..Unclassified..o__Bacteroidales.f__Prevotellaceae...Unclassified..o__Bacteroidales.f__Prevotellaceae.g__Prevotella...ASV_000913	0	0	1	0	0	0	0	1	0	0	32	0.380705	0.005	-0.0713473	-0.0664212	0.351035	-0.0565711	-0.0393787	-0.047959	-0.0667955	0.156572	-0.0776252	-0.0815094
Bacteroidota..Bacteroidia..Bacteroidales..Prevotellaceae..Unclassified..o__Bacteroidales.f__Prevotellaceae...Unclassified..o__Bacteroidales.f__Prevotellaceae.g__Prevotella...ASV_000918	0	0	1	0	0	0	1	1	0	0	135	0.269189	0.034	-0.0244511	0.0115364	0.150185	-0.0322337	-0.065972	-0.123528	0.157784	0.103224	-0.0368543	-0.13969
Bacteroidota..Bacteroidia..Bacteroidales..Prevotellaceae..Unclassified..o__Bacteroidales.f__Prevotellaceae...Unclassified..o__Bacteroidales.f__Prevotellaceae.g__Prevotella...ASV_000963	0	0	0	0	1	1	1	0	0	1	373	0.266295	0.04	-0.0863277	-0.0608698	-0.123639	-0.0581613	0.0310159	0.127649	0.129261	-0.0494867	-0.0563726	0.146932
Bacteroidota..Bacteroidia..Bacteroidales..Prevotellaceae..Unclassified..o__Bacteroidales.f__Prevotellaceae...Unclassified..o__Bacteroidales.f__Prevotellaceae.g__Prevotella...ASV_001023	0	0	0	0	0	1	1	0	0	0	46	0.265803	0.04	-0.0430073	0.0488089	-0.0968469	0.0153234	-0.168917	0.191318	0.163086	-0.00408296	-0.0521834	-0.0534988
Bacteroidota..Bacteroidia..Bacteroidales..Prevotellaceae..Unclassified..o__Bacteroidales.f__Prevotellaceae...Unclassified..o__Bacteroidales.f__Prevotellaceae.g__Prevotella...ASV_001066	1	1	1	1	0	1	1	0	1	0	859	0.360094	0.004	0.128042	0.0731708	0.0727963	-0.00796055	-0.206006	0.0209714	0.209916	-0.146866	0.0531169	-0.19718
Bacteroidota..Bacteroidia..Bacteroidales..Prevotellaceae..Unclassified..o__Bacteroidales.f__Prevotellaceae...Unclassified..o__Bacteroidales.f__Prevotellaceae.g__Prevotella...ASV_001114	0	1	0	0	0	0	1	1	1	0	312	0.296893	0.011	-0.0984614	0.181577	-0.0969494	-0.0308216	-0.0984927	-0.0358334	0.0779609	0.0665736	0.158713	-0.124266
Bacteroidota..Bacteroidia..Bacteroidales..Prevotellaceae..Unclassified..o__Bacteroidales.f__Prevotellaceae...Unclassified..o__Bacteroidales.f__Prevotellaceae.g__Prevotella...ASV_001127	0	0	0	0	0	0	1	0	1	0	51	0.271644	0.031	-0.0198757	-0.00833693	-0.0321688	-0.0764933	-0.0773759	-0.041354	0.244135	0.0240088	0.118057	-0.130597
Bacteroidota..Bacteroidia..Bacteroidales..Prevotellaceae..Unclassified..o__Bacteroidales.f__Prevotellaceae...Unclassified..o__Bacteroidales.f__Prevotellaceae.g__Prevotella...ASV_001154	0	0	0	0	0	1	0	0	0	0	6	0.366182	0.003	-0.0666698	-0.0610538	-0.0500879	-0.0285593	-0.0666698	0.366182	0.0469597	-0.0067614	-0.0666698	-0.0666698
Bacteroidota..Bacteroidia..Bacteroidales..Prevotellaceae..Unclassified..o__Bacteroidales.f__Prevotellaceae...Unclassified..o__Bacteroidales.f__Prevotellaceae.g__Prevotella...ASV_001195	0	0	0	0	0	1	0	0	0	0	6	0.367512	0.004	-0.0418365	-0.0619565	-0.032728	-0.0401234	-0.0619565	0.367512	0.00894825	-0.0139466	-0.0619565	-0.0619565
Bacteroidota..Bacteroidia..Bacteroidales..Prevotellaceae..Unclassified..o__Bacteroidales.f__Prevotellaceae...Unclassified..o__Bacteroidales.f__Prevotellaceae.g__Prevotella...ASV_001395	1	0	0	0	0	0	1	0	0	0	16	0.306573	0.017	0.23786	-0.0374285	-0.0707633	-0.0377142	-0.0517121	-0.0303421	0.170904	-0.0506183	-0.0570166	-0.0731687
Bacteroidota..Bacteroidia..Bacteroidales..Prevotellaceae..Unclassified..o__Bacteroidales.f__Prevotellaceae...Unclassified..o__Bacteroidales.f__Prevotellaceae.g__Prevotellaceae.Ga6A1.group...ASV_000447	0	0	0	0	0	1	0	0	1	1	171	0.296664	0.013	-0.086955	-0.0329387	-0.0215073	-0.107608	-0.10079	0.0819228	-0.0503506	-0.0530123	0.153444	0.217795
Bacteroidota..Bacteroidia..Bacteroidales..Prevotellaceae..Unclassified..o__Bacteroidales.f__Prevotellaceae...Unclassified..o__Bacteroidales.f__Prevotellaceae.g__Prevotellaceae.Ga6A1.group...ASV_000588	0	0	1	0	0	0	0	0	0	0	3	0.435763	0.001	-0.0833743	-0.0431498	0.435763	-0.0511946	-0.0745984	-0.0505506	-0.0369279	0.0578981	-0.0602565	-0.093609
Bacteroidota..Bacteroidia..Bacteroidales..Prevotellaceae..Unclassified..o__Bacteroidales.f__Prevotellaceae...Unclassified..o__Bacteroidales.f__Prevotellaceae.g__Prevotellaceae.Ga6A1.group...ASV_000770	0	0	0	0	0	0	0	0	1	1	55	0.281288	0.031	-0.0854844	-0.082595	-0.0678411	-0.0787598	-0.0284377	0.0453257	-0.0432457	-0.0340126	0.275961	0.0990896
Bacteroidota..Bacteroidia..Bacteroidales..Prevotellaceae..Unclassified..o__Bacteroidales.f__Prevotellaceae...Unclassified..o__Bacteroidales.f__Prevotellaceae.g__Prevotellaceae.NK3B31.group...ASV_000049	0	1	0	1	0	1	1	0	0	1	559	0.258831	0.042	-0.160391	0.0167433	-0.11841	0.0466241	-0.0674397	0.0305547	0.16721	-0.0269872	-0.0581566	0.170252
Bacteroidota..Bacteroidia..Bacteroidales..Prevotellaceae..Unclassified..o__Bacteroidales.f__Prevotellaceae...Unclassified..o__Bacteroidales.f__Prevotellaceae.g__Prevotellaceae.NK3B31.group...ASV_000055	0	0	1	1	1	0	1	1	0	0	586	0.44999	0.001	-0.146104	-0.0259497	0.115306	0.343558	0.146014	-0.182003	0.0309638	0.114141	-0.119287	-0.276639
Bacteroidota..Bacteroidia..Bacteroidales..Prevotellaceae..Unclassified..o__Bacteroidales.f__Prevotellaceae...Unclassified..o__Bacteroidales.f__Prevotellaceae.g__Prevotellaceae.NK3B31.group...ASV_000217	0	0	0	0	0	0	0	1	1	1	175	0.367038	0.002	-0.132548	-0.0495927	-0.0551741	-0.0761739	0.0117721	-0.103645	-0.155298	0.192314	0.138387	0.229958
Bacteroidota..Bacteroidia..Bacteroidales..Prevotellaceae..Unclassified..o__Bacteroidales.f__Prevotellaceae...Unclassified..o__Bacteroidales.f__Prevotellaceae.g__Prevotellaceae.NK3B31.group...ASV_000246	1	0	0	1	0	1	0	0	0	0	72	0.356496	0.002	0.342178	-0.0518489	-0.140269	0.0807458	-0.103882	0.121633	-0.0761238	-0.0188242	-0.0628172	-0.0907912
Bacteroidota..Bacteroidia..Bacteroidales..Prevotellaceae..Unclassified..o__Bacteroidales.f__Prevotellaceae...Unclassified..o__Bacteroidales.f__Prevotellaceae.g__Prevotellaceae.NK3B31.group...ASV_000257	1	0	1	0	1	0	0	1	1	0	464	0.381124	0.001	0.328929	-0.160376	0.0526247	-0.080584	0.103424	-0.0673423	-0.156921	0.0328171	0.117411	-0.169982
Bacteroidota..Bacteroidia..Bacteroidales..Prevotellaceae..Unclassified..o__Bacteroidales.f__Prevotellaceae...Unclassified..o__Bacteroidales.f__Prevotellaceae.g__Prevotellaceae.NK3B31.group...ASV_000321	0	1	1	0	0	0	1	0	1	1	545	0.256382	0.049	-0.125271	0.0400311	0.178898	-0.104956	-0.141151	-0.0246025	0.0674145	-0.0313241	0.11069	0.0302702
Bacteroidota..Bacteroidia..Bacteroidales..Prevotellaceae..Unclassified..o__Bacteroidales.f__Prevotellaceae...Unclassified..o__Bacteroidales.f__Prevotellaceae.g__Prevotellaceae.NK3B31.group...ASV_000521	0	0	0	0	0	0	0	0	0	1	10	0.551878	0.001	-0.082318	-0.0717063	-0.0217945	-0.0802167	-0.0642932	-0.0764874	-0.0533948	-0.0227397	-0.0789271	0.551878
Bacteroidota..Bacteroidia..Bacteroidales..Prevotellaceae..Unclassified..o__Bacteroidales.f__Prevotellaceae...Unclassified..o__Bacteroidales.f__Prevotellaceae.g__Prevotellaceae.NK3B31.group...ASV_000523	0	0	0	0	0	0	1	0	0	0	7	0.693283	0.001	-0.120703	-0.0594438	0.0874621	0.012072	-0.145406	-0.100314	0.693283	-0.0489227	-0.159219	-0.158809
Bacteroidota..Bacteroidia..Bacteroidales..Prevotellaceae..Unclassified..o__Bacteroidales.f__Prevotellaceae...Unclassified..o__Bacteroidales.f__Prevotellaceae.g__Prevotellaceae.NK3B31.group...ASV_000575	0	0	0	0	0	0	0	0	0	1	10	0.619462	0.001	-0.090536	-0.083003	-0.0677615	-0.0713346	-0.0878029	-0.0694466	-0.0906711	0.0243888	-0.0832953	0.619462
Bacteroidota..Bacteroidia..Bacteroidales..Prevotellaceae..Unclassified..o__Bacteroidales.f__Prevotellaceae...Unclassified..o__Bacteroidales.f__Prevotellaceae.g__Prevotellaceae.NK3B31.group...ASV_000595	0	0	1	0	0	0	1	0	0	0	31	0.299722	0.018	0.0251887	-0.0737219	0.198163	-0.0853364	-0.128438	-0.12336	0.201466	-0.0548993	0.0114358	0.0295017
Bacteroidota..Bacteroidia..Bacteroidales..Prevotellaceae..Unclassified..o__Bacteroidales.f__Prevotellaceae...Unclassified..o__Bacteroidales.f__Prevotellaceae.g__Prevotellaceae.NK3B31.group...ASV_000622	0	0	1	0	0	0	0	0	0	0	3	0.502884	0.001	-0.106431	-0.0766628	0.502884	-0.114579	0.0374641	-0.123572	0.154992	-0.0353991	-0.12373	-0.114966
Bacteroidota..Bacteroidia..Bacteroidales..Prevotellaceae..Unclassified..o__Bacteroidales.f__Prevotellaceae...Unclassified..o__Bacteroidales.f__Prevotellaceae.g__Prevotellaceae.NK3B31.group...ASV_000644	0	0	0	0	0	0	0	0	0	1	10	0.636048	0.001	-0.0821593	-0.086551	-0.0715579	-0.0707752	-0.0883801	-0.0793205	-0.0869835	0.00318111	-0.0735019	0.636048
Bacteroidota..Bacteroidia..Bacteroidales..Prevotellaceae..Unclassified..o__Bacteroidales.f__Prevotellaceae...Unclassified..o__Bacteroidales.f__Prevotellaceae.g__Prevotellaceae.NK3B31.group...ASV_000664	0	1	0	0	0	1	0	0	0	0	23	0.499106	0.001	-0.0944972	0.262258	0.0908946	-0.136359	0.00608618	0.403218	-0.0984097	-0.118049	-0.159819	-0.155321
Bacteroidota..Bacteroidia..Bacteroidales..Prevotellaceae..Unclassified..o__Bacteroidales.f__Prevotellaceae...Unclassified..o__Bacteroidales.f__Prevotellaceae.g__Prevotellaceae.NK3B31.group...ASV_000837	1	0	0	0	0	0	1	0	0	0	16	0.289852	0.018	0.256369	0.0379712	-0.111095	-0.0823437	0.0246638	-0.130841	0.1301	-0.0564552	-0.0259075	-0.0424611
Bacteroidota..Bacteroidia..Bacteroidales..Prevotellaceae..Unclassified..o__Bacteroidales.f__Prevotellaceae...Unclassified..o__Bacteroidales.f__Prevotellaceae.g__Prevotellaceae.NK3B31.group...ASV_000854	0	1	1	0	1	1	0	0	0	1	530	0.273832	0.034	-0.0559507	0.0686924	0.173	-0.125069	0.0477464	0.0231315	-0.131173	-0.0367784	-0.107415	0.143815
Bacteroidota..Bacteroidia..Bacteroidales..Prevotellaceae..Unclassified..o__Bacteroidales.f__Prevotellaceae...Unclassified..o__Bacteroidales.f__Prevotellaceae.g__Prevotellaceae.NK3B31.group...ASV_000922	1	0	0	0	0	0	0	0	0	1	19	0.444787	0.001	0.38365	-0.0745998	-0.103656	-0.107142	-0.10618	-0.0967265	-0.0875411	0.0170499	-0.0342541	0.2094
Bacteroidota..Bacteroidia..Bacteroidales..Prevotellaceae..Unclassified..o__Bacteroidales.f__Prevotellaceae...Unclassified..o__Bacteroidales.f__Prevotellaceae.g__Prevotellaceae.NK3B31.group...ASV_001020	0	0	0	0	1	1	0	0	0	0	41	0.306724	0.008	-0.0534798	0.0342109	-0.0384629	-0.0355609	0.224673	0.184292	-0.0722732	-0.0865993	-0.0508858	-0.105914
Bacteroidota..Bacteroidia..Bacteroidales..Prevotellaceae..Unclassified..o__Bacteroidales.f__Prevotellaceae...Unclassified..o__Bacteroidales.f__Prevotellaceae.g__Prevotellaceae.NK3B31.group...ASV_001041	0	1	0	0	1	0	1	0	0	0	106	0.385883	0.002	-0.120039	0.247198	0.0354821	-0.0943719	0.10158	-0.118463	0.240668	-0.0917539	-0.120039	-0.080261
Bacteroidota..Bacteroidia..Bacteroidales..Prevotellaceae..Unclassified..o__Bacteroidales.f__Prevotellaceae...Unclassified..o__Bacteroidales.f__Prevotellaceae.g__Prevotellaceae.NK3B31.group...ASV_001111	1	0	0	0	0	1	1	0	0	0	82	0.335306	0.003	0.22676	-0.0115067	-0.103231	-0.0764061	-0.079736	0.123823	0.161606	-0.105999	-0.0324107	-0.102899
Bacteroidota..Bacteroidia..Bacteroidales..Prevotellaceae..Unclassified..o__Bacteroidales.f__Prevotellaceae...Unclassified..o__Bacteroidales.f__Prevotellaceae.g__Prevotellaceae.UCG.001...ASV_000153	0	0	0	0	1	1	0	1	1	0	374	0.355668	0.005	-0.116353	-0.0653977	-0.142564	-0.0553317	0.147479	0.0968829	-0.130974	0.131494	0.204947	-0.0701828
Bacteroidota..Bacteroidia..Bacteroidales..Prevotellaceae..Unclassified..o__Bacteroidales.f__Prevotellaceae...Unclassified..o__Bacteroidales.f__Prevotellaceae.g__Prevotellaceae.UCG.001...ASV_000260	0	0	1	1	1	0	0	1	0	1	590	0.402391	0.001	-0.157534	-0.154788	0.0825951	0.046121	0.273482	-0.14814	-0.0909514	0.226664	-0.119238	0.0417902
Bacteroidota..Bacteroidia..Bacteroidales..Prevotellaceae..Unclassified..o__Bacteroidales.f__Prevotellaceae...Unclassified..o__Bacteroidales.f__Prevotellaceae.g__Prevotellaceae.UCG.001...ASV_000272	1	0	0	0	1	0	0	0	0	1	81	0.336097	0.003	0.142806	-0.116789	0.0111513	-0.126351	0.103772	-0.0889315	-0.0382439	0.0153967	-0.169629	0.266819
Bacteroidota..Bacteroidia..Bacteroidales..Prevotellaceae..Unclassified..o__Bacteroidales.f__Prevotellaceae...Unclassified..o__Bacteroidales.f__Prevotellaceae.g__Prevotellaceae.UCG.001...ASV_000280	0	0	0	0	1	0	1	1	0	1	378	0.30383	0.014	-0.0741045	-0.00648897	-0.0606712	-0.0860277	0.130071	-0.091055	0.086896	0.0610656	-0.177804	0.218119
Bacteroidota..Bacteroidia..Bacteroidales..Prevotellaceae..Unclassified..o__Bacteroidales.f__Prevotellaceae...Unclassified..o__Bacteroidales.f__Prevotellaceae.g__Prevotellaceae.UCG.001...ASV_000358	0	0	0	1	1	1	1	1	1	0	841	0.287444	0.022	-0.190842	-0.0996565	-0.0959609	0.0939994	0.0991907	0.0177723	0.0537844	0.036	0.168647	-0.0829341
Bacteroidota..Bacteroidia..Bacteroidales..Prevotellaceae..Unclassified..o__Bacteroidales.f__Prevotellaceae...Unclassified..o__Bacteroidales.f__Prevotellaceae.g__Prevotellaceae.UCG.001...ASV_000379	0	0	0	0	1	1	0	0	1	0	158	0.363114	0.001	-0.0848573	-0.169327	-0.0971117	0.00193635	0.314719	0.0774471	0.00366765	-0.0669589	0.1625	-0.142016
Bacteroidota..Bacteroidia..Bacteroidales..Prevotellaceae..Unclassified..o__Bacteroidales.f__Prevotellaceae...Unclassified..o__Bacteroidales.f__Prevotellaceae.g__Prevotellaceae.UCG.001...ASV_000401	0	0	1	1	1	0	0	1	0	0	318	0.289245	0.021	-0.141036	-0.0195355	0.134728	0.107964	0.126151	-0.0698188	-0.110384	0.103494	-0.0415248	-0.0900365
Bacteroidota..Bacteroidia..Bacteroidales..Prevotellaceae..Unclassified..o__Bacteroidales.f__Prevotellaceae...Unclassified..o__Bacteroidales.f__Prevotellaceae.g__Prevotellaceae.UCG.001...ASV_000413	0	0	0	0	1	0	0	0	0	0	5	0.348483	0.007	-0.161667	-0.0609817	-0.0555315	-0.0027888	0.348483	0.0894684	-0.0844411	0.0727274	-0.0224254	-0.122844
Bacteroidota..Bacteroidia..Bacteroidales..Prevotellaceae..Unclassified..o__Bacteroidales.f__Prevotellaceae...Unclassified..o__Bacteroidales.f__Prevotellaceae.g__Prevotellaceae.UCG.001...ASV_000618	0	0	1	0	0	0	0	0	0	0	3	0.573571	0.001	-0.0893013	-0.113244	0.573571	0.00238355	-0.104322	-0.108649	-0.113862	0.166903	-0.106812	-0.106669
Bacteroidota..Bacteroidia..Bacteroidales..Prevotellaceae..Unclassified..o__Bacteroidales.f__Prevotellaceae...Unclassified..o__Bacteroidales.f__Prevotellaceae.g__Prevotellaceae.UCG.001...ASV_000628	1	0	0	0	0	1	0	0	0	1	85	0.281223	0.023	0.169788	-0.0699626	-0.123027	-0.0489203	-0.028472	0.0604913	-0.0677958	-0.0891584	-0.0022388	0.199296
Bacteroidota..Bacteroidia..Bacteroidales..Prevotellaceae..Unclassified..o__Bacteroidales.f__Prevotellaceae...Unclassified..o__Bacteroidales.f__Prevotellaceae.g__Prevotellaceae.UCG.001...ASV_000666	0	0	0	0	0	1	1	0	0	0	46	0.320339	0.015	-0.0849864	-0.0574434	-0.0398765	0.0215133	-0.0949027	0.143641	0.283478	-0.0146183	-0.051205	-0.1056
Bacteroidota..Bacteroidia..Bacteroidales..Prevotellaceae..Unclassified..o__Bacteroidales.f__Prevotellaceae...Unclassified..o__Bacteroidales.f__Prevotellaceae.g__Prevotellaceae.UCG.001...ASV_000703	1	0	0	1	0	1	0	0	0	1	233	0.267752	0.04	0.116722	-0.0354191	-0.0980025	0.164805	-0.0080741	0.0893939	-0.0796321	-0.0905593	-0.12555	0.0663164
Bacteroidota..Bacteroidia..Bacteroidales..Prevotellaceae..Unclassified..o__Bacteroidales.f__Prevotellaceae...Unclassified..o__Bacteroidales.f__Prevotellaceae.g__Prevotellaceae.UCG.001...ASV_000767	0	0	1	0	0	0	0	1	0	0	32	0.625427	0.001	-0.0511625	-0.128065	0.476945	-0.0664737	-0.131169	-0.107072	-0.115461	0.356958	-0.125087	-0.109414
Bacteroidota..Bacteroidia..Bacteroidales..Prevotellaceae..Unclassified..o__Bacteroidales.f__Prevotellaceae...Unclassified..o__Bacteroidales.f__Prevotellaceae.g__Prevotellaceae.UCG.001...ASV_000769	1	0	0	1	0	1	0	0	0	0	72	0.281274	0.032	0.125659	-0.0372133	-0.11205	0.198273	-0.0412287	0.105721	-0.0537673	-0.102592	-0.085629	0.00282774
Bacteroidota..Bacteroidia..Bacteroidales..Prevotellaceae..Unclassified..o__Bacteroidales.f__Prevotellaceae...Unclassified..o__Bacteroidales.f__Prevotellaceae.g__Prevotellaceae.UCG.001...ASV_000788	1	0	0	0	0	0	0	0	0	0	1	0.307765	0.013	0.307765	-0.0429532	-0.1037	0.0147352	-0.0844818	0.00914185	-0.00799756	0.0523154	-0.0689203	-0.0759046
Bacteroidota..Bacteroidia..Bacteroidales..Prevotellaceae..Unclassified..o__Bacteroidales.f__Prevotellaceae...Unclassified..o__Bacteroidales.f__Prevotellaceae.g__Prevotellaceae.UCG.001...ASV_000821	0	0	0	1	0	0	0	0	1	0	39	0.284811	0.027	-0.0313269	-0.0772743	-0.0790557	0.19963	0.00198882	-0.0390885	-0.0799179	-0.0797009	0.180118	0.00462763
Bacteroidota..Bacteroidia..Bacteroidales..Prevotellaceae..Unclassified..o__Bacteroidales.f__Prevotellaceae...Unclassified..o__Bacteroidales.f__Prevotellaceae.g__Prevotellaceae.UCG.001...ASV_001016	0	1	0	0	0	1	0	1	1	1	580	0.373343	0.002	-0.133179	0.0818419	-0.138886	-0.12508	-0.0941812	0.188912	-0.130912	0.054157	0.136321	0.161006
Bacteroidota..Bacteroidia..Bacteroidales..Prevotellaceae..Unclassified..o__Bacteroidales.f__Prevotellaceae...Unclassified..o__Bacteroidales.f__Prevotellaceae.g__Prevotellaceae.UCG.001...ASV_001135	0	0	0	1	0	0	0	0	0	0	4	0.28091	0.047	-0.053307	-0.0347265	-0.053307	0.28091	-0.053307	-0.053307	-0.053307	-0.053307	0.0740646	-0.000406629
Bacteroidota..Bacteroidia..Bacteroidales..Prevotellaceae..Unclassified..o__Bacteroidales.f__Prevotellaceae...Unclassified..o__Bacteroidales.f__Prevotellaceae.g__Prevotellaceae.UCG.001...ASV_001144	0	0	0	0	0	0	1	0	0	0	7	0.304653	0.011	0.0510803	0.0894261	-0.124656	-0.0166847	-0.0582197	-0.179208	0.304653	0.0102097	-0.0606739	-0.0159267
Bacteroidota..Bacteroidia..Bacteroidales..Prevotellaceae..Unclassified..o__Bacteroidales.f__Prevotellaceae...Unclassified..o__Bacteroidales.f__Prevotellaceae.g__Prevotellaceae.UCG.003...ASV_000078	0	0	0	0	0	0	0	0	0	1	10	0.395008	0.001	0.128909	-0.0186578	-0.152218	-0.08558	0.0624926	-0.126321	-0.0337887	-0.0898701	-0.079975	0.395008
Bacteroidota..Bacteroidia..Bacteroidales..Prevotellaceae..Unclassified..o__Bacteroidales.f__Prevotellaceae...Unclassified..o__Bacteroidales.f__Prevotellaceae.g__Prevotellaceae.UCG.003...ASV_000267	0	0	1	0	0	1	0	0	0	0	30	0.391348	0.003	-0.086273	-0.134277	0.229163	-0.0938821	-0.0479723	0.292634	0.0114359	-0.0395659	-0.0181706	-0.113093
Bacteroidota..Bacteroidia..Bacteroidales..Rikenellaceae..Rikenellaceae.RC9.gut.group..Unclassified..o__Bacteroidales.f__Rikenellaceae.g__Rikenellaceae.RC9.gut.group...ASV_000195	0	0	1	0	1	0	0	1	0	0	128	0.425448	0.001	-0.11812	-0.0340593	0.0954858	-0.293008	0.297499	-0.113571	-0.0030868	0.256897	-0.0539655	-0.0340709
Bacteroidota..Bacteroidia..Bacteroidales..Rikenellaceae..Rikenellaceae.RC9.gut.group..Unclassified..o__Bacteroidales.f__Rikenellaceae.g__Rikenellaceae.RC9.gut.group...ASV_000291	0	0	0	0	0	0	0	0	0	1	10	0.48224	0.001	-0.0279468	-0.0997522	0.0745502	0.100941	-0.138242	-0.153928	-0.113292	-0.0960208	-0.0285506	0.48224
Bacteroidota..Bacteroidia..Bacteroidales..Rikenellaceae..Rikenellaceae.RC9.gut.group..Unclassified..o__Bacteroidales.f__Rikenellaceae.g__Rikenellaceae.RC9.gut.group...ASV_000665	0	0	0	0	0	1	0	0	0	1	49	0.438238	0.001	-0.135074	0.0483183	-0.114005	0.0249818	-0.0627238	0.310881	-0.0410661	-0.125827	-0.178922	0.273436
Bacteroidota..Bacteroidia..Bacteroidales..Rikenellaceae..Rikenellaceae.RC9.gut.group..Unclassified..o__Bacteroidales.f__Rikenellaceae.g__Rikenellaceae.RC9.gut.group...ASV_004288	0	1	0	0	1	0	1	1	1	0	573	0.273024	0.023	-0.0773766	0.0151911	-0.0504337	-0.102247	0.0487266	-0.18304	0.124127	0.0989113	0.168084	-0.0419426
Bacteroidota..Bacteroidia..Bacteroidales..Rikenellaceae..Rikenellaceae.RC9.gut.group..Unclassified..o__Bacteroidales.f__Rikenellaceae.g__Rikenellaceae.RC9.gut.group...ASV_005249	0	1	0	1	1	0	1	1	1	0	805	0.380645	0.001	-0.097049	0.106056	-0.174429	0.0122535	0.0799817	-0.175092	0.102399	0.142585	0.178315	-0.175021
Bacteroidota..Bacteroidia..Bacteroidales..Rikenellaceae..Rikenellaceae.RC9.gut.group..Unclassified..o__Bacteroidales.f__Rikenellaceae.g__Rikenellaceae.RC9.gut.group...ASV_005830	0	0	1	0	1	0	0	1	1	1	611	0.43748	0.001	-0.0871232	-0.134441	0.121398	-0.18378	0.234061	-0.171367	-0.152422	0.0637493	0.0254476	0.284478
Bacteroidota..Bacteroidia..Bacteroidales..Rikenellaceae..Unclassified..o__Bacteroidales.f__Rikenellaceae...Unclassified..o__Bacteroidales.f__Rikenellaceae.g__Rikenellaceae.RC9.gut.group...ASV_000006	0	0	1	0	0	0	0	0	0	1	34	0.383396	0.001	0.0671046	-0.133228	0.164237	-0.0687012	-0.16725	-0.0647407	-0.105016	0.0204538	-0.0598166	0.346957
Bacteroidota..Bacteroidia..Bacteroidales..Rikenellaceae..Unclassified..o__Bacteroidales.f__Rikenellaceae...Unclassified..o__Bacteroidales.f__Rikenellaceae.g__Rikenellaceae.RC9.gut.group...ASV_000014	0	0	0	0	1	0	0	0	0	1	45	0.324778	0.003	-0.0305732	-0.0676006	-0.0599897	-0.0465533	0.286368	0.017259	0.0537045	-0.15823	-0.141054	0.14667
Bacteroidota..Bacteroidia..Bacteroidales..Rikenellaceae..Unclassified..o__Bacteroidales.f__Rikenellaceae...Unclassified..o__Bacteroidales.f__Rikenellaceae.g__Rikenellaceae.RC9.gut.group...ASV_000028	1	0	0	0	1	1	0	0	0	0	77	0.263376	0.046	0.137424	-0.0441897	-0.138909	-0.0234986	0.15359	0.111299	-0.050702	-0.0695885	-0.00553626	-0.0698892
Bacteroidota..Bacteroidia..Bacteroidales..Rikenellaceae..Unclassified..o__Bacteroidales.f__Rikenellaceae...Unclassified..o__Bacteroidales.f__Rikenellaceae.g__Rikenellaceae.RC9.gut.group...ASV_000052	1	0	0	0	0	0	0	0	0	0	1	0.387051	0.001	0.387051	-0.179821	0.0439012	0.00902593	0.0459764	-0.0971283	-0.0353058	-0.0363343	-0.0229109	-0.114454
Bacteroidota..Bacteroidia..Bacteroidales..Rikenellaceae..Unclassified..o__Bacteroidales.f__Rikenellaceae...Unclassified..o__Bacteroidales.f__Rikenellaceae.g__Rikenellaceae.RC9.gut.group...ASV_000057	1	0	1	1	1	0	1	0	0	0	443	0.315184	0.006	0.150723	-0.130158	0.127172	0.0678885	0.121902	-0.0288621	0.0576219	-0.131697	-0.134199	-0.100391
Bacteroidota..Bacteroidia..Bacteroidales..Rikenellaceae..Unclassified..o__Bacteroidales.f__Rikenellaceae...Unclassified..o__Bacteroidales.f__Rikenellaceae.g__Rikenellaceae.RC9.gut.group...ASV_000071	1	0	0	1	0	1	0	0	0	0	72	0.299887	0.014	0.241413	-0.0259448	-0.0661632	0.0743488	-0.0386168	0.142323	-0.0832729	-0.0279786	-0.0619193	-0.154189
Bacteroidota..Bacteroidia..Bacteroidales..Rikenellaceae..Unclassified..o__Bacteroidales.f__Rikenellaceae...Unclassified..o__Bacteroidales.f__Rikenellaceae.g__Rikenellaceae.RC9.gut.group...ASV_000098	0	0	0	0	0	1	0	1	0	0	47	0.308864	0.008	0.0116527	0.00386117	-0.0755972	0.0296484	-0.137647	0.193629	-0.0723752	0.21819	-0.163286	-0.00807574
Bacteroidota..Bacteroidia..Bacteroidales..Rikenellaceae..Unclassified..o__Bacteroidales.f__Rikenellaceae...Unclassified..o__Bacteroidales.f__Rikenellaceae.g__Rikenellaceae.RC9.gut.group...ASV_000137	1	0	1	0	0	0	0	1	0	1	223	0.385009	0.002	0.12668	-0.196407	0.118038	-0.174376	-0.0202506	-0.0890909	-0.161116	0.0915538	0.0125231	0.292445
Bacteroidota..Bacteroidia..Bacteroidales..Rikenellaceae..Unclassified..o__Bacteroidales.f__Rikenellaceae...Unclassified..o__Bacteroidales.f__Rikenellaceae.g__Rikenellaceae.RC9.gut.group...ASV_000251	0	0	1	0	0	0	0	0	0	0	3	0.403117	0.001	-0.125713	-0.104094	0.403117	-0.0286443	0.111546	-0.0875235	-0.136767	0.00823168	-0.0149034	-0.0252499
Bacteroidota..Bacteroidia..Bacteroidales..Rikenellaceae..Unclassified..o__Bacteroidales.f__Rikenellaceae...Unclassified..o__Bacteroidales.f__Rikenellaceae.g__Rikenellaceae.RC9.gut.group...ASV_000306	0	0	0	0	1	0	0	0	0	1	45	0.548347	0.001	-0.0226211	-0.10557	-0.113839	-0.0812928	0.308356	-0.0580926	-0.0797604	-0.0864728	-0.183481	0.422773
Bacteroidota..Bacteroidia..Bacteroidales..Rikenellaceae..Unclassified..o__Bacteroidales.f__Rikenellaceae...Unclassified..o__Bacteroidales.f__Rikenellaceae.g__Rikenellaceae.RC9.gut.group...ASV_000391	1	0	0	0	0	0	0	1	0	0	17	0.489792	0.001	0.478427	-0.0476721	-0.159025	-0.0557074	-0.114464	-0.086357	-0.126361	0.174629	0.0341556	-0.0976256
Bacteroidota..Bacteroidia..Bacteroidales..Rikenellaceae..Unclassified..o__Bacteroidales.f__Rikenellaceae...Unclassified..o__Bacteroidales.f__Rikenellaceae.g__Rikenellaceae.RC9.gut.group...ASV_000409	1	0	0	0	0	0	0	0	1	0	18	0.545778	0.001	0.532688	-0.120919	-0.0518735	-0.0783969	-0.095007	-0.11074	-0.0957088	-0.0543636	0.195016	-0.120695
Bacteroidota..Bacteroidia..Bacteroidales..Rikenellaceae..Unclassified..o__Bacteroidales.f__Rikenellaceae...Unclassified..o__Bacteroidales.f__Rikenellaceae.g__Rikenellaceae.RC9.gut.group...ASV_000654	1	0	0	0	1	1	0	1	0	1	501	0.414783	0.001	0.131743	-0.11691	-0.0667714	-0.258528	0.224683	0.0550474	-0.205721	0.074748	-0.0433754	0.205084
Bacteroidota..Bacteroidia..Bacteroidales..Rikenellaceae..Unclassified..o__Bacteroidales.f__Rikenellaceae...Unclassified..o__Bacteroidales.f__Rikenellaceae.g__Rikenellaceae.RC9.gut.group...ASV_000669	0	1	0	1	1	0	1	0	0	0	282	0.295918	0.011	-0.118799	0.106799	-0.154109	0.191849	0.0992346	-0.115985	0.0853497	-0.0766226	-0.00802664	-0.00968964
Bacteroidota..Bacteroidia..Bacteroidales..Rikenellaceae..Unclassified..o__Bacteroidales.f__Rikenellaceae...Unclassified..o__Bacteroidales.f__Rikenellaceae.g__Rikenellaceae.RC9.gut.group...ASV_003126	0	0	1	0	1	0	0	0	0	1	130	0.291908	0.007	-0.01291	-0.11542	0.116006	-0.0815747	0.0678476	-0.0995158	-0.0743395	-0.00833958	-0.0537963	0.262043
Bacteroidota..Bacteroidia..Bacteroidales..Rikenellaceae..Unclassified..o__Bacteroidales.f__Rikenellaceae...Unclassified..o__Bacteroidales.f__Rikenellaceae.g__Rikenellaceae.RC9.gut.group...ASV_003743	0	0	1	0	0	0	0	0	0	1	34	0.282553	0.014	0.0170551	-0.133481	0.113961	-0.0895593	0.0218735	-0.103927	-0.0918687	0.0483808	-0.0452103	0.262776
Bacteroidota..Bacteroidia..Bacteroidales..Rikenellaceae..Unclassified..o__Bacteroidales.f__Rikenellaceae...Unclassified..o__Bacteroidales.f__Rikenellaceae.g__Rikenellaceae.RC9.gut.group...ASV_003917	1	0	0	0	1	0	0	0	0	1	81	0.313444	0.005	0.195694	-0.171653	-0.0502688	-0.0386883	0.12128	-0.00385033	-0.0651233	-0.0499861	-0.0992239	0.16182
Bacteroidota..Bacteroidia..Bacteroidales..Rikenellaceae..Unclassified..o__Bacteroidales.f__Rikenellaceae...Unclassified..o__Bacteroidales.f__Rikenellaceae.g__Rikenellaceae.RC9.gut.group...ASV_005104	0	0	1	0	0	0	0	0	0	1	34	0.292818	0.013	-0.00799983	-0.117865	0.129676	-0.0960229	0.0465858	-0.100804	-0.0555987	0.000522099	-0.0592417	0.260748
Bacteroidota..Bacteroidia..Bacteroidales..Tannerellaceae..Parabacteroides..Unclassified..o__Bacteroidales.f__Tannerellaceae.g__Parabacteroides...ASV_000377	1	0	0	0	1	0	0	0	0	1	81	0.435199	0.001	0.127938	-0.116106	-0.0213191	-0.122106	0.316431	-0.226948	-0.110529	0.018149	-0.085919	0.220409
Bacteroidota..Bacteroidia..Bacteroidales..Tannerellaceae..Parabacteroides..Unclassified..o__Bacteroidales.f__Tannerellaceae.g__Parabacteroides...ASV_000384	0	0	0	0	0	0	0	1	0	1	54	0.447104	0.001	-0.120762	-0.101668	0.0225817	-0.156439	0.0704931	-0.0583653	-0.135361	0.28834	-0.11662	0.307799
Bacteroidota..Bacteroidia..Bacteroidales..Tannerellaceae..Parabacteroides..Unclassified..o__Bacteroidales.f__Tannerellaceae.g__Parabacteroides...ASV_000518	1	0	0	1	0	1	0	0	1	1	492	0.273473	0.03	0.220585	-0.131093	-0.0613542	0.0574929	-0.188343	0.0572027	-0.0622718	-0.0127261	0.0640903	0.0564177
Bacteroidota..Bacteroidia..Bacteroidales..Tannerellaceae..Parabacteroides..Unclassified..o__Bacteroidales.f__Tannerellaceae.g__Parabacteroides...ASV_000707	1	1	0	1	1	1	1	0	1	0	884	0.304947	0.011	0.132491	0.0218194	-0.132463	0.06289	0.0563957	0.034156	0.121963	-0.0654463	0.0360981	-0.267904
Bacteroidota..Bacteroidia..Bacteroidales..Tannerellaceae..Unclassified..o__Bacteroidales.f__Tannerellaceae...Unclassified..o__Bacteroidales.f__Tannerellaceae.g__Parabacteroides...ASV_000378	0	1	0	1	0	0	1	1	0	0	290	0.346277	0.003	-0.0936517	0.0609314	-0.0210027	0.267205	-0.195865	-0.0380538	0.128299	0.109032	-0.0481423	-0.168752
Bacteroidota..Bacteroidia..Bacteroidales..Tannerellaceae..Unclassified..o__Bacteroidales.f__Tannerellaceae...Unclassified..o__Bacteroidales.f__Tannerellaceae.g__Parabacteroides...ASV_000465	0	0	0	0	1	1	0	1	0	1	375	0.270697	0.03	-0.159441	-0.0330023	-0.0206333	-0.0132896	0.168754	0.100441	-0.126893	0.124318	-0.0887872	0.0485327
Bacteroidota..Bacteroidia..Bacteroidales..Tannerellaceae..Unclassified..o__Bacteroidales.f__Tannerellaceae...Unclassified..o__Bacteroidales.f__Tannerellaceae.g__Parabacteroides...ASV_000533	0	0	0	0	1	0	0	1	1	0	163	0.432752	0.001	-0.0870626	-0.0786588	-0.0406057	-0.130625	0.216496	-0.14068	-0.162092	0.086922	0.357621	-0.0213144
Bacteroidota..Bacteroidia..Bacteroidales..Tannerellaceae..Unclassified..o__Bacteroidales.f__Tannerellaceae...Unclassified..o__Bacteroidales.f__Tannerellaceae.g__Parabacteroides...ASV_000534	0	1	0	0	0	0	1	0	0	0	24	0.406759	0.001	-0.160069	0.286606	-0.126268	0.053673	-0.025993	0.0540229	0.255739	-0.167352	-0.000806045	-0.169553
Bacteroidota..Bacteroidia..Bacteroidales..Tannerellaceae..Unclassified..o__Bacteroidales.f__Tannerellaceae...Unclassified..o__Bacteroidales.f__Tannerellaceae.g__Parabacteroides...ASV_000558	1	0	1	1	1	0	0	1	1	1	913	0.269071	0.038	0.0524065	-0.138925	-0.00907057	0.0472944	0.0565562	-0.129317	-0.142771	0.128627	0.0145404	0.120658
Bacteroidota..Bacteroidia..Bacteroidales..Tannerellaceae..Unclassified..o__Bacteroidales.f__Tannerellaceae...Unclassified..o__Bacteroidales.f__Tannerellaceae.g__Parabacteroides...ASV_000580	0	0	1	1	0	0	0	1	0	1	329	0.361909	0.001	-0.0409579	-0.105306	0.191992	0.0541586	-0.168474	-0.0220134	-0.0519073	0.234325	-0.202336	0.11052
Bacteroidota..Bacteroidia..Bacteroidales..Tannerellaceae..Unclassified..o__Bacteroidales.f__Tannerellaceae...Unclassified..o__Bacteroidales.f__Tannerellaceae.g__Parabacteroides...ASV_000590	0	0	1	0	1	0	0	1	0	1	339	0.416445	0.001	-0.0944687	-0.120702	0.147076	-0.154592	0.160855	-0.106574	-0.12757	0.140368	-0.0761455	0.231753
Bacteroidota..Bacteroidia..Bacteroidales..Tannerellaceae..Unclassified..o__Bacteroidales.f__Tannerellaceae...Unclassified..o__Bacteroidales.f__Tannerellaceae.g__Parabacteroides...ASV_000609	0	0	0	1	0	0	1	0	0	0	37	0.294399	0.015	-0.120447	-0.0752552	-0.135055	0.261456	0.00186336	0.0570668	0.131075	-0.135891	0.0231376	-0.00795043
Bacteroidota..Bacteroidia..Bacteroidales..Tannerellaceae..Unclassified..o__Bacteroidales.f__Tannerellaceae...Unclassified..o__Bacteroidales.f__Tannerellaceae.g__Parabacteroides...ASV_000610	1	0	1	0	0	0	0	0	1	0	69	0.429832	0.001	0.166092	-0.0412838	0.15706	-0.163881	0.00804832	-0.159378	-0.165699	-0.0540547	0.333427	-0.0803306
Bacteroidota..Bacteroidia..Bacteroidales..Tannerellaceae..Unclassified..o__Bacteroidales.f__Tannerellaceae...Unclassified..o__Bacteroidales.f__Tannerellaceae.g__Parabacteroides...ASV_000634	0	1	1	0	1	0	0	0	0	1	270	0.300245	0.023	-0.138923	0.207415	0.0448881	-0.112308	0.109365	-0.097809	-0.0605983	-0.00982874	-0.0708308	0.12863
Bacteroidota..Bacteroidia..Bacteroidales..Tannerellaceae..Unclassified..o__Bacteroidales.f__Tannerellaceae...Unclassified..o__Bacteroidales.f__Tannerellaceae.g__Parabacteroides...ASV_000641	1	1	1	1	1	0	0	0	1	0	641	0.306803	0.007	0.102665	0.0493004	0.0603682	0.118381	0.109117	-0.138324	-0.0587632	-0.0607583	0.0611761	-0.243162
Bacteroidota..Bacteroidia..Bacteroidales..Tannerellaceae..Unclassified..o__Bacteroidales.f__Tannerellaceae...Unclassified..o__Bacteroidales.f__Tannerellaceae.g__Parabacteroides...ASV_000661	1	0	0	0	1	1	0	0	1	0	242	0.291664	0.013	0.194524	-0.0859499	-0.0144644	-0.0102351	0.0923345	0.131334	-0.122847	-0.105697	0.0580928	-0.137092
Bacteroidota..Bacteroidia..Bacteroidales..Tannerellaceae..Unclassified..o__Bacteroidales.f__Tannerellaceae...Unclassified..o__Bacteroidales.f__Tannerellaceae.g__Parabacteroides...ASV_000701	0	0	1	0	0	0	0	1	0	1	139	0.374567	0.002	-0.136397	-0.0760784	0.147517	-0.107227	0.0355601	-0.0877532	-0.140428	0.174347	-0.0598374	0.250296
Bacteroidota..Bacteroidia..Bacteroidales..Tannerellaceae..Unclassified..o__Bacteroidales.f__Tannerellaceae...Unclassified..o__Bacteroidales.f__Tannerellaceae.g__Parabacteroides...ASV_000727	0	0	1	0	0	1	0	0	0	1	134	0.390121	0.001	-0.121521	-0.0570012	0.21606	-0.127175	-0.0801138	0.0831048	-0.104276	-0.00537787	-0.100455	0.296755
Bacteroidota..Bacteroidia..Bacteroidales..Tannerellaceae..Unclassified..o__Bacteroidales.f__Tannerellaceae...Unclassified..o__Bacteroidales.f__Tannerellaceae.g__Parabacteroides...ASV_000728	0	0	0	0	1	0	0	0	0	1	45	0.469187	0.001	-0.1756	-0.070908	-0.0489455	-0.168118	0.321127	-0.0550209	-0.192069	0.0421851	0.0428927	0.304456
Bacteroidota..Bacteroidia..Bacteroidales..Tannerellaceae..Unclassified..o__Bacteroidales.f__Tannerellaceae...Unclassified..o__Bacteroidales.f__Tannerellaceae.g__Parabacteroides...ASV_000741	0	0	0	0	1	0	0	0	1	0	44	0.395686	0.002	-0.0255145	0.0736872	-0.168242	-0.131858	0.210922	-0.118701	-0.107734	0.00520127	0.316659	-0.05442
Bacteroidota..Bacteroidia..Bacteroidales..Tannerellaceae..Unclassified..o__Bacteroidales.f__Tannerellaceae...Unclassified..o__Bacteroidales.f__Tannerellaceae.g__Parabacteroides...ASV_000765	0	0	1	0	1	0	0	1	0	0	128	0.454109	0.001	-0.0888853	-0.151352	0.262877	-0.0440163	0.210709	-0.0822623	-0.148249	0.220076	-0.023207	-0.15569
Bacteroidota..Bacteroidia..Bacteroidales..Tannerellaceae..Unclassified..o__Bacteroidales.f__Tannerellaceae...Unclassified..o__Bacteroidales.f__Tannerellaceae.g__Parabacteroides...ASV_000778	0	0	0	0	0	0	0	0	1	0	9	0.368899	0.001	0.0938846	-0.0675882	0.0858261	-0.0890242	0.0313737	-0.115191	-0.1709	-0.00505996	0.368899	-0.13222
Bacteroidota..Bacteroidia..Bacteroidales..Tannerellaceae..Unclassified..o__Bacteroidales.f__Tannerellaceae...Unclassified..o__Bacteroidales.f__Tannerellaceae.g__Parabacteroides...ASV_000803	0	0	0	0	0	0	0	0	1	1	55	0.39595	0.001	-0.0519825	-0.0418675	-0.0537457	-0.12186	-0.00760694	-0.131499	-0.0675757	-0.0517954	0.377365	0.150568
Bacteroidota..Bacteroidia..Bacteroidales..Tannerellaceae..Unclassified..o__Bacteroidales.f__Tannerellaceae...Unclassified..o__Bacteroidales.f__Tannerellaceae.g__Parabacteroides...ASV_000808	1	0	0	1	0	1	1	0	0	0	230	0.358574	0.001	0.143807	-0.168398	-0.00146505	0.207085	-0.074506	0.13659	0.0980659	-0.0496671	-0.116546	-0.174966
Bacteroidota..Bacteroidia..Bacteroidales..Tannerellaceae..Unclassified..o__Bacteroidales.f__Tannerellaceae...Unclassified..o__Bacteroidales.f__Tannerellaceae.g__Parabacteroides...ASV_000844	0	0	1	0	0	0	0	1	0	1	139	0.425249	0.001	-0.164033	0.0260601	0.135551	0.0278064	-0.178161	-0.142685	-0.0133766	0.418623	-0.20519	0.0954056
Bacteroidota..Bacteroidia..Bacteroidales..Tannerellaceae..Unclassified..o__Bacteroidales.f__Tannerellaceae...Unclassified..o__Bacteroidales.f__Tannerellaceae.g__Parabacteroides...ASV_000956	0	0	0	0	0	0	0	1	0	0	8	0.397047	0.002	-0.123518	-0.0350297	0.0491844	0.109581	-0.0770217	-0.0830346	-0.0134277	0.397047	-0.0402783	-0.183502
Bacteroidota..Bacteroidia..Bacteroidales..Tannerellaceae..Unclassified..o__Bacteroidales.f__Tannerellaceae...Unclassified..o__Bacteroidales.f__Tannerellaceae.g__Parabacteroides...ASV_000958	0	0	1	0	0	0	0	0	1	0	33	0.456098	0.001	-0.0336401	-0.100981	0.263631	-0.10494	-0.0863624	-0.0948103	-0.0951001	-0.122449	0.3445	0.0301523
Bacteroidota..Bacteroidia..Bacteroidales..Tannerellaceae..Unclassified..o__Bacteroidales.f__Tannerellaceae...Unclassified..o__Bacteroidales.f__Tannerellaceae.g__Parabacteroides...ASV_001099	0	0	0	1	0	0	1	0	0	0	37	0.420011	0.001	-0.0787405	-0.0984277	-0.0976823	0.403326	-0.0918137	0.0434319	0.156689	-0.0328855	-0.0907858	-0.113111
Bacteroidota..Bacteroidia..Bacteroidales..Tannerellaceae..Unclassified..o__Bacteroidales.f__Tannerellaceae...Unclassified..o__Bacteroidales.f__Tannerellaceae.g__Parabacteroides...ASV_001156	0	0	0	1	0	0	1	0	0	0	37	0.432843	0.001	-0.0618985	-0.0977959	-0.0859609	0.372218	-0.0972888	0.0691632	0.204906	-0.103195	-0.0969527	-0.103195
Bacteroidota..Bacteroidia..Bacteroidales..Tannerellaceae..Unclassified..o__Bacteroidales.f__Tannerellaceae...Unclassified..o__Bacteroidales.f__Tannerellaceae.g__Parabacteroides...ASV_001232	0	0	0	1	0	1	1	1	0	0	361	0.296979	0.012	-0.147565	-0.0891885	-0.049528	0.091529	-0.0127422	0.261736	0.0395707	0.0921296	-0.0180104	-0.167931
Bacteroidota..Bacteroidia..Bacteroidales..Unclassified..p__Bacteroidota.o__Bacteroidales...Unclassified..o__Bacteroidales.f__p.251.o5...Unclassified..o__Bacteroidales.f__p.251.o5.g__uncultured.bacterium...ASV_000293	0	0	1	0	0	0	0	0	1	0	33	0.478451	0.001	-0.0914685	-0.131977	0.41256	-0.117027	-0.0607706	-0.0170014	-0.140528	-0.0761336	0.225375	-0.00302836
Campylobacterota..Campylobacteria..Campylobacterales..Helicobacteraceae..Unclassified..o__Campylobacterales.f__Helicobacteraceae...Unclassified..o__Campylobacterales.f__Helicobacteraceae.g__Helicobacter...ASV_000406	1	0	0	0	0	0	0	0	0	0	1	0.338279	0.004	0.338279	-0.0506175	-0.0246301	-0.0943684	-0.0546282	-0.0950163	-0.0879181	0.0802588	0.0079028	-0.019262
Cyanobacteria..Vampirivibrionia..Gastranaerophilales..uncultured.bacterium..unclassified..Unclassified..o__Gastranaerophilales.f__uncultured.bacterium.g__unclassified...ASV_000547	1	0	1	0	0	0	0	0	0	0	12	0.449063	0.001	0.378767	-0.143284	0.219983	-0.0880863	-0.0617022	-0.034964	0.0689083	-0.147699	-0.105116	-0.086808
Cyanobacteria..Vampirivibrionia..Gastranaerophilales..uncultured.bacterium..unclassified..Unclassified..o__Gastranaerophilales.f__uncultured.bacterium.g__unclassified...ASV_000762	1	0	0	0	0	0	0	0	1	0	18	0.317611	0.012	0.253461	-0.0812586	-0.0778889	-0.0328589	-0.105384	-0.0617377	-0.00209571	-0.0441269	0.170021	-0.0181304
Cyanobacteria..Vampirivibrionia..Gastranaerophilales..uncultured.bacterium..unclassified..Unclassified..o__Gastranaerophilales.f__uncultured.bacterium.g__unclassified...ASV_000775	0	0	0	0	0	0	1	0	1	1	174	0.339485	0.001	-0.0724466	-0.07811	-0.074087	-0.0426678	-0.122977	-0.096679	0.0769585	-0.0316045	0.309983	0.13163
Cyanobacteria..Vampirivibrionia..Gastranaerophilales..uncultured.bacterium..unclassified..Unclassified..o__Gastranaerophilales.f__uncultured.bacterium.g__unclassified...ASV_000968	0	1	1	0	1	0	1	0	1	0	532	0.312203	0.012	-0.116258	0.0758586	0.0578253	-0.102182	0.145053	-0.0945572	0.196257	-0.0882234	0.045344	-0.119117
Cyanobacteria..Vampirivibrionia..Gastranaerophilales..uncultured.bacterium..unclassified..Unclassified..o__Gastranaerophilales.f__uncultured.bacterium.g__unclassified...ASV_001222	0	0	1	0	0	0	0	1	0	0	32	0.28706	0.024	-0.0982633	-0.0613894	0.133129	-0.107561	-0.0768904	0.0382378	-0.0336309	0.249618	0.0406593	-0.0839093
Cyanobacteria..Vampirivibrionia..Gastranaerophilales..uncultured.bacterium..unclassified..unclassified..ASV_000159	0	0	1	0	1	0	0	0	1	0	129	0.325824	0.003	-0.0397171	-0.0405587	0.0723146	-0.102417	0.14545	-0.105449	-0.029156	-0.149577	0.27994	-0.0308298
Cyanobacteria..Vampirivibrionia..Gastranaerophilales..uncultured.bacterium..unclassified..unclassified..ASV_000366	0	0	0	0	0	0	0	0	1	1	55	0.321246	0.008	0.0492766	-0.107748	-0.11017	-0.107166	-0.0822188	0.036291	-0.0419909	-0.0646016	0.184773	0.243554
Cyanobacteria..Vampirivibrionia..Gastranaerophilales..uncultured.rumen.bacterium.4C0d.2..unclassified..unclassified..ASV_000972	0	0	0	0	0	0	0	0	0	1	10	0.292525	0.017	-0.0427201	-0.0694092	0.0251425	-0.0775576	0.0538745	-0.0877562	-0.0337324	0.0162504	-0.0766173	0.292525
Cyanobacteria..Vampirivibrionia..Gastranaerophilales..uncultured.rumen.bacterium..unclassified..unclassified..ASV_000023	0	1	1	0	1	0	0	1	1	1	793	0.359409	0.001	-0.168225	0.0228482	0.117744	-0.0822691	0.100681	-0.179555	-0.156863	0.123616	0.190713	0.0313091
Cyanobacteria..Vampirivibrionia..Gastranaerophilales..uncultured.rumen.bacterium..unclassified..unclassified..ASV_000086	0	0	0	0	1	0	0	1	0	1	164	0.353588	0.001	-0.142113	-0.0791117	0.00925927	-0.134775	0.267658	-0.071183	-0.132567	0.135985	0.0103765	0.136471
Cyanobacteria..Vampirivibrionia..Gastranaerophilales..uncultured.rumen.bacterium..unclassified..unclassified..ASV_000709	0	0	1	0	0	0	0	0	0	0	3	0.323776	0.007	-0.136096	-0.119523	0.323776	0.0178279	-0.0225753	-0.0978457	-0.0469103	-0.0405037	0.0991805	0.0226699
Desulfobacterota..Desulfovibrionia..Desulfovibrionales..Desulfovibrionaceae..Desulfovibrio..Unclassified..o__Desulfovibrionales.f__Desulfovibrionaceae.g__Desulfovibrio...ASV_000126	0	0	1	0	0	0	0	1	0	0	32	0.332757	0.005	-0.0842134	-0.0735377	0.291152	-0.072416	0.0182923	0.0217718	-0.0132685	0.152523	-0.119801	-0.120503
Elusimicrobiota..Elusimicrobia..Elusimicrobiales..Elusimicrobiaceae..Elusimicrobium..Unclassified..o__Elusimicrobiales.f__Elusimicrobiaceae.g__Elusimicrobium...ASV_000461	1	0	1	0	0	0	0	0	0	1	70	0.256009	0.047	0.208837	-0.078132	0.0579838	-0.133591	-0.0132609	-0.063084	-0.0041512	-0.0672741	-0.0315666	0.124239
Firmicutes..Bacilli..Acholeplasmatales..Acholeplasmataceae..Anaeroplasma..Unclassified..o__Acholeplasmatales.f__Acholeplasmataceae.g__Anaeroplasma...ASV_000176	1	1	0	0	1	1	0	1	0	1	697	0.292088	0.012	0.133729	0.0464807	-0.0992365	-0.123211	0.0450017	0.189613	-0.117777	0.01347	-0.136753	0.0486832
Firmicutes..Bacilli..Erysipelotrichales..Erysipelatoclostridiaceae..Asteroleplasma..Unclassified..o__Erysipelotrichales.f__Erysipelatoclostridiaceae.g__Asteroleplasma...ASV_000337	0	0	0	0	1	0	0	1	1	1	380	0.259931	0.049	-0.000588806	-0.0718864	-0.0349979	-0.12055	0.209731	-0.0792808	-0.117162	0.028837	0.125064	0.060834
Firmicutes..Bacilli..Erysipelotrichales..Erysipelatoclostridiaceae..Candidatus.Stoquefichus..Unclassified..o__Erysipelotrichales.f__Erysipelatoclostridiaceae.g__Candidatus.Stoquefichus...ASV_000226	1	0	0	0	0	0	0	0	0	0	1	0.324894	0.005	0.324894	-0.0952324	-0.096088	-0.0419711	-0.0110477	-0.00883696	0.0147154	-0.0356601	-0.00935703	-0.0414162
Firmicutes..Bacilli..Erysipelotrichales..Erysipelatoclostridiaceae..Erysipelotrichaceae.UCG.003..Unclassified..o__Erysipelotrichales.f__Erysipelatoclostridiaceae.g__Erysipelotrichaceae.UCG.003...ASV_000104	0	0	0	0	0	0	0	0	0	1	10	0.435689	0.001	-0.0577868	-0.0579454	-0.0402067	-0.052721	0.000188244	-0.0627333	-0.0267337	-0.048743	-0.0890071	0.435689
Firmicutes..Bacilli..Erysipelotrichales..Erysipelatoclostridiaceae..Erysipelotrichaceae.UCG.003..Unclassified..o__Erysipelotrichales.f__Erysipelatoclostridiaceae.g__Erysipelotrichaceae.UCG.003...ASV_000290	0	0	1	0	0	0	0	0	0	1	34	0.308236	0.008	-0.0208928	-0.0876107	0.193094	-0.0664688	-0.0388534	0.0512588	-0.0538435	-0.0909647	-0.103606	0.217887
Firmicutes..Bacilli..Erysipelotrichales..Erysipelatoclostridiaceae..Erysipelotrichaceae.UCG.003..Unclassified..o__Erysipelotrichales.f__Erysipelatoclostridiaceae.g__Erysipelotrichaceae.UCG.003...ASV_000299	0	0	0	0	0	0	0	0	0	1	10	0.38297	0.002	-0.141746	-0.0525088	-0.101137	-0.00570666	0.0384477	-0.00435405	0.00919882	-0.0537472	-0.071417	0.38297
Firmicutes..Bacilli..Erysipelotrichales..Erysipelatoclostridiaceae..Erysipelotrichaceae.UCG.003..Unclassified..o__Erysipelotrichales.f__Erysipelatoclostridiaceae.g__Erysipelotrichaceae.UCG.003...ASV_000425	0	0	1	0	0	0	0	0	0	1	34	0.629431	0.001	-0.0753366	-0.122893	0.265687	-0.118015	-0.123431	-0.0645738	-0.120846	-0.0907139	-0.123431	0.573554
Firmicutes..Bacilli..Erysipelotrichales..Erysipelatoclostridiaceae..UCG.004..Unclassified..o__Erysipelotrichales.f__Erysipelatoclostridiaceae.g__UCG.004...ASV_000029	1	1	1	1	0	0	0	1	1	0	650	0.330021	0.004	0.0506081	0.00769672	0.139395	0.0358846	-0.148669	-0.120321	-0.111858	0.16908	0.136258	-0.158076
Firmicutes..Bacilli..Erysipelotrichales..Erysipelatoclostridiaceae..UCG.004..Unclassified..o__Erysipelotrichales.f__Erysipelatoclostridiaceae.g__UCG.004...ASV_000421	1	0	0	0	0	1	0	1	1	0	253	0.261013	0.039	0.244044	-0.00502616	-0.0887671	-0.115497	-0.0970496	0.0752316	-0.0520791	0.0601705	0.046787	-0.0678135
Firmicutes..Bacilli..Erysipelotrichales..Erysipelatoclostridiaceae..UCG.004..Unclassified..o__Erysipelotrichales.f__Erysipelatoclostridiaceae.g__UCG.004...ASV_000512	1	0	0	1	1	0	0	0	1	0	228	0.294484	0.015	0.105211	-0.039746	-0.0464792	0.0667287	0.0706365	-0.00087533	-0.13785	-0.135407	0.238315	-0.120534
Firmicutes..Bacilli..Erysipelotrichales..Erysipelatoclostridiaceae..Unclassified..o__Erysipelotrichales.f__Erysipelatoclostridiaceae...Unclassified..o__Erysipelotrichales.f__Erysipelatoclostridiaceae.g__UCG.004...ASV_000220	1	1	1	0	0	0	1	1	0	1	670	0.273202	0.039	0.0869158	-0.00685651	0.0919671	-0.0606388	-0.198921	-0.12364	0.0371491	0.0757331	-0.0629376	0.161228
Firmicutes..Bacilli..Erysipelotrichales..Erysipelatoclostridiaceae..Unclassified..o__Erysipelotrichales.f__Erysipelatoclostridiaceae...Unclassified..o__Erysipelotrichales.f__Erysipelatoclostridiaceae.g__UCG.004...ASV_000278	1	0	0	0	0	0	0	0	0	1	19	0.360524	0.001	0.239309	-0.0985151	-0.0154428	-0.1198	-0.032105	-0.0894015	-0.0427012	-0.100737	0.0180036	0.24139
Firmicutes..Bacilli..Erysipelotrichales..Erysipelatoclostridiaceae..Unclassified..o__Erysipelotrichales.f__Erysipelatoclostridiaceae...Unclassified..o__Erysipelotrichales.f__Erysipelatoclostridiaceae.g__UCG.004...ASV_000287	0	0	1	1	1	0	0	1	1	0	589	0.302167	0.006	-0.180656	-0.0439289	0.0843763	0.120844	0.0311045	-0.129587	-0.0193855	0.155915	0.111372	-0.130055
Firmicutes..Bacilli..Erysipelotrichales..Erysipelatoclostridiaceae..Unclassified..o__Erysipelotrichales.f__Erysipelatoclostridiaceae...Unclassified..o__Erysipelotrichales.f__Erysipelatoclostridiaceae.g__UCG.004...ASV_000334	1	0	0	0	1	0	0	0	0	0	14	0.299175	0.012	0.219361	-0.0335468	-0.0716698	-0.0768184	0.17954	0.0133269	-0.143409	-0.00864621	0.0545772	-0.132714
Firmicutes..Bacilli..Erysipelotrichales..Erysipelatoclostridiaceae..Unclassified..o__Erysipelotrichales.f__Erysipelatoclostridiaceae...Unclassified..o__Erysipelotrichales.f__Erysipelatoclostridiaceae.g__UCG.004...ASV_000458	0	0	0	0	1	1	0	1	0	1	375	0.287613	0.016	-0.0701765	-0.0571352	-0.0472272	-0.135668	0.146014	0.106802	-0.0986849	0.148355	-0.0607786	0.0684992
Firmicutes..Bacilli..Erysipelotrichales..Erysipelotrichaceae..Solobacterium..Unclassified..o__Erysipelotrichales.f__Erysipelotrichaceae.g__Solobacterium...ASV_000791	0	0	0	0	0	0	1	0	0	1	52	0.349168	0.005	-0.0527913	-0.0936479	0.0110918	-0.0645188	-0.0954149	0.000185254	0.132696	-0.083008	-0.0874528	0.332861
Firmicutes..Bacilli..Erysipelotrichales..Erysipelotrichaceae..Unclassified..o__Erysipelotrichales.f__Erysipelotrichaceae...Unclassified..o__Erysipelotrichales.f__Erysipelotrichaceae.g__Breznakia...ASV_000243	0	0	0	1	1	0	0	1	0	1	359	0.279036	0.025	-0.0527838	-0.068883	-0.00588692	0.0694295	0.0730071	-0.0644925	-0.134672	0.125649	-0.128946	0.187578
Firmicutes..Bacilli..Mycoplasmatales..Mycoplasmataceae..Mycoplasma..Unclassified..o__Mycoplasmatales.f__Mycoplasmataceae.g__Mycoplasma...ASV_000526	0	0	0	0	0	0	0	0	0	1	10	0.264438	0.045	-0.0235621	-0.065266	0.0423936	-0.0986813	0.004509	-0.100888	-0.00927544	-0.0572464	0.0435794	0.264438
Firmicutes..Bacilli..Mycoplasmatales..Mycoplasmataceae..Unclassified..o__Mycoplasmatales.f__Mycoplasmataceae...Unclassified..o__Mycoplasmatales.f__Mycoplasmataceae.g__Mycoplasma...ASV_000782	0	0	1	0	0	0	0	0	0	0	3	0.636101	0.001	-0.0940274	-0.0793784	0.636101	-0.0759488	-0.0515087	-0.0755777	-0.0716201	-0.0411935	-0.0878471	-0.0589997
Firmicutes..Bacilli..RF39..uncultured.bacterium..unclassified..Unclassified..o__RF39.f__uncultured.bacterium.g__unclassified...ASV_000699	0	0	1	0	0	0	0	0	0	0	3	0.271213	0.029	-0.00546553	-0.114385	0.271213	-0.0390181	-0.0033982	-0.0506729	-0.0425246	-0.0722473	-0.0172734	0.0737718
Firmicutes..Bacilli..RF39..uncultured.bacterium..unclassified..Unclassified..o__RF39.f__uncultured.bacterium.g__unclassified...ASV_002200	0	0	0	0	1	0	0	0	1	1	165	0.339388	0.003	-0.067298	-0.0896458	-0.0221664	0.0235431	0.149131	-0.106871	-0.0845481	-0.171438	0.230992	0.138301
Firmicutes..Bacilli..RF39..uncultured.bacterium..unclassified..unclassified..ASV_000423	0	0	0	0	1	0	0	0	1	0	44	0.277987	0.022	-0.0974807	0.00738667	-0.084257	0.00547827	0.209416	-0.0670571	-0.0631581	-0.117141	0.161234	0.0455795
Firmicutes..Bacilli..RF39..uncultured.bacterium..unclassified..unclassified..ASV_000639	0	0	1	0	0	0	0	0	1	1	140	0.259723	0.036	-0.0788398	-0.0336028	0.121908	-0.0103884	-0.00526433	-0.110656	-0.0801479	-0.0778343	0.107362	0.167463
Firmicutes..Bacilli..RF39..uncultured.bacterium..unclassified..unclassified..ASV_001022	0	0	0	0	0	0	0	1	1	1	175	0.272195	0.037	-0.1235	-0.0769131	-0.0234159	-0.0562492	-0.0345665	-0.0129047	-0.088236	0.121303	0.138591	0.155891
Firmicutes..Clostridia..Clostridia.UCG.014..uncultured.bacterium..unclassified..Unclassified..o__Clostridia.UCG.014.f__uncultured.bacterium.g__unclassified...ASV_000201	0	0	0	0	1	0	0	0	0	1	45	0.279317	0.021	-0.0902532	-0.07892	0.0393163	-0.0894971	0.145154	-0.0638585	-0.058866	0.0431161	-0.0734605	0.227269
Firmicutes..Clostridia..Clostridia.UCG.014..uncultured.bacterium..unclassified..Unclassified..o__Clostridia.UCG.014.f__uncultured.bacterium.g__unclassified...ASV_000616	0	0	0	0	0	0	0	0	0	1	10	0.324224	0.004	-0.126089	-0.0393067	0.0067792	0.0776287	-0.0623836	-0.097098	0.0275437	-0.0311629	-0.0801354	0.324224
Firmicutes..Clostridia..Clostridia.UCG.014..uncultured.bacterium..unclassified..Unclassified..o__Clostridia.UCG.014.f__uncultured.bacterium.g__unclassified...ASV_000789	1	0	0	1	0	0	0	0	0	0	13	0.277321	0.021	0.126981	0.0300769	-0.0708423	0.24278	-0.0340271	0.0254342	-0.0317871	-0.076591	-0.0809	-0.131126
Firmicutes..Clostridia..Clostridia.UCG.014..uncultured.bacterium..unclassified..unclassified..ASV_000197	0	0	0	0	0	0	0	0	0	1	10	0.396682	0.001	0.0168274	-0.0873448	-0.0063589	-0.0433427	0.0107751	-0.0717133	-0.0881478	0.0222616	-0.149639	0.396682
Firmicutes..Clostridia..Clostridia.UCG.014..uncultured.bacterium..unclassified..unclassified..ASV_000288	0	0	1	0	0	0	0	0	0	1	34	0.30905	0.008	-0.146205	-0.0152359	0.232767	0.00388104	-0.0922216	-0.139273	-0.0257045	-0.013573	0.0162662	0.1793
Firmicutes..Clostridia..Clostridia.UCG.014..uncultured.bacterium..unclassified..unclassified..ASV_000375	1	0	0	1	0	0	0	0	1	0	75	0.302405	0.01	0.0679208	-0.102453	-0.134693	0.150597	0.0169002	0.0216907	-0.0103227	-0.105652	0.243413	-0.147401
Firmicutes..Clostridia..Clostridia.UCG.014..uncultured.bacterium..unclassified..unclassified..ASV_000680	1	0	0	0	0	0	1	0	1	0	87	0.273732	0.028	0.203521	-0.135718	0.0268967	0.00141419	-0.131018	-0.00309341	0.131279	-0.041838	0.0833333	-0.134776
Firmicutes..Clostridia..Clostridia.UCG.014..uncultured.rumen.bacterium..unclassified..Unclassified..o__Clostridia.UCG.014.f__uncultured.rumen.bacterium.g__unclassified...ASV_000136	0	1	1	1	1	0	0	0	1	0	515	0.296877	0.014	-0.0184879	0.253115	0.0781469	0.0499855	0.0130654	-0.028252	-0.0545174	-0.167855	0.100482	-0.225683
Firmicutes..Clostridia..Clostridia.UCG.014..uncultured.rumen.bacterium..unclassified..Unclassified..o__Clostridia.UCG.014.f__uncultured.rumen.bacterium.g__unclassified...ASV_000196	0	0	0	0	0	0	0	0	1	0	9	0.355113	0.001	0.1113	-0.0545214	0.0413974	0.0491196	-0.113309	-0.111639	-0.112885	-0.0599106	0.355113	-0.104666
Firmicutes..Clostridia..Clostridia.UCG.014..uncultured.rumen.bacterium..unclassified..Unclassified..o__Clostridia.UCG.014.f__uncultured.rumen.bacterium.g__unclassified...ASV_000721	0	0	0	0	1	0	0	0	0	0	5	0.336061	0.003	-0.0846007	-0.0287671	0.0680638	-0.111339	0.336061	-0.0822473	0.0132828	-0.101427	-0.00335707	-0.00566929
Firmicutes..Clostridia..Clostridia.UCG.014..uncultured.rumen.bacterium..unclassified..unclassified..ASV_000203	1	1	1	1	0	1	1	0	0	1	860	0.261003	0.04	-0.0239494	0.0732115	0.0673563	0.0944724	-0.142606	0.0148712	0.127903	-0.144522	-0.111561	0.0448237
Firmicutes..Clostridia..Clostridia.vadinBB60.group..uncultured.bacterium..Unclassified..o__Clostridia.vadinBB60.group.f__uncultured.bacterium...Unclassified..o__Clostridia.vadinBB60.group.f__uncultured.bacterium.g__unclassified...ASV_000237	0	0	0	0	1	0	0	0	0	0	5	0.329814	0.005	-0.0680666	-0.0554769	-0.0706868	-0.0587216	0.329814	-0.00131964	-0.0732419	-0.0693174	0.0465067	0.0205105
Firmicutes..Clostridia..Clostridia.vadinBB60.group..uncultured.bacterium..Unclassified..o__Clostridia.vadinBB60.group.f__uncultured.bacterium...Unclassified..o__Clostridia.vadinBB60.group.f__uncultured.bacterium.g__unclassified...ASV_000525	1	0	0	0	0	0	0	0	0	1	19	0.324454	0.011	0.137522	-0.0741797	-0.0675603	-0.0156895	-0.0215679	-0.106799	0.0139989	-0.0997922	-0.0610161	0.295084
Firmicutes..Clostridia..Clostridia.vadinBB60.group..uncultured.bacterium..Unclassified..o__Clostridia.vadinBB60.group.f__uncultured.bacterium...Unclassified..o__Clostridia.vadinBB60.group.f__uncultured.bacterium.g__unclassified...ASV_000562	0	0	0	0	1	0	0	1	0	0	43	0.267772	0.045	-0.0916681	-0.0565498	0.039224	-0.0576634	0.156176	-0.068931	-0.00702736	0.200853	-0.0808593	-0.0335538
Firmicutes..Clostridia..Clostridia.vadinBB60.group..uncultured.bacterium..unclassified..Unclassified..o__Clostridia.vadinBB60.group.f__uncultured.bacterium.g__unclassified...ASV_000227	0	0	0	0	0	0	0	0	1	1	55	0.273892	0.033	-0.0881575	-0.0706773	-0.013933	-0.0147928	-0.00405119	-0.145992	0.0229224	-0.0505082	0.121559	0.24363
Firmicutes..Clostridia..Clostridia.vadinBB60.group..uncultured.bacterium..unclassified..Unclassified..o__Clostridia.vadinBB60.group.f__uncultured.bacterium.g__unclassified...ASV_000566	1	0	1	0	0	0	1	0	1	0	220	0.304333	0.008	0.191027	-0.0330435	0.0969792	-0.0393495	-0.0463295	-0.171056	0.0337744	-0.0869782	0.175192	-0.120216
Firmicutes..Clostridia..Clostridia.vadinBB60.group..uncultured.bacterium..unclassified..unclassified..ASV_000370	1	0	1	0	1	0	0	1	1	0	464	0.273269	0.033	0.202671	-0.0612893	0.0240601	-0.0947408	0.0804437	-0.105106	-0.060993	0.0801881	0.0680856	-0.133319
Firmicutes..Clostridia..Clostridia.vadinBB60.group..uncultured.bacterium..unclassified..unclassified..ASV_000617	1	0	0	0	0	0	0	0	0	0	1	0.340398	0.001	0.340398	-0.0420746	-0.0539767	0.0180914	-0.0195482	0.0830026	-0.085371	-0.0325717	-0.0676572	-0.140293
Firmicutes..Clostridia..Clostridia.vadinBB60.group..uncultured.rumen.bacterium..unclassified..Unclassified..o__Clostridia.vadinBB60.group.f__uncultured.rumen.bacterium.g__unclassified...ASV_000155	0	0	1	0	0	0	0	1	1	1	350	0.330864	0.001	-0.134959	-0.0962748	0.170594	-0.0822063	-0.102027	-0.036163	-0.0886694	0.104198	0.0776442	0.187863
Firmicutes..Clostridia..Clostridia.vadinBB60.group..uncultured.rumen.bacterium..unclassified..Unclassified..o__Clostridia.vadinBB60.group.f__uncultured.rumen.bacterium.g__unclassified...ASV_000408	0	0	1	0	1	0	0	0	0	1	130	0.287821	0.02	-0.128124	-0.0865007	0.166338	-0.042934	0.207532	-0.0930426	-0.0746059	-0.027387	0.0129398	0.0657845
Firmicutes..Clostridia..Lachnospirales..Lachnospiraceae...Ruminococcus..torques.group..Ruminococcus.lactaris.CC59.002D..ASV_000292	0	0	0	0	0	0	0	0	0	1	10	0.363536	0.002	-0.0680479	-0.0558112	-0.052862	-0.0379047	0.00501064	-0.0470115	-0.0273292	-0.0825687	0.00298848	0.363536
Firmicutes..Clostridia..Lachnospirales..Lachnospiraceae..Anaerostipes..Anaerostipes.sp..494a..ASV_000259	1	0	0	0	0	0	0	0	0	0	1	0.303591	0.014	0.303591	0.0111717	-0.14545	0.00388224	-0.0742216	-0.0117631	0.0931146	-0.0492899	-0.0138823	-0.117152
Firmicutes..Clostridia..Lachnospirales..Lachnospiraceae..Lachnospiraceae.NK3A20.group..Unclassified..o__Lachnospirales.f__Lachnospiraceae.g__Lachnospiraceae.NK3A20.group...ASV_000445	0	1	1	0	0	0	1	0	0	1	277	0.27716	0.028	-0.174968	0.126588	0.0698352	-0.0635262	-0.0653384	-0.0469271	0.0630354	-0.0692925	-0.0325474	0.193141
Firmicutes..Clostridia..Lachnospirales..Lachnospiraceae..Lachnospiraceae.UCG.002..Unclassified..o__Lachnospirales.f__Lachnospiraceae.g__Lachnospiraceae.UCG.002...ASV_000102	1	0	0	1	1	0	1	0	1	1	751	0.294364	0.012	0.182912	-0.101444	-0.0867361	0.0163805	0.0417829	-0.126411	0.0255646	-0.166104	0.105306	0.108748
Firmicutes..Clostridia..Lachnospirales..Lachnospiraceae..Roseburia..Unclassified..o__Lachnospirales.f__Lachnospiraceae.g__Roseburia...ASV_000162	0	0	0	0	0	1	0	0	0	0	6	0.274766	0.023	0.079489	0.0251151	-0.1433	-0.0122673	-0.0517738	0.274766	-0.0688693	-0.101617	-0.00944447	0.00790128
Firmicutes..Clostridia..Lachnospirales..Lachnospiraceae..Roseburia..Unclassified..o__Lachnospirales.f__Lachnospiraceae.g__Roseburia...ASV_000264	1	1	0	1	0	1	1	1	0	0	683	0.254983	0.049	0.0163513	0.0750809	-0.125911	0.0172972	-0.0331902	0.173072	0.0451117	0.0894716	-0.0996953	-0.157589
Firmicutes..Clostridia..Lachnospirales..Lachnospiraceae..Shuttleworthia..Unclassified..o__Lachnospirales.f__Lachnospiraceae.g__Shuttleworthia...ASV_000043	0	1	0	1	0	1	1	0	0	1	559	0.275475	0.032	-0.044692	0.0619003	-0.0527087	0.142014	-0.190137	0.170795	0.0531319	-0.0737332	-0.0978533	0.0312826
Firmicutes..Clostridia..Lachnospirales..Lachnospiraceae..Tyzzerella..uncultured.bacterium..ASV_000656	1	0	0	0	0	0	1	0	0	0	16	0.301192	0.012	0.237661	-0.0350428	-0.0920538	0.0495961	-0.118724	-0.0761935	0.163929	-0.0187459	-0.0640086	-0.0464166
Firmicutes..Clostridia..Lachnospirales..Lachnospiraceae..uncultured..Unclassified..o__Lachnospirales.f__Lachnospiraceae.g__uncultured...ASV_000240	1	1	0	0	0	1	1	0	0	0	194	0.271885	0.034	0.139535	0.0288086	-0.0823902	-0.127514	-0.0621517	0.221879	0.0537633	-0.0441332	-0.051807	-0.07599
Firmicutes..Clostridia..Oscillospirales..Butyricicoccaceae..Butyricicoccus..uncultured.bacterium..ASV_000823	1	1	0	0	0	1	0	0	0	0	59	0.377459	0.001	0.171794	0.207108	-0.0528273	0.00394591	-0.18217	0.197677	0.0200419	-0.0439781	-0.147285	-0.174306
Firmicutes..Clostridia..Oscillospirales..Butyricicoccaceae..UCG.008..Unclassified..o__Oscillospirales.f__Butyricicoccaceae.g__UCG.008...ASV_000596	1	0	0	0	0	0	0	0	0	0	1	0.291454	0.027	0.291454	-0.048198	-0.0572532	-0.0669427	0.0326511	-0.0738963	-0.0162306	0.0558791	-0.0510949	-0.0663683
Firmicutes..Clostridia..Oscillospirales..Butyricicoccaceae..UCG.008..uncultured.bacterium..ASV_000081	0	0	0	0	1	0	0	0	0	0	5	0.429806	0.001	-0.0504518	-0.0490343	-0.0484825	-0.211636	0.429806	-0.112048	-0.0801242	0.0780535	-0.0729107	0.116829
Firmicutes..Clostridia..Oscillospirales..Butyricicoccaceae..uncultured..uncultured.bacterium..ASV_000318	0	0	0	0	0	0	0	0	0	1	10	0.422492	0.002	-0.0655158	-0.119571	0.134531	-0.0791657	-0.0542017	0.0173919	-0.0783455	-0.0940468	-0.0835682	0.422492
Firmicutes..Clostridia..Oscillospirales..Oscillospiraceae..Colidextribacter..Unclassified..o__Oscillospirales.f__Oscillospiraceae.g__Colidextribacter...ASV_000011	1	0	0	1	0	1	1	0	0	1	489	0.281683	0.019	0.182648	-0.0763079	-0.0892074	0.0329156	-0.0193746	0.158705	0.0409571	-0.127634	-0.156948	0.0542462
Firmicutes..Clostridia..Oscillospirales..Oscillospiraceae..Colidextribacter..Unclassified..o__Oscillospirales.f__Oscillospiraceae.g__Colidextribacter...ASV_000013	0	1	1	1	1	0	1	1	0	1	939	0.26804	0.027	-0.171845	0.0446442	0.174371	0.0567233	0.0249043	-0.149101	0.0538151	-0.0147658	-0.0884917	0.0697461
Firmicutes..Clostridia..Oscillospirales..Oscillospiraceae..NK4A214.group..Unclassified..o__Oscillospirales.f__Oscillospiraceae.g__NK4A214.group...ASV_000368	0	0	0	0	0	0	0	0	0	1	10	0.336358	0.002	0.0469757	-0.123033	0.0735907	-0.0997784	0.0592514	-0.127063	-0.127835	-0.0459842	0.0075178	0.336358
Firmicutes..Clostridia..Oscillospirales..Oscillospiraceae..Oscillibacter..Unclassified..o__Oscillospirales.f__Oscillospiraceae.g__Oscillibacter...ASV_000973	0	0	0	0	0	0	0	0	1	1	55	0.422901	0.001	-0.0808907	-0.159033	-0.117875	-0.0781271	-0.0183754	-0.0240055	-0.0698858	-0.0156766	0.164211	0.399657
Firmicutes..Clostridia..Oscillospirales..Oscillospiraceae..UCG.005..Unclassified..o__Oscillospirales.f__Oscillospiraceae.g__UCG.005...ASV_000031	1	0	1	0	1	0	0	0	0	1	214	0.257362	0.036	0.116049	-0.0389896	0.0517113	-0.091098	0.0568859	-0.0521122	-0.050397	-0.102537	-0.0851374	0.195625
Firmicutes..Clostridia..Oscillospirales..Oscillospiraceae..UCG.005..Unclassified..o__Oscillospirales.f__Oscillospiraceae.g__UCG.005...ASV_000635	1	0	1	0	0	0	0	0	0	1	70	0.321537	0.011	0.168165	-0.103665	0.131267	-0.0809044	-0.00750184	-0.117948	-0.0030173	-0.0876494	-0.0904705	0.191724
Firmicutes..Clostridia..Oscillospirales..Oscillospiraceae..uncultured..Unclassified..o__Oscillospirales.f__Oscillospiraceae.g__uncultured...ASV_006708	1	0	0	0	1	1	0	1	0	1	501	0.309853	0.003	0.0444213	-0.0554946	-0.155086	-0.116828	0.126209	0.158644	-0.175973	0.0238823	-0.0130402	0.163265
Firmicutes..Clostridia..Oscillospirales..Oscillospiraceae..uncultured..uncultured.bacterium..ASV_000295	0	0	1	0	1	0	0	0	0	1	130	0.364124	0.001	-0.0189947	-0.138952	0.206014	-0.0892563	0.13695	-0.0941454	-0.0628117	-0.0972445	-0.0548035	0.213244
Firmicutes..Clostridia..Oscillospirales..Ruminococcaceae..Faecalibacterium..Unclassified..o__Oscillospirales.f__Ruminococcaceae.g__Faecalibacterium...ASV_000084	0	1	1	1	0	1	1	0	0	0	517	0.288591	0.013	-0.102606	0.056158	0.127477	0.116526	-0.118483	0.058927	0.121898	-0.123454	-0.0711679	-0.0652748
Firmicutes..Clostridia..Oscillospirales..Ruminococcaceae..Faecalibacterium..Unclassified..o__Oscillospirales.f__Ruminococcaceae.g__Faecalibacterium...ASV_000131	0	0	0	1	0	0	0	0	0	0	4	0.256663	0.04	-0.00306151	0.0697279	-0.0260175	0.256663	-0.0386967	-0.0530837	-0.00853871	-0.112033	-0.00106992	-0.0838898
Firmicutes..Clostridia..Oscillospirales..Ruminococcaceae..Faecalibacterium..Unclassified..o__Oscillospirales.f__Ruminococcaceae.g__Faecalibacterium...ASV_000148	0	1	0	0	0	1	0	0	0	0	23	0.401188	0.001	-0.151435	0.374482	-0.13154	-0.00308437	0.0665724	0.160435	-0.045483	-0.0825852	-0.0817629	-0.105599
Firmicutes..Clostridia..Oscillospirales..Ruminococcaceae..Faecalibacterium..Unclassified..o__Oscillospirales.f__Ruminococcaceae.g__Faecalibacterium...ASV_000381	0	0	0	0	1	1	0	1	1	1	635	0.424639	0.001	-0.207209	-0.0905492	-0.0881173	-0.109204	0.176827	0.0180029	-0.212652	0.357292	0.114101	0.041509
Firmicutes..Clostridia..Oscillospirales..Ruminococcaceae..Faecalibacterium..Unclassified..o__Oscillospirales.f__Ruminococcaceae.g__Faecalibacterium...ASV_000542	0	0	0	1	0	0	0	0	1	0	39	0.463211	0.001	-0.0809974	-0.0949314	0.060725	0.369038	-0.101911	-0.0971446	-0.100487	-0.101241	0.248577	-0.101627
Firmicutes..Clostridia..Oscillospirales..Ruminococcaceae..Faecalibacterium..uncultured.bacterium..ASV_000050	0	0	0	0	0	1	0	0	0	1	49	0.270139	0.035	-0.160646	-0.0272221	-0.0430852	0.0119422	-0.0944535	0.120339	0.0503472	0.0131439	-0.110211	0.239846
Firmicutes..Clostridia..Oscillospirales..Ruminococcaceae..Faecalibacterium..uncultured.bacterium..ASV_000198	0	1	1	1	0	0	0	1	0	0	263	0.413666	0.001	-0.174568	0.152797	0.144489	0.26542	-0.0347057	-0.0975988	-0.148161	0.112809	-0.0913007	-0.129181
Firmicutes..Clostridia..Oscillospirales..Ruminococcaceae..Faecalibacterium..uncultured.bacterium..ASV_000355	1	0	1	0	0	1	1	0	0	0	215	0.380773	0.004	0.205425	-0.0850686	0.0485222	-0.105361	-0.05121	0.121518	0.246335	-0.127386	-0.131705	-0.121069
Firmicutes..Negativicutes..Acidaminococcales..Acidaminococcaceae..Phascolarctobacterium..gut.metagenome..ASV_000100	0	0	0	0	1	0	1	0	0	0	42	0.382759	0.001	-0.160696	-0.0297609	-0.0299327	-0.137525	0.26387	-0.0472065	0.246476	-0.0402797	-0.0596639	-0.0052808
Firmicutes..Negativicutes..Acidaminococcales..Acidaminococcaceae..Phascolarctobacterium..Unclassified..o__Acidaminococcales.f__Acidaminococcaceae.g__Phascolarctobacterium...ASV_000040	1	0	0	0	1	0	0	0	1	1	249	0.26325	0.035	0.166244	-0.0951844	-0.0328254	-0.0329514	0.0578037	-0.187194	-0.0233378	-0.0583934	0.0495048	0.156333
Firmicutes..Negativicutes..Acidaminococcales..Acidaminococcaceae..Phascolarctobacterium..Unclassified..o__Acidaminococcales.f__Acidaminococcaceae.g__Phascolarctobacterium...ASV_000058	0	0	1	1	0	0	0	0	1	0	124	0.458188	0.001	-0.0945598	-0.0458309	0.102414	0.20839	-0.117812	-0.161329	-0.13469	-0.0753508	0.389089	-0.0703206
Firmicutes..Negativicutes..Acidaminococcales..Acidaminococcaceae..Phascolarctobacterium..Unclassified..o__Acidaminococcales.f__Acidaminococcaceae.g__Phascolarctobacterium...ASV_000093	1	1	0	0	0	1	0	1	0	0	195	0.307031	0.005	0.0593445	0.0349168	-0.00322905	-0.029758	-0.135393	0.237305	-0.0341194	0.169814	-0.0385621	-0.260318
Firmicutes..Negativicutes..Acidaminococcales..Acidaminococcaceae..Phascolarctobacterium..Unclassified..o__Acidaminococcales.f__Acidaminococcaceae.g__Phascolarctobacterium...ASV_000130	1	0	0	1	0	1	0	1	0	0	231	0.273604	0.039	0.147045	-0.0232584	-0.0294254	0.0936833	-0.204876	0.077253	-0.0851353	0.128812	-0.0304746	-0.0736241
Firmicutes..Negativicutes..Acidaminococcales..Acidaminococcaceae..Phascolarctobacterium..Unclassified..o__Acidaminococcales.f__Acidaminococcaceae.g__Phascolarctobacterium...ASV_000145	0	0	1	0	0	0	1	0	1	1	349	0.310312	0.012	-0.0996803	-0.0901801	0.253276	-0.083195	-0.0748019	-0.0956661	0.149921	-0.0632132	0.0338794	0.0696598
Firmicutes..Negativicutes..Acidaminococcales..Acidaminococcaceae..Phascolarctobacterium..Unclassified..o__Acidaminococcales.f__Acidaminococcaceae.g__Phascolarctobacterium...ASV_000161	0	0	0	0	0	0	1	0	0	1	52	0.377543	0.005	-0.127215	0.0635864	-0.0796962	-0.129319	-0.0719928	-0.132542	0.138335	-0.00228737	-0.0239248	0.365057
Firmicutes..Negativicutes..Acidaminococcales..Acidaminococcaceae..Phascolarctobacterium..Unclassified..o__Acidaminococcales.f__Acidaminococcaceae.g__Phascolarctobacterium...ASV_000202	0	1	0	1	1	1	1	1	0	0	799	0.291022	0.02	-0.0829311	0.0770038	-0.103381	0.087689	0.0171538	0.0915285	0.0916204	0.110242	-0.0930813	-0.195844
Firmicutes..Negativicutes..Acidaminococcales..Acidaminococcaceae..Phascolarctobacterium..Unclassified..o__Acidaminococcales.f__Acidaminococcaceae.g__Phascolarctobacterium...ASV_000231	1	1	0	0	1	1	0	1	0	0	423	0.315738	0.008	0.0757548	0.0113233	-0.176761	-0.0210897	0.226912	0.131986	-0.0552328	0.080253	-0.082833	-0.190312
Firmicutes..Negativicutes..Acidaminococcales..Acidaminococcaceae..Phascolarctobacterium..Unclassified..o__Acidaminococcales.f__Acidaminococcaceae.g__Phascolarctobacterium...ASV_000242	0	0	0	0	1	0	0	0	0	0	5	0.423605	0.001	-0.0948991	-0.0299258	-0.0698648	0.00862861	0.423605	-0.0673059	-0.0129651	-0.0499919	-0.0631096	-0.0441715
Firmicutes..Negativicutes..Acidaminococcales..Acidaminococcaceae..Phascolarctobacterium..Unclassified..o__Acidaminococcales.f__Acidaminococcaceae.g__Phascolarctobacterium...ASV_000275	0	1	1	1	0	0	1	1	1	0	780	0.261974	0.044	-0.145508	0.213434	0.0168211	0.134996	-0.0736723	-0.145651	0.0489104	0.00154573	0.0120941	-0.0629711
Firmicutes..Negativicutes..Acidaminococcales..Acidaminococcaceae..Phascolarctobacterium..Unclassified..o__Acidaminococcales.f__Acidaminococcaceae.g__Phascolarctobacterium...ASV_000336	0	0	0	0	0	0	0	0	0	1	10	0.430303	0.002	-0.147329	-0.053977	-0.0803715	0.0787632	0.056242	-0.117561	-0.0801801	0.026692	-0.112582	0.430303
Firmicutes..Negativicutes..Acidaminococcales..Acidaminococcaceae..Phascolarctobacterium..Unclassified..o__Acidaminococcales.f__Acidaminococcaceae.g__Phascolarctobacterium...ASV_000388	1	0	1	0	0	1	0	1	1	0	470	0.396384	0.002	0.162371	-0.0640331	0.0876616	-0.160422	-0.0858041	0.147264	-0.0525686	0.104423	0.158921	-0.297813
Firmicutes..Negativicutes..Acidaminococcales..Acidaminococcaceae..Phascolarctobacterium..Unclassified..o__Acidaminococcales.f__Acidaminococcaceae.g__Phascolarctobacterium...ASV_000399	1	1	0	0	1	1	1	1	0	0	693	0.299567	0.012	0.0872264	0.0478632	-0.134353	-0.0355045	0.137336	0.0619385	0.0994025	0.0554238	-0.0781775	-0.241155
Firmicutes..Negativicutes..Acidaminococcales..Acidaminococcaceae..Phascolarctobacterium..Unclassified..o__Acidaminococcales.f__Acidaminococcaceae.g__Phascolarctobacterium...ASV_000412	0	1	1	0	0	1	1	1	0	0	537	0.266004	0.034	-0.121044	0.10404	0.0243045	-0.0173743	-0.106724	0.229506	0.0629425	0.0225468	-0.114805	-0.0833918
Firmicutes..Negativicutes..Acidaminococcales..Acidaminococcaceae..Phascolarctobacterium..Unclassified..o__Acidaminococcales.f__Acidaminococcaceae.g__Phascolarctobacterium...ASV_000470	1	1	0	1	0	0	0	0	0	0	57	0.301218	0.013	0.129577	0.237836	-0.0757113	0.0927054	-0.0969609	-0.102686	0.00248948	-0.0341483	-0.0166586	-0.136443
Firmicutes..Negativicutes..Acidaminococcales..Acidaminococcaceae..Phascolarctobacterium..Unclassified..o__Acidaminococcales.f__Acidaminococcaceae.g__Phascolarctobacterium...ASV_000509	1	1	0	1	0	1	0	1	0	0	413	0.290345	0.017	0.0238986	0.0286535	-0.108434	0.176486	-0.120312	0.139538	-0.0338725	0.115332	-0.0611759	-0.160113
Firmicutes..Negativicutes..Acidaminococcales..Acidaminococcaceae..Phascolarctobacterium..Unclassified..o__Acidaminococcales.f__Acidaminococcaceae.g__Phascolarctobacterium...ASV_000510	0	0	1	0	0	1	0	0	0	1	134	0.382816	0.001	-0.0806604	-0.0798515	0.164442	-0.0518245	-0.178087	0.267635	-0.0676075	0.0114968	-0.138227	0.152683
Firmicutes..Negativicutes..Acidaminococcales..Acidaminococcaceae..Phascolarctobacterium..Unclassified..o__Acidaminococcales.f__Acidaminococcaceae.g__Phascolarctobacterium...ASV_000543	1	1	0	1	0	1	0	1	1	0	686	0.398943	0.001	0.266475	0.0610738	-0.142488	0.0867526	-0.184699	0.00373611	-0.109911	0.12628	0.107154	-0.214374
Firmicutes..Negativicutes..Acidaminococcales..Acidaminococcaceae..Phascolarctobacterium..Unclassified..o__Acidaminococcales.f__Acidaminococcaceae.g__Phascolarctobacterium...ASV_000748	1	0	0	0	0	0	0	0	1	0	18	0.321046	0.011	0.294942	-0.0903505	0.0397963	-0.075015	-0.101691	0.0555754	-0.109476	-0.0368988	0.133119	-0.110001
Firmicutes..Negativicutes..Acidaminococcales..Acidaminococcaceae..Phascolarctobacterium..Unclassified..o__Acidaminococcales.f__Acidaminococcaceae.g__Phascolarctobacterium...ASV_000999	0	0	0	0	1	0	0	1	0	0	43	0.465803	0.001	-0.0774753	-0.0606173	-0.105793	-0.11194	0.186128	0.0393372	-0.117265	0.434942	-0.0828678	-0.10445
Firmicutes..Negativicutes..Acidaminococcales..Acidaminococcaceae..Phascolarctobacterium..uncultured.bacterium..ASV_000234	1	0	0	0	0	1	0	0	0	0	15	0.316177	0.007	0.115751	0.0352024	-0.111697	-0.0469914	-0.0475799	0.305818	-0.000214328	-0.0450556	-0.0701632	-0.13507
Firmicutes..Negativicutes..Acidaminococcales..Acidaminococcaceae..Phascolarctobacterium..uncultured.Firmicutes.bacterium..ASV_000223	0	1	1	0	0	0	0	0	1	0	97	0.420607	0.001	-0.125039	0.141923	0.34032	-0.0380744	-0.0066914	-0.169772	-0.143521	-0.100728	0.160245	-0.0586622
Firmicutes..Negativicutes..Acidaminococcales..Acidaminococcaceae..Phascolarctobacterium..uncultured.Veillonellaceae.bacterium..ASV_000347	0	0	0	0	0	1	0	0	0	0	6	0.384517	0.001	0.124209	-0.0567641	-0.155295	-0.0339732	-0.0943754	0.384517	-0.0619392	0.0108298	-0.0757533	-0.0414556
Firmicutes..Negativicutes..Veillonellales.Selenomonadales..Selenomonadaceae..Anaerovibrio..Unclassified..o__Veillonellales.Selenomonadales.f__Selenomonadaceae.g__Anaerovibrio...ASV_000037	0	1	0	1	0	0	1	0	0	0	101	0.266821	0.032	-0.0119337	0.0986248	-0.0842192	0.133996	-0.118828	-0.0189052	0.174955	-0.0491727	0.0102795	-0.134797
Firmicutes..Negativicutes..Veillonellales.Selenomonadales..Selenomonadaceae..Megamonas..Unclassified..o__Veillonellales.Selenomonadales.f__Selenomonadaceae.g__Megamonas...ASV_000167	1	1	0	1	0	1	1	0	1	0	684	0.297868	0.011	0.0089914	0.0975721	-0.215336	0.10612	-0.0653575	0.178349	0.0475293	-0.0701276	0.0478541	-0.135595
Firmicutes..Negativicutes..Veillonellales.Selenomonadales..Selenomonadaceae..Megamonas..Unclassified..o__Veillonellales.Selenomonadales.f__Selenomonadaceae.g__Megamonas...ASV_000238	0	1	0	1	0	0	0	0	1	0	103	0.337741	0.004	-0.0883013	0.165704	-0.157005	0.267496	-0.0911547	-0.0180149	-0.035424	-0.044403	0.0827083	-0.0816046
Firmicutes..Negativicutes..Veillonellales.Selenomonadales..Selenomonadaceae..Megamonas..Unclassified..o__Veillonellales.Selenomonadales.f__Selenomonadaceae.g__Megamonas...ASV_000341	1	1	0	1	0	1	1	0	1	0	684	0.284033	0.027	0.13081	0.101859	-0.143949	0.070274	-0.125935	0.092839	0.0279897	-0.108842	0.0400511	-0.0850973
Firmicutes..Negativicutes..Veillonellales.Selenomonadales..Selenomonadaceae..Megamonas..Unclassified..o__Veillonellales.Selenomonadales.f__Selenomonadaceae.g__Megamonas...ASV_000612	0	1	0	1	0	0	1	0	1	0	291	0.299971	0.015	-0.01217	0.174431	-0.1391	0.113998	-0.14102	-0.100986	0.0912137	-0.0354296	0.110208	-0.0611448
Firmicutes..Negativicutes..Veillonellales.Selenomonadales..Selenomonadaceae..Megamonas..Unclassified..o__Veillonellales.Selenomonadales.f__Selenomonadaceae.g__Megamonas...ASV_000690	0	0	0	0	0	0	0	1	0	0	8	0.417641	0.001	-0.0663593	-0.0656944	-0.0663593	-0.0647708	0.00315712	0.0256992	-0.0663593	0.417641	-0.0505947	-0.0663593
Firmicutes..Negativicutes..Veillonellales.Selenomonadales..Selenomonadaceae..Megamonas..Unclassified..o__Veillonellales.Selenomonadales.f__Selenomonadaceae.g__Megamonas...ASV_000841	0	0	0	0	0	0	0	0	1	0	9	0.400847	0.001	0.00729457	0.0239906	-0.109022	-0.115069	0.0920892	-0.078676	-0.145546	0.0669223	0.400847	-0.142831
Firmicutes..Negativicutes..Veillonellales.Selenomonadales..Selenomonadaceae..Megamonas..Unclassified..o__Veillonellales.Selenomonadales.f__Selenomonadaceae.g__Megamonas...ASV_001033	0	0	0	0	1	0	0	0	1	0	44	0.384299	0.001	0.0585333	-0.0534555	-0.0457013	-0.113283	0.151826	-0.0504466	-0.133157	-0.0345604	0.360572	-0.140328
Firmicutes..Negativicutes..Veillonellales.Selenomonadales..Selenomonadaceae..Megamonas..Unclassified..o__Veillonellales.Selenomonadales.f__Selenomonadaceae.g__Megamonas...ASV_001078	0	0	0	0	0	0	1	0	0	0	7	0.361689	0.003	-0.0646068	0.0496195	-0.0708808	0.042759	-0.0645821	-0.0699398	0.361689	-0.0396013	-0.0689712	-0.0754857
Firmicutes..Negativicutes..Veillonellales.Selenomonadales..Veillonellaceae..Unclassified..o__Veillonellales.Selenomonadales.f__Veillonellaceae...Unclassified..o__Veillonellales.Selenomonadales.f__Veillonellaceae.g__Megasphaera...ASV_000833	0	0	0	0	0	0	0	0	0	1	10	0.338823	0.004	-0.100736	0.104322	-0.113139	0.0302173	-0.119255	0.0041409	0.0183859	-0.0809045	-0.0818552	0.338823
Firmicutes..Negativicutes..Veillonellales.Selenomonadales..Veillonellaceae..Unclassified..o__Veillonellales.Selenomonadales.f__Veillonellaceae...Unclassified..o__Veillonellales.Selenomonadales.f__Veillonellaceae.g__Megasphaera...ASV_001245	0	1	1	1	0	0	1	0	1	0	522	0.332698	0.007	-0.0754248	0.0178617	0.174082	0.0906094	-0.156911	-0.130611	0.230814	-0.0385018	0.0411285	-0.153048
Patescibacteria..Saccharimonadia..Saccharimonadales..Saccharimonadaceae..Candidatus.Saccharimonas..Unclassified..o__Saccharimonadales.f__Saccharimonadaceae.g__Candidatus.Saccharimonas...ASV_000277	0	0	0	0	1	0	0	0	0	0	5	0.668535	0.001	0.0386996	-0.116011	-0.0960145	-0.126886	0.668535	-0.0573534	-0.0895629	-0.130414	-0.0600264	-0.0309665
Patescibacteria..Saccharimonadia..Saccharimonadales..Saccharimonadaceae..Candidatus.Saccharimonas..Unclassified..o__Saccharimonadales.f__Saccharimonadaceae.g__Candidatus.Saccharimonas...ASV_000309	0	0	1	0	0	0	0	0	1	0	33	0.264868	0.034	-0.0741882	-0.0808529	0.228706	-0.00768249	-0.0310257	-0.0224669	-0.0463353	-0.122959	0.124451	0.032354
Patescibacteria..Saccharimonadia..Saccharimonadales..Saccharimonadaceae..Candidatus.Saccharimonas..Unclassified..o__Saccharimonadales.f__Saccharimonadaceae.g__Candidatus.Saccharimonas...ASV_000441	1	0	1	0	0	0	1	0	1	1	475	0.298842	0.015	0.0187157	-0.0367172	0.0328781	-0.0700486	-0.175147	-0.0947666	0.144322	-0.12139	0.0869225	0.215231
Patescibacteria..Saccharimonadia..Saccharimonadales..Saccharimonadaceae..Candidatus.Saccharimonas..Unclassified..o__Saccharimonadales.f__Saccharimonadaceae.g__Candidatus.Saccharimonas...ASV_000506	0	0	0	0	1	0	0	0	0	0	5	0.36933	0.001	-0.041671	-0.0656032	-0.0744502	-0.0849397	0.36933	0.0847716	-0.0886817	-0.0891675	-0.0469235	0.0373355
Patescibacteria..Saccharimonadia..Saccharimonadales..Saccharimonadaceae..Candidatus.Saccharimonas..Unclassified..o__Saccharimonadales.f__Saccharimonadaceae.g__Candidatus.Saccharimonas...ASV_000718	1	0	1	1	0	1	0	0	0	0	205	0.293283	0.013	0.121097	-0.0665314	0.051241	0.107694	-0.0461646	0.198897	-0.107057	-0.0553166	-0.123535	-0.0803235
Patescibacteria..Saccharimonadia..Saccharimonadales..Saccharimonadaceae..Candidatus.Saccharimonas..Unclassified..o__Saccharimonadales.f__Saccharimonadaceae.g__Candidatus.Saccharimonas...ASV_000768	0	0	0	1	0	0	0	0	0	0	4	0.331306	0.006	0.0672731	0.0253842	0.0286215	0.331306	-0.0813941	-0.116233	-0.0326826	-0.100254	-0.0118788	-0.110143
Patescibacteria..Saccharimonadia..Saccharimonadales..Saccharimonadaceae..Candidatus.Saccharimonas..Unclassified..o__Saccharimonadales.f__Saccharimonadaceae.g__Candidatus.Saccharimonas...ASV_001384	0	0	0	0	0	0	0	0	0	1	10	0.534545	0.001	-0.0699083	-0.0650679	-0.045848	-0.0699083	-0.0699083	-0.0517082	-0.0699083	-0.0235592	-0.0687284	0.534545
Proteobacteria..Alphaproteobacteria..Rhodospirillales..uncultured..gut.metagenome..Unclassified..o__Rhodospirillales.f__uncultured.g__gut.metagenome...ASV_000119	0	0	1	0	1	0	0	1	1	1	611	0.259707	0.039	-0.0518992	-0.0556201	0.104695	-0.136248	0.0234006	-0.108147	-0.0809315	0.0561514	0.177587	0.0710115
Proteobacteria..Alphaproteobacteria..Rhodospirillales..uncultured..gut.metagenome..Unclassified..o__Rhodospirillales.f__uncultured.g__gut.metagenome...ASV_000124	0	0	0	0	0	1	0	1	0	1	170	0.274987	0.021	-0.162599	-0.0190015	0.00128441	-0.00225161	-0.0272175	0.118025	-0.026939	0.0828867	-0.183326	0.219138
Proteobacteria..Alphaproteobacteria..Rhodospirillales..uncultured..gut.metagenome..Unclassified..o__Rhodospirillales.f__uncultured.g__gut.metagenome...ASV_000450	0	0	0	0	0	1	0	0	1	0	48	0.305318	0.011	-0.0876393	-0.00376924	-0.0892334	-0.0617184	0.0561104	0.116229	-0.145719	0.000582768	0.290862	-0.0757053
Proteobacteria..Alphaproteobacteria..Rhodospirillales..uncultured..gut.metagenome..Unclassified..o__Rhodospirillales.f__uncultured.g__gut.metagenome...ASV_000532	0	0	0	0	1	0	0	1	0	0	43	0.322612	0.011	-0.082681	-0.0301165	-0.140347	-0.157867	0.312813	-0.0406625	-0.0171483	0.117337	0.0293439	0.00932896
Proteobacteria..Alphaproteobacteria..Rhodospirillales..uncultured..gut.metagenome..Unclassified..o__Rhodospirillales.f__uncultured.g__gut.metagenome...ASV_000564	0	0	0	0	0	0	0	0	0	1	10	0.316505	0.006	-0.0138797	-0.014861	-0.0988975	-0.0522577	-0.0467796	-0.091448	-0.0550033	0.0529637	0.00365767	0.316505
Proteobacteria..Alphaproteobacteria..Rhodospirillales..uncultured..gut.metagenome..Unclassified..o__Rhodospirillales.f__uncultured.g__gut.metagenome...ASV_000828	0	0	0	0	1	0	0	0	0	1	45	0.308266	0.018	-0.118824	0.0384033	-0.121438	-0.0419322	0.30069	-0.0395491	-0.06761	-0.0853238	0.025253	0.110331
Proteobacteria..Alphaproteobacteria..Rhodospirillales..uncultured..Unclassified..o__Rhodospirillales.f__uncultured...Unclassified..o__Rhodospirillales.f__uncultured.g__uncultured.rumen.bacterium...ASV_000157	0	1	1	0	1	0	0	0	1	0	269	0.301443	0.009	-0.0400663	0.0715167	0.0892593	-0.177891	0.0911573	-0.056529	-0.0862363	-0.0284233	0.24032	-0.103108
Proteobacteria..Alphaproteobacteria..Rhodospirillales..uncultured..uncultured.bacterium..Unclassified..o__Rhodospirillales.f__uncultured.g__uncultured.bacterium...ASV_000249	0	0	0	0	1	0	0	0	0	1	45	0.283839	0.023	-0.0506191	-0.00300526	-0.0946916	-0.0462074	0.164586	-0.0671571	0.00129417	-0.0932523	-0.0248133	0.213866
Proteobacteria..Alphaproteobacteria..Rhodospirillales..uncultured..uncultured.bacterium..unclassified..ASV_000605	0	0	0	0	0	0	0	0	0	1	10	0.292569	0.016	0.0284411	-0.035351	-0.0445018	-0.0308035	-0.0726363	-0.0599404	-0.034188	-0.0263751	-0.0172145	0.292569
Proteobacteria..Alphaproteobacteria..Rhodospirillales..uncultured..uncultured.rumen.bacterium..Unclassified..o__Rhodospirillales.f__uncultured.g__uncultured.rumen.bacterium...ASV_000463	0	0	1	0	0	0	0	1	0	0	32	0.268751	0.032	-0.117762	-0.0493206	0.185126	-0.0968056	0.0166073	-0.0361942	-0.0653733	0.173209	-0.0470788	0.0375927
Proteobacteria..Alphaproteobacteria..Rickettsiales..uncultured..Unclassified..o__Rickettsiales.f__uncultured...Unclassified..o__Rickettsiales.f__uncultured.g__uncultured.bacterium...ASV_000809	1	0	0	0	0	1	0	0	0	0	15	0.40421	0.002	0.313564	-0.112991	-0.119771	-0.0546434	0.0460275	0.225383	0.0317261	-0.113052	-0.0964729	-0.119771
Proteobacteria..Gammaproteobacteria..Enterobacterales..Enterobacteriaceae..Klebsiella..Klebsiella.pneumoniae..ASV_001168	1	0	0	0	0	0	0	0	0	0	1	0.282893	0.015	0.282893	-0.0102797	-0.0340767	-0.0340767	-0.0340767	-0.0340767	-0.0340767	-0.0340767	-0.0340767	-0.0340767
Proteobacteria..Gammaproteobacteria..Enterobacterales..Succinivibrionaceae..Succinivibrio..Unclassified..o__Enterobacterales.f__Succinivibrionaceae.g__Succinivibrio...ASV_000027	0	0	0	1	0	0	0	0	0	0	4	0.267208	0.045	-0.0467817	0.0408749	0.000654671	0.267208	-0.120072	-0.0564663	0.0180023	0.0337844	-0.0103873	-0.126817
Proteobacteria..Gammaproteobacteria..Enterobacterales..Succinivibrionaceae..Succinivibrio..Unclassified..o__Enterobacterales.f__Succinivibrionaceae.g__Succinivibrio...ASV_000030	0	1	1	1	0	1	1	1	1	0	942	0.314663	0.006	-0.143342	0.131576	0.0215429	0.0583854	-0.103583	-0.023306	0.0716285	0.155885	0.0649447	-0.233731
Proteobacteria..Gammaproteobacteria..Enterobacterales..Succinivibrionaceae..Succinivibrio..Unclassified..o__Enterobacterales.f__Succinivibrionaceae.g__Succinivibrio...ASV_000132	0	1	1	1	0	1	1	1	1	0	942	0.344051	0.003	-0.156555	0.0655833	0.0396118	0.146328	-0.128087	0.0130149	0.00981551	0.142353	0.10884	-0.240905
Proteobacteria..Gammaproteobacteria..Enterobacterales..Succinivibrionaceae..Succinivibrio..Unclassified..o__Enterobacterales.f__Succinivibrionaceae.g__Succinivibrio...ASV_000133	0	1	1	1	0	0	1	1	1	0	780	0.382835	0.002	-0.149391	0.108025	0.113693	0.19601	-0.215806	-0.0502734	0.0351497	0.0229532	0.149337	-0.209697
Proteobacteria..Gammaproteobacteria..Enterobacterales..Succinivibrionaceae..Succinivibrio..Unclassified..o__Enterobacterales.f__Succinivibrionaceae.g__Succinivibrio...ASV_000344	0	1	1	1	0	1	1	1	1	0	942	0.382427	0.001	-0.139436	-0.0155698	0.247758	0.134232	-0.234523	0.125776	0.0123559	0.0133079	0.0663068	-0.210208
Proteobacteria..Gammaproteobacteria..Enterobacterales..Succinivibrionaceae..Succinivibrio..Unclassified..o__Enterobacterales.f__Succinivibrionaceae.g__Succinivibrio...ASV_000382	0	0	0	1	0	0	1	0	0	0	37	0.340753	0.003	-0.132629	0.0613835	-0.000993179	0.180736	-0.189585	-0.0280267	0.273601	-0.0327414	0.0291882	-0.160933
Proteobacteria..Gammaproteobacteria..Enterobacterales..Succinivibrionaceae..Unclassified..o__Enterobacterales.f__Succinivibrionaceae...Unclassified..o__Enterobacterales.f__Succinivibrionaceae.g__Anaerobiospirillum...ASV_000642	0	0	1	0	0	0	0	0	0	0	3	0.268959	0.029	-0.0961203	0.0696777	0.268959	-0.0251985	0.0296086	0.000210479	-0.0127636	-0.122542	0.0315551	-0.143387
Proteobacteria..Gammaproteobacteria..Enterobacterales..Succinivibrionaceae..uncultured..Unclassified..o__Enterobacterales.f__Succinivibrionaceae.g__uncultured...ASV_000026	1	1	0	0	1	0	0	0	0	1	193	0.409218	0.001	0.138401	0.0700418	-0.175196	-0.201297	0.353548	-0.0915063	-0.0745131	-0.106904	-0.018834	0.106261
Proteobacteria..Gammaproteobacteria..Enterobacterales..Succinivibrionaceae..uncultured..Unclassified..o__Enterobacterales.f__Succinivibrionaceae.g__uncultured...ASV_000076	0	1	0	1	0	1	1	1	0	0	557	0.297673	0.014	-0.0630698	0.10414	-0.0199186	0.163871	-0.142847	0.0120537	0.0738306	0.142226	-0.0360984	-0.234187
Proteobacteria..Gammaproteobacteria..Enterobacterales..Succinivibrionaceae..uncultured..Unclassified..o__Enterobacterales.f__Succinivibrionaceae.g__uncultured...ASV_000077	0	1	0	1	0	1	1	1	0	0	557	0.329978	0.003	-0.17204	0.135143	-0.0383766	0.0561252	-0.15892	0.130305	0.190808	0.0375828	-0.0290761	-0.151551
Proteobacteria..Gammaproteobacteria..Enterobacterales..Succinivibrionaceae..uncultured..Unclassified..o__Enterobacterales.f__Succinivibrionaceae.g__uncultured...ASV_000107	0	0	0	0	1	0	0	0	0	1	45	0.56009	0.001	-0.131224	-0.0857182	-0.135569	-0.0990591	0.195006	0.00509373	-0.0866033	-0.0381604	-0.175546	0.551781
Proteobacteria..Gammaproteobacteria..Enterobacterales..Succinivibrionaceae..uncultured..Unclassified..o__Enterobacterales.f__Succinivibrionaceae.g__uncultured...ASV_000113	0	0	0	0	0	1	1	1	0	1	382	0.25857	0.043	-0.0267443	-0.0478376	-0.110788	-0.0010481	-0.134556	0.0351294	0.135922	0.086546	-0.101269	0.164646
Proteobacteria..Gammaproteobacteria..Enterobacterales..Succinivibrionaceae..uncultured..Unclassified..o__Enterobacterales.f__Succinivibrionaceae.g__uncultured...ASV_000239	1	0	0	0	0	0	0	0	0	0	1	0.390407	0.002	0.390407	-0.0929265	-0.0304319	-0.0799522	-0.00996727	-0.0188076	-0.0298884	-0.00366095	-0.0729225	-0.0518496
Proteobacteria..Gammaproteobacteria..Enterobacterales..Yersiniaceae..Serratia..Serratia.marcescens..ASV_001857	1	0	0	0	0	0	0	0	0	0	1	0.277153	0.039	0.277153	-0.0413321	-0.0413321	-0.0413321	-0.0413321	0.0535045	-0.0413321	-0.0413321	-0.0413321	-0.0413321
Proteobacteria..Gammaproteobacteria..Enterobacterales..Yersiniaceae..Serratia..Serratia.sp..LS.1..ASV_001351	1	0	0	0	0	0	0	0	0	0	1	0.301476	0.012	0.301476	-0.004814	-0.0270031	-0.0453313	-0.0323902	-0.0382663	-0.0176771	-0.0453313	-0.0453313	-0.0453313
Spirochaetota..Spirochaetia..Spirochaetales..Spirochaetaceae..Unclassified..o__Spirochaetales.f__Spirochaetaceae...Unclassified..o__Spirochaetales.f__Spirochaetaceae.g__Sphaerochaeta...ASV_000003	1	1	1	1	1	1	1	1	1	0	1013	0.292455	0.014	0.0062915	0.0651031	0.0209118	0.0855064	-0.0115273	-0.00941264	-0.0491281	0.0377253	0.146985	-0.292455
Spirochaetota..Spirochaetia..Spirochaetales..Spirochaetaceae..Unclassified..o__Spirochaetales.f__Spirochaetaceae...Unclassified..o__Spirochaetales.f__Spirochaetaceae.g__Sphaerochaeta...ASV_000085	1	0	0	0	0	1	0	0	0	0	15	0.33414	0.003	0.212467	0.0476094	-0.0103725	0.0133351	-0.133447	0.233053	-0.100517	-0.0607123	-0.0489283	-0.152487
Spirochaetota..Spirochaetia..Spirochaetales..Spirochaetaceae..Unclassified..o__Spirochaetales.f__Spirochaetaceae...Unclassified..o__Spirochaetales.f__Spirochaetaceae.g__Sphaerochaeta...ASV_000089	0	0	1	1	1	0	0	1	1	0	589	0.284547	0.021	-0.0596651	-0.0843882	0.0217536	0.0275042	0.176895	-0.151254	-0.0772958	0.120256	0.127835	-0.101641
Spirochaetota..Spirochaetia..Spirochaetales..Spirochaetaceae..Unclassified..o__Spirochaetales.f__Spirochaetaceae...Unclassified..o__Spirochaetales.f__Spirochaetaceae.g__Sphaerochaeta...ASV_000115	1	0	1	0	1	0	0	1	1	1	737	0.428975	0.001	0.028183	-0.191131	0.0209867	-0.146179	0.162341	-0.223906	-0.139297	0.00294788	0.119279	0.366775
Spirochaetota..Spirochaetia..Spirochaetales..Spirochaetaceae..Unclassified..o__Spirochaetales.f__Spirochaetaceae...Unclassified..o__Spirochaetales.f__Spirochaetaceae.g__Sphaerochaeta...ASV_000122	0	0	0	0	1	0	0	0	1	1	165	0.528916	0.001	-0.144288	-0.118744	-0.00531851	-0.135826	0.377095	-0.16485	-0.145743	-0.0931631	0.133931	0.296905
Spirochaetota..Spirochaetia..Spirochaetales..Spirochaetaceae..Unclassified..o__Spirochaetales.f__Spirochaetaceae...Unclassified..o__Spirochaetales.f__Spirochaetaceae.g__Sphaerochaeta...ASV_000129	1	0	0	0	0	0	0	0	0	1	19	0.644013	0.001	0.222803	-0.189976	-0.0137936	-0.182956	-0.00732888	-0.138305	-0.0843446	-0.0499909	-0.19199	0.635881
Spirochaetota..Spirochaetia..Spirochaetales..Spirochaetaceae..Unclassified..o__Spirochaetales.f__Spirochaetaceae...Unclassified..o__Spirochaetales.f__Spirochaetaceae.g__Sphaerochaeta...ASV_000183	1	0	0	0	0	0	0	0	0	1	19	0.595192	0.001	0.249238	-0.184731	-0.0286523	-0.211063	-0.0454332	-0.0118204	-0.0744959	-0.0272145	-0.21018	0.544352
Spirochaetota..Spirochaetia..Spirochaetales..Spirochaetaceae..Unclassified..o__Spirochaetales.f__Spirochaetaceae...Unclassified..o__Spirochaetales.f__Spirochaetaceae.g__Sphaerochaeta...ASV_000327	0	0	0	0	1	0	0	0	0	1	45	0.550368	0.001	-0.0646025	-0.157828	0.0239421	-0.116005	0.435191	-0.122954	-0.105225	-0.0722365	-0.118915	0.298632
Spirochaetota..Spirochaetia..Spirochaetales..Spirochaetaceae..Unclassified..o__Spirochaetales.f__Spirochaetaceae...Unclassified..o__Spirochaetales.f__Spirochaetaceae.g__Sphaerochaeta...ASV_000329	0	0	0	0	1	0	0	1	1	1	380	0.350898	0.001	-0.0381011	-0.0558915	-0.0517877	-0.123574	0.169772	-0.135406	-0.168254	0.16	0.165477	0.077765
Spirochaetota..Spirochaetia..Spirochaetales..Spirochaetaceae..Unclassified..o__Spirochaetales.f__Spirochaetaceae...Unclassified..o__Spirochaetales.f__Spirochaetaceae.g__Sphaerochaeta...ASV_000925	0	0	0	0	1	0	0	0	0	0	5	0.310243	0.008	-0.00403274	-0.0542381	-0.0531442	0.079708	0.310243	-0.0720083	-0.12426	0.0205806	-0.0950406	-0.00780819
Spirochaetota..Spirochaetia..Spirochaetales..Spirochaetaceae..Unclassified..o__Spirochaetales.f__Spirochaetaceae...Unclassified..o__Spirochaetales.f__Spirochaetaceae.g__Treponema...ASV_000001	1	0	0	0	1	0	0	0	0	1	81	0.31271	0.008	0.18654	-0.10097	-0.0778363	-0.142257	0.16541	-0.0561366	-0.0115091	-0.064925	-0.0240376	0.125722
Spirochaetota..Spirochaetia..Spirochaetales..Spirochaetaceae..Unclassified..o__Spirochaetales.f__Spirochaetaceae...Unclassified..o__Spirochaetales.f__Spirochaetaceae.g__Treponema...ASV_000218	0	1	1	0	0	0	0	1	1	1	546	0.309668	0.01	-0.13411	0.0846384	0.0923157	-0.123934	-0.069847	-0.128652	-0.05957	0.0721183	0.230636	0.036405
Spirochaetota..Spirochaetia..Spirochaetales..Spirochaetaceae..Unclassified..o__Spirochaetales.f__Spirochaetaceae...Unclassified..o__Spirochaetales.f__Spirochaetaceae.g__Treponema...ASV_000233	0	0	0	1	0	1	0	0	0	0	36	0.283385	0.032	-0.00153804	-0.0251051	-0.0646928	0.151936	-0.0459566	0.225911	-0.0229482	-0.0485723	-0.125895	-0.0431389
Spirochaetota..Spirochaetia..Spirochaetales..Spirochaetaceae..Unclassified..o__Spirochaetales.f__Spirochaetaceae...Unclassified..o__Spirochaetales.f__Spirochaetaceae.g__Treponema...ASV_000524	0	0	0	1	0	1	0	0	0	0	36	0.27811	0.028	-0.0619493	-0.0239034	-0.0558412	0.0941875	-0.0515921	0.276626	-0.00131267	-0.105039	-0.00951316	-0.0616624
Spirochaetota..Spirochaetia..Spirochaetales..Spirochaetaceae..Unclassified..o__Spirochaetales.f__Spirochaetaceae...Unclassified..o__Spirochaetales.f__Spirochaetaceae.g__Treponema...ASV_000797	0	1	0	1	0	0	1	0	0	0	101	0.407864	0.001	-0.0789334	0.191205	-0.0713217	0.320043	-0.139164	-0.141687	0.111774	-0.0730151	-0.0752595	-0.0436411
Spirochaetota..Spirochaetia..Spirochaetales..Spirochaetaceae..Unclassified..o__Spirochaetales.f__Spirochaetaceae...Unclassified..o__Spirochaetales.f__Spirochaetaceae.g__Treponema...ASV_001083	0	0	1	1	0	0	0	0	0	0	28	0.401765	0.001	-0.193624	-0.00410908	0.365328	0.170359	0.0214289	-0.00604476	-0.177445	-0.100636	-0.0559173	-0.0193398
Synergistota..Synergistia..Synergistales..Synergistaceae..Unclassified..o__Synergistales.f__Synergistaceae...Unclassified..o__Synergistales.f__Synergistaceae.g__Cloacibacillus...ASV_000121	0	0	1	0	0	0	0	0	0	1	34	0.36262	0.001	-0.027248	-0.090184	0.294354	-0.0442536	-0.0365038	-0.136948	-0.0950926	-0.0995659	0.0463027	0.189139
Synergistota..Synergistia..Synergistales..Synergistaceae..Unclassified..o__Synergistales.f__Synergistaceae...Unclassified..o__Synergistales.f__Synergistaceae.g__Pyramidobacter...ASV_000142	0	1	1	0	0	1	0	1	0	0	272	0.265512	0.037	-0.115245	0.117733	0.0625324	-0.149782	-0.0103371	0.181079	0.0064196	0.0722352	-0.0286789	-0.135956
Synergistota..Synergistia..Synergistales..Synergistaceae..Unclassified..o__Synergistales.f__Synergistaceae...Unclassified..o__Synergistales.f__Synergistaceae.g__Pyramidobacter...ASV_000317	1	1	1	1	0	1	1	1	1	0	978	0.266968	0.047	0.121184	-0.018808	-0.02801	0.0768974	-0.185198	0.0160883	0.0432012	-0.0322117	0.177617	-0.17076
Synergistota..Synergistia..Synergistales..Synergistaceae..Unclassified..o__Synergistales.f__Synergistaceae...Unclassified..o__Synergistales.f__Synergistaceae.g__Pyramidobacter...ASV_000351	1	1	0	1	0	0	1	0	0	1	418	0.25556	0.049	0.0837689	0.166768	-0.133965	0.024154	-0.0367877	-0.0503298	0.0701825	-0.0667562	-0.138095	0.0810602
Synergistota..Synergistia..Synergistales..Synergistaceae..Unclassified..o__Synergistales.f__Synergistaceae...Unclassified..o__Synergistales.f__Synergistaceae.g__Pyramidobacter...ASV_000371	0	1	0	0	0	0	0	0	0	1	27	0.338556	0.003	-0.0333022	0.166862	-0.0711572	0.0573979	-0.0595959	-0.139156	-0.0546251	-0.00704607	-0.143923	0.284545
Synergistota..Synergistia..Synergistales..Synergistaceae..Unclassified..o__Synergistales.f__Synergistaceae...Unclassified..o__Synergistales.f__Synergistaceae.g__Pyramidobacter...ASV_000625	0	0	0	0	1	0	0	0	0	0	5	0.501055	0.001	-0.114008	0.112257	-0.159193	-0.079733	0.501055	0.047164	-0.128233	-0.102963	-0.0524934	-0.0238532
Synergistota..Synergistia..Synergistales..Synergistaceae..Unclassified..o__Synergistales.f__Synergistaceae...Unclassified..o__Synergistales.f__Synergistaceae.g__Pyramidobacter...ASV_000637	0	0	1	0	0	1	0	1	0	1	345	0.33171	0.005	-0.0860572	-0.0750686	0.108811	0.00134161	-0.2037	0.071544	-0.137513	0.122385	-0.0406828	0.23894
Verrucomicrobiota..Kiritimatiellae..WCHB1.41..uncultured.bacterium..Unclassified..o__WCHB1.41.f__uncultured.bacterium...Unclassified..o__WCHB1.41.f__uncultured.bacterium.g__unclassified...ASV_000005	0	0	1	0	1	0	0	1	0	1	339	0.426925	0.001	-0.103381	-0.0803605	0.249697	-0.212478	0.125263	-0.129341	-0.0938207	0.168043	-0.0777846	0.154162
Verrucomicrobiota..Kiritimatiellae..WCHB1.41..uncultured.bacterium..Unclassified..o__WCHB1.41.f__uncultured.bacterium...Unclassified..o__WCHB1.41.f__uncultured.bacterium.g__unclassified...ASV_000012	0	0	0	0	1	0	0	1	0	1	164	0.34261	0.003	-0.132779	-0.0449777	0.0126477	-0.17696	0.118596	-0.063537	-0.0651482	0.0862229	-0.052591	0.318526
Verrucomicrobiota..Kiritimatiellae..WCHB1.41..uncultured.bacterium..Unclassified..o__WCHB1.41.f__uncultured.bacterium...Unclassified..o__WCHB1.41.f__uncultured.bacterium.g__unclassified...ASV_000015	1	1	0	0	1	0	1	1	0	0	426	0.305917	0.01	0.140054	0.127159	-0.100451	-0.0327519	0.0457298	-0.0913685	0.0307488	0.16617	-0.100697	-0.184593
Verrucomicrobiota..Kiritimatiellae..WCHB1.41..uncultured.bacterium..unclassified..Unclassified..o__WCHB1.41.f__uncultured.bacterium.g__unclassified...ASV_000025	0	1	1	1	0	0	1	1	0	0	521	0.305484	0.005	-0.170228	0.0527406	0.0636996	0.0486325	-0.0666899	-0.130301	0.0399344	0.304133	-0.126685	-0.0152373
Verrucomicrobiota..Kiritimatiellae..WCHB1.41..uncultured.bacterium..unclassified..Unclassified..o__WCHB1.41.f__uncultured.bacterium.g__unclassified...ASV_000041	1	0	0	0	1	1	0	1	1	0	500	0.251805	0.04	0.047331	-0.118011	-0.0779912	-0.0655382	0.0629151	0.230653	-0.0730958	0.0388846	0.0398925	-0.0850393
Verrucomicrobiota..Kiritimatiellae..WCHB1.41..uncultured.bacterium..unclassified..Unclassified..o__WCHB1.41.f__uncultured.bacterium.g__unclassified...ASV_000116	1	0	1	1	0	0	1	0	1	0	452	0.275051	0.027	0.243874	-0.112846	0.0369851	0.0403289	-0.0816549	-0.0544357	0.0187447	-0.0850913	0.118486	-0.124391
