# Supplementary material for: Assessing the drivers of gut microbiome composition in wild redfronted lemurs via longitudinal metacommunity analysis
Source: Sci Rep. 2022 Dec 12;12:21462. doi: 10.1038/s41598-022-25733-x (PMC9744850; doi:10.1038/s41598-022-25733-x)
Supplement: Supplementary file 10 — Supplementary Table S19. [file 41598_2022_25733_MOESM10_ESM.xlsx]

## Sheet: Sheet1
Supplementary Table 19. Results indicative species analysis for the individuals of group F.
	Bonacca	Caicos	Gozo	Lucia	Mayaguana	Pinos	Tortuga	index	stat	p.value	XBonacca	XCaicos	XGozo	XLucia	XMayaguana	XPinos	XTortuga
Actinobacteriota..Actinobacteria..Kineosporiales..Kineosporiaceae..Kineosporia..Kineosporia.sp..06.3147..ASV_001578	0	0	0	0	0	1	0	6	0.176621	0.39	-0.0343761	-0.0274953	-0.0343761	-0.0343761	-0.0343761	0.176621	-0.0116213
Actinobacteriota..Actinobacteria..Micrococcales..Intrasporangiaceae..Janibacter..Janibacter.hoylei.PVAS.1..ASV_005045	1	0	0	1	0	0	0	10	0.161952	0.277	0.148691	-0.0418158	-0.0418158	0.0603875	-0.0418158	-0.0418158	-0.0418158
Actinobacteriota..Actinobacteria..Micrococcales..Microbacteriaceae..Curtobacterium..s__Unclassified..ASV_001815	0	1	1	0	0	1	0	46	0.184043	0.311	-0.0437866	0.0669877	0.0661011	-0.0854836	-0.0871143	0.127187	-0.0438913
Actinobacteriota..Actinobacteria..Micromonosporales..Micromonosporaceae..Actinoplanes..Actinoplanes.abujensis..ASV_001302	0	0	0	0	1	0	0	5	0.144704	0.795	-0.0341269	-0.0473669	-0.0551246	-0.0264899	0.144704	-0.00280167	0.0212062
Actinobacteriota..Actinobacteria..Micromonosporales..Micromonosporaceae..Actinoplanes..Actinoplanes.abujensis..ASV_001556	0	0	0	0	0	0	1	7	0.132235	0.908	-0.0609051	-0.0366509	-0.0609051	0.00900716	0.0124094	0.00480927	0.132235
Actinobacteriota..Actinobacteria..Micromonosporales..Micromonosporaceae..Actinoplanes..s__Unclassified..ASV_001728	0	0	0	0	1	1	1	63	0.148429	0.689	-0.0524775	-0.0524775	-0.0524775	-0.0524775	0.112753	0.0712852	0.0258718
Actinobacteriota..Actinobacteria..Micromonosporales..Micromonosporaceae..Verrucosispora..Verrucosispora.sp..M1Z33..ASV_001355	1	0	0	1	0	0	0	10	0.167899	0.262	0.122342	-0.0433513	-0.0433513	0.0944146	-0.0433513	-0.0433513	-0.0433513
Actinobacteriota..Actinobacteria..Pseudonocardiales..Pseudonocardiaceae..Pseudonocardia..Pseudonocardia.xishanensis..ASV_004759	1	0	0	1	0	0	1	40	0.112578	0.932	0.053661	-0.0236598	-0.0907978	0.0838064	-0.0166394	-0.0281122	0.0217418
Actinobacteriota..Coriobacteriia..Coriobacteriales..Atopobiaceae..g__Unclassified..s__Unclassified..ASV_000710	1	1	1	1	1	0	1	121	0.148238	0.705	-0.0333255	0.0214394	-0.000104603	0.0601872	-0.0259863	-0.148238	0.126027
Actinobacteriota..Coriobacteriia..Coriobacteriales..Atopobiaceae..Olsenella..Olsenella.sp..Marseille.P2300..ASV_000065	1	1	0	1	0	0	1	70	0.124379	0.894	0.0617565	0.0296064	-0.078023	0.0061915	-0.0254793	-0.0723966	0.0783444
Actinobacteriota..Coriobacteriia..Coriobacteriales..Atopobiaceae..Olsenella..s__Unclassified..ASV_002280	0	1	0	1	1	0	1	91	0.131778	0.831	-0.0544644	0.0701716	-0.0722642	0.0589221	0.0309268	-0.0596342	0.0263424
Actinobacteriota..Coriobacteriia..Coriobacteriales..Atopobiaceae..Olsenella..s__Unclassified..ASV_005031	0	1	0	1	1	0	1	91	0.120219	0.911	-0.055666	0.0562623	-0.0468192	0.0679336	0.0221114	-0.0675295	0.0237074
Actinobacteriota..Coriobacteriia..Coriobacteriales..Coriobacteriaceae..Collinsella..s__Unclassified..ASV_000032	0	1	0	0	1	0	0	16	0.249393	0.103	-0.0931482	0.184641	-0.198149	-0.00686188	0.137325	-0.0431092	0.0193025
Actinobacteriota..Coriobacteriia..Coriobacteriales..Coriobacteriaceae..Collinsella..s__Unclassified..ASV_000061	1	0	0	0	0	0	0	1	0.237342	0.079	0.237342	-0.0972552	-0.0356005	-0.0408282	-0.0202402	-0.0783872	0.0349689
Actinobacteriota..Coriobacteriia..Coriobacteriales..Coriobacteriaceae..Collinsella..s__Unclassified..ASV_000070	0	0	1	1	0	0	1	56	0.158129	0.636	-0.0536147	-0.0231409	0.0716379	0.024448	-0.0278133	-0.119059	0.127542
Actinobacteriota..Coriobacteriia..Coriobacteriales..Coriobacteriaceae..Collinsella..s__Unclassified..ASV_000143	0	1	0	0	1	0	0	16	0.178607	0.464	-0.0670612	0.15281	-0.00438779	-0.0541395	0.077771	-0.029356	-0.0756369
Actinobacteriota..Coriobacteriia..Coriobacteriales..Coriobacteriaceae..Collinsella..s__Unclassified..ASV_000165	0	1	0	0	0	0	1	18	0.249826	0.095	-0.0571543	0.183666	-0.0957317	-0.0640811	-0.0305951	-0.074962	0.138858
Actinobacteriota..Coriobacteriia..Coriobacteriales..Coriobacteriaceae..Collinsella..s__Unclassified..ASV_000184	1	0	1	0	1	0	1	78	0.140301	0.747	0.0544149	-0.11267	0.0151014	-0.0271632	0.0102608	-0.0585834	0.118639
Actinobacteriota..Coriobacteriia..Coriobacteriales..Coriobacteriaceae..Collinsella..s__Unclassified..ASV_000230	0	1	0	0	0	0	1	18	0.320575	0.019	-0.113904	0.242748	-0.118586	-0.0215329	-0.033029	-0.126808	0.171112
Actinobacteriota..Coriobacteriia..Coriobacteriales..Coriobacteriaceae..Collinsella..s__Unclassified..ASV_000232	0	0	0	1	0	0	0	4	0.243665	0.107	-0.0889486	-0.0324288	-0.0173862	0.243665	0.0399055	-0.086831	-0.0579757
Actinobacteriota..Coriobacteriia..Coriobacteriales..Coriobacteriaceae..Collinsella..s__Unclassified..ASV_000255	1	1	0	1	1	0	1	106	0.242953	0.123	0.145103	0.0730502	-0.170925	0.00455067	0.0947962	-0.142725	-0.00384973
Actinobacteriota..Coriobacteriia..Coriobacteriales..Coriobacteriaceae..Collinsella..s__Unclassified..ASV_000265	0	1	0	1	1	0	1	91	0.231405	0.165	-0.0540053	0.150944	-0.166067	0.0812514	0.0757423	-0.107184	0.019319
Actinobacteriota..Coriobacteriia..Coriobacteriales..Coriobacteriaceae..Collinsella..s__Unclassified..ASV_000505	0	0	1	0	1	1	0	57	0.279468	0.061	-0.0435075	-0.13946	0.0879762	-0.0939527	0.221755	0.085496	-0.118306
Actinobacteriota..Coriobacteriia..Coriobacteriales..Coriobacteriaceae..Collinsella..s__Unclassified..ASV_000720	0	0	0	0	1	0	0	5	0.164226	0.523	-0.0626508	0.0443068	-0.0804104	-0.00539354	0.164226	-0.0624566	0.00237829
Actinobacteriota..Coriobacteriia..Coriobacteriales..Coriobacteriaceae..Collinsella..s__Unclassified..ASV_000981	0	1	0	1	1	0	1	91	0.159433	0.601	-0.0575557	0.0479311	-0.0990137	0.0495168	0.0833534	-0.0689027	0.0446708
Actinobacteriota..Coriobacteriia..Coriobacteriales..Coriobacteriaceae..Collinsella..s__Unclassified..ASV_001146	1	1	0	0	0	0	0	8	0.185092	0.372	0.114598	0.124355	-0.0832465	-0.000215321	-0.0696041	-0.0480806	-0.0378062
Actinobacteriota..Coriobacteriia..Coriobacteriales..Coriobacteriaceae..Collinsella..s__Unclassified..ASV_001214	1	1	0	0	0	0	0	8	0.197141	0.223	0.179046	0.0754625	-0.0950457	-0.0726486	-0.00484246	-0.0500733	-0.0318983
Actinobacteriota..Coriobacteriia..Coriobacteriales..Coriobacteriaceae..Collinsella..s__Unclassified..ASV_001218	1	0	0	0	0	0	0	1	0.162148	0.667	0.162148	0.0277498	-0.0411222	-0.0397617	-0.0111373	-0.0394958	-0.0583805
Actinobacteriota..Coriobacteriia..Coriobacteriales..Coriobacteriaceae..Collinsella..s__Unclassified..ASV_006053	0	1	0	0	1	0	0	16	0.210943	0.196	-0.133692	0.1744	-0.0917338	0.0166137	0.0979257	-0.0486473	-0.0148663
Actinobacteriota..Coriobacteriia..Coriobacteriales..Coriobacteriaceae..Coriobacterium..s__Unclassified..ASV_000151	0	1	0	1	0	0	0	15	0.20917	0.222	-0.0935681	0.0814329	-0.101018	0.188605	-0.021384	-0.0510773	-0.00299077
Actinobacteriota..Coriobacteriia..Coriobacteriales..Coriobacteriaceae..g__Unclassified..s__Unclassified..ASV_007157	0	1	0	1	1	0	0	48	0.253231	0.101	-0.141797	0.0541004	-0.126838	0.115629	0.188393	-0.0830175	-0.0064698
Actinobacteriota..Coriobacteriia..Coriobacteriales..Coriobacteriales.Incertae.Sedis..g__Unclassified..s__Unclassified..ASV_000849	0	1	0	1	1	0	1	91	0.127174	0.849	-0.0512526	0.0805861	-0.105465	0.0191374	0.0490103	-0.0231337	0.0311177
Actinobacteriota..Coriobacteriia..Coriobacteriales..Eggerthellaceae..Adlercreutzia..s__Unclassified..ASV_000228	0	1	0	0	0	1	0	17	0.222595	0.212	-0.119264	0.119699	-0.123168	0.00416528	-0.0150217	0.16767	-0.0340813
Actinobacteriota..Coriobacteriia..Coriobacteriales..Eggerthellaceae..Adlercreutzia..s__Unclassified..ASV_000744	0	1	0	1	1	1	0	90	0.155016	0.641	-0.0781388	0.10011	-0.0758266	0.025603	0.0109323	0.0825807	-0.0652608
Actinobacteriota..Coriobacteriia..Coriobacteriales..Eggerthellaceae..Denitrobacterium..s__Unclassified..ASV_000792	0	0	0	0	0	1	1	28	0.194719	0.329	-0.0311907	-0.0503985	-0.140141	-0.0033174	-0.0263341	0.0586378	0.192744
Actinobacteriota..Coriobacteriia..Coriobacteriales..Eggerthellaceae..Enterorhabdus..s__Unclassified..ASV_000383	1	0	0	1	0	0	0	10	0.361854	0.01	0.325481	-0.177406	-0.00611797	0.14167	-0.0565487	-0.140134	-0.0869444
Actinobacteriota..Coriobacteriia..Coriobacteriales..Eggerthellaceae..Enterorhabdus..s__Unclassified..ASV_000431	0	1	0	1	1	1	1	118	0.210533	0.248	-0.132775	0.0566177	-0.139022	0.0754272	0.0617435	0.0226711	0.055338
Actinobacteriota..Coriobacteriia..Coriobacteriales..Eggerthellaceae..Enterorhabdus..s__Unclassified..ASV_000433	1	1	0	1	0	0	0	30	0.299878	0.03	0.143851	0.233532	-0.211672	0.0467081	-0.0265592	-0.0849916	-0.100869
Actinobacteriota..Coriobacteriia..Coriobacteriales..Eggerthellaceae..Enterorhabdus..s__Unclassified..ASV_000446	1	1	0	0	1	0	0	31	0.215093	0.187	0.0923291	0.140492	-0.10992	-0.0881093	0.071366	-0.0894884	-0.0166694
Actinobacteriota..Coriobacteriia..Coriobacteriales..Eggerthellaceae..Enterorhabdus..s__Unclassified..ASV_000573	0	1	0	1	0	0	0	15	0.357163	0.013	-0.0218108	0.29986	-0.124779	0.161236	-0.138045	-0.104247	-0.072213
Actinobacteriota..Coriobacteriia..Coriobacteriales..Eggerthellaceae..Enterorhabdus..s__Unclassified..ASV_000602	1	1	0	0	0	0	0	8	0.190692	0.267	0.18289	0.0632923	-0.0996054	-0.0675681	-0.0193286	-0.0361886	-0.0234916
Actinobacteriota..Coriobacteriia..Coriobacteriales..Eggerthellaceae..Enterorhabdus..s__Unclassified..ASV_000620	0	0	1	0	0	1	1	59	0.37814	0.008	-0.215842	-0.0400368	0.249628	-0.175447	-0.103445	0.165549	0.119594
Actinobacteriota..Coriobacteriia..Coriobacteriales..Eggerthellaceae..Enterorhabdus..s__Unclassified..ASV_000646	1	1	0	1	1	0	1	106	0.336932	0.015	0.0454163	0.0732452	-0.189342	0.210879	0.00108068	-0.245636	0.104357
Actinobacteriota..Coriobacteriia..Coriobacteriales..Eggerthellaceae..Enterorhabdus..s__Unclassified..ASV_000658	0	0	0	0	1	0	0	5	0.412812	0.004	-0.0014368	-0.106961	-0.0709085	-0.0454238	0.412812	-0.176683	-0.0113996
Actinobacteriota..Coriobacteriia..Coriobacteriales..Eggerthellaceae..Enterorhabdus..s__Unclassified..ASV_000670	1	0	0	1	0	0	1	40	0.286457	0.051	0.223816	-0.0929248	-0.117435	0.103211	-0.104541	-0.0902101	0.0780843
Actinobacteriota..Coriobacteriia..Coriobacteriales..Eggerthellaceae..Enterorhabdus..s__Unclassified..ASV_000711	1	0	1	0	0	0	0	9	0.209499	0.114	0.197298	-0.0138648	0.0731649	-0.0544661	-0.0708042	-0.0508292	-0.0804984
Actinobacteriota..Coriobacteriia..Coriobacteriales..Eggerthellaceae..Enterorhabdus..s__Unclassified..ASV_000750	1	0	1	1	1	0	1	110	0.330749	0.021	0.0543481	-0.19121	0.178239	0.00187102	0.141583	-0.235785	0.0509537
Actinobacteriota..Coriobacteriia..Coriobacteriales..Eggerthellaceae..Enterorhabdus..s__Unclassified..ASV_000758	1	0	1	0	0	0	0	9	0.320332	0.046	0.191645	-0.1174	0.221902	-0.000484903	-0.0938349	-0.115916	-0.0859118
Actinobacteriota..Coriobacteriia..Coriobacteriales..Eggerthellaceae..Enterorhabdus..s__Unclassified..ASV_000805	1	0	1	1	0	0	1	76	0.199321	0.273	0.0138266	-0.0573038	0.154237	0.0621321	-0.108246	-0.116332	0.0516868
Actinobacteriota..Coriobacteriia..Coriobacteriales..Eggerthellaceae..Enterorhabdus..s__Unclassified..ASV_001005	1	0	1	1	0	0	1	76	0.174978	0.437	0.003314	-0.0570958	0.0716095	0.0972822	-0.0751913	-0.115168	0.0752499
Actinobacteriota..Coriobacteriia..Coriobacteriales..Eggerthellaceae..Enterorhabdus..s__Unclassified..ASV_001059	0	0	0	0	0	1	0	6	0.299867	0.036	-0.0459855	-0.108383	-0.0366436	0.0142233	-0.0748631	0.299867	-0.0482152
Actinobacteriota..Coriobacteriia..Coriobacteriales..Eggerthellaceae..Enterorhabdus..s__Unclassified..ASV_001086	1	0	0	0	0	0	0	1	0.223388	0.117	0.223388	0.0481004	-0.121193	0.00384801	-0.0403792	-0.0526112	-0.0611529
Actinobacteriota..Coriobacteriia..Coriobacteriales..Eggerthellaceae..Enterorhabdus..s__Unclassified..ASV_001134	0	1	0	0	0	0	0	2	0.198572	0.252	0.00743777	0.198572	-0.0573536	-0.0603921	-0.0671263	0.00708693	-0.0282242
Actinobacteriota..Coriobacteriia..Coriobacteriales..Eggerthellaceae..Enterorhabdus..s__Unclassified..ASV_001230	0	1	0	0	0	0	0	2	0.161393	0.572	-0.029903	0.161393	-0.111656	0.00936556	0.00450831	-0.0112472	-0.0224606
Actinobacteriota..Coriobacteriia..Coriobacteriales..Eggerthellaceae..Enterorhabdus..s__Unclassified..ASV_001656	1	0	0	0	1	0	0	11	0.159669	0.442	0.0802974	-0.0412263	-0.0412263	-0.0412263	0.125834	-0.0412263	-0.0412263
Actinobacteriota..Coriobacteriia..Coriobacteriales..Eggerthellaceae..g__Unclassified..s__Unclassified..ASV_000127	1	1	0	1	1	0	1	106	0.219372	0.204	0.184291	0.0318406	-0.176994	-0.0227961	0.0600508	-0.106214	0.0298214
Actinobacteriota..Coriobacteriia..Coriobacteriales..Eggerthellaceae..g__Unclassified..s__Unclassified..ASV_000141	1	1	0	0	1	0	1	72	0.233512	0.147	0.00832181	0.0976331	-0.214392	-0.0609916	0.092343	-0.054853	0.131938
Actinobacteriota..Coriobacteriia..Coriobacteriales..Eggerthellaceae..g__Unclassified..s__Unclassified..ASV_000193	0	1	0	1	1	1	1	118	0.199743	0.229	-0.121364	0.0952747	-0.136503	-0.0237198	0.0546711	0.0774291	0.054212
Actinobacteriota..Coriobacteriia..Coriobacteriales..Eggerthellaceae..g__Unclassified..s__Unclassified..ASV_000430	1	0	0	0	0	0	0	1	0.211233	0.177	0.211233	-0.0582081	-0.0367205	-0.0788196	0.0194154	-0.0456349	-0.0112656
Actinobacteriota..Coriobacteriia..Coriobacteriales..Eggerthellaceae..g__Unclassified..s__Unclassified..ASV_000898	0	0	1	0	0	0	0	3	0.417937	0.004	-0.19628	-0.101133	0.417937	-0.0728171	0.0355476	-0.0569969	-0.026258
Actinobacteriota..Coriobacteriia..Coriobacteriales..Eggerthellaceae..Slackia..s__Unclassified..ASV_000235	1	1	0	0	0	1	0	32	0.205437	0.255	0.126784	0.113671	-0.168823	-0.0591706	-0.0588561	0.0500768	-0.00368143
Actinobacteriota..Coriobacteriia..Coriobacteriales..Eggerthellaceae..Slackia..s__Unclassified..ASV_000398	0	0	1	1	0	0	1	56	0.165147	0.584	-0.117461	-0.0334805	0.0281656	0.158905	-0.0473354	-0.0352761	0.0464818
Actinobacteriota..Coriobacteriia..Coriobacteriales..f__Unclassified..g__Unclassified..s__Unclassified..ASV_000405	0	0	0	1	1	1	0	60	0.139981	0.771	-0.0394511	-0.0203106	-0.123477	0.0433412	0.0571585	0.0974632	-0.0147247
Actinobacteriota..Coriobacteriia..Coriobacteriales..f__Unclassified..g__Unclassified..s__Unclassified..ASV_000438	0	1	1	1	1	0	1	115	0.15022	0.701	-0.118488	-0.002008	-0.00809001	0.138852	0.0512192	-0.0754449	0.0139599
Bacteroidota..Bacteroidia..Bacteroidales..Bacteroidaceae..Bacteroides..s__Unclassified..ASV_000088	1	0	0	0	0	0	0	1	0.171071	0.486	0.171071	-0.0319721	0.0208808	-0.0520995	0.0350917	-0.120377	-0.0225955
Bacteroidota..Bacteroidia..Bacteroidales..Bacteroidaceae..Bacteroides..s__Unclassified..ASV_000171	0	1	0	1	0	0	1	50	0.206662	0.221	-0.0861149	0.067367	-0.164673	0.0639914	-0.0350597	-0.00641687	0.160906
Bacteroidota..Bacteroidia..Bacteroidales..Bacteroidaceae..Bacteroides..s__Unclassified..ASV_000182	1	0	0	0	0	0	0	1	0.271151	0.047	0.271151	-0.0525544	-0.0870222	0.0695246	-0.0675216	-0.085534	-0.0480431
Bacteroidota..Bacteroidia..Bacteroidales..Bacteroidaceae..Bacteroides..s__Unclassified..ASV_000186	0	0	1	0	0	0	0	3	0.798457	0.001	-0.143508	-0.116952	0.798457	-0.183323	-0.134134	-0.0544279	-0.166112
Bacteroidota..Bacteroidia..Bacteroidales..Bacteroidaceae..Bacteroides..s__Unclassified..ASV_000212	1	1	0	1	1	0	1	106	0.271208	0.064	0.104977	-0.0117597	-0.206977	0.0776636	0.170438	-0.143151	0.00880836
Bacteroidota..Bacteroidia..Bacteroidales..Bacteroidaceae..Bacteroides..s__Unclassified..ASV_000244	1	0	0	0	0	0	0	1	0.339348	0.019	0.339348	0.0711463	-0.0715667	0.0160719	-0.112011	-0.156531	-0.0864576
Bacteroidota..Bacteroidia..Bacteroidales..Bacteroidaceae..Bacteroides..s__Unclassified..ASV_000262	0	0	1	0	0	0	0	3	0.333794	0.017	0.0549599	-0.0763048	0.333794	-0.0188678	-0.11943	-0.0930192	-0.0811322
Bacteroidota..Bacteroidia..Bacteroidales..Bacteroidaceae..Bacteroides..s__Unclassified..ASV_000284	0	0	0	1	0	0	0	4	0.269814	0.068	0.0517232	-0.0903899	-0.0902151	0.269814	0.059035	-0.139462	-0.0605052
Bacteroidota..Bacteroidia..Bacteroidales..Bacteroidaceae..Bacteroides..s__Unclassified..ASV_000310	0	0	0	1	0	1	0	24	0.349207	0.016	-0.119461	-0.097358	-0.00503337	0.135378	-0.124015	0.315446	-0.104957
Bacteroidota..Bacteroidia..Bacteroidales..Bacteroidaceae..Bacteroides..s__Unclassified..ASV_000333	0	1	0	0	0	0	0	2	0.362972	0.014	-0.126278	0.362972	-0.184604	0.0588015	-0.0908728	-0.0151251	-0.00489407
Bacteroidota..Bacteroidia..Bacteroidales..Bacteroidaceae..Bacteroides..s__Unclassified..ASV_000354	0	0	0	0	0	1	0	6	0.303835	0.041	-0.120038	0.0428376	-0.0648405	0.0151974	-0.0919751	0.303835	-0.0850168
Bacteroidota..Bacteroidia..Bacteroidales..Bacteroidaceae..Bacteroides..s__Unclassified..ASV_000359	0	0	0	0	1	0	0	5	0.127513	0.845	-0.0132163	-0.0377618	-0.0129966	0.00688902	0.127513	-0.0654175	-0.00500945
Bacteroidota..Bacteroidia..Bacteroidales..Bacteroidaceae..Bacteroides..s__Unclassified..ASV_000389	0	0	0	0	0	1	0	6	0.241924	0.107	-0.132139	0.041705	-0.0767873	0.0482017	-0.0726393	0.241924	-0.0502657
Bacteroidota..Bacteroidia..Bacteroidales..Bacteroidaceae..Bacteroides..s__Unclassified..ASV_000426	0	0	1	0	0	1	1	59	0.359742	0.017	-0.111451	-0.0840358	0.274102	-0.138378	-0.174887	0.10242	0.132229
Bacteroidota..Bacteroidia..Bacteroidales..Bacteroidaceae..Bacteroides..s__Unclassified..ASV_000427	1	0	0	0	0	0	0	1	0.245638	0.086	0.245638	0.00630602	-0.113536	-0.0465519	-0.029162	-0.0733115	0.0106174
Bacteroidota..Bacteroidia..Bacteroidales..Bacteroidaceae..Bacteroides..s__Unclassified..ASV_000442	0	0	0	1	0	0	0	4	0.272857	0.074	-0.00506626	-0.0626294	0.00303792	0.272857	-0.136204	-0.0575832	-0.0144119
Bacteroidota..Bacteroidia..Bacteroidales..Bacteroidaceae..Bacteroides..s__Unclassified..ASV_000460	1	0	0	1	1	0	0	38	0.298257	0.047	0.108314	-0.0938318	-0.0887736	0.220532	0.0929528	-0.158984	-0.080209
Bacteroidota..Bacteroidia..Bacteroidales..Bacteroidaceae..Bacteroides..s__Unclassified..ASV_000464	0	1	0	0	1	1	0	51	0.177547	0.478	-0.0281463	0.0463288	-0.161767	-0.0493115	0.0730548	0.131705	-0.011864
Bacteroidota..Bacteroidia..Bacteroidales..Bacteroidaceae..Bacteroides..s__Unclassified..ASV_000477	0	0	0	0	0	1	0	6	0.370091	0.007	0.0903936	-0.0921879	-0.17974	-0.117453	-0.0740564	0.370091	0.00295244
Bacteroidota..Bacteroidia..Bacteroidales..Bacteroidaceae..Bacteroides..s__Unclassified..ASV_000484	0	0	0	0	0	1	0	6	0.32893	0.027	0.0633645	-0.00238438	-0.138798	-0.0737261	-0.0945525	0.32893	-0.0828337
Bacteroidota..Bacteroidia..Bacteroidales..Bacteroidaceae..Bacteroides..s__Unclassified..ASV_000487	0	0	0	0	0	1	1	28	0.386063	0.007	-0.115179	-0.059561	-0.15088	-0.14397	-0.0288148	0.360888	0.137517
Bacteroidota..Bacteroidia..Bacteroidales..Bacteroidaceae..Bacteroides..s__Unclassified..ASV_000511	0	1	0	0	0	0	0	2	0.373154	0.004	-0.0487099	0.373154	-0.0454979	0.0430331	-0.09824	-0.11194	-0.111799
Bacteroidota..Bacteroidia..Bacteroidales..Bacteroidaceae..Bacteroides..s__Unclassified..ASV_000514	0	1	0	0	0	0	0	2	0.291202	0.046	-0.094039	0.291202	-0.108119	-0.113359	0.0324341	-0.0408197	0.0326995
Bacteroidota..Bacteroidia..Bacteroidales..Bacteroidaceae..Bacteroides..s__Unclassified..ASV_000529	1	1	1	0	0	1	1	104	0.237953	0.14	0.0676569	0.0193842	0.209819	-0.185011	-0.122185	-0.00244518	0.0127806
Bacteroidota..Bacteroidia..Bacteroidales..Bacteroidaceae..Bacteroides..s__Unclassified..ASV_000530	1	1	0	0	1	0	1	72	0.204558	0.272	0.0384924	0.0142896	-0.161245	-0.0866086	0.046061	-0.0414349	0.190445
Bacteroidota..Bacteroidia..Bacteroidales..Bacteroidaceae..Bacteroides..s__Unclassified..ASV_000551	0	1	0	0	0	1	0	17	0.301559	0.03	-0.0918079	0.13124	-0.169377	-0.0676056	-0.0272851	0.258071	-0.0332359
Bacteroidota..Bacteroidia..Bacteroidales..Bacteroidaceae..Bacteroides..s__Unclassified..ASV_000555	1	0	1	1	1	1	0	109	0.187363	0.386	0.0613144	-0.176709	-0.0176791	0.0641126	0.066383	0.0677535	-0.0651757
Bacteroidota..Bacteroidia..Bacteroidales..Bacteroidaceae..Bacteroides..s__Unclassified..ASV_000561	0	1	0	0	0	0	0	2	0.381582	0.009	-0.121461	0.381582	-0.176817	0.0290335	-0.0573476	-0.0291195	-0.0258705
Bacteroidota..Bacteroidia..Bacteroidales..Bacteroidaceae..Bacteroides..s__Unclassified..ASV_000599	0	0	1	1	0	1	0	55	0.262914	0.088	-0.119036	-0.176435	0.147565	0.179998	-0.0412826	0.0442529	-0.0350621
Bacteroidota..Bacteroidia..Bacteroidales..Bacteroidaceae..Bacteroides..s__Unclassified..ASV_000603	0	1	0	1	1	0	1	91	0.496552	0.001	-0.179402	0.102799	-0.326791	0.267272	0.250944	-0.196037	0.0812161
Bacteroidota..Bacteroidia..Bacteroidales..Bacteroidaceae..Bacteroides..s__Unclassified..ASV_000621	0	1	1	0	0	0	0	14	0.407304	0.004	-0.116447	0.181111	0.344716	0.019601	-0.198053	-0.18264	-0.0482874
Bacteroidota..Bacteroidia..Bacteroidales..Bacteroidaceae..Bacteroides..s__Unclassified..ASV_000627	0	1	1	1	1	1	1	126	0.285219	0.042	-0.285219	0.259556	0.0232174	0.0625221	-0.0733116	-0.0303847	0.0436199
Bacteroidota..Bacteroidia..Bacteroidales..Bacteroidaceae..Bacteroides..s__Unclassified..ASV_000631	0	0	1	0	1	1	1	97	0.35146	0.018	-0.184047	-0.103765	0.256031	-0.209227	0.0605814	0.0692414	0.111185
Bacteroidota..Bacteroidia..Bacteroidales..Bacteroidaceae..Bacteroides..s__Unclassified..ASV_000645	1	0	0	0	0	1	1	43	0.309101	0.035	0.13837	-0.0677769	-0.133318	-0.123888	-0.112152	0.141	0.157765
Bacteroidota..Bacteroidia..Bacteroidales..Bacteroidaceae..Bacteroides..s__Unclassified..ASV_000648	0	1	0	0	0	0	0	2	0.556851	0.001	-0.125661	0.556851	-0.0891624	-0.122825	-0.129506	-0.0425768	-0.0471193
Bacteroidota..Bacteroidia..Bacteroidales..Bacteroidaceae..Bacteroides..s__Unclassified..ASV_000668	1	0	0	0	0	0	0	1	0.410398	0.01	0.410398	-0.113704	-0.0676335	-0.0271112	-0.111006	-0.0768306	-0.0141123
Bacteroidota..Bacteroidia..Bacteroidales..Bacteroidaceae..Bacteroides..s__Unclassified..ASV_000684	0	1	0	0	0	1	0	17	0.33979	0.013	-0.0630621	0.127434	-0.0542123	-0.108848	-0.114013	0.311233	-0.0985316
Bacteroidota..Bacteroidia..Bacteroidales..Bacteroidaceae..Bacteroides..s__Unclassified..ASV_000687	0	0	0	1	0	0	0	4	0.182338	0.339	-0.0390902	-0.0377545	-0.0916247	0.182338	0.0242619	-0.00745711	-0.030673
Bacteroidota..Bacteroidia..Bacteroidales..Bacteroidaceae..Bacteroides..s__Unclassified..ASV_000698	0	0	0	0	0	1	1	28	0.451969	0.002	-0.0833305	-0.0970446	-0.149544	-0.146005	-0.107566	0.227677	0.355812
Bacteroidota..Bacteroidia..Bacteroidales..Bacteroidaceae..Bacteroides..s__Unclassified..ASV_000700	0	1	0	0	0	0	0	2	0.282644	0.059	-0.0701371	0.282644	-0.145457	-0.149753	0.017245	0.0790841	-0.0136263
Bacteroidota..Bacteroidia..Bacteroidales..Bacteroidaceae..Bacteroides..s__Unclassified..ASV_000713	0	1	0	1	1	0	0	48	0.325646	0.025	-0.122675	0.153922	-0.254245	0.151152	0.155459	-0.0345197	-0.0490929
Bacteroidota..Bacteroidia..Bacteroidales..Bacteroidaceae..Bacteroides..s__Unclassified..ASV_000724	0	0	0	1	0	0	0	4	0.171908	0.525	-0.0253801	-0.00118869	-0.0516096	0.171908	-0.0405113	-0.038262	-0.0149563
Bacteroidota..Bacteroidia..Bacteroidales..Bacteroidaceae..Bacteroides..s__Unclassified..ASV_000729	1	0	0	0	1	0	0	11	0.295524	0.042	0.275039	-0.125422	-0.102984	-0.0291289	0.106481	-0.124668	0.000682862
Bacteroidota..Bacteroidia..Bacteroidales..Bacteroidaceae..Bacteroides..s__Unclassified..ASV_000740	1	1	0	1	0	0	0	30	0.267666	0.076	0.212182	0.0445871	-0.0641651	0.121767	-0.0916323	-0.13135	-0.0913886
Bacteroidota..Bacteroidia..Bacteroidales..Bacteroidaceae..Bacteroides..s__Unclassified..ASV_000745	0	1	0	1	1	0	0	48	0.400077	0.007	-0.0908968	0.341767	-0.217514	0.122066	0.101962	-0.172288	-0.0850957
Bacteroidota..Bacteroidia..Bacteroidales..Bacteroidaceae..Bacteroides..s__Unclassified..ASV_000784	0	1	0	0	0	0	1	18	0.173634	0.413	-0.0753879	0.108649	-0.0792575	-0.0671988	0.00280795	-0.005124	0.115512
Bacteroidota..Bacteroidia..Bacteroidales..Bacteroidaceae..Bacteroides..s__Unclassified..ASV_000786	0	0	0	0	1	1	1	63	0.313265	0.033	-0.131411	-0.155311	-0.0808005	-0.0755019	0.107198	0.296312	0.0395144
Bacteroidota..Bacteroidia..Bacteroidales..Bacteroidaceae..Bacteroides..s__Unclassified..ASV_000806	0	0	0	0	0	1	0	6	0.383377	0.007	-0.136301	-0.0269913	-0.0675683	-0.0513249	-0.0598514	0.383377	-0.0413407
Bacteroidota..Bacteroidia..Bacteroidales..Bacteroidaceae..Bacteroides..s__Unclassified..ASV_000812	0	1	0	0	1	1	1	93	0.266793	0.086	-0.124427	0.208802	-0.129945	-0.12293	0.081379	0.0711065	0.0160146
Bacteroidota..Bacteroidia..Bacteroidales..Bacteroidaceae..Bacteroides..s__Unclassified..ASV_000819	0	0	1	0	0	1	0	21	0.515776	0.001	-0.153876	-0.0838197	0.38449	-0.162913	-0.122609	0.281374	-0.142647
Bacteroidota..Bacteroidia..Bacteroidales..Bacteroidaceae..Bacteroides..s__Unclassified..ASV_000835	0	0	0	1	0	0	0	4	0.223944	0.098	-0.0812381	0.0251954	-0.0922462	0.223944	0.00827103	-0.054106	-0.0298198
Bacteroidota..Bacteroidia..Bacteroidales..Bacteroidaceae..Bacteroides..s__Unclassified..ASV_000838	1	0	0	0	0	1	0	12	0.478207	0.003	0.157703	-0.135848	-0.0884444	-0.180012	-0.181683	0.459659	-0.0313742
Bacteroidota..Bacteroidia..Bacteroidales..Bacteroidaceae..Bacteroides..s__Unclassified..ASV_000868	0	0	1	0	0	0	0	3	0.378979	0.011	-0.212063	0.0185395	0.378979	-0.0467162	-0.0922144	0.0462662	-0.0927904
Bacteroidota..Bacteroidia..Bacteroidales..Bacteroidaceae..Bacteroides..s__Unclassified..ASV_000869	0	1	0	0	1	0	0	16	0.430495	0.005	-0.140697	0.231758	-0.0827177	-0.122706	0.324008	-0.124293	-0.0853529
Bacteroidota..Bacteroidia..Bacteroidales..Bacteroidaceae..Bacteroides..s__Unclassified..ASV_000870	0	1	1	0	0	0	0	14	0.242333	0.129	0.0266428	0.193294	0.119556	-0.167032	-0.0992462	-0.028824	-0.0443911
Bacteroidota..Bacteroidia..Bacteroidales..Bacteroidaceae..Bacteroides..s__Unclassified..ASV_000876	0	1	0	0	0	0	0	2	0.205139	0.064	-0.0312714	0.205139	-0.0453677	-0.0427564	-0.0201534	-0.030903	-0.034687
Bacteroidota..Bacteroidia..Bacteroidales..Bacteroidaceae..Bacteroides..s__Unclassified..ASV_000883	0	0	1	0	0	1	0	21	0.432691	0.004	-0.142045	-0.162873	0.314065	-0.133482	-0.13772	0.244536	0.0175185
Bacteroidota..Bacteroidia..Bacteroidales..Bacteroidaceae..Bacteroides..s__Unclassified..ASV_000886	0	1	0	0	0	0	0	2	0.220855	0.164	-0.0571058	0.220855	-0.105028	-0.0849003	0.00206211	-0.0168728	0.0409899
Bacteroidota..Bacteroidia..Bacteroidales..Bacteroidaceae..Bacteroides..s__Unclassified..ASV_000892	1	0	1	0	0	0	0	9	0.444084	0.006	0.173507	-0.13527	0.399803	-0.00201764	-0.171807	-0.133323	-0.130893
Bacteroidota..Bacteroidia..Bacteroidales..Bacteroidaceae..Bacteroides..s__Unclassified..ASV_000900	0	1	0	1	0	0	0	15	0.490822	0.002	-0.171728	0.276048	-0.0198635	0.3576	-0.164892	-0.147855	-0.129309
Bacteroidota..Bacteroidia..Bacteroidales..Bacteroidaceae..Bacteroides..s__Unclassified..ASV_000919	0	0	0	0	0	1	0	6	0.406258	0.005	-0.0778884	-0.0137622	-0.0682394	-0.0728715	-0.0685276	0.406258	-0.104969
Bacteroidota..Bacteroidia..Bacteroidales..Bacteroidaceae..Bacteroides..s__Unclassified..ASV_000921	0	1	0	0	1	0	0	16	0.317626	0.028	-0.12463	0.140698	-0.151607	-0.0620519	0.269355	-0.0248306	-0.0469341
Bacteroidota..Bacteroidia..Bacteroidales..Bacteroidaceae..Bacteroides..s__Unclassified..ASV_000960	1	0	0	0	1	0	0	11	0.266102	0.053	0.239812	-0.0856513	-0.0855433	-0.089752	0.103724	-0.0633442	-0.019245
Bacteroidota..Bacteroidia..Bacteroidales..Bacteroidaceae..Bacteroides..s__Unclassified..ASV_000985	0	1	0	0	1	1	0	51	0.235933	0.108	-0.00784335	0.0756673	-0.126718	-0.14866	0.0433447	0.214648	-0.0504386
Bacteroidota..Bacteroidia..Bacteroidales..Bacteroidaceae..Bacteroides..s__Unclassified..ASV_000989	0	1	0	0	0	0	0	2	0.360958	0.011	0.0026172	0.360958	-0.0962592	-0.169075	-0.0551417	0.0650772	-0.108176
Bacteroidota..Bacteroidia..Bacteroidales..Bacteroidaceae..Bacteroides..s__Unclassified..ASV_000995	1	0	0	0	0	0	0	1	0.414249	0.008	0.414249	-0.127842	-0.0679327	-0.020487	-0.109041	-0.0851208	-0.00382532
Bacteroidota..Bacteroidia..Bacteroidales..Bacteroidaceae..Bacteroides..s__Unclassified..ASV_001012	1	0	1	0	0	0	1	37	0.493444	0.001	0.0942187	-0.213975	0.3503	-0.164315	-0.116742	-0.202803	0.253316
Bacteroidota..Bacteroidia..Bacteroidales..Bacteroidaceae..Bacteroides..s__Unclassified..ASV_001027	0	1	0	1	1	0	0	48	0.280221	0.063	-0.0958389	0.0532136	-0.123316	0.126296	0.216783	-0.111526	-0.065611
Bacteroidota..Bacteroidia..Bacteroidales..Bacteroidaceae..Bacteroides..s__Unclassified..ASV_001063	0	0	0	0	0	0	1	7	0.22936	0.089	-0.00991729	-0.0125416	-0.141869	-0.0880025	0.0231962	-0.000225784	0.22936
Bacteroidota..Bacteroidia..Bacteroidales..Bacteroidaceae..Bacteroides..s__Unclassified..ASV_001068	1	0	0	1	0	0	0	10	0.406251	0.009	0.15884	-0.111427	-0.103791	0.365629	-0.114645	-0.100251	-0.094354
Bacteroidota..Bacteroidia..Bacteroidales..Bacteroidaceae..Bacteroides..s__Unclassified..ASV_001073	0	1	0	0	0	1	0	17	0.225323	0.162	0.00279812	0.105806	-0.172275	-0.0996735	-0.00438609	0.185085	-0.0173533
Bacteroidota..Bacteroidia..Bacteroidales..Bacteroidaceae..Bacteroides..s__Unclassified..ASV_001090	0	1	0	1	0	0	0	15	0.440092	0.006	-0.175863	0.388623	-0.119138	0.179533	-0.132471	-0.0995369	-0.041147
Bacteroidota..Bacteroidia..Bacteroidales..Bacteroidaceae..Bacteroides..s__Unclassified..ASV_001094	1	0	0	0	0	0	0	1	0.342166	0.014	0.342166	-0.000631339	-0.00646826	-0.124828	-0.0172454	-0.121181	-0.0718119
Bacteroidota..Bacteroidia..Bacteroidales..Bacteroidaceae..Bacteroides..s__Unclassified..ASV_001105	0	0	0	1	1	0	0	23	0.275361	0.065	-0.0936469	0.0301768	-0.113778	0.23932	0.11617	-0.0731517	-0.10509
Bacteroidota..Bacteroidia..Bacteroidales..Bacteroidaceae..Bacteroides..s__Unclassified..ASV_001108	0	0	0	1	0	0	1	25	0.308236	0.026	-0.146996	-0.0868322	-0.16848	0.277243	0.0104568	-0.00608021	0.120688
Bacteroidota..Bacteroidia..Bacteroidales..Bacteroidaceae..Bacteroides..s__Unclassified..ASV_001122	0	0	0	1	0	0	0	4	0.317199	0.043	-0.0638535	-0.0307063	-0.0914848	0.317199	-0.0217862	-0.0536658	-0.0557021
Bacteroidota..Bacteroidia..Bacteroidales..Bacteroidaceae..Bacteroides..s__Unclassified..ASV_001215	0	0	0	0	0	0	1	7	0.311082	0.047	-0.0472645	-0.0444889	-0.110921	-0.0749711	-0.113443	0.0800061	0.311082
Bacteroidota..Bacteroidia..Bacteroidales..Bacteroidaceae..Bacteroides..s__Unclassified..ASV_001225	0	1	0	0	0	0	0	2	0.317332	0.033	-0.0152544	0.317332	-0.0416021	-0.0356348	-0.0980832	-0.0531199	-0.0736376
Bacteroidota..Bacteroidia..Bacteroidales..Bacteroidaceae..Bacteroides..s__Unclassified..ASV_001238	0	0	0	0	0	1	1	28	0.137346	0.929	-0.0505131	-0.0505131	-0.0505131	-0.00366018	-0.0221135	0.088602	0.0887111
Bacteroidota..Bacteroidia..Bacteroidales..Bacteroidaceae..Bacteroides..s__Unclassified..ASV_001241	1	1	1	1	0	1	0	100	0.257545	0.08	-0.0126612	0.0308478	0.151916	0.0837498	-0.180382	0.078637	-0.152108
Bacteroidota..Bacteroidia..Bacteroidales..Bacteroidaceae..Bacteroides..s__Unclassified..ASV_001271	1	0	0	1	1	0	0	38	0.176869	0.44	0.0953183	-0.0520452	-0.0628344	0.0515332	0.103279	-0.0770125	-0.0582387
Bacteroidota..Bacteroidia..Bacteroidales..Bacteroidaceae..Bacteroides..s__Unclassified..ASV_001292	0	0	0	0	0	1	0	6	0.338211	0.027	-0.0361918	-0.132207	-0.1672	-0.123332	0.0504531	0.338211	0.0702668
Bacteroidota..Bacteroidia..Bacteroidales..Bacteroidaceae..Bacteroides..s__Unclassified..ASV_001311	0	1	0	1	0	0	0	15	0.372147	0.008	-0.119857	0.316403	-0.0853175	0.164037	-0.0884277	-0.103738	-0.0830997
Bacteroidota..Bacteroidia..Bacteroidales..Bacteroidaceae..Bacteroides..s__Unclassified..ASV_001333	0	1	0	0	0	0	0	2	0.446955	0.003	-0.0919924	0.446955	-0.0531555	-0.0902754	-0.0876539	-0.0594021	-0.0644756
Bacteroidota..Bacteroidia..Bacteroidales..Bacteroidaceae..Bacteroides..s__Unclassified..ASV_001369	0	0	1	1	0	0	0	19	0.270678	0.043	-0.0516804	-0.0887979	0.172685	0.176759	-0.0576866	-0.057052	-0.0942268
Bacteroidota..Bacteroidia..Bacteroidales..Bacteroidaceae..Bacteroides..s__Unclassified..ASV_001392	0	1	0	0	1	0	0	16	0.276769	0.065	-0.0451281	0.130824	-0.0512685	-0.114215	0.226484	-0.0514587	-0.0952373
Bacteroidota..Bacteroidia..Bacteroidales..Bacteroidaceae..Bacteroides..s__Unclassified..ASV_001464	0	0	0	0	0	1	0	6	0.182069	0.472	-0.0303449	-0.0303449	-0.0303449	-0.0303449	-0.0303449	0.182069	-0.0303449
Bacteroidota..Bacteroidia..Bacteroidales..Bacteroidaceae..Bacteroides..s__Unclassified..ASV_001651	1	1	0	1	0	0	0	30	0.16171	0.593	0.103642	0.0677231	-0.0990539	0.0573282	-0.0183698	-0.0614806	-0.0497886
Bacteroidota..Bacteroidia..Bacteroidales..Bacteroidaceae..Bacteroides..s__Unclassified..ASV_001671	1	0	0	0	0	1	0	12	0.4327	0.004	0.180576	-0.0370238	-0.154007	-0.117522	-0.132659	0.378038	-0.117402
Bacteroidota..Bacteroidia..Bacteroidales..Bacteroidaceae..Bacteroides..s__Unclassified..ASV_001809	0	1	0	1	1	1	1	118	0.202844	0.291	-0.0864479	0.0876598	-0.175422	0.0411769	0.0120491	0.0929254	0.028059
Bacteroidota..Bacteroidia..Bacteroidales..Bacteroidaceae..Bacteroides..s__Unclassified..ASV_001816	0	1	0	0	0	1	0	17	0.210793	0.236	-0.0876346	0.166429	-0.0876346	-0.0182041	0.00897553	0.105703	-0.0876346
Bacteroidota..Bacteroidia..Bacteroidales..Bacteroidaceae..Bacteroides..s__Unclassified..ASV_002768	1	0	0	0	1	0	0	11	0.120415	0.897	0.0871533	-0.0245306	0.0040623	-0.00945811	0.0683012	-0.0689801	-0.056548
Bacteroidota..Bacteroidia..Bacteroidales..Bacteroidaceae..Bacteroides..s__Unclassified..ASV_005184	0	0	0	0	1	0	0	5	0.44948	0.005	-0.128061	0.0760568	-0.145974	-0.103252	0.44948	-0.0987217	-0.049529
Bacteroidota..Bacteroidia..Bacteroidales..Bacteroidaceae..Bacteroides..s__Unclassified..ASV_006042	1	0	0	0	1	0	1	42	0.192437	0.381	0.0240198	-0.117961	-0.0977983	-0.0471897	0.13449	-0.00919779	0.113637
Bacteroidota..Bacteroidia..Bacteroidales..Bacteroidaceae..g__Unclassified..s__Unclassified..ASV_000039	1	0	0	1	0	0	1	40	0.236895	0.16	0.191147	-0.0871139	-0.101511	0.0843176	-0.0415802	-0.104815	0.0595546
Bacteroidota..Bacteroidia..Bacteroidales..Bacteroidaceae..g__Unclassified..s__Unclassified..ASV_000094	1	1	0	0	0	0	0	8	0.316053	0.026	0.101882	0.306141	-0.16929	-0.0688717	-0.0880242	-0.0756983	-0.00613857
Bacteroidota..Bacteroidia..Bacteroidales..Bacteroidaceae..g__Unclassified..s__Unclassified..ASV_000097	0	0	1	0	0	0	0	3	0.618887	0.001	-0.209434	0.0755531	0.618887	-0.181401	-0.36156	0.0791313	-0.021176
Bacteroidota..Bacteroidia..Bacteroidales..Bacteroidaceae..g__Unclassified..s__Unclassified..ASV_000146	1	0	1	0	0	0	0	9	0.156513	0.573	0.0669337	-0.0454988	0.135123	-0.110216	-0.044857	-0.0133515	0.0118662
Bacteroidota..Bacteroidia..Bacteroidales..Bacteroidaceae..g__Unclassified..s__Unclassified..ASV_000190	0	1	0	1	1	1	1	118	0.286967	0.045	-0.128224	0.121152	-0.242249	0.0950894	0.00328949	0.00053215	0.15041
Bacteroidota..Bacteroidia..Bacteroidales..Bacteroidaceae..g__Unclassified..s__Unclassified..ASV_000279	0	1	0	0	0	0	0	2	0.565357	0.001	-0.156572	0.565357	-0.0649459	-0.135161	-0.1553	0.0204685	-0.0738456
Bacteroidota..Bacteroidia..Bacteroidales..Bacteroidaceae..g__Unclassified..s__Unclassified..ASV_000304	1	0	0	1	1	0	0	38	0.582685	0.001	0.101494	-0.214363	-0.233166	0.278451	0.444096	-0.215302	-0.16121
Bacteroidota..Bacteroidia..Bacteroidales..Bacteroidaceae..g__Unclassified..s__Unclassified..ASV_000328	1	0	1	1	0	1	1	111	0.208534	0.251	0.0743902	-0.201888	-0.00985365	0.0936827	-0.0673285	0.00163346	0.109364
Bacteroidota..Bacteroidia..Bacteroidales..Bacteroidaceae..g__Unclassified..s__Unclassified..ASV_000342	0	0	0	1	1	0	0	23	0.249765	0.098	-0.00655721	-0.0555321	-0.129851	0.0878417	0.234604	-0.152457	0.0219524
Bacteroidota..Bacteroidia..Bacteroidales..Bacteroidaceae..g__Unclassified..s__Unclassified..ASV_000392	1	0	0	0	1	0	0	11	0.374337	0.013	0.217647	-0.0365763	-0.155245	-0.0454247	0.26562	-0.131687	-0.114333
Bacteroidota..Bacteroidia..Bacteroidales..Bacteroidaceae..g__Unclassified..s__Unclassified..ASV_000422	0	0	0	1	0	0	1	25	0.183675	0.402	-0.00818415	-0.0491721	-0.0833814	0.0699123	-0.103129	0.00674404	0.167211
Bacteroidota..Bacteroidia..Bacteroidales..Bacteroidaceae..g__Unclassified..s__Unclassified..ASV_000483	0	0	0	0	0	0	1	7	0.272207	0.06	-0.122009	-0.0326839	0.0540816	-0.0123771	-0.110811	-0.0484076	0.272207
Bacteroidota..Bacteroidia..Bacteroidales..Bacteroidaceae..g__Unclassified..s__Unclassified..ASV_000500	0	1	0	0	0	0	0	2	0.51782	0.001	-0.110619	0.51782	-0.139964	-0.101218	-0.110398	0.046358	-0.101979
Bacteroidota..Bacteroidia..Bacteroidales..Bacteroidaceae..g__Unclassified..s__Unclassified..ASV_000527	0	0	1	0	0	1	0	21	0.731276	0.001	-0.194443	-0.14657	0.719364	-0.198632	-0.209198	0.224709	-0.195231
Bacteroidota..Bacteroidia..Bacteroidales..Bacteroidaceae..g__Unclassified..s__Unclassified..ASV_000601	1	0	0	1	0	1	1	82	0.275739	0.043	0.0605085	-0.0514226	-0.171229	0.0847917	-0.167303	0.221635	0.0230187
Bacteroidota..Bacteroidia..Bacteroidales..Bacteroidaceae..g__Unclassified..s__Unclassified..ASV_000629	0	0	0	0	0	0	1	7	0.538533	0.001	-0.142403	0.142671	-0.0971565	-0.164502	-0.16802	-0.109122	0.538533
Bacteroidota..Bacteroidia..Bacteroidales..Bacteroidaceae..g__Unclassified..s__Unclassified..ASV_000715	0	1	1	1	0	1	1	116	0.257341	0.105	-0.248676	0.0201577	0.00388455	0.0783235	-0.0835496	0.164991	0.064869
Bacteroidota..Bacteroidia..Bacteroidales..Bacteroidaceae..g__Unclassified..s__Unclassified..ASV_000716	1	0	0	0	0	0	1	13	0.296116	0.037	0.261074	-0.112733	-0.149135	0.0302442	-0.141613	-0.00904709	0.12121
Bacteroidota..Bacteroidia..Bacteroidales..Bacteroidaceae..g__Unclassified..s__Unclassified..ASV_000866	0	0	0	1	1	0	0	23	0.479465	0.003	-0.188672	-0.115076	-0.249636	0.347894	0.271092	-0.0543613	-0.0112405
Bacteroidota..Bacteroidia..Bacteroidales..Bacteroidaceae..g__Unclassified..s__Unclassified..ASV_000894	0	0	0	1	0	0	0	4	0.49807	0.002	-0.182708	-0.0926331	-0.0424889	0.49807	-0.132091	-0.0328835	-0.015265
Bacteroidota..Bacteroidia..Bacteroidales..Bacteroidaceae..g__Unclassified..s__Unclassified..ASV_000924	0	0	0	1	0	1	0	24	0.352537	0.011	-0.164166	-0.0500434	-0.0758694	0.117924	-0.0888959	0.337199	-0.0761486
Bacteroidota..Bacteroidia..Bacteroidales..Bacteroidaceae..g__Unclassified..s__Unclassified..ASV_000929	1	0	0	0	1	0	0	11	0.37484	0.013	0.216757	-0.154299	-0.122167	-0.026981	0.26716	-0.110437	-0.0700326
Bacteroidota..Bacteroidia..Bacteroidales..Bacteroidaceae..g__Unclassified..s__Unclassified..ASV_000959	0	0	1	0	0	1	0	21	0.429389	0.002	-0.156397	-0.0426824	0.351767	-0.140103	-0.0765544	0.202572	-0.138603
Bacteroidota..Bacteroidia..Bacteroidales..Bacteroidaceae..g__Unclassified..s__Unclassified..ASV_000962	0	1	1	0	0	0	0	14	0.299094	0.048	-0.00941604	0.258278	0.127851	-0.158552	-0.147241	-0.00989055	-0.0610292
Bacteroidota..Bacteroidia..Bacteroidales..Bacteroidaceae..g__Unclassified..s__Unclassified..ASV_001032	1	0	0	0	1	0	0	11	0.326139	0.029	0.320924	-0.130917	-0.0148023	-0.034199	0.100119	-0.133747	-0.107378
Bacteroidota..Bacteroidia..Bacteroidales..Bacteroidaceae..g__Unclassified..s__Unclassified..ASV_001142	0	1	0	0	1	0	0	16	0.301599	0.033	-0.0703751	0.111404	-0.100472	-0.100472	0.27796	-0.100472	-0.0175716
Bacteroidota..Bacteroidia..Bacteroidales..Bacteroidaceae..g__Unclassified..s__Unclassified..ASV_001191	0	1	0	0	0	0	0	2	0.328296	0.021	-0.0573968	0.328296	-0.0981224	-0.0461138	-0.0855537	-0.0886139	0.0475048
Bacteroidota..Bacteroidia..Bacteroidales..Bacteroidaceae..g__Unclassified..s__Unclassified..ASV_003195	0	1	0	1	0	1	0	49	0.209003	0.281	-0.0880526	0.0735011	-0.0335061	0.0917624	-0.0757136	0.130312	-0.0983028
Bacteroidota..Bacteroidia..Bacteroidales..Bacteroidaceae..g__Unclassified..s__Unclassified..ASV_003831	1	1	0	1	1	1	1	124	0.328694	0.021	-0.0341551	0.00598295	-0.328694	0.155126	0.10476	-0.00161112	0.0985917
Bacteroidota..Bacteroidia..Bacteroidales..Bacteroidaceae..g__Unclassified..s__Unclassified..ASV_004271	0	0	1	0	0	0	0	3	0.251047	0.085	0.0669764	-0.0947397	0.251047	0.0110579	-0.0878116	-0.0552723	-0.091258
Bacteroidota..Bacteroidia..Bacteroidales..Bacteroidaceae..g__Unclassified..s__Unclassified..ASV_006429	0	1	0	0	0	0	0	2	0.365194	0.014	-0.0490065	0.365194	-0.121412	0.0399669	-0.152485	-0.0512096	-0.0310469
Bacteroidota..Bacteroidia..Bacteroidales..Bacteroidaceae..g__Unclassified..s__Unclassified..ASV_006890	0	0	0	1	1	1	1	98	0.178444	0.468	-0.0673974	-0.0332707	-0.15169	0.0408803	0.0818904	0.0340129	0.0955742
Bacteroidota..Bacteroidia..Bacteroidales..Bacteroidaceae..g__Unclassified..s__Unclassified..ASV_007112	1	1	0	1	1	1	1	124	0.13944	0.77	0.0503166	0.00956826	-0.13944	-0.0250882	0.0458571	0.0149999	0.0437866
Bacteroidota..Bacteroidia..Bacteroidales..Bacteroidales.RF16.group..g__Unclassified..s__Unclassified..ASV_000200	1	0	0	1	1	1	1	113	0.150477	0.671	0.0332088	-0.0537429	-0.140521	0.0592679	-0.0183172	0.0549505	0.0651543
Bacteroidota..Bacteroidia..Bacteroidales..f__Unclassified..g__Unclassified..s__Unclassified..ASV_000035	1	0	1	0	0	1	0	36	0.282249	0.043	0.0984284	-0.071567	0.183373	-0.043069	-0.0121356	0.117359	-0.272389
Bacteroidota..Bacteroidia..Bacteroidales..f__Unclassified..g__Unclassified..s__Unclassified..ASV_000293	0	0	0	0	0	0	1	7	0.661209	0.001	-0.0999702	-0.134781	-0.0702318	-0.134764	-0.134633	-0.0868295	0.661209
Bacteroidota..Bacteroidia..Bacteroidales..Muribaculaceae..g__Unclassified..s__Unclassified..ASV_000188	1	0	0	1	1	1	0	80	0.269733	0.078	0.0379657	-0.126165	-0.194189	0.258475	0.0281825	0.0568364	-0.0611056
Bacteroidota..Bacteroidia..Bacteroidales..Muribaculaceae..g__Unclassified..s__Unclassified..ASV_000236	1	0	1	1	0	1	1	111	0.22336	0.212	-0.0213439	-0.170936	0.0263478	0.0149593	-0.117421	0.175232	0.0931617
Bacteroidota..Bacteroidia..Bacteroidales..Muribaculaceae..g__Unclassified..s__Unclassified..ASV_000403	0	0	0	0	1	1	1	63	0.245833	0.123	-0.0625775	-0.110005	-0.164109	-0.0109692	0.044421	0.191179	0.11206
Bacteroidota..Bacteroidia..Bacteroidales..Muribaculaceae..g__Unclassified..s__Unclassified..ASV_000415	1	0	0	0	1	1	1	83	0.245134	0.114	0.0559586	-0.0509497	-0.101539	-0.194184	0.0596818	0.117545	0.113487
Bacteroidota..Bacteroidia..Bacteroidales..Muribaculaceae..g__Unclassified..s__Unclassified..ASV_000454	1	0	1	1	0	0	0	34	0.241724	0.147	0.0602377	-0.141078	0.0513126	0.230299	-0.0405097	-0.0699628	-0.0902989
Bacteroidota..Bacteroidia..Bacteroidales..Muribaculaceae..g__Unclassified..s__Unclassified..ASV_000482	0	0	1	0	1	1	1	97	0.330793	0.018	-0.0817824	-0.129765	0.209596	-0.256265	0.0639645	0.174547	0.0197046
Bacteroidota..Bacteroidia..Bacteroidales..Muribaculaceae..g__Unclassified..s__Unclassified..ASV_000496	0	0	0	0	1	0	1	27	0.272585	0.054	0.0332099	-0.179022	-0.0626242	-0.0841057	0.07966	-0.0593628	0.272245
Bacteroidota..Bacteroidia..Bacteroidales..Muribaculaceae..g__Unclassified..s__Unclassified..ASV_000504	0	0	1	0	0	0	0	3	0.322897	0.026	-0.0385186	-0.0169962	0.322897	-0.107136	0.0800695	-0.0962912	-0.144025
Bacteroidota..Bacteroidia..Bacteroidales..Muribaculaceae..g__Unclassified..s__Unclassified..ASV_000535	0	0	0	1	0	0	1	25	0.248374	0.11	-0.12766	-0.0826602	-0.0897423	0.22822	-0.031225	0.0106385	0.0924286
Bacteroidota..Bacteroidia..Bacteroidales..Muribaculaceae..g__Unclassified..s__Unclassified..ASV_000643	0	0	1	0	1	0	1	58	0.324841	0.02	-0.179203	-0.0603786	0.10856	-0.109552	0.187419	-0.110261	0.163416
Bacteroidota..Bacteroidia..Bacteroidales..Muribaculaceae..g__Unclassified..s__Unclassified..ASV_000676	0	0	0	1	0	1	0	24	0.280186	0.04	-0.0663832	-0.135735	-0.0290471	0.202519	-0.0773761	0.1592	-0.0531771
Bacteroidota..Bacteroidia..Bacteroidales..Muribaculaceae..g__Unclassified..s__Unclassified..ASV_000774	0	0	0	0	1	0	0	5	0.316874	0.047	-0.155926	0.0649324	-0.129161	-0.129133	0.316874	0.0389581	-0.00654495
Bacteroidota..Bacteroidia..Bacteroidales..Muribaculaceae..g__Unclassified..s__Unclassified..ASV_000867	0	0	0	1	0	1	0	24	0.399392	0.005	-0.0254011	-0.139944	-0.153203	0.362287	-0.0708506	0.153326	-0.126214
Bacteroidota..Bacteroidia..Bacteroidales..Muribaculaceae..g__Unclassified..s__Unclassified..ASV_000928	0	0	0	0	0	1	0	6	0.411961	0.004	-0.168906	0.0771634	-0.165612	-0.0141059	-0.0491802	0.411961	-0.0913213
Bacteroidota..Bacteroidia..Bacteroidales..Muribaculaceae..g__Unclassified..s__Unclassified..ASV_000945	0	0	0	1	0	0	0	4	0.355223	0.013	0.0501192	-0.0564073	-0.0705148	0.355223	0.00703817	-0.178389	-0.10707
Bacteroidota..Bacteroidia..Bacteroidales..Muribaculaceae..g__Unclassified..s__Unclassified..ASV_001071	1	1	0	0	0	0	0	8	0.187433	0.38	0.113945	0.12803	-0.0163507	-0.0305235	-0.143489	0.00466727	-0.0562792
Bacteroidota..Bacteroidia..Bacteroidales..Muribaculaceae..g__Unclassified..s__Unclassified..ASV_001138	0	0	0	0	0	1	0	6	0.405322	0.004	-0.101489	-0.0659373	-0.147972	-0.0416698	-0.100835	0.405322	0.0525812
Bacteroidota..Bacteroidia..Bacteroidales..Prevotellaceae..Alloprevotella..s__Unclassified..ASV_000007	0	0	1	0	0	0	0	3	0.383959	0.009	-0.0446454	0.0448042	0.383959	-0.133969	-0.109027	-0.0106859	-0.130436
Bacteroidota..Bacteroidia..Bacteroidales..Prevotellaceae..Alloprevotella..s__Unclassified..ASV_000066	0	0	1	0	0	0	0	3	0.344539	0.016	0.0117503	-0.0246555	0.344539	0.00710232	-0.131892	-0.108427	-0.0984176
Bacteroidota..Bacteroidia..Bacteroidales..Prevotellaceae..Alloprevotella..s__Unclassified..ASV_000209	1	0	0	0	0	0	0	1	0.222738	0.198	0.222738	-0.0718316	-0.0530041	-0.123575	-0.0201531	-0.0104893	0.0563153
Bacteroidota..Bacteroidia..Bacteroidales..Prevotellaceae..Alloprevotella..s__Unclassified..ASV_000225	0	0	1	0	0	0	0	3	0.520441	0.001	-0.000328122	0.0301667	0.520441	-0.150006	-0.113271	-0.159997	-0.127005
Bacteroidota..Bacteroidia..Bacteroidales..Prevotellaceae..Alloprevotella..s__Unclassified..ASV_000250	1	0	0	0	0	0	0	1	0.372645	0.01	0.372645	0.00944747	-0.0935977	-0.0966969	-0.0815237	-0.0671563	-0.0431175
Bacteroidota..Bacteroidia..Bacteroidales..Prevotellaceae..Alloprevotella..s__Unclassified..ASV_000316	0	0	1	0	0	0	0	3	0.478545	0.004	-0.0499351	-0.0931094	0.478545	-0.099634	-0.0515719	-0.120114	-0.0641801
Bacteroidota..Bacteroidia..Bacteroidales..Prevotellaceae..Alloprevotella..s__Unclassified..ASV_000343	0	0	1	0	0	0	0	3	0.535882	0.001	-0.0402403	-0.104122	0.535882	-0.125683	-0.0973475	-0.124587	-0.0439016
Bacteroidota..Bacteroidia..Bacteroidales..Prevotellaceae..Alloprevotella..s__Unclassified..ASV_000364	1	0	0	0	0	0	0	1	0.270823	0.041	0.270823	-0.0517301	-0.0954353	-0.0852792	-0.0648706	-0.0159795	0.042472
Bacteroidota..Bacteroidia..Bacteroidales..Prevotellaceae..Alloprevotella..s__Unclassified..ASV_000820	1	0	0	0	0	0	0	1	0.385797	0.013	0.385797	-0.0964753	0.0696833	-0.101921	-0.0875377	-0.0781306	-0.0914155
Bacteroidota..Bacteroidia..Bacteroidales..Prevotellaceae..Alloprevotella..s__Unclassified..ASV_001759	0	0	1	0	0	0	0	3	0.520054	0.002	-0.0743077	-0.0462774	0.520054	-0.094942	-0.112916	-0.117008	-0.0746034
Bacteroidota..Bacteroidia..Bacteroidales..Prevotellaceae..Alloprevotella..s__Unclassified..ASV_001996	0	0	1	0	0	0	0	3	0.471589	0.004	-0.0721677	0.00240353	0.471589	-0.0934559	-0.111968	-0.110309	-0.0860917
Bacteroidota..Bacteroidia..Bacteroidales..Prevotellaceae..g__Unclassified..s__Unclassified..ASV_000036	0	0	1	0	1	0	0	20	0.181927	0.449	-0.0708406	-0.0312812	0.0749064	-0.0772049	0.15996	-0.0417357	-0.0138042
Bacteroidota..Bacteroidia..Bacteroidales..Prevotellaceae..g__Unclassified..s__Unclassified..ASV_000045	0	1	0	1	1	1	1	118	0.178466	0.461	-0.107598	0.0887758	-0.1228	0.107352	0.0398706	-0.00972235	0.0041226
Bacteroidota..Bacteroidia..Bacteroidales..Prevotellaceae..g__Unclassified..s__Unclassified..ASV_000049	0	1	0	0	0	0	1	18	0.187234	0.421	-0.0659075	0.084108	-0.131602	-0.0533517	-0.00431894	0.0134631	0.157609
Bacteroidota..Bacteroidia..Bacteroidales..Prevotellaceae..g__Unclassified..s__Unclassified..ASV_000051	0	1	0	0	1	1	1	93	0.479644	0.002	-0.231258	0.0954647	-0.188152	-0.258909	0.446095	0.0486085	0.0881516
Bacteroidota..Bacteroidia..Bacteroidales..Prevotellaceae..g__Unclassified..s__Unclassified..ASV_000055	0	0	1	0	0	0	0	3	0.738822	0.001	-0.145334	-0.176648	0.738822	-0.250624	0.0959887	-0.0898721	-0.172333
Bacteroidota..Bacteroidia..Bacteroidales..Prevotellaceae..g__Unclassified..s__Unclassified..ASV_000060	1	1	0	1	1	1	1	124	0.239591	0.136	0.14394	0.0334956	-0.239591	-0.0569179	0.0940449	0.0376566	-0.0126275
Bacteroidota..Bacteroidia..Bacteroidales..Prevotellaceae..g__Unclassified..s__Unclassified..ASV_000062	1	0	0	0	1	1	0	41	0.217147	0.195	0.149725	-0.0418417	-0.179983	-0.0451777	0.0716134	0.0857538	-0.0400901
Bacteroidota..Bacteroidia..Bacteroidales..Prevotellaceae..g__Unclassified..s__Unclassified..ASV_000068	0	0	0	1	0	1	0	24	0.329196	0.026	-0.0622088	-0.117145	-0.0441497	0.328399	-0.0927741	0.096591	-0.108713
Bacteroidota..Bacteroidia..Bacteroidales..Prevotellaceae..g__Unclassified..s__Unclassified..ASV_000078	1	0	1	1	0	1	0	75	0.535726	0.002	0.174996	-0.258671	0.27215	0.23082	-0.333602	0.0796653	-0.165357
Bacteroidota..Bacteroidia..Bacteroidales..Prevotellaceae..g__Unclassified..s__Unclassified..ASV_000087	0	0	0	0	1	1	1	63	0.202548	0.317	-0.0262408	-0.0387223	-0.182789	-0.0386943	0.0756131	0.103377	0.107456
Bacteroidota..Bacteroidia..Bacteroidales..Prevotellaceae..g__Unclassified..s__Unclassified..ASV_000099	1	0	1	1	1	1	1	125	0.123486	0.849	0.0167012	-0.123486	0.0972525	-0.0203986	0.00530059	-0.0286034	0.0532338
Bacteroidota..Bacteroidia..Bacteroidales..Prevotellaceae..g__Unclassified..s__Unclassified..ASV_000101	0	0	0	0	0	1	1	28	0.225305	0.165	-0.0111528	-0.0577157	-0.167837	-0.050225	-0.00393697	0.22085	0.0700176
Bacteroidota..Bacteroidia..Bacteroidales..Prevotellaceae..g__Unclassified..s__Unclassified..ASV_000108	1	0	0	0	0	0	0	1	0.442983	0.003	0.442983	-0.0336171	-0.120715	-0.0428108	-0.122801	-0.0434884	-0.0795498
Bacteroidota..Bacteroidia..Bacteroidales..Prevotellaceae..g__Unclassified..s__Unclassified..ASV_000138	0	0	1	0	1	0	1	58	0.253979	0.102	-0.18704	-0.111372	0.0773905	-0.0565727	0.0673714	-0.00419522	0.214419
Bacteroidota..Bacteroidia..Bacteroidales..Prevotellaceae..g__Unclassified..s__Unclassified..ASV_000140	0	1	0	0	0	1	0	17	0.246793	0.091	-0.134055	0.239913	-0.0904712	0.00937048	-0.0499455	0.0786958	-0.0535076
Bacteroidota..Bacteroidia..Bacteroidales..Prevotellaceae..g__Unclassified..s__Unclassified..ASV_000150	0	1	0	1	0	0	0	15	0.218574	0.215	-0.104177	0.0785682	-0.142596	0.20361	-0.0126353	-0.0180938	-0.00467599
Bacteroidota..Bacteroidia..Bacteroidales..Prevotellaceae..g__Unclassified..s__Unclassified..ASV_000153	0	1	0	1	1	0	1	91	0.187252	0.413	-0.0771087	0.114519	-0.131934	0.0653334	0.0702708	-0.0557715	0.0146909
Bacteroidota..Bacteroidia..Bacteroidales..Prevotellaceae..g__Unclassified..s__Unclassified..ASV_000156	1	1	0	0	1	1	1	108	0.238092	0.129	0.117754	-0.0201985	-0.137513	-0.169863	0.0172983	0.11257	0.079953
Bacteroidota..Bacteroidia..Bacteroidales..Prevotellaceae..g__Unclassified..s__Unclassified..ASV_000163	0	0	0	0	0	1	0	6	0.279897	0.047	-0.00650775	-0.0485363	-0.20512	0.056093	-0.102078	0.279897	0.0262524
Bacteroidota..Bacteroidia..Bacteroidales..Prevotellaceae..g__Unclassified..s__Unclassified..ASV_000168	0	0	0	1	0	0	0	4	0.23	0.094	-0.116835	-0.00620258	0.061587	0.23	-0.0411366	-0.100491	-0.0269221
Bacteroidota..Bacteroidia..Bacteroidales..Prevotellaceae..g__Unclassified..s__Unclassified..ASV_000172	1	1	1	1	0	1	1	122	0.128052	0.85	0.0340186	0.109154	-0.00512411	0.0292354	-0.128052	-0.0023583	-0.0368742
Bacteroidota..Bacteroidia..Bacteroidales..Prevotellaceae..g__Unclassified..s__Unclassified..ASV_000174	1	1	0	0	1	0	0	31	0.298971	0.036	0.189623	0.039849	-0.175416	-0.0635615	0.193338	-0.128364	-0.0554675
Bacteroidota..Bacteroidia..Bacteroidales..Prevotellaceae..g__Unclassified..s__Unclassified..ASV_000185	0	0	0	0	0	1	0	6	0.284534	0.044	0.0482937	-0.0346039	-0.176157	-0.0482693	-0.105545	0.284534	0.0317474
Bacteroidota..Bacteroidia..Bacteroidales..Prevotellaceae..g__Unclassified..s__Unclassified..ASV_000187	1	0	0	0	0	1	0	12	0.266838	0.055	0.109794	-0.0864569	-0.106442	-0.0939321	-0.0780893	0.234693	0.020434
Bacteroidota..Bacteroidia..Bacteroidales..Prevotellaceae..g__Unclassified..s__Unclassified..ASV_000194	0	1	0	0	1	0	1	52	0.155866	0.634	-0.0190863	0.0288067	-0.153493	-0.0324961	0.0654163	-0.0153529	0.126205
Bacteroidota..Bacteroidia..Bacteroidales..Prevotellaceae..g__Unclassified..s__Unclassified..ASV_000204	0	0	1	0	1	0	0	20	0.291163	0.053	-0.10038	-0.144222	0.207252	-0.0814243	0.168638	0.00953988	-0.0594045
Bacteroidota..Bacteroidia..Bacteroidales..Prevotellaceae..g__Unclassified..s__Unclassified..ASV_000206	1	0	0	0	0	0	0	1	0.194941	0.387	0.194941	-0.0824833	0.0371196	0.0258992	-0.148412	-0.0427976	0.0157332
Bacteroidota..Bacteroidia..Bacteroidales..Prevotellaceae..g__Unclassified..s__Unclassified..ASV_000207	1	0	0	1	0	0	1	40	0.157832	0.589	0.0693911	-0.0271709	-0.0158058	0.0350754	-0.116431	-0.0637999	0.118741
Bacteroidota..Bacteroidia..Bacteroidales..Prevotellaceae..g__Unclassified..s__Unclassified..ASV_000210	1	0	0	0	0	0	0	1	0.288357	0.049	0.288357	-0.0563799	-0.0581587	-0.0085778	-0.0689173	-0.01954	-0.0767831
Bacteroidota..Bacteroidia..Bacteroidales..Prevotellaceae..g__Unclassified..s__Unclassified..ASV_000214	1	1	0	0	1	1	1	108	0.236941	0.13	0.013035	-0.00534264	-0.221029	-0.0848597	0.0991876	0.199219	-0.000209592
Bacteroidota..Bacteroidia..Bacteroidales..Prevotellaceae..g__Unclassified..s__Unclassified..ASV_000216	0	1	0	1	1	0	0	48	0.192197	0.356	-0.121692	0.0621627	-0.125086	0.173391	0.0362535	-0.00300527	-0.0220238
Bacteroidota..Bacteroidia..Bacteroidales..Prevotellaceae..g__Unclassified..s__Unclassified..ASV_000217	0	0	0	1	0	1	1	62	0.392976	0.004	-0.173917	-0.172003	-0.155143	0.31843	-0.0546899	0.148609	0.0887135
Bacteroidota..Bacteroidia..Bacteroidales..Prevotellaceae..g__Unclassified..s__Unclassified..ASV_000221	0	1	0	1	0	1	1	92	0.121405	0.868	-0.0954884	0.0138265	-0.0195294	0.0909906	-0.0566752	0.00996562	0.0569103
Bacteroidota..Bacteroidia..Bacteroidales..Prevotellaceae..g__Unclassified..s__Unclassified..ASV_000222	0	0	0	0	1	0	0	5	0.213399	0.219	0.040291	0.046892	-0.105496	-0.0532356	0.213399	-0.132361	-0.00948953
Bacteroidota..Bacteroidia..Bacteroidales..Prevotellaceae..g__Unclassified..s__Unclassified..ASV_000229	0	1	1	0	1	1	0	87	0.222569	0.166	-0.12263	0.010428	0.0689794	-0.120495	0.0755248	0.159828	-0.0716354
Bacteroidota..Bacteroidia..Bacteroidales..Prevotellaceae..g__Unclassified..s__Unclassified..ASV_000241	0	1	1	1	1	0	1	115	0.261324	0.057	-0.129288	0.157507	0.140362	-0.0157398	-0.00619275	-0.208079	0.061431
Bacteroidota..Bacteroidia..Bacteroidales..Prevotellaceae..g__Unclassified..s__Unclassified..ASV_000246	1	0	0	1	0	0	0	10	0.234811	0.118	0.0918391	0.0147559	-0.158423	0.2113	-0.00543711	-0.0936578	-0.0603774
Bacteroidota..Bacteroidia..Bacteroidales..Prevotellaceae..g__Unclassified..s__Unclassified..ASV_000252	0	0	0	0	1	0	1	27	0.265297	0.068	-0.0823464	-0.0182735	-0.141165	-0.0529195	0.110514	-0.0477924	0.231983
Bacteroidota..Bacteroidia..Bacteroidales..Prevotellaceae..g__Unclassified..s__Unclassified..ASV_000253	0	1	0	1	1	1	1	118	0.175466	0.473	-0.110079	0.0901712	-0.116447	0.0883395	0.0686446	-0.00142734	-0.0192029
Bacteroidota..Bacteroidia..Bacteroidales..Prevotellaceae..g__Unclassified..s__Unclassified..ASV_000257	0	0	1	0	1	0	1	58	0.422767	0.005	-0.180046	-0.155971	0.0850851	-0.171759	0.166153	-0.0901068	0.346644
Bacteroidota..Bacteroidia..Bacteroidales..Prevotellaceae..g__Unclassified..s__Unclassified..ASV_000260	0	0	1	0	0	0	0	3	0.654263	0.001	-0.178828	-0.155083	0.654263	-0.0995251	-0.182402	0.127545	-0.165969
Bacteroidota..Bacteroidia..Bacteroidales..Prevotellaceae..g__Unclassified..s__Unclassified..ASV_000267	0	0	0	0	1	1	0	26	0.336476	0.024	-0.123148	0.0154178	-0.177716	-0.156979	0.310432	0.123957	0.00803687
Bacteroidota..Bacteroidia..Bacteroidales..Prevotellaceae..g__Unclassified..s__Unclassified..ASV_000268	1	1	0	1	0	0	0	30	0.145056	0.722	0.0349667	0.0961326	-0.0163581	0.0740411	-0.101092	-0.0196157	-0.0680747
Bacteroidota..Bacteroidia..Bacteroidales..Prevotellaceae..g__Unclassified..s__Unclassified..ASV_000269	0	0	1	0	1	0	1	58	0.504034	0.001	-0.210957	-0.0705308	0.336557	-0.204224	0.153133	-0.2271	0.223122
Bacteroidota..Bacteroidia..Bacteroidales..Prevotellaceae..g__Unclassified..s__Unclassified..ASV_000270	1	0	0	1	0	1	0	39	0.148474	0.719	0.0595882	-0.075557	-0.088775	0.0230518	-0.0297068	0.127334	-0.0159349
Bacteroidota..Bacteroidia..Bacteroidales..Prevotellaceae..g__Unclassified..s__Unclassified..ASV_000271	1	0	0	0	0	1	1	43	0.140168	0.78	0.0892312	-0.00973892	-0.0798586	-0.0704383	-0.0381912	0.0363269	0.0726689
Bacteroidota..Bacteroidia..Bacteroidales..Prevotellaceae..g__Unclassified..s__Unclassified..ASV_000272	0	1	1	0	0	0	0	14	0.457839	0.001	-0.197923	0.225001	0.366066	-0.100975	-0.183522	0.0348265	-0.143473
Bacteroidota..Bacteroidia..Bacteroidales..Prevotellaceae..g__Unclassified..s__Unclassified..ASV_000273	1	1	0	1	0	1	1	107	0.152576	0.66	0.0397004	-0.0163642	-0.115655	0.0190642	-0.0813199	0.1034	0.0511746
Bacteroidota..Bacteroidia..Bacteroidales..Prevotellaceae..g__Unclassified..s__Unclassified..ASV_000280	0	0	0	0	1	0	0	5	0.172526	0.525	0.00776793	-0.0717229	0.000679322	-0.0655573	0.172526	-0.0136678	-0.0300256
Bacteroidota..Bacteroidia..Bacteroidales..Prevotellaceae..g__Unclassified..s__Unclassified..ASV_000289	0	0	0	0	1	0	1	27	0.259997	0.079	-0.0482749	-0.0747975	-0.139233	-0.0383189	0.0976422	-0.0350301	0.238012
Bacteroidota..Bacteroidia..Bacteroidales..Prevotellaceae..g__Unclassified..s__Unclassified..ASV_000300	0	0	1	0	0	0	0	3	0.444166	0.006	-0.0810518	-0.122538	0.444166	-0.0919614	-0.123583	0.0950748	-0.120106
Bacteroidota..Bacteroidia..Bacteroidales..Prevotellaceae..g__Unclassified..s__Unclassified..ASV_000302	0	0	0	1	0	0	0	4	0.229731	0.156	-0.0979205	-0.0299435	-0.135951	0.229731	0.0191246	0.0577385	-0.0427797
Bacteroidota..Bacteroidia..Bacteroidales..Prevotellaceae..g__Unclassified..s__Unclassified..ASV_000308	1	0	0	1	1	0	0	38	0.190442	0.385	0.11863	-0.0763924	-0.106296	0.0530447	0.0976501	-0.0724754	-0.0141613
Bacteroidota..Bacteroidia..Bacteroidales..Prevotellaceae..g__Unclassified..s__Unclassified..ASV_000312	1	1	0	0	0	0	0	8	0.398836	0.011	0.369838	0.145057	-0.145741	-0.133701	-0.067267	-0.0932828	-0.0749038
Bacteroidota..Bacteroidia..Bacteroidales..Prevotellaceae..g__Unclassified..s__Unclassified..ASV_000320	1	1	0	1	0	0	1	70	0.106636	0.942	0.0522659	0.0178958	-0.0468209	0.0369127	-0.0521351	-0.0518496	0.0437311
Bacteroidota..Bacteroidia..Bacteroidales..Prevotellaceae..g__Unclassified..s__Unclassified..ASV_000321	0	0	0	1	0	0	0	4	0.386703	0.011	-0.143011	-0.0172671	-0.116533	0.386703	-0.123224	-0.0172445	0.0305756
Bacteroidota..Bacteroidia..Bacteroidales..Prevotellaceae..g__Unclassified..s__Unclassified..ASV_000324	0	1	0	0	1	1	1	93	0.201777	0.285	-0.0908372	0.0286456	-0.0812568	-0.113262	0.03583	0.171056	0.0498247
Bacteroidota..Bacteroidia..Bacteroidales..Prevotellaceae..g__Unclassified..s__Unclassified..ASV_000326	0	1	0	1	0	0	0	15	0.213345	0.188	0.0116895	0.111578	-0.0876348	0.163848	-0.0879322	-0.0841337	-0.0274155
Bacteroidota..Bacteroidia..Bacteroidales..Prevotellaceae..g__Unclassified..s__Unclassified..ASV_000330	0	0	0	1	0	1	1	62	0.29283	0.044	-0.118949	-0.141912	-0.0185436	0.192662	-0.13472	0.140718	0.0807456
Bacteroidota..Bacteroidia..Bacteroidales..Prevotellaceae..g__Unclassified..s__Unclassified..ASV_000340	0	0	0	0	1	1	0	26	0.340022	0.014	-0.168191	-0.123563	-0.142818	0.0327843	0.305264	0.133702	-0.0371789
Bacteroidota..Bacteroidia..Bacteroidales..Prevotellaceae..g__Unclassified..s__Unclassified..ASV_000345	1	1	0	1	0	0	1	70	0.26896	0.072	0.191738	0.0451376	-0.195393	0.0757406	-0.146223	-0.038752	0.0677514
Bacteroidota..Bacteroidia..Bacteroidales..Prevotellaceae..g__Unclassified..s__Unclassified..ASV_000348	1	0	0	1	0	0	1	40	0.329293	0.018	0.269713	-0.0228856	-0.22646	0.0476467	-0.100325	-0.116019	0.14833
Bacteroidota..Bacteroidia..Bacteroidales..Prevotellaceae..g__Unclassified..s__Unclassified..ASV_000349	0	0	0	1	0	1	1	62	0.317276	0.031	-0.209022	-0.0290652	-0.117743	0.167687	-0.0928657	0.102718	0.178292
Bacteroidota..Bacteroidia..Bacteroidales..Prevotellaceae..g__Unclassified..s__Unclassified..ASV_000350	0	0	0	0	0	1	1	28	0.333243	0.031	-0.110916	-0.0532431	-0.128613	-0.13107	-0.00637388	0.172708	0.257508
Bacteroidota..Bacteroidia..Bacteroidales..Prevotellaceae..g__Unclassified..s__Unclassified..ASV_000352	0	0	0	0	0	1	0	6	0.445265	0.004	-0.049833	-0.0826713	-0.0870696	-0.087015	-0.0770352	0.445265	-0.0616408
Bacteroidota..Bacteroidia..Bacteroidales..Prevotellaceae..g__Unclassified..s__Unclassified..ASV_000358	0	1	0	1	1	1	0	90	0.331619	0.023	-0.0833912	0.256142	-0.23473	0.042618	0.0817789	0.0884411	-0.150859
Bacteroidota..Bacteroidia..Bacteroidales..Prevotellaceae..g__Unclassified..s__Unclassified..ASV_000360	1	1	0	1	0	0	1	70	0.235507	0.14	0.0693333	0.212569	-0.0822103	0.0391611	-0.136039	-0.114808	0.0119938
Bacteroidota..Bacteroidia..Bacteroidales..Prevotellaceae..g__Unclassified..s__Unclassified..ASV_000363	0	0	0	0	1	0	1	27	0.256214	0.094	-0.0532249	-0.0191285	-0.149188	-0.0585984	0.110609	-0.0506306	0.220161
Bacteroidota..Bacteroidia..Bacteroidales..Prevotellaceae..g__Unclassified..s__Unclassified..ASV_000373	0	0	0	0	0	1	0	6	0.362956	0.011	-0.0602127	-0.0607924	-0.0591082	-0.0605434	-0.0611437	0.362956	-0.0611559
Bacteroidota..Bacteroidia..Bacteroidales..Prevotellaceae..g__Unclassified..s__Unclassified..ASV_000374	0	0	0	0	0	1	0	6	0.309899	0.033	0.0216815	-0.00147831	-0.156149	-0.0514722	-0.038142	0.309899	-0.0843398
Bacteroidota..Bacteroidia..Bacteroidales..Prevotellaceae..g__Unclassified..s__Unclassified..ASV_000379	0	0	0	1	0	1	0	24	0.320846	0.013	-0.150842	-0.0545873	-0.0705817	0.156891	-0.0647683	0.257319	-0.0734307
Bacteroidota..Bacteroidia..Bacteroidales..Prevotellaceae..g__Unclassified..s__Unclassified..ASV_000390	0	0	0	1	0	0	0	4	0.410816	0.003	-0.0322715	-0.0474678	-0.162902	0.410816	-0.0748223	-0.138956	0.0456031
Bacteroidota..Bacteroidia..Bacteroidales..Prevotellaceae..g__Unclassified..s__Unclassified..ASV_000396	0	1	1	0	1	0	1	88	0.172205	0.461	-0.104632	0.00823171	0.0685403	-0.0672139	0.114846	-0.0716897	0.051917
Bacteroidota..Bacteroidia..Bacteroidales..Prevotellaceae..g__Unclassified..s__Unclassified..ASV_000400	0	0	0	0	1	0	0	5	0.190509	0.37	-0.00796954	-0.0321316	-0.0777425	-0.0413133	0.190509	0.0529852	-0.0843374
Bacteroidota..Bacteroidia..Bacteroidales..Prevotellaceae..g__Unclassified..s__Unclassified..ASV_000401	1	0	0	0	0	0	0	1	0.242912	0.106	0.242912	0.00256257	0.0337281	-0.109183	-0.0983748	-0.0426734	-0.0289713
Bacteroidota..Bacteroidia..Bacteroidales..Prevotellaceae..g__Unclassified..s__Unclassified..ASV_000410	0	1	0	0	1	0	0	16	0.295692	0.035	-0.147123	0.271293	-0.0549849	-0.11975	0.110443	-0.0923599	0.0324808
Bacteroidota..Bacteroidia..Bacteroidales..Prevotellaceae..g__Unclassified..s__Unclassified..ASV_000413	0	0	0	1	1	1	1	98	0.202668	0.262	-0.124626	-0.117038	-0.0449526	0.0820575	0.17162	0.0252894	0.00764948
Bacteroidota..Bacteroidia..Bacteroidales..Prevotellaceae..g__Unclassified..s__Unclassified..ASV_000414	1	1	0	0	1	0	1	72	0.214157	0.191	0.196521	0.0674578	-0.184945	-0.0672815	0.00759096	-0.0506374	0.0312951
Bacteroidota..Bacteroidia..Bacteroidales..Prevotellaceae..g__Unclassified..s__Unclassified..ASV_000419	1	0	1	0	1	1	1	112	0.0962371	0.952	-0.00890019	-0.0591891	0.0584732	-0.0650524	0.0170997	0.0552538	0.00231506
Bacteroidota..Bacteroidia..Bacteroidales..Prevotellaceae..g__Unclassified..s__Unclassified..ASV_000420	0	0	1	0	0	0	0	3	0.582631	0.001	-0.0936639	-0.149286	0.582631	-0.0636592	-0.0602451	-0.0935207	-0.122256
Bacteroidota..Bacteroidia..Bacteroidales..Prevotellaceae..g__Unclassified..s__Unclassified..ASV_000428	1	1	0	0	0	0	0	8	0.356844	0.009	0.327256	0.133428	-0.173412	0.0410743	-0.151749	-0.132337	-0.0442605
Bacteroidota..Bacteroidia..Bacteroidales..Prevotellaceae..g__Unclassified..s__Unclassified..ASV_000447	0	0	1	0	0	1	0	21	0.181749	0.411	-0.0215485	-0.0747047	0.136705	-0.0932193	0.00156646	0.0979315	-0.0467309
Bacteroidota..Bacteroidia..Bacteroidales..Prevotellaceae..g__Unclassified..s__Unclassified..ASV_000448	0	0	0	0	1	0	0	5	0.287963	0.044	-0.100203	-0.0713691	-0.0611693	0.0637503	0.287963	-0.0775288	-0.0414439
Bacteroidota..Bacteroidia..Bacteroidales..Prevotellaceae..g__Unclassified..s__Unclassified..ASV_000449	0	1	0	0	0	1	1	53	0.353706	0.016	-0.186235	0.199022	-0.183011	-0.10884	-0.0221298	0.0501644	0.251029
Bacteroidota..Bacteroidia..Bacteroidales..Prevotellaceae..g__Unclassified..s__Unclassified..ASV_000455	0	0	0	0	1	0	0	5	0.27266	0.054	-0.00330394	-0.0148384	-0.207878	0.036747	0.27266	-0.0665727	-0.0168138
Bacteroidota..Bacteroidia..Bacteroidales..Prevotellaceae..g__Unclassified..s__Unclassified..ASV_000456	1	0	0	0	0	0	0	1	0.366123	0.007	0.366123	0.0766212	-0.122739	-0.106898	-0.0662622	-0.108325	-0.0385197
Bacteroidota..Bacteroidia..Bacteroidales..Prevotellaceae..g__Unclassified..s__Unclassified..ASV_000467	0	0	1	0	1	0	1	58	0.354903	0.018	-0.190931	-0.0491631	0.0880893	-0.165222	0.259763	-0.0965935	0.154056
Bacteroidota..Bacteroidia..Bacteroidales..Prevotellaceae..g__Unclassified..s__Unclassified..ASV_000471	1	1	0	1	1	1	1	124	0.216803	0.194	0.158256	-0.0337887	-0.216803	0.0537351	0.0372493	0.0121045	-0.0107538
Bacteroidota..Bacteroidia..Bacteroidales..Prevotellaceae..g__Unclassified..s__Unclassified..ASV_000472	0	0	0	1	0	0	0	4	0.247487	0.102	0.0481457	-0.0463302	-0.126683	0.247487	-0.0805557	0.0148757	-0.0569395
Bacteroidota..Bacteroidia..Bacteroidales..Prevotellaceae..g__Unclassified..s__Unclassified..ASV_000473	0	1	0	1	1	0	1	91	0.244464	0.104	-0.127527	0.0190589	-0.140159	0.191771	0.0816281	-0.0780379	0.0532659
Bacteroidota..Bacteroidia..Bacteroidales..Prevotellaceae..g__Unclassified..s__Unclassified..ASV_000475	0	0	1	0	1	1	0	57	0.239308	0.131	-0.106853	-0.0899424	0.0867904	-0.0861962	0.205185	0.046458	-0.0554413
Bacteroidota..Bacteroidia..Bacteroidales..Prevotellaceae..g__Unclassified..s__Unclassified..ASV_000476	0	1	0	0	0	0	0	2	0.221233	0.144	-0.0517346	0.221233	-0.0804103	0.0395428	0.0117361	-0.0765293	-0.0638373
Bacteroidota..Bacteroidia..Bacteroidales..Prevotellaceae..g__Unclassified..s__Unclassified..ASV_000479	1	0	0	0	0	0	0	1	0.275019	0.094	0.275019	-0.0311117	-0.0625201	-0.0767499	-0.02645	-0.0587084	-0.0194789
Bacteroidota..Bacteroidia..Bacteroidales..Prevotellaceae..g__Unclassified..s__Unclassified..ASV_000480	0	0	0	1	1	0	1	61	0.310301	0.023	-0.110173	-0.0547243	-0.173226	0.0708712	0.297459	-0.100709	0.0705014
Bacteroidota..Bacteroidia..Bacteroidales..Prevotellaceae..g__Unclassified..s__Unclassified..ASV_000490	1	0	0	0	1	0	0	11	0.278429	0.05	0.217026	-0.0357403	-0.0443838	-0.080889	0.142424	-0.0505054	-0.147931
Bacteroidota..Bacteroidia..Bacteroidales..Prevotellaceae..g__Unclassified..s__Unclassified..ASV_000492	0	0	0	0	0	0	1	7	0.323024	0.044	-0.0534882	-0.0832536	-0.0982406	-0.0941261	-0.010418	0.0165024	0.323024
Bacteroidota..Bacteroidia..Bacteroidales..Prevotellaceae..g__Unclassified..s__Unclassified..ASV_000493	1	1	0	0	0	0	1	33	0.183283	0.356	0.0238663	0.134502	-0.0862002	-0.0353662	-0.0686023	-0.0690332	0.100833
Bacteroidota..Bacteroidia..Bacteroidales..Prevotellaceae..g__Unclassified..s__Unclassified..ASV_000494	0	0	0	0	1	0	0	5	0.338736	0.017	0.0284118	-0.162075	-0.124255	-0.0883481	0.338736	-0.0259336	0.0334642
Bacteroidota..Bacteroidia..Bacteroidales..Prevotellaceae..g__Unclassified..s__Unclassified..ASV_000499	1	0	0	0	1	1	1	83	0.304996	0.035	0.0536789	-0.0662425	-0.139438	-0.22565	0.183553	0.00229302	0.191805
Bacteroidota..Bacteroidia..Bacteroidales..Prevotellaceae..g__Unclassified..s__Unclassified..ASV_000502	0	0	0	1	0	0	0	4	0.207021	0.276	-0.0829109	0.0141014	-0.115718	0.207021	0.052282	-0.00157523	-0.0732002
Bacteroidota..Bacteroidia..Bacteroidales..Prevotellaceae..g__Unclassified..s__Unclassified..ASV_000507	0	1	0	1	1	1	1	118	0.226091	0.186	-0.161306	0.0403878	-0.130575	0.11099	0.0887355	0.0193245	0.0324439
Bacteroidota..Bacteroidia..Bacteroidales..Prevotellaceae..g__Unclassified..s__Unclassified..ASV_000513	0	0	0	0	1	0	0	5	0.353427	0.012	-0.00907513	-0.239218	-0.0282589	-0.176587	0.353427	0.0918242	0.0078881
Bacteroidota..Bacteroidia..Bacteroidales..Prevotellaceae..g__Unclassified..s__Unclassified..ASV_000515	1	0	1	0	0	1	1	79	0.204228	0.231	0.0969786	-0.0882551	0.0245859	-0.104704	-0.0958623	0.142837	0.0244199
Bacteroidota..Bacteroidia..Bacteroidales..Prevotellaceae..g__Unclassified..s__Unclassified..ASV_000519	0	0	0	1	0	0	0	4	0.331976	0.022	-0.0454294	-0.0791019	-0.110479	0.331976	0.0503741	-0.0456531	-0.101687
Bacteroidota..Bacteroidia..Bacteroidales..Prevotellaceae..g__Unclassified..s__Unclassified..ASV_000521	1	0	0	0	0	0	1	13	0.306748	0.032	0.0970603	-0.153909	-0.159976	-0.0257534	0.0215541	-0.0779262	0.29895
Bacteroidota..Bacteroidia..Bacteroidales..Prevotellaceae..g__Unclassified..s__Unclassified..ASV_000523	1	0	0	0	1	0	0	11	0.644296	0.001	0.414438	-0.126868	-0.195084	-0.178698	0.417344	-0.183025	-0.148107
Bacteroidota..Bacteroidia..Bacteroidales..Prevotellaceae..g__Unclassified..s__Unclassified..ASV_000531	1	0	0	0	0	0	0	1	0.459368	0.002	0.459368	-0.0500889	-0.036257	-0.0617143	-0.0984504	-0.123354	-0.0895031
Bacteroidota..Bacteroidia..Bacteroidales..Prevotellaceae..g__Unclassified..s__Unclassified..ASV_000537	0	1	0	0	1	0	0	16	0.288668	0.051	-0.166661	0.254726	-0.116863	-0.052038	0.117943	-0.00371612	-0.0333902
Bacteroidota..Bacteroidia..Bacteroidales..Prevotellaceae..g__Unclassified..s__Unclassified..ASV_000538	1	1	0	1	1	1	0	105	0.355213	0.014	0.00348846	-0.035749	-0.329526	0.329058	0.0391308	0.122649	-0.129051
Bacteroidota..Bacteroidia..Bacteroidales..Prevotellaceae..g__Unclassified..s__Unclassified..ASV_000541	0	0	0	1	0	0	0	4	0.175617	0.458	-0.109008	-0.0144944	-0.0902395	0.175617	0.01021	-0.00178848	0.0297031
Bacteroidota..Bacteroidia..Bacteroidales..Prevotellaceae..g__Unclassified..s__Unclassified..ASV_000544	0	0	0	1	0	1	1	62	0.216925	0.201	-0.0824661	-0.0299842	-0.101127	0.0882133	-0.0932008	0.150635	0.0679298
Bacteroidota..Bacteroidia..Bacteroidales..Prevotellaceae..g__Unclassified..s__Unclassified..ASV_000550	1	0	0	1	1	0	1	81	0.155522	0.619	0.0838664	-0.0492942	-0.136072	0.0375302	0.0884129	-0.0345753	0.0101321
Bacteroidota..Bacteroidia..Bacteroidales..Prevotellaceae..g__Unclassified..s__Unclassified..ASV_000556	0	0	0	1	0	0	0	4	0.333778	0.017	-0.177453	-0.0409576	-0.138178	0.333778	-0.0731451	-0.00104111	0.0969976
Bacteroidota..Bacteroidia..Bacteroidales..Prevotellaceae..g__Unclassified..s__Unclassified..ASV_000557	0	0	0	0	0	0	1	7	0.24667	0.117	-0.101899	-0.0422659	-0.106349	0.0230178	-0.0112427	-0.00793115	0.24667
Bacteroidota..Bacteroidia..Bacteroidales..Prevotellaceae..g__Unclassified..s__Unclassified..ASV_000560	0	1	0	1	0	1	1	92	0.15194	0.668	-0.0466527	0.00571295	-0.10303	0.0275806	-0.0651932	0.128704	0.0528788
Bacteroidota..Bacteroidia..Bacteroidales..Prevotellaceae..g__Unclassified..s__Unclassified..ASV_000563	0	0	0	0	1	0	1	27	0.1666	0.536	-0.0260176	-0.0766119	-0.104534	-0.0181735	0.12576	0.0102563	0.0893199
Bacteroidota..Bacteroidia..Bacteroidales..Prevotellaceae..g__Unclassified..s__Unclassified..ASV_000567	0	0	1	0	0	0	1	22	0.523603	0.001	-0.103744	-0.108817	0.425582	-0.187695	-0.20607	-0.0696419	0.250386
Bacteroidota..Bacteroidia..Bacteroidales..Prevotellaceae..g__Unclassified..s__Unclassified..ASV_000568	1	0	0	0	1	0	0	11	0.200365	0.267	0.113803	0.0186952	-0.144602	-0.0732383	0.144867	-0.0377392	-0.021786
Bacteroidota..Bacteroidia..Bacteroidales..Prevotellaceae..g__Unclassified..s__Unclassified..ASV_000569	1	1	0	1	1	1	0	105	0.185826	0.422	-0.00188848	0.00599328	-0.137548	0.0475324	0.14299	0.0452736	-0.102352
Bacteroidota..Bacteroidia..Bacteroidales..Prevotellaceae..g__Unclassified..s__Unclassified..ASV_000572	0	0	0	0	1	1	0	26	0.274214	0.06	-0.0269241	-0.0766752	-0.00739864	-0.120815	0.119997	0.234011	-0.122196
Bacteroidota..Bacteroidia..Bacteroidales..Prevotellaceae..g__Unclassified..s__Unclassified..ASV_000575	0	0	0	1	0	0	0	4	0.408543	0.005	-0.0413706	-0.110657	-0.0487811	0.408543	-0.0689451	-0.103886	-0.0349031
Bacteroidota..Bacteroidia..Bacteroidales..Prevotellaceae..g__Unclassified..s__Unclassified..ASV_000576	0	0	0	0	0	1	0	6	0.283971	0.037	-0.0719024	-0.0757931	-0.0847688	0.0280063	-0.0274931	0.283971	-0.0520203
Bacteroidota..Bacteroidia..Bacteroidales..Prevotellaceae..g__Unclassified..s__Unclassified..ASV_000577	0	1	0	1	1	0	1	91	0.229599	0.145	-0.0943345	0.0348287	-0.1936	0.0298192	0.076634	-0.0367677	0.183421
Bacteroidota..Bacteroidia..Bacteroidales..Prevotellaceae..g__Unclassified..s__Unclassified..ASV_000582	0	0	0	0	0	1	0	6	0.326848	0.021	-0.0852851	0.0686575	-0.0715803	-0.0815184	-0.0854713	0.326848	-0.0716509
Bacteroidota..Bacteroidia..Bacteroidales..Prevotellaceae..g__Unclassified..s__Unclassified..ASV_000588	0	1	0	0	0	1	0	17	0.3737	0.007	-0.13691	0.27949	-0.138227	-0.0410427	-0.0854396	0.202955	-0.080826
Bacteroidota..Bacteroidia..Bacteroidales..Prevotellaceae..g__Unclassified..s__Unclassified..ASV_000592	0	0	1	1	0	0	0	19	0.400787	0.006	-0.159209	-0.0593073	0.289139	0.228276	-0.0628673	-0.205852	-0.0301781
Bacteroidota..Bacteroidia..Bacteroidales..Prevotellaceae..g__Unclassified..s__Unclassified..ASV_000595	0	0	0	0	0	1	0	6	0.369775	0.013	-0.109091	-0.127152	-0.164012	0.093513	-0.0517732	0.369775	-0.0112593
Bacteroidota..Bacteroidia..Bacteroidales..Prevotellaceae..g__Unclassified..s__Unclassified..ASV_000597	1	0	0	0	0	1	0	12	0.466777	0.002	0.340338	-0.167245	-0.0132751	-0.151729	-0.0747919	0.262268	-0.195566
Bacteroidota..Bacteroidia..Bacteroidales..Prevotellaceae..g__Unclassified..s__Unclassified..ASV_000607	1	1	0	1	1	1	1	124	0.162217	0.543	-0.0348586	0.0383162	-0.162217	0.0384525	0.0336763	-0.0199638	0.106594
Bacteroidota..Bacteroidia..Bacteroidales..Prevotellaceae..g__Unclassified..s__Unclassified..ASV_000608	0	1	1	0	0	0	1	47	0.241691	0.093	-0.0702827	0.0595877	0.0979364	-0.111502	-0.0695782	-0.0904399	0.184278
Bacteroidota..Bacteroidia..Bacteroidales..Prevotellaceae..g__Unclassified..s__Unclassified..ASV_000613	0	0	0	1	0	1	1	62	0.316496	0.017	-0.173019	-0.0408977	-0.227252	0.278787	-0.00642401	0.120437	0.0483693
Bacteroidota..Bacteroidia..Bacteroidales..Prevotellaceae..g__Unclassified..s__Unclassified..ASV_000614	0	0	0	0	0	1	1	28	0.254471	0.079	-0.0699638	0.0269791	-0.189128	-0.0662283	-0.0301807	0.20479	0.123731
Bacteroidota..Bacteroidia..Bacteroidales..Prevotellaceae..g__Unclassified..s__Unclassified..ASV_000615	0	0	1	0	0	1	1	59	0.251008	0.087	-0.0650137	-0.0929925	0.0409334	-0.103092	-0.0938803	0.132801	0.181244
Bacteroidota..Bacteroidia..Bacteroidales..Prevotellaceae..g__Unclassified..s__Unclassified..ASV_000618	0	0	0	0	0	0	1	7	0.276793	0.075	-0.071143	-0.0831597	0.00421839	-0.097195	-0.0714763	0.0419627	0.276793
Bacteroidota..Bacteroidia..Bacteroidales..Prevotellaceae..g__Unclassified..s__Unclassified..ASV_000619	0	0	0	1	0	0	0	4	0.357058	0.017	-0.00277369	-0.0899611	-0.0938506	0.357058	-0.0415895	-0.0512014	-0.0776821
Bacteroidota..Bacteroidia..Bacteroidales..Prevotellaceae..g__Unclassified..s__Unclassified..ASV_000622	0	0	0	1	0	0	0	4	0.412712	0.005	-0.027562	-0.0864373	-0.0884632	0.412712	-0.0829223	-0.0406417	-0.0866857
Bacteroidota..Bacteroidia..Bacteroidales..Prevotellaceae..g__Unclassified..s__Unclassified..ASV_000623	1	0	0	0	0	1	0	12	0.298643	0.034	0.123868	-0.102512	-0.111084	-0.0122689	-0.0919703	0.261678	-0.0677106
Bacteroidota..Bacteroidia..Bacteroidales..Prevotellaceae..g__Unclassified..s__Unclassified..ASV_000624	0	0	0	0	1	1	0	26	0.299685	0.032	-0.0727058	-0.0518337	-0.0733272	-0.103892	0.277743	0.109148	-0.0851324
Bacteroidota..Bacteroidia..Bacteroidales..Prevotellaceae..g__Unclassified..s__Unclassified..ASV_000628	1	1	0	0	0	0	0	8	0.345377	0.015	0.137588	0.308292	-0.224251	-0.0947232	-0.0630945	0.00229465	-0.0661054
Bacteroidota..Bacteroidia..Bacteroidales..Prevotellaceae..g__Unclassified..s__Unclassified..ASV_000636	1	0	0	1	0	0	0	10	0.241936	0.108	0.123547	-0.100012	-0.161964	0.18879	0.0273111	-0.0205539	-0.0571194
Bacteroidota..Bacteroidia..Bacteroidales..Prevotellaceae..g__Unclassified..s__Unclassified..ASV_000644	0	0	0	1	0	0	0	4	0.441096	0.004	-0.076504	-0.0873623	-0.0889668	0.441096	-0.0859825	-0.0758542	-0.026426
Bacteroidota..Bacteroidia..Bacteroidales..Prevotellaceae..g__Unclassified..s__Unclassified..ASV_000647	0	0	1	0	0	0	0	3	0.191446	0.384	-0.00527243	0.0245203	0.191446	-0.161403	-0.0316976	0.0396716	-0.0572645
Bacteroidota..Bacteroidia..Bacteroidales..Prevotellaceae..g__Unclassified..s__Unclassified..ASV_000649	0	1	1	0	0	0	1	47	0.235373	0.124	-0.0924014	0.108153	0.188685	-0.108792	-0.127655	-0.00401938	0.0360298
Bacteroidota..Bacteroidia..Bacteroidales..Prevotellaceae..g__Unclassified..s__Unclassified..ASV_000650	0	1	1	0	0	0	1	47	0.377168	0.01	-0.152164	0.228941	0.143252	-0.161764	-0.119635	-0.0998326	0.161204
Bacteroidota..Bacteroidia..Bacteroidales..Prevotellaceae..g__Unclassified..s__Unclassified..ASV_000652	0	0	1	0	1	0	0	20	0.494353	0.001	-0.162232	-0.11353	0.491701	-0.184756	0.146506	-0.181958	0.00426905
Bacteroidota..Bacteroidia..Bacteroidales..Prevotellaceae..g__Unclassified..s__Unclassified..ASV_000653	1	0	0	1	0	0	0	10	0.444772	0.002	0.14037	0.040864	-0.192295	0.433828	-0.146199	-0.170605	-0.105963
Bacteroidota..Bacteroidia..Bacteroidales..Prevotellaceae..g__Unclassified..s__Unclassified..ASV_000655	1	0	0	1	1	0	0	38	0.285975	0.047	0.215756	-0.131772	-0.0876818	0.083564	0.10511	-0.1333	-0.0516756
Bacteroidota..Bacteroidia..Bacteroidales..Prevotellaceae..g__Unclassified..s__Unclassified..ASV_000663	0	0	0	0	1	0	0	5	0.328664	0.023	-0.0825026	0.000727485	-0.128559	-0.0838385	0.328664	0.0329664	-0.0674583
Bacteroidota..Bacteroidia..Bacteroidales..Prevotellaceae..g__Unclassified..s__Unclassified..ASV_000664	0	0	1	0	0	0	0	3	0.66303	0.001	-0.151786	-0.150548	0.66303	-0.101156	-0.0966323	-0.0911827	-0.071725
Bacteroidota..Bacteroidia..Bacteroidales..Prevotellaceae..g__Unclassified..s__Unclassified..ASV_000666	0	0	0	1	0	0	0	4	0.386869	0.009	0.0473214	0.0270982	-0.188832	0.386869	-0.162364	-0.142025	0.0319331
Bacteroidota..Bacteroidia..Bacteroidales..Prevotellaceae..g__Unclassified..s__Unclassified..ASV_000667	0	0	0	1	0	0	0	4	0.192629	0.191	-0.0725701	-0.0737807	0.0305676	0.192629	-0.0127168	0.00288938	-0.0670181
Bacteroidota..Bacteroidia..Bacteroidales..Prevotellaceae..g__Unclassified..s__Unclassified..ASV_000683	1	0	0	0	0	0	0	1	0.218383	0.24	0.218383	-0.0198391	-0.0456684	-0.0239711	-0.0951085	-0.0813471	0.0475514
Bacteroidota..Bacteroidia..Bacteroidales..Prevotellaceae..g__Unclassified..s__Unclassified..ASV_000689	0	0	0	1	0	1	0	24	0.23265	0.126	-0.00242253	-0.0717662	-0.101252	0.103226	-0.0818004	0.197123	-0.0431084
Bacteroidota..Bacteroidia..Bacteroidales..Prevotellaceae..g__Unclassified..s__Unclassified..ASV_000693	0	0	0	1	0	0	0	4	0.208417	0.135	-0.00979521	-0.0635521	-0.0295811	0.208417	-0.0230324	-0.0245516	-0.0579044
Bacteroidota..Bacteroidia..Bacteroidales..Prevotellaceae..g__Unclassified..s__Unclassified..ASV_000694	1	0	0	0	1	1	1	83	0.335045	0.015	0.0124669	-0.109728	-0.17546	-0.188637	0.179632	0.0766386	0.205087
Bacteroidota..Bacteroidia..Bacteroidales..Prevotellaceae..g__Unclassified..s__Unclassified..ASV_000697	0	1	0	1	1	1	1	118	0.27058	0.071	-0.121614	0.0384078	-0.227703	0.00841322	-0.0213884	0.157054	0.166831
Bacteroidota..Bacteroidia..Bacteroidales..Prevotellaceae..g__Unclassified..s__Unclassified..ASV_000703	1	0	1	0	0	0	0	9	0.342627	0.013	0.193319	-0.0581839	0.24901	-0.115935	-0.0876568	-0.0954763	-0.085077
Bacteroidota..Bacteroidia..Bacteroidales..Prevotellaceae..g__Unclassified..s__Unclassified..ASV_000704	0	0	0	0	0	1	0	6	0.36296	0.007	-0.0881684	-0.00915356	-0.0938546	0.0349372	-0.0847499	0.36296	-0.121971
Bacteroidota..Bacteroidia..Bacteroidales..Prevotellaceae..g__Unclassified..s__Unclassified..ASV_000706	1	0	0	1	1	0	1	81	0.26159	0.072	0.0533253	-0.117667	-0.153706	0.0768545	0.192959	-0.0985713	0.0468052
Bacteroidota..Bacteroidia..Bacteroidales..Prevotellaceae..g__Unclassified..s__Unclassified..ASV_000708	0	0	0	0	1	0	0	5	0.374648	0.006	-0.0920041	0.0399981	-0.134195	-0.128522	0.374648	0.00178577	-0.0617113
Bacteroidota..Bacteroidia..Bacteroidales..Prevotellaceae..g__Unclassified..s__Unclassified..ASV_000712	0	0	0	0	0	1	0	6	0.253458	0.061	0.0558919	-0.0661499	-0.104512	-0.0106104	-0.0861722	0.253458	-0.0419057
Bacteroidota..Bacteroidia..Bacteroidales..Prevotellaceae..g__Unclassified..s__Unclassified..ASV_000719	0	0	0	1	0	0	0	4	0.310306	0.037	0.0147712	-0.0739393	-0.0756358	0.310306	-0.0503898	-0.0626692	-0.0624433
Bacteroidota..Bacteroidia..Bacteroidales..Prevotellaceae..g__Unclassified..s__Unclassified..ASV_000723	0	0	0	0	0	1	0	6	0.207002	0.192	-0.0190948	0.0159219	-0.105805	-0.0862538	0.0434349	0.207002	-0.0552058
Bacteroidota..Bacteroidia..Bacteroidales..Prevotellaceae..g__Unclassified..s__Unclassified..ASV_000731	0	0	0	1	0	0	0	4	0.373957	0.009	-0.147868	-0.0596611	-0.0978954	0.373957	0.0344794	-0.0953631	-0.00764838
Bacteroidota..Bacteroidia..Bacteroidales..Prevotellaceae..g__Unclassified..s__Unclassified..ASV_000732	1	0	0	0	0	0	1	13	0.248163	0.101	0.207552	-0.0032426	-0.121963	-0.024407	-0.101567	-0.0691978	0.112825
Bacteroidota..Bacteroidia..Bacteroidales..Prevotellaceae..g__Unclassified..s__Unclassified..ASV_000734	0	0	1	0	0	1	0	21	0.350062	0.013	-0.122296	-0.0774582	0.319999	-0.134523	-0.141964	0.131928	0.0243133
Bacteroidota..Bacteroidia..Bacteroidales..Prevotellaceae..g__Unclassified..s__Unclassified..ASV_000736	0	1	0	0	1	0	0	16	0.319955	0.027	-0.132013	0.104209	-0.131652	-0.104937	0.308851	-0.058958	0.0144993
Bacteroidota..Bacteroidia..Bacteroidales..Prevotellaceae..g__Unclassified..s__Unclassified..ASV_000738	0	0	0	0	0	1	0	6	0.341669	0.01	-0.0797772	0.0576512	-0.0902061	-0.0779245	-0.0872236	0.341669	-0.0641885
Bacteroidota..Bacteroidia..Bacteroidales..Prevotellaceae..g__Unclassified..s__Unclassified..ASV_000743	0	0	0	0	1	0	1	27	0.22447	0.161	-0.0117499	-0.0363609	-0.0247142	-0.132087	0.169952	-0.0848766	0.119837
Bacteroidota..Bacteroidia..Bacteroidales..Prevotellaceae..g__Unclassified..s__Unclassified..ASV_000746	1	1	0	0	1	1	0	71	0.263801	0.064	0.138529	0.030648	-0.114969	-0.151273	0.188743	0.0151514	-0.106829
Bacteroidota..Bacteroidia..Bacteroidales..Prevotellaceae..g__Unclassified..s__Unclassified..ASV_000747	0	0	0	0	1	0	0	5	0.332185	0.015	-0.140316	0.0377218	-0.0142339	-0.134053	0.332185	-0.015849	-0.0654548
Bacteroidota..Bacteroidia..Bacteroidales..Prevotellaceae..g__Unclassified..s__Unclassified..ASV_000749	0	0	0	0	1	0	0	5	0.201283	0.219	-0.0673218	0.0377764	-0.0803493	-0.0553455	0.201283	-0.0529198	0.0168769
Bacteroidota..Bacteroidia..Bacteroidales..Prevotellaceae..g__Unclassified..s__Unclassified..ASV_000751	0	1	0	0	1	1	1	93	0.15837	0.631	-0.0287183	0.0625609	-0.0875865	-0.107664	0.0409758	0.0232006	0.0972316
Bacteroidota..Bacteroidia..Bacteroidales..Prevotellaceae..g__Unclassified..s__Unclassified..ASV_000752	0	1	0	0	0	0	0	2	0.221336	0.165	-0.0650849	0.221336	0.0173667	-0.055992	-0.0644176	-0.0198375	-0.0333702
Bacteroidota..Bacteroidia..Bacteroidales..Prevotellaceae..g__Unclassified..s__Unclassified..ASV_000753	0	1	0	0	0	0	0	2	0.29129	0.039	-0.0785779	0.29129	-0.0695159	-0.0707815	-0.0581462	0.056124	-0.0703923
Bacteroidota..Bacteroidia..Bacteroidales..Prevotellaceae..g__Unclassified..s__Unclassified..ASV_000756	0	0	0	1	1	0	0	23	0.263807	0.073	-0.0516108	-0.0837661	-0.167494	0.121139	0.219435	-0.0100003	-0.0277026
Bacteroidota..Bacteroidia..Bacteroidales..Prevotellaceae..g__Unclassified..s__Unclassified..ASV_000761	1	0	0	0	0	0	0	1	0.379899	0.011	0.379899	-0.136184	0.0153537	-0.137527	-0.0984247	1.25395e-05	-0.0231292
Bacteroidota..Bacteroidia..Bacteroidales..Prevotellaceae..g__Unclassified..s__Unclassified..ASV_000763	0	0	1	0	1	0	1	58	0.339197	0.018	-0.0882285	-0.144487	0.156908	-0.15491	0.0751809	-0.0920719	0.247609
Bacteroidota..Bacteroidia..Bacteroidales..Prevotellaceae..g__Unclassified..s__Unclassified..ASV_000767	0	0	1	0	0	0	0	3	0.315809	0.021	-0.0775684	-0.0903637	0.315809	-0.0997624	0.0348378	-0.0713546	-0.0115974
Bacteroidota..Bacteroidia..Bacteroidales..Prevotellaceae..g__Unclassified..s__Unclassified..ASV_000769	1	0	1	0	1	0	0	35	0.28369	0.045	0.0660516	-0.117757	0.150535	-0.0793138	0.184611	-0.0992292	-0.104898
Bacteroidota..Bacteroidia..Bacteroidales..Prevotellaceae..g__Unclassified..s__Unclassified..ASV_000770	0	0	1	0	0	1	0	21	0.314753	0.034	0.0129139	-0.109572	0.210098	-0.112373	-0.0938611	0.196246	-0.103452
Bacteroidota..Bacteroidia..Bacteroidales..Prevotellaceae..g__Unclassified..s__Unclassified..ASV_000772	0	0	1	0	0	0	0	3	0.421499	0.001	-0.0996027	-0.0998631	0.421499	-0.103293	0.00137562	-0.0175646	-0.102551
Bacteroidota..Bacteroidia..Bacteroidales..Prevotellaceae..g__Unclassified..s__Unclassified..ASV_000776	0	0	0	0	1	1	0	26	0.366254	0.016	-0.0674328	-0.121892	0.0447244	-0.228438	0.123016	0.349816	-0.0997935
Bacteroidota..Bacteroidia..Bacteroidales..Prevotellaceae..g__Unclassified..s__Unclassified..ASV_000779	1	0	1	0	1	1	1	112	0.22727	0.157	0.0727042	-0.163554	0.0484286	-0.12985	0.135633	-0.00699831	0.0436363
Bacteroidota..Bacteroidia..Bacteroidales..Prevotellaceae..g__Unclassified..s__Unclassified..ASV_000781	0	1	0	0	0	0	0	2	0.23755	0.097	-0.0516001	0.23755	-0.0448474	-0.0582471	0.0130226	-0.0537787	-0.0420989
Bacteroidota..Bacteroidia..Bacteroidales..Prevotellaceae..g__Unclassified..s__Unclassified..ASV_000783	1	0	0	0	1	0	1	42	0.197765	0.274	0.139178	-0.0197148	-0.157597	-0.0256496	0.0915999	-0.07672	0.0489034
Bacteroidota..Bacteroidia..Bacteroidales..Prevotellaceae..g__Unclassified..s__Unclassified..ASV_000785	0	0	0	0	0	0	1	7	0.25962	0.098	-0.174064	0.0221643	0.0271276	-0.0501135	0.0215901	-0.106324	0.25962
Bacteroidota..Bacteroidia..Bacteroidales..Prevotellaceae..g__Unclassified..s__Unclassified..ASV_000788	0	0	1	0	0	0	0	3	0.339821	0.015	-0.12045	-0.103328	0.339821	-0.124	0.0487963	0.00380454	-0.0446438
Bacteroidota..Bacteroidia..Bacteroidales..Prevotellaceae..g__Unclassified..s__Unclassified..ASV_000790	0	0	0	1	1	1	1	98	0.311611	0.026	-0.186745	-0.146065	-0.107875	0.00122044	0.213719	0.0598195	0.165927
Bacteroidota..Bacteroidia..Bacteroidales..Prevotellaceae..g__Unclassified..s__Unclassified..ASV_000796	1	0	0	0	0	0	0	1	0.31286	0.041	0.31286	-0.0445249	-0.0103668	-0.0749207	-0.030089	-0.0795036	-0.0734554
Bacteroidota..Bacteroidia..Bacteroidales..Prevotellaceae..g__Unclassified..s__Unclassified..ASV_000802	0	0	0	1	0	0	1	25	0.20237	0.248	-0.136553	-0.0302105	-0.0185293	0.108767	-0.0214333	-0.054532	0.152492
Bacteroidota..Bacteroidia..Bacteroidales..Prevotellaceae..g__Unclassified..s__Unclassified..ASV_000818	1	0	1	0	1	0	0	35	0.307775	0.039	0.150383	-0.111815	0.205447	-0.114349	0.0794294	-0.104069	-0.105027
Bacteroidota..Bacteroidia..Bacteroidales..Prevotellaceae..g__Unclassified..s__Unclassified..ASV_000821	0	0	0	0	1	1	0	26	0.210425	0.204	-0.0784746	-0.0624449	-0.0793311	-0.0293437	0.194059	0.0775979	-0.022063
Bacteroidota..Bacteroidia..Bacteroidales..Prevotellaceae..g__Unclassified..s__Unclassified..ASV_000822	0	0	0	0	1	0	0	5	0.157313	0.662	-0.0349908	-0.0265649	-0.0615174	0.0182658	0.157313	0.0074349	-0.0599406
Bacteroidota..Bacteroidia..Bacteroidales..Prevotellaceae..g__Unclassified..s__Unclassified..ASV_000826	0	0	0	0	0	0	1	7	0.474154	0.003	-0.132031	-0.0828334	0.0154553	-0.0930985	-0.126036	-0.0556112	0.474154
Bacteroidota..Bacteroidia..Bacteroidales..Prevotellaceae..g__Unclassified..s__Unclassified..ASV_000832	0	1	1	0	0	0	1	47	0.281435	0.041	-0.134423	0.0746784	0.188281	-0.154263	-0.0542722	-0.0550512	0.13505
Bacteroidota..Bacteroidia..Bacteroidales..Prevotellaceae..g__Unclassified..s__Unclassified..ASV_000837	0	0	1	0	0	0	0	3	0.559007	0.002	-0.0785115	-0.150901	0.559007	-0.118219	-0.116838	-0.0852697	-0.00926754
Bacteroidota..Bacteroidia..Bacteroidales..Prevotellaceae..g__Unclassified..s__Unclassified..ASV_000840	0	0	1	1	0	0	1	56	0.318584	0.024	-0.218707	-0.00356645	0.197073	0.157464	-0.097124	-0.131148	0.0960083
Bacteroidota..Bacteroidia..Bacteroidales..Prevotellaceae..g__Unclassified..s__Unclassified..ASV_000842	0	1	0	1	1	0	1	91	0.279662	0.06	-0.112424	0.152693	-0.174628	0.101374	0.0172763	-0.10845	0.124158
Bacteroidota..Bacteroidia..Bacteroidales..Prevotellaceae..g__Unclassified..s__Unclassified..ASV_000843	1	0	0	0	0	0	0	1	0.288459	0.042	0.288459	-0.016279	-0.19613	0.0686484	-0.125156	0.00874613	-0.0282888
Bacteroidota..Bacteroidia..Bacteroidales..Prevotellaceae..g__Unclassified..s__Unclassified..ASV_000845	0	0	0	0	0	1	0	6	0.314815	0.036	-0.0728954	0.0555612	-0.101684	-0.0316734	-0.0851328	0.314815	-0.0789898
Bacteroidota..Bacteroidia..Bacteroidales..Prevotellaceae..g__Unclassified..s__Unclassified..ASV_000848	0	0	0	1	0	0	0	4	0.326407	0.018	-0.155246	-0.0207714	-0.212677	0.326407	-0.0246241	0.0288368	0.0580743
Bacteroidota..Bacteroidia..Bacteroidales..Prevotellaceae..g__Unclassified..s__Unclassified..ASV_000854	0	0	1	0	0	0	0	3	0.57053	0.001	-0.151655	-0.152246	0.57053	-0.146417	-0.147411	-0.0831528	0.110351
Bacteroidota..Bacteroidia..Bacteroidales..Prevotellaceae..g__Unclassified..s__Unclassified..ASV_000860	0	0	0	1	1	0	0	23	0.217759	0.184	-0.0478459	-0.0602077	-0.0875312	0.120074	0.161051	-0.0235939	-0.0619466
Bacteroidota..Bacteroidia..Bacteroidales..Prevotellaceae..g__Unclassified..s__Unclassified..ASV_000861	0	0	0	1	0	1	0	24	0.25378	0.087	-0.0568691	-0.0389216	-0.0919978	0.188866	-0.0871437	0.138763	-0.0526969
Bacteroidota..Bacteroidia..Bacteroidales..Prevotellaceae..g__Unclassified..s__Unclassified..ASV_000862	0	1	1	1	1	0	1	115	0.18585	0.393	-0.126265	-0.0109438	0.0278546	0.130453	-0.00231172	-0.113666	0.094879
Bacteroidota..Bacteroidia..Bacteroidales..Prevotellaceae..g__Unclassified..s__Unclassified..ASV_000864	0	0	1	1	1	1	1	119	0.198205	0.312	-0.166604	-0.0892775	-0.020994	0.146536	0.0368171	0.054075	0.0394475
Bacteroidota..Bacteroidia..Bacteroidales..Prevotellaceae..g__Unclassified..s__Unclassified..ASV_000872	0	1	0	0	1	0	0	16	0.248534	0.077	-0.088295	0.247438	-0.0543421	-0.0903829	0.0734181	-0.0446553	-0.0431804
Bacteroidota..Bacteroidia..Bacteroidales..Prevotellaceae..g__Unclassified..s__Unclassified..ASV_000879	0	0	0	0	1	0	1	27	0.240416	0.123	-0.0549159	0.0285709	-0.136227	-0.0573052	0.157325	-0.0904983	0.153051
Bacteroidota..Bacteroidia..Bacteroidales..Prevotellaceae..g__Unclassified..s__Unclassified..ASV_000887	0	1	0	0	0	0	1	18	0.338846	0.011	-0.122777	0.230564	-0.03019	-0.12017	-0.0675443	-0.0967668	0.206884
Bacteroidota..Bacteroidia..Bacteroidales..Prevotellaceae..g__Unclassified..s__Unclassified..ASV_000891	0	1	0	0	0	1	0	17	0.232177	0.114	-0.0809381	0.0730208	-0.104494	0.0164008	-0.076724	0.226718	-0.0539841
Bacteroidota..Bacteroidia..Bacteroidales..Prevotellaceae..g__Unclassified..s__Unclassified..ASV_000912	0	0	0	1	1	0	0	23	0.163719	0.569	-0.00672494	-0.0170492	-0.109627	0.0757309	0.135629	-0.00665225	-0.0713064
Bacteroidota..Bacteroidia..Bacteroidales..Prevotellaceae..g__Unclassified..s__Unclassified..ASV_000913	1	0	0	0	0	0	0	1	0.311373	0.032	0.311373	-0.0523169	-0.0523317	-0.0550016	-0.0489763	-0.0541932	-0.048553
Bacteroidota..Bacteroidia..Bacteroidales..Prevotellaceae..g__Unclassified..s__Unclassified..ASV_000918	0	0	1	0	0	0	0	3	0.613547	0.001	-0.125148	-0.158122	0.613547	-0.158062	-0.00591126	-0.14815	-0.0181545
Bacteroidota..Bacteroidia..Bacteroidales..Prevotellaceae..g__Unclassified..s__Unclassified..ASV_000922	0	0	0	1	0	0	0	4	0.319848	0.031	0.0654087	-0.0969719	-0.111659	0.319848	-0.0121898	-0.0695845	-0.0948511
Bacteroidota..Bacteroidia..Bacteroidales..Prevotellaceae..g__Unclassified..s__Unclassified..ASV_000934	0	0	0	0	1	0	0	5	0.278636	0.07	-0.0853292	-0.0718334	-0.111311	0.0221694	0.278636	0.00982324	-0.0421547
Bacteroidota..Bacteroidia..Bacteroidales..Prevotellaceae..g__Unclassified..s__Unclassified..ASV_000948	0	1	0	0	0	0	1	18	0.268231	0.07	-0.0271794	0.242356	-0.172085	-0.110762	-0.0056725	-0.0305861	0.103929
Bacteroidota..Bacteroidia..Bacteroidales..Prevotellaceae..g__Unclassified..s__Unclassified..ASV_000951	1	0	0	0	1	0	1	42	0.176568	0.437	0.0892789	-0.0624262	-0.0624262	-0.0624262	0.0612578	-0.0624262	0.099168
Bacteroidota..Bacteroidia..Bacteroidales..Prevotellaceae..g__Unclassified..s__Unclassified..ASV_000952	1	0	0	1	0	0	0	10	0.458501	0.003	0.194168	-0.119418	-0.121348	0.397754	-0.120372	-0.117676	-0.113108
Bacteroidota..Bacteroidia..Bacteroidales..Prevotellaceae..g__Unclassified..s__Unclassified..ASV_000954	0	1	0	1	0	1	1	92	0.230062	0.145	-0.114023	0.00268156	-0.122419	0.0671511	-0.0889153	0.0481222	0.207402
Bacteroidota..Bacteroidia..Bacteroidales..Prevotellaceae..g__Unclassified..s__Unclassified..ASV_000955	1	0	0	0	0	0	0	1	0.400563	0.009	0.400563	-0.0769322	-0.0749955	-0.0485241	-0.0730285	-0.0736952	-0.0533878
Bacteroidota..Bacteroidia..Bacteroidales..Prevotellaceae..g__Unclassified..s__Unclassified..ASV_000957	0	0	0	0	1	1	1	63	0.25786	0.072	-0.0522566	-0.0606322	-0.165598	-0.0861824	0.0686273	0.227164	0.0688785
Bacteroidota..Bacteroidia..Bacteroidales..Prevotellaceae..g__Unclassified..s__Unclassified..ASV_000963	1	0	0	0	0	1	0	12	0.301722	0.026	0.261907	-0.0137359	-0.124493	-0.163082	-0.00630786	0.127614	-0.0819026
Bacteroidota..Bacteroidia..Bacteroidales..Prevotellaceae..g__Unclassified..s__Unclassified..ASV_000967	0	0	0	0	0	1	0	6	0.240639	0.111	-0.0484138	-0.0484138	-0.0484138	-0.0484138	-0.0484138	0.240639	0.00142976
Bacteroidota..Bacteroidia..Bacteroidales..Prevotellaceae..g__Unclassified..s__Unclassified..ASV_000975	0	1	0	0	0	0	0	2	0.296979	0.038	0.0406247	0.296979	-0.156025	-0.0104768	-0.0333827	-0.000526113	-0.137194
Bacteroidota..Bacteroidia..Bacteroidales..Prevotellaceae..g__Unclassified..s__Unclassified..ASV_000978	0	0	0	1	0	1	1	62	0.332692	0.015	-0.0780003	-0.112903	-0.179447	0.258414	-0.100147	0.0937652	0.118318
Bacteroidota..Bacteroidia..Bacteroidales..Prevotellaceae..g__Unclassified..s__Unclassified..ASV_000979	0	0	0	0	1	0	1	27	0.191675	0.365	-0.0104976	-0.0287528	-0.160017	-0.0521503	0.137852	0.00396606	0.109599
Bacteroidota..Bacteroidia..Bacteroidales..Prevotellaceae..g__Unclassified..s__Unclassified..ASV_000990	1	0	0	0	0	0	0	1	0.467903	0.003	0.467903	-0.0853314	-0.0949823	-0.0734309	-0.0501587	-0.0820244	-0.0819755
Bacteroidota..Bacteroidia..Bacteroidales..Prevotellaceae..g__Unclassified..s__Unclassified..ASV_000992	1	1	0	0	1	1	0	71	0.136915	0.787	0.0105373	0.0380702	-0.0233812	-0.114006	0.114832	0.0301873	-0.0562405
Bacteroidota..Bacteroidia..Bacteroidales..Prevotellaceae..g__Unclassified..s__Unclassified..ASV_000994	0	0	0	0	1	0	1	27	0.232823	0.136	-0.109071	-0.0197462	-0.164831	0.000726914	0.105006	-0.00765203	0.195567
Bacteroidota..Bacteroidia..Bacteroidales..Prevotellaceae..g__Unclassified..s__Unclassified..ASV_001001	0	0	0	1	0	0	0	4	0.530007	0.001	-0.0838488	-0.110255	-0.0883529	0.530007	-0.106902	-0.0987003	-0.0419482
Bacteroidota..Bacteroidia..Bacteroidales..Prevotellaceae..g__Unclassified..s__Unclassified..ASV_001004	0	0	0	0	1	0	1	27	0.36453	0.016	-0.14875	-0.107993	0.015512	-0.196056	0.305776	-0.03332	0.16483
Bacteroidota..Bacteroidia..Bacteroidales..Prevotellaceae..g__Unclassified..s__Unclassified..ASV_001007	0	1	0	0	0	0	0	2	0.406645	0.008	-0.0861853	0.406645	-0.0780588	-0.0696239	-0.0799383	-0.0567051	-0.0361337
Bacteroidota..Bacteroidia..Bacteroidales..Prevotellaceae..g__Unclassified..s__Unclassified..ASV_001009	0	1	0	0	1	0	1	52	0.176224	0.462	-0.0111239	0.0289001	-0.106983	-0.0915568	0.0652943	-0.0395547	0.155024
Bacteroidota..Bacteroidia..Bacteroidales..Prevotellaceae..g__Unclassified..s__Unclassified..ASV_001010	0	0	0	1	0	0	0	4	0.178088	0.448	0.0188928	-0.0630736	0.00167103	0.178088	-0.0758456	0.0254006	-0.0851328
Bacteroidota..Bacteroidia..Bacteroidales..Prevotellaceae..g__Unclassified..s__Unclassified..ASV_001011	1	0	0	0	0	0	0	1	0.170739	0.464	0.170739	-0.0507042	-0.0861818	0.00313235	-0.035755	-0.0338747	0.0326442
Bacteroidota..Bacteroidia..Bacteroidales..Prevotellaceae..g__Unclassified..s__Unclassified..ASV_001016	0	1	0	0	1	0	1	52	0.128914	0.913	-0.0569635	0.08726	-0.0223198	-0.0441844	0.0504677	-0.0588447	0.0445847
Bacteroidota..Bacteroidia..Bacteroidales..Prevotellaceae..g__Unclassified..s__Unclassified..ASV_001019	0	0	0	0	1	0	0	5	0.354189	0.015	0.0285528	-0.0511888	-0.1047	-0.0485202	0.354189	-0.0810829	-0.0972505
Bacteroidota..Bacteroidia..Bacteroidales..Prevotellaceae..g__Unclassified..s__Unclassified..ASV_001020	1	0	0	1	0	0	0	10	0.463748	0.001	0.333213	-0.156502	-0.130061	0.265483	-0.0604774	-0.090844	-0.160812
Bacteroidota..Bacteroidia..Bacteroidales..Prevotellaceae..g__Unclassified..s__Unclassified..ASV_001021	0	0	0	0	0	1	1	28	0.315745	0.024	-0.0498748	-0.0730302	-0.0713408	-0.108203	-0.105177	0.116919	0.290706
Bacteroidota..Bacteroidia..Bacteroidales..Prevotellaceae..g__Unclassified..s__Unclassified..ASV_001023	1	0	0	0	0	0	0	1	0.322709	0.046	0.322709	-0.0557372	-0.0611933	-0.0578965	-0.0436424	-0.0514209	-0.0528192
Bacteroidota..Bacteroidia..Bacteroidales..Prevotellaceae..g__Unclassified..s__Unclassified..ASV_001036	0	0	0	0	0	1	1	28	0.319249	0.022	-0.0478114	-0.0724572	-0.0851938	-0.106037	-0.100649	0.129551	0.282597
Bacteroidota..Bacteroidia..Bacteroidales..Prevotellaceae..g__Unclassified..s__Unclassified..ASV_001041	0	0	1	1	0	0	1	56	0.174609	0.503	-0.0257783	-0.14451	0.0867481	0.0360172	-0.0165676	-0.0600779	0.124169
Bacteroidota..Bacteroidia..Bacteroidales..Prevotellaceae..g__Unclassified..s__Unclassified..ASV_001047	0	0	1	0	1	0	0	20	0.402186	0.004	-0.175518	-0.00106582	0.179092	-0.180719	0.340128	-0.0265095	-0.135408
Bacteroidota..Bacteroidia..Bacteroidales..Prevotellaceae..g__Unclassified..s__Unclassified..ASV_001066	0	0	0	1	0	0	0	4	0.326858	0.018	-0.0265811	0.0475423	-0.127627	0.326858	-0.0690472	-0.0786124	-0.072532
Bacteroidota..Bacteroidia..Bacteroidales..Prevotellaceae..g__Unclassified..s__Unclassified..ASV_001081	1	1	0	0	1	0	0	31	0.139839	0.782	0.063965	0.0684013	-0.0859323	-0.0859323	0.0653954	-0.0016044	-0.0242926
Bacteroidota..Bacteroidia..Bacteroidales..Prevotellaceae..g__Unclassified..s__Unclassified..ASV_001101	1	0	0	0	0	0	0	1	0.186489	0.267	0.186489	-0.0707184	-0.0706237	-0.0636974	0.000520753	-0.0137503	0.0317799
Bacteroidota..Bacteroidia..Bacteroidales..Prevotellaceae..g__Unclassified..s__Unclassified..ASV_001103	0	0	0	0	1	1	1	63	0.207322	0.271	-0.0277101	-0.0557641	-0.102758	-0.106965	0.141788	0.027773	0.123636
Bacteroidota..Bacteroidia..Bacteroidales..Prevotellaceae..g__Unclassified..s__Unclassified..ASV_001111	1	0	0	0	0	0	0	1	0.195687	0.19	0.195687	-0.0458329	0.0275156	-0.0431664	-0.0195485	-0.0502562	-0.064399
Bacteroidota..Bacteroidia..Bacteroidales..Prevotellaceae..g__Unclassified..s__Unclassified..ASV_001114	0	0	0	0	0	0	1	7	0.278043	0.091	-0.065845	-0.0671046	-0.0646567	-0.086881	-0.0601113	0.0665558	0.278043
Bacteroidota..Bacteroidia..Bacteroidales..Prevotellaceae..g__Unclassified..s__Unclassified..ASV_001124	0	0	0	0	0	0	1	7	0.309708	0.021	-0.1396	0.0429741	-0.0761656	-0.103556	-0.0152754	-0.0180851	0.309708
Bacteroidota..Bacteroidia..Bacteroidales..Prevotellaceae..g__Unclassified..s__Unclassified..ASV_001127	0	1	1	0	1	1	1	117	0.152761	0.64	-0.105331	0.12077	0.0582909	-0.0918828	0.0212102	-0.00733537	0.00427781
Bacteroidota..Bacteroidia..Bacteroidales..Prevotellaceae..g__Unclassified..s__Unclassified..ASV_001128	0	1	1	0	1	0	0	45	0.279534	0.061	-0.0843867	0.101719	0.101679	-0.114014	0.191923	-0.111508	-0.0854115
Bacteroidota..Bacteroidia..Bacteroidales..Prevotellaceae..g__Unclassified..s__Unclassified..ASV_001135	0	0	0	0	1	1	0	26	0.170081	0.513	-0.058153	-0.058153	-0.058153	-0.058153	0.0952384	0.124335	0.0130387
Bacteroidota..Bacteroidia..Bacteroidales..Prevotellaceae..g__Unclassified..s__Unclassified..ASV_001141	1	0	0	1	1	0	0	38	0.28546	0.047	0.247754	-0.0767203	-0.169083	0.0373418	0.118605	-0.130001	-0.0278973
Bacteroidota..Bacteroidia..Bacteroidales..Prevotellaceae..g__Unclassified..s__Unclassified..ASV_001144	0	1	0	0	0	0	0	2	0.218365	0.151	-0.106766	0.218365	-0.0153135	-0.113381	-0.0174193	0.030646	0.00386815
Bacteroidota..Bacteroidia..Bacteroidales..Prevotellaceae..g__Unclassified..s__Unclassified..ASV_001154	1	0	0	0	0	0	0	1	0.334319	0.046	0.334319	-0.0557198	-0.0557198	-0.0557198	-0.0557198	-0.0557198	-0.0557198
Bacteroidota..Bacteroidia..Bacteroidales..Prevotellaceae..g__Unclassified..s__Unclassified..ASV_001169	0	0	0	0	1	1	0	26	0.192074	0.306	-0.0622602	-0.0562607	-0.100737	-0.000477888	0.187129	0.0608382	-0.0282316
Bacteroidota..Bacteroidia..Bacteroidales..Prevotellaceae..g__Unclassified..s__Unclassified..ASV_001178	0	0	0	1	1	0	0	23	0.140659	0.761	-0.0947082	-0.0254784	0.0112343	0.06969	0.1119	-0.0241009	-0.0485367
Bacteroidota..Bacteroidia..Bacteroidales..Prevotellaceae..g__Unclassified..s__Unclassified..ASV_001179	1	0	0	0	0	1	1	43	0.164483	0.545	0.0481786	-0.116715	-0.0633143	-0.000956495	-0.0516293	0.147357	0.0370796
Bacteroidota..Bacteroidia..Bacteroidales..Prevotellaceae..g__Unclassified..s__Unclassified..ASV_001195	1	0	0	0	0	0	0	1	0.333229	0.044	0.333229	-0.0555382	-0.0555382	-0.0555382	-0.0555382	-0.0555382	-0.0555382
Bacteroidota..Bacteroidia..Bacteroidales..Prevotellaceae..g__Unclassified..s__Unclassified..ASV_001202	1	0	0	0	0	0	0	1	0.264876	0.033	0.264876	-0.0781012	-0.0960097	-0.0404975	0.0644519	-0.0663389	-0.0483805
Bacteroidota..Bacteroidia..Bacteroidales..Prevotellaceae..g__Unclassified..s__Unclassified..ASV_001212	0	1	0	0	0	0	0	2	0.250621	0.076	-0.0658315	0.250621	-0.0658315	-0.0631232	-0.0509728	0.0476433	-0.0525058
Bacteroidota..Bacteroidia..Bacteroidales..Prevotellaceae..g__Unclassified..s__Unclassified..ASV_001223	0	0	0	0	0	1	0	6	0.46211	0.001	-0.0800136	-0.0763871	-0.0832529	-0.0790895	-0.0629705	0.46211	-0.0803964
Bacteroidota..Bacteroidia..Bacteroidales..Prevotellaceae..g__Unclassified..s__Unclassified..ASV_001235	0	0	0	0	0	1	0	6	0.456076	0.003	-0.0833097	-0.0128732	-0.0832498	-0.116263	-0.0831206	0.456076	-0.0772602
Bacteroidota..Bacteroidia..Bacteroidales..Prevotellaceae..g__Unclassified..s__Unclassified..ASV_001244	0	0	0	0	0	1	0	6	0.323982	0.029	-0.0136695	-0.055945	-0.0817728	-0.0817728	-0.0249716	0.323982	-0.0658501
Bacteroidota..Bacteroidia..Bacteroidales..Prevotellaceae..g__Unclassified..s__Unclassified..ASV_001274	1	0	0	1	1	1	0	80	0.153809	0.599	0.0459522	-0.0725062	-0.0725062	0.150085	0.00972337	0.0117578	-0.0725062
Bacteroidota..Bacteroidia..Bacteroidales..Prevotellaceae..g__Unclassified..s__Unclassified..ASV_001295	1	0	0	1	1	1	1	113	0.164312	0.559	0.037329	-0.0800872	-0.132039	0.11916	0.0455463	0.0170312	-0.00694069
Bacteroidota..Bacteroidia..Bacteroidales..Prevotellaceae..g__Unclassified..s__Unclassified..ASV_001328	0	0	0	1	1	0	1	61	0.122637	0.915	-0.0558019	-0.0555664	-0.0609678	0.0448614	0.0781924	-0.00109916	0.0503815
Bacteroidota..Bacteroidia..Bacteroidales..Prevotellaceae..g__Unclassified..s__Unclassified..ASV_001339	0	0	0	0	0	0	1	7	0.140671	0.997	-0.0251998	-0.0480701	0.0364227	-0.0480701	-0.0311197	-0.024634	0.140671
Bacteroidota..Bacteroidia..Bacteroidales..Prevotellaceae..g__Unclassified..s__Unclassified..ASV_001346	0	0	0	0	0	1	0	6	0.223451	0.101	-0.0514893	-0.0214236	-0.0698259	-0.0698259	-0.0684876	0.223451	0.0576012
Bacteroidota..Bacteroidia..Bacteroidales..Prevotellaceae..g__Unclassified..s__Unclassified..ASV_001354	0	0	1	0	0	0	0	3	0.479755	0.001	-0.083765	-0.0826136	0.479755	-0.0789388	-0.0832524	-0.0791265	-0.0720584
Bacteroidota..Bacteroidia..Bacteroidales..Prevotellaceae..g__Unclassified..s__Unclassified..ASV_001389	0	1	0	1	0	0	0	15	0.170619	0.537	-0.00303372	0.151947	-0.10872	0.0683214	-0.0892175	-0.0400228	0.0207258
Bacteroidota..Bacteroidia..Bacteroidales..Prevotellaceae..g__Unclassified..s__Unclassified..ASV_001394	0	0	0	1	1	0	0	23	0.205266	0.227	-0.0586716	-0.0411023	-0.0823851	0.0816881	0.183309	-0.0305378	-0.0523008
Bacteroidota..Bacteroidia..Bacteroidales..Prevotellaceae..g__Unclassified..s__Unclassified..ASV_001395	1	0	1	0	0	0	0	9	0.183788	0.343	0.0903434	-0.0110342	0.146926	-0.0280514	-0.0501455	-0.0665947	-0.0814439
Bacteroidota..Bacteroidia..Bacteroidales..Prevotellaceae..g__Unclassified..s__Unclassified..ASV_001423	0	1	0	0	0	0	0	2	0.365033	0.005	-0.126169	0.365033	-0.0989341	-0.0828214	-0.0282504	-0.116828	0.0879704
Bacteroidota..Bacteroidia..Bacteroidales..Prevotellaceae..g__Unclassified..s__Unclassified..ASV_001495	0	0	0	0	1	1	0	26	0.316228	0.024	-0.0569669	-0.0515674	-0.111271	-0.111271	0.248698	0.159551	-0.0771724
Bacteroidota..Bacteroidia..Bacteroidales..Prevotellaceae..g__Unclassified..s__Unclassified..ASV_001500	0	1	0	0	0	0	0	2	0.386364	0.005	-0.104249	0.386364	-0.114705	-0.0738398	-0.090226	-0.102693	0.0993479
Bacteroidota..Bacteroidia..Bacteroidales..Prevotellaceae..g__Unclassified..s__Unclassified..ASV_001540	0	0	0	1	1	1	0	60	0.203727	0.253	-0.0677257	-0.0455681	-0.0965698	0.0501834	0.17678	0.06115	-0.0782494
Bacteroidota..Bacteroidia..Bacteroidales..Prevotellaceae..g__Unclassified..s__Unclassified..ASV_001553	1	0	0	0	0	0	0	1	0.263042	0.062	0.263042	-0.0443034	-0.0443034	-0.0443034	-0.0443034	-0.0415249	-0.0443034
Bacteroidota..Bacteroidia..Bacteroidales..Prevotellaceae..g__Unclassified..s__Unclassified..ASV_001586	0	1	0	0	0	0	1	18	0.225573	0.182	-0.0881977	0.156396	-0.037514	-0.0957901	-0.018848	-0.0508641	0.134818
Bacteroidota..Bacteroidia..Bacteroidales..Prevotellaceae..g__Unclassified..s__Unclassified..ASV_001780	0	1	0	1	1	1	0	90	0.194165	0.343	-0.0900143	0.0195703	-0.139313	0.0965008	0.0704767	0.0880433	-0.0452637
Bacteroidota..Bacteroidia..Bacteroidales..Prevotellaceae..g__Unclassified..s__Unclassified..ASV_001901	0	0	1	1	1	0	1	95	0.250898	0.115	-0.159405	-0.135833	0.10568	0.142595	0.0747883	-0.0595856	0.0317599
Bacteroidota..Bacteroidia..Bacteroidales..Prevotellaceae..g__Unclassified..s__Unclassified..ASV_001975	0	1	0	0	1	0	1	52	0.174031	0.459	-0.032897	0.0268661	-0.125878	-0.0540381	0.0764642	-0.0333034	0.142787
Bacteroidota..Bacteroidia..Bacteroidales..Prevotellaceae..g__Unclassified..s__Unclassified..ASV_002002	0	0	0	1	0	0	0	4	0.234672	0.118	-0.0596471	-0.0369442	-0.159111	0.234672	0.0132597	-0.0234899	0.0312609
Bacteroidota..Bacteroidia..Bacteroidales..Prevotellaceae..g__Unclassified..s__Unclassified..ASV_002013	0	1	1	0	1	0	0	45	0.240638	0.109	-0.0898575	0.103527	0.0586197	-0.145464	0.178167	-0.0637226	-0.0412695
Bacteroidota..Bacteroidia..Bacteroidales..Prevotellaceae..g__Unclassified..s__Unclassified..ASV_002113	1	1	0	1	0	0	1	70	0.13111	0.811	0.0265143	0.0441594	-0.0846246	0.0562497	-0.0162809	-0.0845118	0.058494
Bacteroidota..Bacteroidia..Bacteroidales..Prevotellaceae..g__Unclassified..s__Unclassified..ASV_002189	1	1	0	1	1	1	1	124	0.260745	0.098	-0.00335366	0.0356862	-0.260745	0.189566	0.0100031	-0.0180656	0.0469083
Bacteroidota..Bacteroidia..Bacteroidales..Prevotellaceae..g__Unclassified..s__Unclassified..ASV_002449	0	0	0	0	0	0	1	7	0.117398	0.9	-0.00888298	-0.00385589	-0.09743	-0.000236666	-0.0291062	0.0221134	0.117398
Bacteroidota..Bacteroidia..Bacteroidales..Prevotellaceae..g__Unclassified..s__Unclassified..ASV_002452	0	0	1	1	0	0	0	19	0.140171	0.743	-0.110801	0.000320972	0.056514	0.124446	-0.0287999	-0.00492307	-0.0367575
Bacteroidota..Bacteroidia..Bacteroidales..Prevotellaceae..g__Unclassified..s__Unclassified..ASV_002488	1	1	0	1	0	1	0	69	0.152609	0.681	0.0383478	0.00947036	-0.0356078	0.114094	-0.0578576	0.0539098	-0.122357
Bacteroidota..Bacteroidia..Bacteroidales..Prevotellaceae..g__Unclassified..s__Unclassified..ASV_002687	1	0	0	0	0	1	1	43	0.204078	0.265	0.0605923	-0.0630702	-0.177911	-0.00178682	-0.045841	0.104341	0.123676
Bacteroidota..Bacteroidia..Bacteroidales..Prevotellaceae..g__Unclassified..s__Unclassified..ASV_002696	0	0	1	0	0	0	0	3	0.201369	0.348	0.0117147	0.0228409	0.201369	-0.0159544	-0.0477258	-0.0443465	-0.127897
Bacteroidota..Bacteroidia..Bacteroidales..Prevotellaceae..g__Unclassified..s__Unclassified..ASV_003058	1	0	0	0	0	1	0	12	0.333646	0.026	0.186838	-0.123123	-0.133997	-0.0116378	-0.0635277	0.243897	-0.098449
Bacteroidota..Bacteroidia..Bacteroidales..Prevotellaceae..g__Unclassified..s__Unclassified..ASV_003209	0	0	0	0	0	1	1	28	0.157284	0.611	-0.0956553	-0.0610712	-0.0218219	-0.034462	0.00995767	0.100868	0.102185
Bacteroidota..Bacteroidia..Bacteroidales..Prevotellaceae..g__Unclassified..s__Unclassified..ASV_003215	1	0	1	0	0	0	0	9	0.231053	0.117	0.0913142	-0.0654357	0.206974	-0.0885933	-0.0623951	-0.0660292	-0.0158347
Bacteroidota..Bacteroidia..Bacteroidales..Prevotellaceae..g__Unclassified..s__Unclassified..ASV_003949	1	1	0	1	1	1	1	124	0.152664	0.682	0.0360511	0.0255542	-0.152664	0.0181034	-0.0065826	0.0444757	0.0350618
Bacteroidota..Bacteroidia..Bacteroidales..Prevotellaceae..g__Unclassified..s__Unclassified..ASV_004316	1	1	0	0	0	1	0	32	0.162432	0.588	0.0404801	0.0707411	-0.102798	-0.0407598	-0.0613758	0.118492	-0.0247797
Bacteroidota..Bacteroidia..Bacteroidales..Prevotellaceae..g__Unclassified..s__Unclassified..ASV_004323	1	1	0	1	1	0	1	106	0.119437	0.881	0.0431638	0.00330772	-0.111628	0.0248788	-0.00643362	-0.0425645	0.0892758
Bacteroidota..Bacteroidia..Bacteroidales..Prevotellaceae..g__Unclassified..s__Unclassified..ASV_004585	1	0	0	0	1	0	1	42	0.155891	0.664	0.0312438	-0.0452225	-0.0697731	-0.08785	0.111113	-0.0176179	0.0781067
Bacteroidota..Bacteroidia..Bacteroidales..Prevotellaceae..g__Unclassified..s__Unclassified..ASV_005017	0	1	0	1	1	0	1	91	0.202256	0.324	-0.0290551	0.0334418	-0.191131	0.0645398	0.0810888	-0.0658474	0.106963
Bacteroidota..Bacteroidia..Bacteroidales..Prevotellaceae..g__Unclassified..s__Unclassified..ASV_005299	0	1	0	1	1	1	1	118	0.283226	0.039	-0.139351	0.0349774	-0.226292	0.0300385	0.0839734	0.0921517	0.124502
Bacteroidota..Bacteroidia..Bacteroidales..Prevotellaceae..g__Unclassified..s__Unclassified..ASV_005310	0	0	0	1	0	1	0	24	0.316043	0.037	-0.0767481	-0.120873	-0.0930713	0.276099	-0.0277931	0.131911	-0.0895247
Bacteroidota..Bacteroidia..Bacteroidales..Prevotellaceae..g__Unclassified..s__Unclassified..ASV_005343	1	1	1	1	1	0	1	121	0.149343	0.683	0.101439	0.0626176	-0.0353817	-0.0188729	0.0253676	-0.149343	0.0141734
Bacteroidota..Bacteroidia..Bacteroidales..Prevotellaceae..g__Unclassified..s__Unclassified..ASV_005450	0	1	0	0	1	0	0	16	0.195459	0.312	-0.0304527	0.0792336	-0.00549649	-0.101684	0.173103	-0.0733463	-0.0413574
Bacteroidota..Bacteroidia..Bacteroidales..Prevotellaceae..g__Unclassified..s__Unclassified..ASV_005487	0	0	0	1	0	0	0	4	0.225759	0.167	-0.105094	-0.0285967	-0.113472	0.225759	-0.0598051	0.0561818	0.0250264
Bacteroidota..Bacteroidia..Bacteroidales..Prevotellaceae..g__Unclassified..s__Unclassified..ASV_005495	0	0	0	0	1	1	0	26	0.265734	0.064	-0.0111013	0.027062	-0.166977	-0.104461	0.103368	0.239693	-0.0875834
Bacteroidota..Bacteroidia..Bacteroidales..Prevotellaceae..g__Unclassified..s__Unclassified..ASV_005533	0	1	0	1	1	1	1	118	0.167731	0.515	-0.0849706	0.0336141	-0.131569	0.0777542	-0.0103701	0.00392919	0.111613
Bacteroidota..Bacteroidia..Bacteroidales..Prevotellaceae..g__Unclassified..s__Unclassified..ASV_005554	0	0	0	1	0	0	0	4	0.178078	0.484	-0.0199658	0.00675248	-0.128589	0.178078	-0.0331538	-0.0508688	0.047747
Bacteroidota..Bacteroidia..Bacteroidales..Prevotellaceae..g__Unclassified..s__Unclassified..ASV_005693	0	0	0	1	0	1	0	24	0.204936	0.303	-0.00443009	-0.191616	-0.0332154	0.15813	-0.0168689	0.106441	-0.018441
Bacteroidota..Bacteroidia..Bacteroidales..Prevotellaceae..g__Unclassified..s__Unclassified..ASV_005866	0	1	0	0	1	0	0	16	0.170758	0.505	-0.0274075	0.0756489	-0.00467396	-0.0757148	0.144798	-0.0410701	-0.0715808
Bacteroidota..Bacteroidia..Bacteroidales..Prevotellaceae..g__Unclassified..s__Unclassified..ASV_005871	0	0	0	0	1	1	1	63	0.144136	0.695	-9.99758e-06	-0.0732369	-0.0900378	-0.0405546	0.126687	0.0488681	0.028284
Bacteroidota..Bacteroidia..Bacteroidales..Prevotellaceae..g__Unclassified..s__Unclassified..ASV_005903	0	1	0	1	1	1	1	118	0.194814	0.36	-0.136046	0.0701791	-0.115459	0.0212803	0.0910474	0.0141519	0.0548456
Bacteroidota..Bacteroidia..Bacteroidales..Prevotellaceae..g__Unclassified..s__Unclassified..ASV_005956	1	1	0	1	1	0	1	106	0.22879	0.197	-0.0156067	0.139764	-0.177539	0.0660621	0.0471731	-0.117827	0.0579737
Bacteroidota..Bacteroidia..Bacteroidales..Prevotellaceae..g__Unclassified..s__Unclassified..ASV_006038	0	0	0	0	0	0	1	7	0.249022	0.101	-0.0623534	-0.0486227	-0.19136	0.0306701	0.0149558	0.00768839	0.249022
Bacteroidota..Bacteroidia..Bacteroidales..Prevotellaceae..g__Unclassified..s__Unclassified..ASV_006062	0	0	1	0	0	0	0	3	0.21542	0.235	0.00815456	0.0289093	0.21542	-0.0684995	-0.0455918	-0.131782	-0.00661042
Bacteroidota..Bacteroidia..Bacteroidales..Prevotellaceae..g__Unclassified..s__Unclassified..ASV_006225	1	0	1	0	1	0	0	35	0.133795	0.81	0.0499959	-0.0009785	0.0643681	-0.0533857	0.074851	-0.0496755	-0.0851753
Bacteroidota..Bacteroidia..Bacteroidales..Prevotellaceae..g__Unclassified..s__Unclassified..ASV_006301	0	0	0	1	0	1	0	24	0.232335	0.172	-0.0424386	-0.150749	-0.0520548	0.106713	-0.0266632	0.193231	-0.0280379
Bacteroidota..Bacteroidia..Bacteroidales..Prevotellaceae..g__Unclassified..s__Unclassified..ASV_006902	0	0	0	1	0	0	0	4	0.26408	0.068	-0.0544654	-0.0459831	0.0499615	0.26408	-0.0985977	0.0131859	-0.128181
Bacteroidota..Bacteroidia..Bacteroidales..Prevotellaceae..g__Unclassified..s__Unclassified..ASV_007010	1	0	0	1	0	1	1	82	0.257475	0.108	0.0506554	-0.112121	-0.212326	0.0663491	-0.0396776	0.190755	0.0563646
Bacteroidota..Bacteroidia..Bacteroidales..Prevotellaceae..g__Unclassified..s__Unclassified..ASV_007098	1	1	0	1	1	0	1	106	0.113461	0.923	0.0159062	-0.0113354	-0.0885876	0.075639	0.0557386	-0.0578898	0.0105289
Bacteroidota..Bacteroidia..Bacteroidales..Prevotellaceae..g__Unclassified..s__Unclassified..ASV_007129	0	0	0	1	0	0	1	25	0.25496	0.093	-0.0364637	-0.0738801	-0.207291	0.231573	0.00729111	-0.0188085	0.097579
Bacteroidota..Bacteroidia..Bacteroidales..Prevotellaceae..g__Unclassified..s__Unclassified..ASV_007138	1	0	1	0	1	0	0	35	0.141142	0.727	0.0730585	-0.100711	0.0445416	-0.0114108	0.0820054	-0.0248113	-0.0626727
Bacteroidota..Bacteroidia..Bacteroidales..Prevotellaceae..g__Unclassified..s__Unclassified..ASV_007148	0	0	1	1	1	0	0	54	0.173939	0.488	-0.0725682	-0.0642308	0.0661749	0.0278553	0.151956	-0.0721261	-0.0370613
Bacteroidota..Bacteroidia..Bacteroidales..Prevotellaceae..g__Unclassified..s__Unclassified..ASV_007153	0	1	0	1	1	1	1	118	0.244059	0.134	-0.101461	0.0852189	-0.213619	0.0882398	0.0323611	0.0978009	0.0114586
Bacteroidota..Bacteroidia..Bacteroidales..Prevotellaceae..g__Unclassified..s__Unclassified..ASV_007177	0	0	0	1	0	0	1	25	0.138638	0.804	0.0140608	-0.0230541	-0.0712138	0.0724599	-0.0275598	-0.0712138	0.106521
Bacteroidota..Bacteroidia..Bacteroidales..Prevotellaceae..g__Unclassified..s__Unclassified..ASV_007186	0	1	0	0	1	1	1	93	0.178134	0.487	-0.133393	0.0122642	-0.0668928	-0.0516336	0.0733199	0.0730206	0.0933142
Bacteroidota..Bacteroidia..Bacteroidales..Prevotellaceae..g__Unclassified..s__Unclassified..ASV_007221	0	0	0	1	0	0	0	4	0.302823	0.031	-0.0375193	-0.0356985	0.0142736	0.302823	-0.163374	-0.0322448	-0.0482606
Bacteroidota..Bacteroidia..Bacteroidales..Prevotellaceae..Prevotella.7..s__Unclassified..ASV_001025	0	1	0	1	1	1	1	118	0.260409	0.075	-0.154319	0.0616233	-0.181868	-0.0300796	0.0819982	0.13173	0.090914
Bacteroidota..Bacteroidia..Bacteroidales..Prevotellaceae..Prevotella.7..s__Unclassified..ASV_001149	1	0	0	1	1	0	0	38	0.184672	0.42	0.0283027	-0.0261347	-0.101634	0.0720386	0.160825	-0.0298178	-0.103579
Bacteroidota..Bacteroidia..Bacteroidales..Prevotellaceae..Prevotella.7..s__Unclassified..ASV_002889	0	0	0	0	1	0	0	5	0.238725	0.134	-0.0563824	-0.0144734	-0.000748782	-0.0591053	0.238725	-0.0119848	-0.0960307
Bacteroidota..Bacteroidia..Bacteroidales..Prevotellaceae..Prevotella..s__Unclassified..ASV_000424	0	1	1	1	1	0	1	115	0.17008	0.489	-0.111608	-0.0192296	0.0178542	0.111844	0.00534767	-0.107964	0.103755
Bacteroidota..Bacteroidia..Bacteroidales..Prevotellaceae..Prevotella..s__Unclassified..ASV_000589	1	0	0	0	1	1	1	83	0.331041	0.015	0.208722	-0.0810367	-0.195851	-0.191275	0.091293	0.0947303	0.0734172
Bacteroidota..Bacteroidia..Bacteroidales..Prevotellaceae..Prevotella..s__Unclassified..ASV_000811	0	0	1	0	0	0	0	3	0.601488	0.001	-0.150444	-0.185073	0.601488	-0.194684	0.0354197	-0.0271547	-0.0795523
Bacteroidota..Bacteroidia..Bacteroidales..Prevotellaceae..Prevotellaceae.UCG.004..s__Unclassified..ASV_000074	0	0	0	1	0	0	0	4	0.244003	0.101	-0.0156553	-0.100195	0.0445017	0.244003	-0.130787	0.022312	-0.0641793
Bacteroidota..Bacteroidia..Bacteroidales..Rikenellaceae..g__Unclassified..s__Unclassified..ASV_000006	1	0	0	1	0	1	0	39	0.130293	0.777	0.0349385	-0.0986789	-0.0212041	0.0741581	-0.0480675	0.0751654	-0.0163115
Bacteroidota..Bacteroidia..Bacteroidales..Rikenellaceae..g__Unclassified..s__Unclassified..ASV_000014	1	0	1	1	0	0	1	76	0.217113	0.194	0.105458	-0.0852622	0.0723689	0.0735658	-0.0971337	-0.124648	0.0556513
Bacteroidota..Bacteroidia..Bacteroidales..Rikenellaceae..g__Unclassified..s__Unclassified..ASV_000016	0	0	0	0	0	1	0	6	0.2561	0.092	-0.0452396	0.0146665	-0.209975	-0.0491814	0.0666682	0.2561	-0.0330394
Bacteroidota..Bacteroidia..Bacteroidales..Rikenellaceae..g__Unclassified..s__Unclassified..ASV_000028	1	1	1	1	0	0	1	101	0.262144	0.103	0.0845687	0.229455	0.0402766	0.00545794	-0.117924	-0.220502	-0.0213323
Bacteroidota..Bacteroidia..Bacteroidales..Rikenellaceae..g__Unclassified..s__Unclassified..ASV_000052	0	0	1	0	0	0	0	3	0.647137	0.001	0.0255503	-0.198298	0.647137	-0.204919	0.0570081	-0.14084	-0.185638
Bacteroidota..Bacteroidia..Bacteroidales..Rikenellaceae..g__Unclassified..s__Unclassified..ASV_000056	1	1	1	0	1	0	0	65	0.310338	0.028	0.0105434	0.191872	0.195197	-0.261612	0.0412715	-0.081506	-0.095766
Bacteroidota..Bacteroidia..Bacteroidales..Rikenellaceae..g__Unclassified..s__Unclassified..ASV_000057	0	0	1	0	0	0	0	3	0.675673	0.001	0.0197606	-0.198685	0.675673	-0.19526	0.0757459	-0.165481	-0.211754
Bacteroidota..Bacteroidia..Bacteroidales..Rikenellaceae..g__Unclassified..s__Unclassified..ASV_000069	0	0	1	0	0	0	0	3	0.69252	0.001	-0.0235566	-0.188417	0.69252	-0.223723	0.0941093	-0.152569	-0.198363
Bacteroidota..Bacteroidia..Bacteroidales..Rikenellaceae..g__Unclassified..s__Unclassified..ASV_000071	0	1	0	0	1	0	0	16	0.271087	0.085	0.0129836	0.176698	-0.148638	-0.0316077	0.173273	-0.0525254	-0.130185
Bacteroidota..Bacteroidia..Bacteroidales..Rikenellaceae..g__Unclassified..s__Unclassified..ASV_000098	0	0	1	0	1	0	1	58	0.156897	0.608	-0.0896789	-0.026699	0.106293	-0.00429398	0.0301196	-0.101214	0.0854736
Bacteroidota..Bacteroidia..Bacteroidales..Rikenellaceae..g__Unclassified..s__Unclassified..ASV_000105	0	1	0	0	0	0	0	2	0.246353	0.061	-0.0810207	0.246353	-0.0687518	0.0415691	-0.0311298	-0.0734511	-0.0335686
Bacteroidota..Bacteroidia..Bacteroidales..Rikenellaceae..g__Unclassified..s__Unclassified..ASV_000137	0	0	1	0	0	0	0	3	0.46796	0.001	-0.0347612	-0.0331558	0.46796	-0.149881	-0.19997	-0.0203974	-0.0297939
Bacteroidota..Bacteroidia..Bacteroidales..Rikenellaceae..g__Unclassified..s__Unclassified..ASV_000251	1	0	1	1	0	0	1	76	0.303825	0.034	0.251539	-0.229153	0.0306376	0.032688	-0.0451616	-0.155359	0.114809
Bacteroidota..Bacteroidia..Bacteroidales..Rikenellaceae..g__Unclassified..s__Unclassified..ASV_000256	1	1	0	1	1	0	0	68	0.358269	0.02	0.0428965	0.172868	-0.265207	0.158109	0.132795	-0.161886	-0.0795765
Bacteroidota..Bacteroidia..Bacteroidales..Rikenellaceae..g__Unclassified..s__Unclassified..ASV_000306	0	1	0	1	1	0	1	91	0.177906	0.491	-0.0378548	0.152261	-0.116567	0.0622074	0.00999881	-0.0971743	0.0271293
Bacteroidota..Bacteroidia..Bacteroidales..Rikenellaceae..g__Unclassified..s__Unclassified..ASV_000391	1	0	0	0	1	0	1	42	0.193427	0.36	0.0809276	-0.0387438	-0.0149299	-0.0915574	0.161294	-0.128316	0.0313257
Bacteroidota..Bacteroidia..Bacteroidales..Rikenellaceae..g__Unclassified..s__Unclassified..ASV_000409	0	0	1	0	1	0	1	58	0.236848	0.102	-0.0536008	-0.0461224	0.130948	-0.10249	0.0345479	-0.132739	0.169457
Bacteroidota..Bacteroidia..Bacteroidales..Rikenellaceae..g__Unclassified..s__Unclassified..ASV_000654	1	1	1	1	1	0	0	99	0.224198	0.177	0.124747	0.0841012	0.00143718	0.0620379	0.0171149	-0.195015	-0.0944232
Bacteroidota..Bacteroidia..Bacteroidales..Rikenellaceae..g__Unclassified..s__Unclassified..ASV_000669	1	0	0	1	0	1	0	39	0.31856	0.021	0.255904	-0.0850961	-0.0413638	0.145194	-0.215034	0.0494127	-0.109018
Bacteroidota..Bacteroidia..Bacteroidales..Rikenellaceae..g__Unclassified..s__Unclassified..ASV_000681	0	1	0	0	0	0	0	2	0.178865	0.428	-0.0957954	0.178865	-0.0960215	0.0504569	-0.00248307	0.0127232	-0.0477453
Bacteroidota..Bacteroidia..Bacteroidales..Rikenellaceae..g__Unclassified..s__Unclassified..ASV_000927	0	0	1	0	0	0	1	22	0.573694	0.001	-0.1849	-0.167459	0.498553	-0.0531634	-0.195068	-0.140045	0.242083
Bacteroidota..Bacteroidia..Bacteroidales..Rikenellaceae..g__Unclassified..s__Unclassified..ASV_003126	1	0	0	0	0	1	0	12	0.166762	0.537	0.0970257	-0.0351288	0.018391	-0.0410017	-0.116797	0.118263	-0.0407527
Bacteroidota..Bacteroidia..Bacteroidales..Rikenellaceae..g__Unclassified..s__Unclassified..ASV_003743	1	0	1	0	0	1	0	36	0.161239	0.587	0.073289	-6.80581e-06	0.0276406	-0.0679403	-0.117133	0.127097	-0.0429469
Bacteroidota..Bacteroidia..Bacteroidales..Rikenellaceae..g__Unclassified..s__Unclassified..ASV_003917	0	0	1	0	0	0	0	3	0.356597	0.016	0.0794142	-0.116707	0.356597	-0.0321754	-0.0880975	-0.149633	-0.049398
Bacteroidota..Bacteroidia..Bacteroidales..Rikenellaceae..g__Unclassified..s__Unclassified..ASV_005104	1	0	1	0	0	1	0	36	0.170594	0.497	0.0829061	-0.0830095	0.0643213	-0.00660147	-0.134488	0.0940287	-0.0171574
Bacteroidota..Bacteroidia..Bacteroidales..Rikenellaceae..g__Unclassified..s__Unclassified..ASV_005307	0	0	1	1	0	0	0	19	0.309082	0.025	-0.0812995	-0.185941	0.300664	0.0983592	-0.059037	-0.0581298	-0.0146154
Bacteroidota..Bacteroidia..Bacteroidales..Rikenellaceae..g__Unclassified..s__Unclassified..ASV_005470	0	0	1	0	0	0	0	3	0.438767	0.003	0.0952345	-0.174896	0.438767	-0.073554	-0.00968305	-0.147755	-0.128114
Bacteroidota..Bacteroidia..Bacteroidales..Rikenellaceae..g__Unclassified..s__Unclassified..ASV_006811	0	0	1	0	0	1	0	21	0.132976	0.853	-0.0108963	-0.0548223	0.0862096	-0.0721193	-0.0281687	0.0854622	-0.00566523
Bacteroidota..Bacteroidia..Bacteroidales..Rikenellaceae..Rikenellaceae.RC9.gut.group..s__Unclassified..ASV_000195	0	0	0	0	0	1	0	6	0.222893	0.146	0.00798614	0.024067	-0.0852922	-0.0112305	-0.0589624	0.222893	-0.0994614
Bacteroidota..Bacteroidia..Bacteroidales..Rikenellaceae..Rikenellaceae.RC9.gut.group..s__Unclassified..ASV_000291	0	0	1	0	0	1	1	59	0.486135	0.001	-0.0899163	-0.181894	0.195122	-0.218505	-0.197184	0.348674	0.143702
Bacteroidota..Bacteroidia..Bacteroidales..Rikenellaceae..Rikenellaceae.RC9.gut.group..s__Unclassified..ASV_000665	0	0	1	1	1	0	0	54	0.358689	0.012	-0.134977	-0.158154	0.222718	0.201007	0.0835385	-0.198097	-0.016035
Bacteroidota..Bacteroidia..Bacteroidales..Rikenellaceae..Rikenellaceae.RC9.gut.group..s__Unclassified..ASV_004288	1	1	0	0	0	1	1	73	0.311771	0.022	0.0781163	0.0412787	-0.18281	-0.168321	-0.0897787	0.148555	0.17296
Bacteroidota..Bacteroidia..Bacteroidales..Rikenellaceae..Rikenellaceae.RC9.gut.group..s__Unclassified..ASV_005249	1	1	0	0	1	1	1	108	0.319786	0.022	0.122263	0.0605944	-0.20968	-0.203163	-0.0025208	0.0751284	0.157378
Bacteroidota..Bacteroidia..Bacteroidales..Rikenellaceae..Rikenellaceae.RC9.gut.group..s__Unclassified..ASV_005830	0	0	0	0	0	1	0	6	0.313742	0.027	-0.0632586	-0.0481911	0.01874	-0.0728271	-0.12456	0.313742	-0.0236449
Bacteroidota..Bacteroidia..Bacteroidales..Tannerellaceae..g__Unclassified..s__Unclassified..ASV_000189	0	1	1	1	1	1	1	126	0.367318	0.01	-0.367318	-0.106269	0.167803	0.0386963	0.0131051	0.235984	0.0179983
Bacteroidota..Bacteroidia..Bacteroidales..Tannerellaceae..g__Unclassified..s__Unclassified..ASV_000378	0	1	1	0	0	0	0	14	0.313004	0.036	-0.254511	0.230877	0.17321	-0.0670602	0.0290736	-0.0103981	-0.101192
Bacteroidota..Bacteroidia..Bacteroidales..Tannerellaceae..g__Unclassified..s__Unclassified..ASV_000465	0	1	0	1	0	1	0	49	0.222613	0.2	-0.0534585	0.142017	-0.16405	0.057492	-0.0151818	0.115313	-0.0821324
Bacteroidota..Bacteroidia..Bacteroidales..Tannerellaceae..g__Unclassified..s__Unclassified..ASV_000533	1	1	1	1	0	0	0	64	0.342163	0.014	0.111996	0.200542	0.0600757	0.111277	-0.168771	-0.260427	-0.0546937
Bacteroidota..Bacteroidia..Bacteroidales..Tannerellaceae..g__Unclassified..s__Unclassified..ASV_000534	1	1	1	0	0	0	0	29	0.309887	0.031	0.137707	0.115015	0.185524	-0.0325258	-0.0213872	-0.167309	-0.217024
Bacteroidota..Bacteroidia..Bacteroidales..Tannerellaceae..g__Unclassified..s__Unclassified..ASV_000558	0	1	1	0	1	0	0	45	0.460468	0.003	-0.244587	0.194897	0.261636	-0.130996	0.194667	-0.232703	-0.0429137
Bacteroidota..Bacteroidia..Bacteroidales..Tannerellaceae..g__Unclassified..s__Unclassified..ASV_000590	1	0	0	0	0	0	0	1	0.466754	0.002	0.466754	-0.145966	-0.0745441	-0.140179	-0.086173	0.071906	-0.0917972
Bacteroidota..Bacteroidia..Bacteroidales..Tannerellaceae..g__Unclassified..s__Unclassified..ASV_000609	0	0	1	1	0	0	1	56	0.33881	0.015	-0.129031	-0.167251	0.120071	0.190035	-0.143442	-0.0394262	0.169044
Bacteroidota..Bacteroidia..Bacteroidales..Tannerellaceae..g__Unclassified..s__Unclassified..ASV_000610	0	1	1	1	1	1	1	126	0.205204	0.303	-0.205204	0.00802664	0.00303978	0.176874	0.000290053	0.0267009	-0.00972793
Bacteroidota..Bacteroidia..Bacteroidales..Tannerellaceae..g__Unclassified..s__Unclassified..ASV_000634	0	0	1	1	0	1	0	55	0.584784	0.001	-0.263353	-0.221821	0.472037	0.162657	-0.159489	0.192315	-0.182346
Bacteroidota..Bacteroidia..Bacteroidales..Tannerellaceae..g__Unclassified..s__Unclassified..ASV_000641	0	0	1	0	0	0	0	3	0.285533	0.033	-0.171731	-0.0960923	0.285533	0.0715215	-0.0940203	-0.0123259	0.0171152
Bacteroidota..Bacteroidia..Bacteroidales..Tannerellaceae..g__Unclassified..s__Unclassified..ASV_000701	0	0	0	1	0	0	1	25	0.330357	0.02	-0.101306	-0.0568879	-0.124076	0.206499	-0.0630942	-0.0811249	0.21999
Bacteroidota..Bacteroidia..Bacteroidales..Tannerellaceae..g__Unclassified..s__Unclassified..ASV_000727	0	1	0	1	0	1	1	92	0.276566	0.051	-0.0705462	0.229382	-0.17439	0.028781	-0.146186	0.107891	0.0250681
Bacteroidota..Bacteroidia..Bacteroidales..Tannerellaceae..g__Unclassified..s__Unclassified..ASV_000728	0	0	1	0	0	1	1	59	0.338384	0.021	-0.174919	-0.186018	0.0570739	-0.0959691	-0.0216409	0.16706	0.254414
Bacteroidota..Bacteroidia..Bacteroidales..Tannerellaceae..g__Unclassified..s__Unclassified..ASV_000741	0	1	0	1	0	0	0	15	0.452177	0.004	-0.0856565	0.315252	-0.165013	0.268505	-0.112305	-0.152388	-0.0683951
Bacteroidota..Bacteroidia..Bacteroidales..Tannerellaceae..g__Unclassified..s__Unclassified..ASV_000764	0	1	0	1	1	0	1	91	0.31571	0.017	-0.20737	0.151061	-0.150878	0.0244233	0.190756	-0.0882336	0.0802414
Bacteroidota..Bacteroidia..Bacteroidales..Tannerellaceae..g__Unclassified..s__Unclassified..ASV_000765	1	1	0	0	1	0	0	31	0.297786	0.044	0.122661	0.0807198	-0.0714385	-0.200339	0.217753	-0.0346412	-0.114714
Bacteroidota..Bacteroidia..Bacteroidales..Tannerellaceae..g__Unclassified..s__Unclassified..ASV_000778	0	0	1	1	0	0	0	19	0.419216	0.007	-0.0700589	-0.15517	0.285679	0.255527	-0.183288	-0.0506042	-0.0820846
Bacteroidota..Bacteroidia..Bacteroidales..Tannerellaceae..g__Unclassified..s__Unclassified..ASV_000803	0	0	0	0	0	0	1	7	0.466393	0.002	-0.0629127	-0.1272	0.000329857	-0.125444	-0.115425	-0.0357411	0.466393
Bacteroidota..Bacteroidia..Bacteroidales..Tannerellaceae..g__Unclassified..s__Unclassified..ASV_000808	0	0	0	0	0	1	0	6	0.687548	0.001	-0.107975	-0.047492	-0.12145	-0.141932	-0.136614	0.687548	-0.132086
Bacteroidota..Bacteroidia..Bacteroidales..Tannerellaceae..g__Unclassified..s__Unclassified..ASV_000844	1	0	1	0	0	0	0	9	0.440987	0.007	0.28663	-0.142771	0.282681	-0.140941	-0.152598	-0.0407134	-0.0922877
Bacteroidota..Bacteroidia..Bacteroidales..Tannerellaceae..g__Unclassified..s__Unclassified..ASV_000956	1	0	0	1	0	0	0	10	0.33343	0.037	0.29522	-0.120937	-0.0173938	0.135236	-0.103002	-0.11792	-0.0712035
Bacteroidota..Bacteroidia..Bacteroidales..Tannerellaceae..g__Unclassified..s__Unclassified..ASV_000958	0	0	0	0	0	1	0	6	0.225477	0.158	-0.144494	0.0333112	-0.0927377	0.0583831	-0.0685894	0.225477	-0.0113499
Bacteroidota..Bacteroidia..Bacteroidales..Tannerellaceae..g__Unclassified..s__Unclassified..ASV_001099	0	0	0	0	0	1	0	6	0.637544	0.001	-0.109468	-0.0407822	-0.134675	-0.107675	-0.123582	0.637544	-0.121361
Bacteroidota..Bacteroidia..Bacteroidales..Tannerellaceae..g__Unclassified..s__Unclassified..ASV_001156	1	0	0	0	1	0	0	11	0.358173	0.015	0.280703	0.0368607	-0.153727	-0.0892024	0.181697	-0.139688	-0.116643
Bacteroidota..Bacteroidia..Bacteroidales..Tannerellaceae..g__Unclassified..s__Unclassified..ASV_001177	0	0	0	1	0	1	1	62	0.293442	0.049	-0.133642	-0.113181	-0.141204	0.170503	-0.0269621	0.0461067	0.19838
Bacteroidota..Bacteroidia..Bacteroidales..Tannerellaceae..g__Unclassified..s__Unclassified..ASV_001211	0	0	1	0	0	0	0	3	0.72473	0.001	0.0416891	-0.167487	0.72473	-0.194103	-0.184152	-0.0497013	-0.170975
Bacteroidota..Bacteroidia..Bacteroidales..Tannerellaceae..g__Unclassified..s__Unclassified..ASV_001232	0	0	0	1	0	1	0	24	0.338947	0.016	-0.131391	-0.0614856	-0.149083	0.261334	-0.0698615	0.176245	-0.0257579
Bacteroidota..Bacteroidia..Bacteroidales..Tannerellaceae..Parabacteroides..s__Unclassified..ASV_000377	0	0	1	0	0	0	0	3	0.862089	0.001	-0.0816521	-0.217682	0.862089	-0.131191	-0.180872	-0.162261	-0.088431
Bacteroidota..Bacteroidia..Bacteroidales..Tannerellaceae..Parabacteroides..s__Unclassified..ASV_000384	1	0	1	0	0	1	1	79	0.232457	0.182	0.203951	-0.135695	0.0225357	-0.0667765	-0.126272	0.0567649	0.0454919
Bacteroidota..Bacteroidia..Bacteroidales..Tannerellaceae..Parabacteroides..s__Unclassified..ASV_000518	1	1	0	1	1	0	1	106	0.194845	0.3	0.047877	0.0347029	-0.163829	0.112252	0.054022	-0.0877142	0.00268953
Bacteroidota..Bacteroidia..Bacteroidales..Tannerellaceae..Parabacteroides..s__Unclassified..ASV_000707	1	0	0	0	1	1	0	41	0.221673	0.17	0.178042	-0.123581	-0.0740833	-0.0214914	0.0539956	0.0814545	-0.0943361
Bacteroidota..Bacteroidia..Bacteroidales..Tannerellaceae..Parabacteroides..s__Unclassified..ASV_000816	0	1	0	0	0	0	0	2	0.373089	0.005	0.0855125	0.373089	-0.230523	-0.0734003	-0.0182847	-0.0274272	-0.108966
Bacteroidota..Bacteroidia..Sphingobacteriales..ST.12K33..g__Unclassified..s__Unclassified..ASV_007092	1	1	0	0	1	1	0	71	0.232605	0.143	0.00174592	0.0576652	-0.167122	-0.0789802	0.0993735	0.170168	-0.0828509
Campylobacterota..Campylobacteria..Campylobacterales..Campylobacteraceae..Campylobacter..Campylobacter.sp..MIT.07.5167C..ASV_000034	1	1	1	0	0	0	0	29	0.211298	0.261	0.0311918	0.0916188	0.176009	-0.102297	-0.0347051	-0.113683	-0.0481346
Campylobacterota..Campylobacteria..Campylobacterales..Helicobacteraceae..g__Unclassified..s__Unclassified..ASV_000152	0	1	0	1	0	0	0	15	0.287564	0.041	-0.130765	0.155439	-0.160201	0.215804	-0.0500733	0.0261727	-0.0563766
Campylobacterota..Campylobacteria..Campylobacterales..Helicobacteraceae..g__Unclassified..s__Unclassified..ASV_000406	1	1	0	1	0	0	0	30	0.221479	0.209	0.0448694	0.148374	-0.15289	0.119975	-0.0763335	-0.0124046	-0.0715905
Campylobacterota..Campylobacteria..Campylobacterales..Helicobacteraceae..Helicobacter..Helicobacter.sp..CLO.3..ASV_000281	0	1	0	1	0	0	1	50	0.312667	0.026	-0.171954	0.067647	-0.107471	0.277581	-0.112298	-0.0504556	0.0969496
Campylobacterota..Campylobacteria..Campylobacterales..Helicobacteraceae..Helicobacter..s__Unclassified..ASV_000691	1	1	0	0	0	1	0	32	0.19095	0.391	0.141904	0.0851605	-0.16675	-0.0533241	-0.0105478	0.0429795	-0.0394216
Cyanobacteria..Vampirivibrionia..Gastranaerophilales..Acinetobacter.sp..CAG.196..g__Unclassified..s__Unclassified..ASV_000893	1	1	0	1	1	0	0	68	0.190849	0.396	0.0568355	0.0122502	-0.126327	0.139541	0.0612745	-0.10548	-0.038094
Cyanobacteria..Vampirivibrionia..Gastranaerophilales..Acinetobacter.sp..CAG.196..g__Unclassified..s__Unclassified..ASV_001275	1	0	0	0	0	0	1	13	0.208589	0.188	0.205493	-0.0558073	-0.0558073	-0.0460587	-0.0558073	-0.0558073	0.0637944
Cyanobacteria..Vampirivibrionia..Gastranaerophilales..f__Unclassified..g__Unclassified..s__Unclassified..ASV_000023	0	0	1	0	1	1	1	97	0.250799	0.117	-0.209707	-0.0637853	0.144375	-0.0811915	0.037694	0.15452	0.0180952
Cyanobacteria..Vampirivibrionia..Gastranaerophilales..f__Unclassified..g__Unclassified..s__Unclassified..ASV_000086	0	0	0	0	0	1	0	6	0.472591	0.004	-0.149283	-0.168446	-0.0687625	-0.0142491	-0.00470899	0.472591	-0.0671419
Cyanobacteria..Vampirivibrionia..Gastranaerophilales..f__Unclassified..g__Unclassified..s__Unclassified..ASV_000159	0	0	1	0	0	0	0	3	0.270716	0.059	-0.12314	-0.0352439	0.270716	-0.0306901	-0.0513136	0.0114094	-0.0417375
Cyanobacteria..Vampirivibrionia..Gastranaerophilales..f__Unclassified..g__Unclassified..s__Unclassified..ASV_000181	0	1	0	0	0	0	0	2	0.295993	0.041	-0.123366	0.295993	0.0200317	-0.101721	-0.0419175	0.0446253	-0.0936454
Cyanobacteria..Vampirivibrionia..Gastranaerophilales..f__Unclassified..g__Unclassified..s__Unclassified..ASV_000286	0	0	0	0	0	1	0	6	0.387775	0.008	-0.0317201	-0.0920119	-0.125137	-0.0226673	-0.0796206	0.387775	-0.0366182
Cyanobacteria..Vampirivibrionia..Gastranaerophilales..f__Unclassified..g__Unclassified..s__Unclassified..ASV_000332	0	0	1	0	0	1	0	21	0.165705	0.585	-0.0401416	-0.0848971	0.101903	-0.0374549	-0.0314332	0.112022	-0.0199977
Cyanobacteria..Vampirivibrionia..Gastranaerophilales..f__Unclassified..g__Unclassified..s__Unclassified..ASV_000357	0	1	0	1	1	1	1	118	0.170724	0.542	-0.0764453	0.00892962	-0.143958	-0.00661543	0.156514	0.0414577	0.0201177
Cyanobacteria..Vampirivibrionia..Gastranaerophilales..f__Unclassified..g__Unclassified..s__Unclassified..ASV_000362	0	0	0	1	0	0	0	4	0.180149	0.435	-0.063817	-0.0603322	0.00646325	0.180149	-0.0309884	0.0029806	-0.0344549
Cyanobacteria..Vampirivibrionia..Gastranaerophilales..f__Unclassified..g__Unclassified..s__Unclassified..ASV_000366	0	0	1	0	1	1	1	97	0.16991	0.531	-0.0833776	-0.102674	0.0425898	-0.0542366	0.0595661	0.122545	0.0155878
Cyanobacteria..Vampirivibrionia..Gastranaerophilales..f__Unclassified..g__Unclassified..s__Unclassified..ASV_000432	0	1	1	0	0	0	0	14	0.078974	0.989	-0.0346714	0.0349327	0.0670223	-0.0087328	-0.0639531	0.00662282	-0.00122047
Cyanobacteria..Vampirivibrionia..Gastranaerophilales..f__Unclassified..g__Unclassified..s__Unclassified..ASV_000434	0	1	0	1	0	1	1	92	0.209136	0.248	-0.111052	0.0955464	-0.120168	0.0368126	-0.0645429	0.157144	0.00626044
Cyanobacteria..Vampirivibrionia..Gastranaerophilales..f__Unclassified..g__Unclassified..s__Unclassified..ASV_000547	1	0	1	1	0	1	0	75	0.327231	0.018	0.0616947	-0.19623	0.188957	0.118238	-0.217221	0.0938848	-0.0493235
Cyanobacteria..Vampirivibrionia..Gastranaerophilales..f__Unclassified..g__Unclassified..s__Unclassified..ASV_000584	0	1	0	0	1	1	0	51	0.162204	0.59	-0.0308365	0.142152	-0.0886335	-0.0301235	0.0469007	0.0403374	-0.079797
Cyanobacteria..Vampirivibrionia..Gastranaerophilales..f__Unclassified..g__Unclassified..s__Unclassified..ASV_000593	0	0	0	0	1	1	1	63	0.195572	0.336	-0.0553866	-0.0383315	-0.129298	-0.0535638	0.178055	0.0331693	0.0653556
Cyanobacteria..Vampirivibrionia..Gastranaerophilales..f__Unclassified..g__Unclassified..s__Unclassified..ASV_000606	1	0	0	1	0	1	1	82	0.210903	0.237	0.0510279	-0.139895	-0.050146	0.000211553	-0.108221	0.0811704	0.165852
Cyanobacteria..Vampirivibrionia..Gastranaerophilales..f__Unclassified..g__Unclassified..s__Unclassified..ASV_000709	0	0	1	0	1	1	0	57	0.21916	0.193	-0.110404	-0.0838779	0.0306259	-0.0695461	0.0883053	0.191007	-0.0461104
Cyanobacteria..Vampirivibrionia..Gastranaerophilales..f__Unclassified..g__Unclassified..s__Unclassified..ASV_000730	0	0	0	1	0	1	1	62	0.17054	0.512	-0.0420516	-0.108419	-0.0369333	0.0328319	-0.0537758	0.0511159	0.157232
Cyanobacteria..Vampirivibrionia..Gastranaerophilales..f__Unclassified..g__Unclassified..s__Unclassified..ASV_000739	0	0	1	0	1	0	1	58	0.175071	0.441	-0.0461143	-0.0640731	0.08254	-0.124257	0.142095	-0.013144	0.0229534
Cyanobacteria..Vampirivibrionia..Gastranaerophilales..f__Unclassified..g__Unclassified..s__Unclassified..ASV_000762	0	1	0	0	0	0	0	2	0.210151	0.16	0.00437062	0.210151	-0.108198	-0.0513486	-0.0669746	0.0405874	-0.0285879
Cyanobacteria..Vampirivibrionia..Gastranaerophilales..f__Unclassified..g__Unclassified..s__Unclassified..ASV_000775	0	1	0	0	0	0	0	2	0.145757	0.752	-0.0182026	0.145757	-0.015494	-0.0592889	-0.0377778	0.0220567	-0.0370501
Cyanobacteria..Vampirivibrionia..Gastranaerophilales..f__Unclassified..g__Unclassified..s__Unclassified..ASV_000852	0	1	0	1	1	1	1	118	0.163212	0.523	-0.100786	0.0403018	-0.10992	0.134207	0.0288615	0.0111618	-0.00382562
Cyanobacteria..Vampirivibrionia..Gastranaerophilales..f__Unclassified..g__Unclassified..s__Unclassified..ASV_000901	1	0	0	1	1	1	1	113	0.228295	0.14	0.216798	-0.120718	-0.174009	0.0170394	0.0478754	0.0129828	3.19977e-05
Cyanobacteria..Vampirivibrionia..Gastranaerophilales..f__Unclassified..g__Unclassified..s__Unclassified..ASV_000968	0	1	0	0	1	1	0	51	0.27883	0.062	-0.10415	0.193782	-0.104771	-0.0849054	0.0663514	0.134192	-0.100499
Cyanobacteria..Vampirivibrionia..Gastranaerophilales..f__Unclassified..g__Unclassified..s__Unclassified..ASV_000972	0	0	0	0	1	1	0	26	0.228772	0.161	-0.0432112	-0.051803	-0.122585	-0.0871386	0.207314	0.0880304	0.00939336
Cyanobacteria..Vampirivibrionia..Gastranaerophilales..f__Unclassified..g__Unclassified..s__Unclassified..ASV_001052	0	1	0	0	0	0	1	18	0.217739	0.181	-0.0603664	0.107725	-0.0885298	-0.0513955	-0.000153258	-0.0806554	0.173376
Cyanobacteria..Vampirivibrionia..Gastranaerophilales..f__Unclassified..g__Unclassified..s__Unclassified..ASV_001222	0	1	0	0	0	1	0	17	0.281323	0.055	-0.065892	0.105821	-0.091469	-0.091469	-0.0410844	0.257366	-0.0732725
Cyanobacteria..Vampirivibrionia..Gastranaerophilales..f__Unclassified..g__Unclassified..s__Unclassified..ASV_001249	0	0	1	0	0	0	0	3	0.553175	0.001	-0.0776783	-0.0943176	0.553175	-0.0966556	-0.0912506	-0.0921639	-0.101109
Cyanobacteria..Vampirivibrionia..Gastranaerophilales..f__Unclassified..g__Unclassified..s__Unclassified..ASV_001332	1	0	0	1	0	0	0	10	0.144762	0.546	0.049351	-0.0467501	-0.0467501	0.137536	-0.0467501	-0.0467501	0.000113374
Cyanobacteria..Vampirivibrionia..Gastranaerophilales..gut.metagenome..g__Unclassified..s__Unclassified..ASV_001045	1	0	0	1	0	1	1	82	0.254131	0.077	0.134443	-0.0456417	-0.160013	0.0902358	-0.153741	0.0945298	0.0401866
Desulfobacterota..Desulfovibrionia..Desulfovibrionales..Desulfovibrionaceae..Desulfovibrio..s__Unclassified..ASV_000126	1	0	0	0	0	0	0	1	0.265225	0.078	0.265225	-0.0721525	-0.0429868	-0.00244747	-0.0498226	-0.0206646	-0.0771506
Desulfobacterota..Desulfovibrionia..Desulfovibrionales..Desulfovibrionaceae..Desulfovibrio..s__Unclassified..ASV_000149	0	0	0	1	1	1	0	60	0.205477	0.305	-0.040246	-0.0196213	-0.186934	0.141643	0.0893113	0.0596337	-0.0437863
Elusimicrobiota..Elusimicrobia..Elusimicrobiales..Elusimicrobiaceae..Elusimicrobium..s__Unclassified..ASV_000461	1	1	0	1	0	1	0	69	0.0825404	0.975	0.016377	0.0298852	-0.0180401	0.0295242	-0.0669675	0.0409432	-0.0317221
Fibrobacterota..Fibrobacteria..Fibrobacterales..Fibrobacteraceae..Fibrobacter..s__Unclassified..ASV_000103	0	1	0	1	0	0	0	15	0.180855	0.366	-0.054404	0.0888842	-0.054404	0.144598	-0.0158663	-0.054404	-0.054404
Firmicutes..Bacilli..Acholeplasmatales..Acholeplasmataceae..Anaeroplasma..s__Unclassified..ASV_000120	0	0	1	0	0	0	0	3	0.309921	0.02	-0.0611058	-0.211166	0.309921	0.0104712	0.0183187	-0.0830927	0.0166537
Firmicutes..Bacilli..Acholeplasmatales..Acholeplasmataceae..Anaeroplasma..s__Unclassified..ASV_000176	0	0	1	1	1	1	1	119	0.172361	0.507	-0.171151	-0.051366	0.0434132	0.0884472	0.0706781	0.0148953	0.00508285
Firmicutes..Bacilli..Acholeplasmatales..Acholeplasmataceae..g__Unclassified..s__Unclassified..ASV_000091	1	1	0	1	1	1	1	124	0.144878	0.742	-0.0191967	0.0409507	-0.144878	0.0473273	0.0710906	-0.0305231	0.0352295
Firmicutes..Bacilli..Erysipelotrichales..Erysipelatoclostridiaceae..Asteroleplasma..s__Unclassified..ASV_000337	1	0	1	0	1	0	0	35	0.120188	0.848	0.0621832	-0.0661701	0.0509811	-0.00178798	0.0568067	-0.0818456	-0.0201674
Firmicutes..Bacilli..Erysipelotrichales..Erysipelatoclostridiaceae..Candidatus.Stoquefichus..s__Unclassified..ASV_000226	1	0	0	0	1	1	1	83	0.173665	0.488	0.0182213	-0.0886258	-0.0470652	-0.109909	0.146288	0.0242862	0.0568042
Firmicutes..Bacilli..Erysipelotrichales..Erysipelatoclostridiaceae..Candidatus.Stoquefichus..s__Unclassified..ASV_000946	0	0	0	0	1	1	0	26	0.303171	0.036	0.0220152	-0.180112	-0.0733419	-0.0605048	0.180982	0.21041	-0.0994486
Firmicutes..Bacilli..Erysipelotrichales..Erysipelatoclostridiaceae..Erysipelotrichaceae.UCG.003..s__Unclassified..ASV_000104	0	0	1	0	0	0	0	3	0.670196	0.001	-0.147231	-0.176949	0.670196	-0.0826631	-0.087773	-0.0594118	-0.116169
Firmicutes..Bacilli..Erysipelotrichales..Erysipelatoclostridiaceae..Erysipelotrichaceae.UCG.003..s__Unclassified..ASV_000290	0	0	1	0	0	0	0	3	0.750565	0.001	-0.142633	-0.16226	0.750565	-0.107404	-0.110917	-0.0970848	-0.130266
Firmicutes..Bacilli..Erysipelotrichales..Erysipelatoclostridiaceae..Erysipelotrichaceae.UCG.003..s__Unclassified..ASV_000299	0	0	0	1	1	1	1	98	0.219595	0.192	-0.0668998	-0.11986	-0.123795	0.0962068	0.0845309	0.126828	0.00298847
Firmicutes..Bacilli..Erysipelotrichales..Erysipelatoclostridiaceae..Erysipelotrichaceae.UCG.003..s__Unclassified..ASV_000307	0	0	1	0	0	0	0	3	0.676098	0.001	-0.148615	-0.178293	0.676098	-0.0939522	-0.0777362	-0.0561189	-0.121382
Firmicutes..Bacilli..Erysipelotrichales..Erysipelatoclostridiaceae..Erysipelotrichaceae.UCG.003..s__Unclassified..ASV_000425	0	0	1	0	0	0	0	3	0.729719	0.001	-0.118401	-0.123227	0.729719	-0.123227	-0.123227	-0.121588	-0.120049
Firmicutes..Bacilli..Erysipelotrichales..Erysipelatoclostridiaceae..g__Unclassified..s__Unclassified..ASV_000024	0	1	0	0	0	1	0	17	0.221698	0.199	-0.0862812	0.175222	-0.093094	-0.0662899	-0.0160586	0.110988	-0.0244867
Firmicutes..Bacilli..Erysipelotrichales..Erysipelatoclostridiaceae..g__Unclassified..s__Unclassified..ASV_000063	1	0	0	1	1	0	0	38	0.204253	0.259	0.0630476	-0.0703774	-0.0171746	0.0761272	0.149683	-0.11485	-0.0864555
Firmicutes..Bacilli..Erysipelotrichales..Erysipelatoclostridiaceae..g__Unclassified..s__Unclassified..ASV_000117	0	1	0	1	1	1	1	118	0.132485	0.794	-0.0727363	0.00343529	-0.0983008	0.0210383	0.0467868	0.0929336	0.00684305
Firmicutes..Bacilli..Erysipelotrichales..Erysipelatoclostridiaceae..g__Unclassified..s__Unclassified..ASV_000128	0	1	0	0	1	0	0	16	0.26609	0.07	-0.0694092	0.243001	-0.00722625	-0.16979	0.100519	-0.0205146	-0.0765801
Firmicutes..Bacilli..Erysipelotrichales..Erysipelatoclostridiaceae..g__Unclassified..s__Unclassified..ASV_000144	1	0	0	0	0	0	1	13	0.317866	0.016	0.233992	-0.109831	-0.0547627	-0.117891	-0.0761458	-0.0517325	0.176371
Firmicutes..Bacilli..Erysipelotrichales..Erysipelatoclostridiaceae..g__Unclassified..s__Unclassified..ASV_000220	1	0	0	0	0	0	1	13	0.249635	0.104	0.207161	-0.11522	-0.0589569	0.0166549	-0.0726015	-0.0921536	0.115117
Firmicutes..Bacilli..Erysipelotrichales..Erysipelatoclostridiaceae..g__Unclassified..s__Unclassified..ASV_000247	1	0	1	0	0	0	0	9	0.306307	0.043	0.244888	-0.11435	0.150553	-0.164523	-0.0977259	-0.0274771	0.00863552
Firmicutes..Bacilli..Erysipelotrichales..Erysipelatoclostridiaceae..g__Unclassified..s__Unclassified..ASV_000258	0	0	0	0	1	1	0	26	0.154897	0.649	-0.120791	0.00441985	-0.0577302	-0.0297839	0.127149	0.0728227	0.00391421
Firmicutes..Bacilli..Erysipelotrichales..Erysipelatoclostridiaceae..g__Unclassified..s__Unclassified..ASV_000278	0	0	1	0	0	0	0	3	0.560994	0.001	0.00595213	-0.169239	0.560994	-0.0987105	-0.135642	-0.143891	-0.0194651
Firmicutes..Bacilli..Erysipelotrichales..Erysipelatoclostridiaceae..g__Unclassified..s__Unclassified..ASV_000283	0	1	1	1	0	0	0	44	0.172478	0.435	-0.0729455	0.0507445	0.0688607	0.124315	-0.0348693	-0.088557	-0.0475489
Firmicutes..Bacilli..Erysipelotrichales..Erysipelatoclostridiaceae..g__Unclassified..s__Unclassified..ASV_000287	0	0	1	0	1	0	1	58	0.421843	0.003	-0.203312	-0.144156	0.348412	-0.236531	0.164418	-0.0125769	0.0837456
Firmicutes..Bacilli..Erysipelotrichales..Erysipelatoclostridiaceae..g__Unclassified..s__Unclassified..ASV_000334	0	0	0	0	1	1	0	26	0.395436	0.008	-0.0925484	-0.153432	-0.027293	-0.174999	0.233736	0.276769	-0.0622336
Firmicutes..Bacilli..Erysipelotrichales..Erysipelatoclostridiaceae..g__Unclassified..s__Unclassified..ASV_000394	0	0	1	0	0	0	0	3	0.389459	0.005	-0.140428	-0.158152	0.389459	-0.151008	0.100883	-0.0571027	0.0163482
Firmicutes..Bacilli..Erysipelotrichales..Erysipelatoclostridiaceae..g__Unclassified..s__Unclassified..ASV_000416	0	1	0	0	1	0	0	16	0.274083	0.055	0.0260466	0.113918	-0.0831041	-0.0686907	0.239921	-0.0382759	-0.189815
Firmicutes..Bacilli..Erysipelotrichales..Erysipelatoclostridiaceae..g__Unclassified..s__Unclassified..ASV_000458	1	0	0	1	0	0	0	10	0.31475	0.029	0.232931	-0.0972469	-0.107522	0.173411	-0.0870181	-0.0737444	-0.04081
Firmicutes..Bacilli..Erysipelotrichales..Erysipelatoclostridiaceae..g__Unclassified..s__Unclassified..ASV_000485	0	1	0	0	1	0	1	52	0.182403	0.378	-0.0793691	0.0400341	-0.06727	-0.076264	0.0639153	-0.0350542	0.154008
Firmicutes..Bacilli..Erysipelotrichales..Erysipelatoclostridiaceae..g__Unclassified..s__Unclassified..ASV_000486	1	1	1	1	1	0	0	99	0.251332	0.11	0.0183467	0.0662872	0.0814687	0.0738046	0.0845609	-0.167528	-0.15694
Firmicutes..Bacilli..Erysipelotrichales..Erysipelatoclostridiaceae..g__Unclassified..s__Unclassified..ASV_000495	0	0	0	0	0	1	0	6	0.219788	0.147	-0.0452965	-0.0145084	-0.0590517	-0.0520363	0.00310315	0.219788	-0.0519984
Firmicutes..Bacilli..Erysipelotrichales..Erysipelatoclostridiaceae..g__Unclassified..s__Unclassified..ASV_000539	0	1	0	1	0	0	0	15	0.203035	0.265	0.0229268	0.143168	-0.12359	0.118949	-0.0610309	-0.0715579	-0.0288655
Firmicutes..Bacilli..Erysipelotrichales..Erysipelatoclostridiaceae..g__Unclassified..s__Unclassified..ASV_001015	1	0	0	0	0	0	0	1	0.307318	0.025	0.307318	-0.0728576	-0.0433142	-0.0829993	-0.0489332	0.0583401	-0.117554
Firmicutes..Bacilli..Erysipelotrichales..Erysipelatoclostridiaceae..g__Unclassified..s__Unclassified..ASV_001843	0	0	1	0	0	0	1	22	0.198378	0.312	0.0231898	-0.0631825	0.190414	-0.0368482	-0.0758282	-0.103436	0.0656918
Firmicutes..Bacilli..Erysipelotrichales..Erysipelatoclostridiaceae..g__Unclassified..s__Unclassified..ASV_002492	0	0	1	1	1	0	0	54	0.172988	0.484	-0.0748514	-0.0244186	0.0589735	0.162905	0.0227635	-0.119241	-0.0261315
Firmicutes..Bacilli..Erysipelotrichales..Erysipelatoclostridiaceae..g__Unclassified..s__Unclassified..ASV_004996	0	0	1	0	0	0	0	3	0.565993	0.001	-0.0900278	-0.16259	0.565993	-0.0526606	-0.0818987	-0.0797541	-0.0990613
Firmicutes..Bacilli..Erysipelotrichales..Erysipelatoclostridiaceae..g__Unclassified..s__Unclassified..ASV_006057	0	0	1	0	0	0	0	3	0.430687	0.005	-0.14322	-0.159669	0.430687	-0.0330813	0.00699973	0.00532704	-0.107044
Firmicutes..Bacilli..Erysipelotrichales..Erysipelatoclostridiaceae..UCG.004..s__Unclassified..ASV_000020	1	1	0	0	0	0	0	8	0.144524	0.741	0.0511165	0.135463	0.0168258	-0.0318158	-0.0467926	-0.12099	-0.0038073
Firmicutes..Bacilli..Erysipelotrichales..Erysipelatoclostridiaceae..UCG.004..s__Unclassified..ASV_000029	1	0	0	1	1	0	0	38	0.111139	0.944	0.0651737	-0.00201288	-0.0632824	0.0653446	0.0266566	-0.0446768	-0.0472027
Firmicutes..Bacilli..Erysipelotrichales..Erysipelatoclostridiaceae..UCG.004..s__Unclassified..ASV_000213	1	1	0	1	0	1	1	107	0.254673	0.1	0.054477	0.0582333	-0.170022	0.0382274	-0.158759	0.167027	0.0108167
Firmicutes..Bacilli..Erysipelotrichales..Erysipelatoclostridiaceae..UCG.004..s__Unclassified..ASV_000219	0	1	0	1	0	0	0	15	0.187986	0.369	-0.0610203	0.153795	-0.0874286	0.0888943	-0.00229743	-0.0685571	-0.0233857
Firmicutes..Bacilli..Erysipelotrichales..Erysipelatoclostridiaceae..UCG.004..s__Unclassified..ASV_000297	0	0	0	0	0	1	1	28	0.339677	0.014	-0.0865113	-0.0898483	-0.0841326	-0.116638	-0.0613911	0.131724	0.306797
Firmicutes..Bacilli..Erysipelotrichales..Erysipelatoclostridiaceae..UCG.004..s__Unclassified..ASV_000421	1	1	0	1	1	0	1	106	0.204668	0.294	0.0451363	0.163233	-0.117494	0.0562344	-0.00558653	-0.146732	0.00520816
Firmicutes..Bacilli..Erysipelotrichales..Erysipelatoclostridiaceae..UCG.004..s__Unclassified..ASV_000512	0	0	0	0	0	1	0	6	0.238267	0.129	-0.00585836	0.0392891	-0.101081	-0.0849229	0.00364493	0.238267	-0.0893389
Firmicutes..Bacilli..Erysipelotrichales..Erysipelotrichaceae..g__Unclassified..s__Unclassified..ASV_000072	0	1	1	1	1	1	1	126	0.148757	0.667	-0.148757	-0.0339968	0.110527	-0.0248466	0.0352869	0.0205714	0.0412148
Firmicutes..Bacilli..Erysipelotrichales..Erysipelotrichaceae..g__Unclassified..s__Unclassified..ASV_000110	0	1	1	1	1	1	1	126	0.215289	0.261	-0.215289	0.0334382	-0.0557464	0.0651182	0.0830835	0.0781567	0.0112385
Firmicutes..Bacilli..Erysipelotrichales..Erysipelotrichaceae..g__Unclassified..s__Unclassified..ASV_000164	1	0	0	0	0	0	0	1	0.143792	0.714	0.143792	0.0183487	-0.0708331	-0.0822265	-0.00281626	0.0249852	-0.0312501
Firmicutes..Bacilli..Erysipelotrichales..Erysipelotrichaceae..g__Unclassified..s__Unclassified..ASV_000243	1	1	1	0	1	1	0	102	0.148869	0.685	0.00467538	0.0980807	0.0612409	-0.128616	0.00584116	0.0223509	-0.0635726
Firmicutes..Bacilli..Erysipelotrichales..Erysipelotrichaceae..g__Unclassified..s__Unclassified..ASV_000314	1	0	0	0	0	0	0	1	0.174969	0.426	0.174969	-0.00250519	-0.0610539	-0.00560225	-0.0216697	-0.0564035	-0.0277347
Firmicutes..Bacilli..Erysipelotrichales..Erysipelotrichaceae..g__Unclassified..s__Unclassified..ASV_000411	0	0	1	0	0	1	0	21	0.252052	0.128	-0.233221	-0.047345	0.2205	-0.0241229	-0.0291067	0.104898	0.00839819
Firmicutes..Bacilli..Erysipelotrichales..Erysipelotrichaceae..g__Unclassified..s__Unclassified..ASV_000466	1	0	0	1	0	0	0	10	0.0926424	0.969	0.0386276	-0.0171089	-0.0265746	0.0809733	0.00155212	-0.0399486	-0.0375209
Firmicutes..Bacilli..Erysipelotrichales..Erysipelotrichaceae..g__Unclassified..s__Unclassified..ASV_002253	1	0	0	1	1	0	1	81	0.142996	0.739	0.0440825	-0.130156	-0.0363268	0.0780139	0.0152874	-0.0357437	0.0648427
Firmicutes..Bacilli..Erysipelotrichales..Erysipelotrichaceae..g__Unclassified..s__Unclassified..ASV_005205	1	1	0	1	1	0	1	106	0.184393	0.424	-0.0024635	0.0417059	-0.0969517	0.0940371	0.0377511	-0.141098	0.0670196
Firmicutes..Bacilli..Erysipelotrichales..Erysipelotrichaceae..Solobacterium..s__Unclassified..ASV_000080	1	1	0	1	1	0	1	106	0.225196	0.195	0.131735	0.04271	-0.151544	0.0204929	0.0237686	-0.139183	0.0720197
Firmicutes..Bacilli..Erysipelotrichales..Erysipelotrichaceae..Solobacterium..s__Unclassified..ASV_000296	1	1	0	1	1	0	1	106	0.262842	0.055	0.110353	0.0495372	-0.20545	0.139099	-0.00197854	-0.133878	0.0423164
Firmicutes..Bacilli..Erysipelotrichales..Erysipelotrichaceae..Solobacterium..s__Unclassified..ASV_000452	0	0	1	0	0	1	0	21	0.166065	0.591	-0.106707	0.0153248	0.154215	-0.0295366	0.00501387	0.0601744	-0.0984841
Firmicutes..Bacilli..Erysipelotrichales..Erysipelotrichaceae..Solobacterium..s__Unclassified..ASV_000791	0	0	0	0	0	1	0	6	0.351284	0.008	-0.121618	-0.00227467	-0.139985	0.0290998	-0.11031	0.351284	-0.00619687
Firmicutes..Bacilli..Erysipelotrichales..Erysipelotrichaceae..Solobacterium..s__Unclassified..ASV_000915	1	0	1	1	1	0	1	110	0.402866	0.006	0.0592708	-0.322232	0.0815924	0.140576	-0.0390108	-0.197866	0.277669
Firmicutes..Bacilli..Lactobacillales..Enterococcaceae..Enterococcus..Enterococcus.flavescens.ATCC.49996..ASV_001433	0	0	0	1	1	0	1	61	0.1428	0.821	-0.0524761	-0.0480708	-0.0524761	0.0621224	0.071431	-0.0489272	0.0683968
Firmicutes..Bacilli..Lactobacillales..Enterococcaceae..Enterococcus..Enterococcus.malodoratus.ATCC.43197..ASV_004023	0	0	0	0	0	1	0	6	0.182069	0.477	-0.0303449	-0.0303449	-0.0303449	-0.0303449	-0.0303449	0.182069	-0.0303449
Firmicutes..Bacilli..Lactobacillales..Enterococcaceae..Enterococcus..Enterococcus.mundtii.ATCC.882..ASV_001947	0	0	0	0	0	0	1	7	0.16094	0.753	-0.0414957	-0.0414957	-0.0414957	-0.0239119	0.0146123	-0.0271535	0.16094
Firmicutes..Bacilli..Lactobacillales..Enterococcaceae..Enterococcus..Enterococcus.phoeniculicola.ATCC.BAA.412..ASV_001560	0	0	0	0	0	0	1	7	0.166667	1	-0.0277778	-0.0277778	-0.0277778	-0.0277778	-0.0277778	-0.0277778	0.166667
Firmicutes..Bacilli..Lactobacillales..Streptococcaceae..Lactococcus..Lactococcus.lactis..ASV_001698	1	0	0	0	0	0	0	1	0.161263	0.484	0.161263	0.00876795	-0.0432544	0.0029866	-0.0432544	-0.0432544	-0.0432544
Firmicutes..Bacilli..Lactobacillales..Streptococcaceae..Lactococcus..Lactococcus.sp..D2..ASV_000437	0	1	0	0	0	0	0	2	0.172345	0.816	-0.0287242	0.172345	-0.0287242	-0.0287242	-0.0287242	-0.0287242	-0.0287242
Firmicutes..Bacilli..Lactobacillales..Streptococcaceae..Lactococcus..Lactococcus.sp..RT5..ASV_000574	0	0	0	0	0	0	1	7	0.166667	1	-0.0277778	-0.0277778	-0.0277778	-0.0277778	-0.0277778	-0.0277778	0.166667
Firmicutes..Bacilli..Lactobacillales..Streptococcaceae..Streptococcus..s__Unclassified..ASV_001706	1	1	1	0	0	0	0	29	0.123044	0.872	0.0479987	0.0830836	0.0429281	-0.0112159	-0.00888489	-0.0524899	-0.10142
Firmicutes..Bacilli..Lactobacillales..Streptococcaceae..Streptococcus..Streptococcus.sp..KG7a..ASV_001416	0	1	1	0	0	0	0	14	0.245251	0.109	-0.00714684	0.0906594	0.225958	-0.0997689	-0.0481465	-0.08494	-0.0766154
Firmicutes..Bacilli..Mycoplasmatales..Mycoplasmataceae..g__Unclassified..s__Unclassified..ASV_000782	0	1	0	0	1	0	1	52	0.19269	0.24	-0.079724	0.0972082	-0.0372998	-0.0867613	0.129298	-0.0687198	0.0459991
Firmicutes..Bacilli..Mycoplasmatales..Mycoplasmataceae..Mycoplasma..s__Unclassified..ASV_000526	0	1	0	0	0	0	1	18	0.242352	0.113	0.0202899	0.235626	-0.118491	-0.0850085	-0.0636348	-0.0660303	0.0772489
Firmicutes..Bacilli..RF39..f__Unclassified..g__Unclassified..s__Unclassified..ASV_000365	0	0	1	0	0	0	0	3	0.215355	0.261	-0.00697323	-0.102919	0.215355	-0.0462388	-0.0347801	-0.0334999	0.00905656
Firmicutes..Bacilli..RF39..f__Unclassified..g__Unclassified..s__Unclassified..ASV_000423	0	1	0	0	1	1	0	51	0.178874	0.424	-0.0642634	0.0600532	-0.0653572	-0.0643782	0.0844074	0.108506	-0.0589678
Firmicutes..Bacilli..RF39..f__Unclassified..g__Unclassified..s__Unclassified..ASV_000565	0	0	1	0	0	0	0	3	0.594238	0.001	-0.132303	-0.126351	0.594238	-0.156842	-0.0252939	-0.111517	-0.0419323
Firmicutes..Bacilli..RF39..f__Unclassified..g__Unclassified..s__Unclassified..ASV_000639	0	0	1	0	0	0	1	22	0.195063	0.303	-0.131654	0.0185709	0.14516	-0.0653806	-0.0703976	-0.0029648	0.106666
Firmicutes..Bacilli..RF39..f__Unclassified..g__Unclassified..s__Unclassified..ASV_000699	0	0	1	1	0	0	0	19	0.190405	0.257	-0.0193682	-0.108685	0.127183	0.118628	0.0131247	-0.0571176	-0.0737648
Firmicutes..Bacilli..RF39..f__Unclassified..g__Unclassified..s__Unclassified..ASV_000859	0	1	1	0	0	0	1	47	0.159132	0.626	-0.0652408	0.0614238	0.136007	-0.00953523	-0.0428257	-0.107445	0.0276163
Firmicutes..Bacilli..RF39..f__Unclassified..g__Unclassified..s__Unclassified..ASV_000882	1	0	1	1	0	1	1	111	0.270602	0.074	0.0700127	-0.220941	0.173309	0.0543539	-0.128405	-0.0170598	0.0687303
Firmicutes..Bacilli..RF39..f__Unclassified..g__Unclassified..s__Unclassified..ASV_001022	0	0	1	1	1	1	1	119	0.158271	0.633	-0.0557652	-0.148562	0.0574058	0.0350096	0.027838	0.0497802	0.034294
Firmicutes..Bacilli..RF39..f__Unclassified..g__Unclassified..s__Unclassified..ASV_001402	0	0	0	0	0	0	1	7	0.212144	0.143	-0.0443564	-0.0357403	-0.0170518	-0.0529733	-0.0169062	-0.045116	0.212144
Firmicutes..Bacilli..RF39..f__Unclassified..g__Unclassified..s__Unclassified..ASV_001535	0	0	1	0	0	1	0	21	0.26433	0.063	-0.0209377	-0.0864662	0.240299	-0.100914	-0.11615	0.10095	-0.0167808
Firmicutes..Bacilli..RF39..f__Unclassified..g__Unclassified..s__Unclassified..ASV_002200	0	1	0	1	0	0	0	15	0.166839	0.532	-0.120745	0.049323	-0.0397277	0.166065	-0.0334861	-0.0418746	0.0204459
Firmicutes..Bacilli..RF39..Firmicutes.bacterium.CAG.822..g__Unclassified..s__Unclassified..ASV_000824	0	0	1	1	0	0	0	19	0.257469	0.083	-0.0424238	-0.0741471	0.239846	0.0925448	-0.107728	-0.00473749	-0.103354
Firmicutes..Bacilli..RF39..Firmicutes.bacterium.CAG.822..g__Unclassified..s__Unclassified..ASV_001049	0	0	0	1	1	1	1	98	0.266537	0.077	-0.123685	-0.144318	-0.108938	0.0865704	0.111712	0.129872	0.0487861
Firmicutes..Bacilli..RF39..Firmicutes.bacterium.CAG.822..g__Unclassified..s__Unclassified..ASV_001288	0	1	0	0	1	0	0	16	0.178194	0.391	-0.0541757	0.139648	-0.0541757	-0.0541757	0.0903991	-0.0133448	-0.0541757
Firmicutes..Bacilli..RF39..Firmicutes.bacterium.CAG.822..g__Unclassified..s__Unclassified..ASV_001340	0	0	0	0	1	0	0	5	0.172345	0.836	-0.0287242	-0.0287242	-0.0287242	-0.0287242	0.172345	-0.0287242	-0.0287242
Firmicutes..Clostridia..Clostridia.UCG.014..f__Unclassified..g__Unclassified..s__Unclassified..ASV_000042	0	1	1	0	1	1	1	117	0.198056	0.316	-0.0823413	0.0723225	0.0627538	-0.173348	0.0360096	0.0402111	0.0443919
Firmicutes..Clostridia..Clostridia.UCG.014..f__Unclassified..g__Unclassified..s__Unclassified..ASV_000112	0	0	1	1	1	1	1	119	0.234362	0.16	-0.179212	-0.123348	-0.0107583	0.0652929	-0.00875682	0.226558	0.0302243
Firmicutes..Clostridia..Clostridia.UCG.014..f__Unclassified..g__Unclassified..s__Unclassified..ASV_000114	0	0	1	0	0	0	0	3	0.16925	0.49	-0.0746213	0.04884	0.16925	-0.0622828	-0.0335667	-0.0246282	-0.0229906
Firmicutes..Clostridia..Clostridia.UCG.014..f__Unclassified..g__Unclassified..s__Unclassified..ASV_000136	0	0	1	0	0	1	0	21	0.222153	0.229	-0.191227	-0.01663	0.171517	-0.0847638	0.00121672	0.115282	0.00460594
Firmicutes..Clostridia..Clostridia.UCG.014..f__Unclassified..g__Unclassified..s__Unclassified..ASV_000154	0	1	1	1	1	0	1	115	0.124188	0.846	-0.0946491	0.0236187	0.0142425	0.0473645	0.0440157	-0.0656773	0.0310849
Firmicutes..Clostridia..Clostridia.UCG.014..f__Unclassified..g__Unclassified..s__Unclassified..ASV_000169	0	1	1	0	1	0	0	45	0.133585	0.793	-0.0467965	0.0933657	0.0252705	-0.0642582	0.0702812	-0.0283866	-0.049476
Firmicutes..Clostridia..Clostridia.UCG.014..f__Unclassified..g__Unclassified..s__Unclassified..ASV_000177	1	1	0	1	1	0	0	68	0.144587	0.742	0.0558505	0.0619229	-0.0808159	0.0501063	0.0365966	-0.039233	-0.0844274
Firmicutes..Clostridia..Clostridia.UCG.014..f__Unclassified..g__Unclassified..s__Unclassified..ASV_000196	1	0	1	1	1	0	0	74	0.174456	0.527	0.0795012	-0.146982	0.0151003	0.0339861	0.11813	-0.044205	-0.0555304
Firmicutes..Clostridia..Clostridia.UCG.014..f__Unclassified..g__Unclassified..s__Unclassified..ASV_000197	0	1	1	1	1	0	1	115	0.189238	0.354	-0.12184	0.0563708	0.00255251	0.0756575	0.0731304	-0.122465	0.0365945
Firmicutes..Clostridia..Clostridia.UCG.014..f__Unclassified..g__Unclassified..s__Unclassified..ASV_000201	0	0	1	1	0	1	0	55	0.256419	0.091	-0.132118	-0.0579885	0.243492	0.0592573	-0.128503	0.0598818	-0.0440223
Firmicutes..Clostridia..Clostridia.UCG.014..f__Unclassified..g__Unclassified..s__Unclassified..ASV_000203	1	0	0	0	1	0	1	42	0.257183	0.083	0.0633253	-0.0166043	-0.125856	-0.0846092	0.255662	-0.136641	0.0447242
Firmicutes..Clostridia..Clostridia.UCG.014..f__Unclassified..g__Unclassified..s__Unclassified..ASV_000205	0	1	1	1	1	0	1	115	0.120901	0.863	-0.0884476	0.0418053	0.0321769	0.0583783	-0.00121233	-0.0676354	0.0249348
Firmicutes..Clostridia..Clostridia.UCG.014..f__Unclassified..g__Unclassified..s__Unclassified..ASV_000208	0	1	1	0	1	1	1	117	0.203244	0.284	-0.185848	0.111291	0.125929	-0.076539	-0.0235068	0.0270106	0.0216628
Firmicutes..Clostridia..Clostridia.UCG.014..f__Unclassified..g__Unclassified..s__Unclassified..ASV_000288	0	0	1	0	0	0	0	3	0.36064	0.017	-0.108797	-0.112983	0.36064	0.00438558	-0.0926425	0.046941	-0.0975439
Firmicutes..Clostridia..Clostridia.UCG.014..f__Unclassified..g__Unclassified..s__Unclassified..ASV_000319	0	0	1	0	0	1	0	21	0.27136	0.082	-0.0935596	-0.0108016	0.136097	-0.0982781	-0.0506442	0.214228	-0.0970412
Firmicutes..Clostridia..Clostridia.UCG.014..f__Unclassified..g__Unclassified..s__Unclassified..ASV_000322	0	1	0	1	0	0	0	15	0.190951	0.376	0.00789179	0.0804921	-0.0774929	0.166025	-0.109463	-0.0340256	-0.0334268
Firmicutes..Clostridia..Clostridia.UCG.014..f__Unclassified..g__Unclassified..s__Unclassified..ASV_000325	0	0	0	1	1	0	1	61	0.106262	0.92	-0.077829	-0.0180261	-0.0451969	0.0566088	0.066229	-0.00922553	0.0274397
Firmicutes..Clostridia..Clostridia.UCG.014..f__Unclassified..g__Unclassified..s__Unclassified..ASV_000353	0	0	0	0	0	1	1	28	0.164983	0.59	-0.0773296	-0.0251716	-0.00706779	0.000680447	-0.104104	0.136071	0.0769216
Firmicutes..Clostridia..Clostridia.UCG.014..f__Unclassified..g__Unclassified..s__Unclassified..ASV_000361	0	1	1	0	0	0	1	47	0.187471	0.413	-0.14455	0.0358123	0.172727	-0.0380236	-0.0312174	-0.0513327	0.0565848
Firmicutes..Clostridia..Clostridia.UCG.014..f__Unclassified..g__Unclassified..s__Unclassified..ASV_000375	0	1	0	0	0	0	0	2	0.141625	0.734	-0.0973738	0.141625	-0.0160869	-0.00403462	0.0292391	-0.0117328	-0.0416357
Firmicutes..Clostridia..Clostridia.UCG.014..f__Unclassified..g__Unclassified..s__Unclassified..ASV_000376	0	0	0	0	0	1	0	6	0.242203	0.097	-0.0578023	-0.0563797	-0.05626	-0.0594062	-0.0547851	0.242203	0.0424306
Firmicutes..Clostridia..Clostridia.UCG.014..f__Unclassified..g__Unclassified..s__Unclassified..ASV_000397	1	0	0	0	0	0	1	13	0.125339	0.845	0.0658438	-0.0218947	0.0123719	-0.0130187	-0.0361369	-0.103133	0.0959678
Firmicutes..Clostridia..Clostridia.UCG.014..f__Unclassified..g__Unclassified..s__Unclassified..ASV_000402	1	0	1	0	0	1	0	36	0.189031	0.381	0.0281562	-0.116371	0.0638955	-0.0376121	-0.111633	0.175278	-0.00171327
Firmicutes..Clostridia..Clostridia.UCG.014..f__Unclassified..g__Unclassified..s__Unclassified..ASV_000404	1	1	1	0	0	0	0	29	0.312015	0.018	0.0657356	0.247717	0.127804	-0.157384	-0.141732	-0.059477	-0.0826636
Firmicutes..Clostridia..Clostridia.UCG.014..f__Unclassified..g__Unclassified..s__Unclassified..ASV_000440	0	0	1	0	0	0	0	3	0.176981	0.491	-0.114426	-0.0127577	0.176981	0.0482637	-0.043306	-0.0496892	-0.00506557
Firmicutes..Clostridia..Clostridia.UCG.014..f__Unclassified..g__Unclassified..s__Unclassified..ASV_000444	0	0	0	0	0	1	0	6	0.340071	0.025	-0.0332908	-0.0519812	-0.0327484	-0.130518	-0.0422187	0.340071	-0.0493134
Firmicutes..Clostridia..Clostridia.UCG.014..f__Unclassified..g__Unclassified..s__Unclassified..ASV_000498	0	0	0	0	1	0	0	5	0.19885	0.32	0.0192655	0.0133434	-0.117316	-0.0931193	0.19885	-0.0450177	0.0239941
Firmicutes..Clostridia..Clostridia.UCG.014..f__Unclassified..g__Unclassified..s__Unclassified..ASV_000517	0	0	0	0	0	1	0	6	0.185693	0.287	-0.0578366	0.0370799	-0.0433889	-0.0472353	-0.0246869	0.185693	-0.0496255
Firmicutes..Clostridia..Clostridia.UCG.014..f__Unclassified..g__Unclassified..s__Unclassified..ASV_000571	1	1	0	0	1	1	1	108	0.163904	0.592	-0.00913388	0.0460309	-0.1058	-0.1058	0.0726134	0.0216674	0.0804213
Firmicutes..Clostridia..Clostridia.UCG.014..f__Unclassified..g__Unclassified..s__Unclassified..ASV_000578	0	0	1	1	0	0	1	56	0.294924	0.039	-0.0381331	-0.083991	0.0821255	0.188878	-0.133647	-0.161314	0.146082
Firmicutes..Clostridia..Clostridia.UCG.014..f__Unclassified..g__Unclassified..s__Unclassified..ASV_000616	1	0	1	0	0	1	0	36	0.164345	0.571	0.0510052	-0.109689	0.0614347	-0.0826314	-0.0208822	0.11998	-0.0192174
Firmicutes..Clostridia..Clostridia.UCG.014..f__Unclassified..g__Unclassified..s__Unclassified..ASV_000632	0	0	1	0	0	1	0	21	0.164164	0.601	-0.0406595	-0.0785946	0.127529	-0.0050921	-0.0913449	0.0844048	0.00375685
Firmicutes..Clostridia..Clostridia.UCG.014..f__Unclassified..g__Unclassified..s__Unclassified..ASV_000679	1	0	0	0	0	1	0	12	0.352914	0.015	0.351951	-0.0739002	-0.154336	-0.0998907	-0.0844254	0.103659	-0.0430576
Firmicutes..Clostridia..Clostridia.UCG.014..f__Unclassified..g__Unclassified..s__Unclassified..ASV_000680	0	1	0	1	1	0	0	48	0.173779	0.501	-0.000946207	0.111827	-0.0390751	0.0625264	0.071407	-0.136516	-0.069223
Firmicutes..Clostridia..Clostridia.UCG.014..f__Unclassified..g__Unclassified..s__Unclassified..ASV_000721	0	1	1	1	0	0	1	86	0.265679	0.068	-0.107165	0.0291967	0.110269	0.23114	-0.0918868	-0.176676	0.00512169
Firmicutes..Clostridia..Clostridia.UCG.014..f__Unclassified..g__Unclassified..s__Unclassified..ASV_000789	1	0	1	0	1	1	1	112	0.227823	0.171	0.013938	-0.221072	-0.00793309	-0.073047	0.145623	0.109434	0.033057
Firmicutes..Clostridia..Clostridia.UCG.014..f__Unclassified..g__Unclassified..s__Unclassified..ASV_000857	0	0	0	1	0	1	0	24	0.219032	0.153	-0.0340099	-0.0648529	-0.08522	0.084213	-0.0634651	0.198556	-0.0352215
Firmicutes..Clostridia..Clostridia.UCG.014..f__Unclassified..g__Unclassified..s__Unclassified..ASV_000904	0	0	1	0	1	1	1	97	0.239785	0.125	-0.0727479	-0.135023	0.000545915	-0.131337	0.18072	0.0589584	0.0988831
Firmicutes..Clostridia..Clostridia.UCG.014..f__Unclassified..g__Unclassified..s__Unclassified..ASV_000906	1	1	0	0	0	1	1	73	0.150669	0.655	0.00453053	0.0382861	-0.0957886	-0.0733009	-0.0439885	0.0324436	0.137818
Firmicutes..Clostridia..Clostridia.UCG.014..f__Unclassified..g__Unclassified..s__Unclassified..ASV_000996	1	0	1	0	1	0	1	78	0.176826	0.44	0.171185	-0.0991906	0.0469535	-0.0667569	0.028137	-0.0841221	0.00379392
Firmicutes..Clostridia..Clostridia.UCG.014..f__Unclassified..g__Unclassified..s__Unclassified..ASV_001038	1	0	1	0	0	1	1	79	0.15928	0.597	0.0738899	-0.0729978	0.0343188	-0.0966229	-0.0556348	0.0912284	0.0258184
Firmicutes..Clostridia..Clostridia.UCG.014..f__Unclassified..g__Unclassified..s__Unclassified..ASV_001061	1	0	1	0	1	0	0	35	0.162043	0.551	0.143264	-0.0885753	0.0393475	-0.0860902	0.0465526	-0.0336102	-0.020888
Firmicutes..Clostridia..Clostridia.UCG.014..f__Unclassified..g__Unclassified..s__Unclassified..ASV_001075	0	0	0	0	0	0	1	7	0.204581	0.142	-0.0144681	-0.0518691	-0.0601896	-0.0569377	-0.0601896	0.0390731	0.204581
Firmicutes..Clostridia..Clostridia.UCG.014..f__Unclassified..g__Unclassified..s__Unclassified..ASV_001131	0	0	0	1	0	0	0	4	0.14402	0.762	-0.0611736	0.040871	-0.0294202	0.14402	-0.018625	-0.0333032	-0.0423694
Firmicutes..Clostridia..Clostridia.UCG.014..f__Unclassified..g__Unclassified..s__Unclassified..ASV_001163	0	0	1	0	1	0	0	20	0.292335	0.039	-0.104415	-0.146769	0.238079	0.00781079	0.139323	-0.161009	0.0269797
Firmicutes..Clostridia..Clostridia.UCG.014..f__Unclassified..g__Unclassified..s__Unclassified..ASV_001519	0	0	0	1	0	0	0	4	0.182069	0.495	-0.0303449	-0.0303449	-0.0303449	0.182069	-0.0303449	-0.0303449	-0.0303449
Firmicutes..Clostridia..Clostridia.UCG.014..f__Unclassified..g__Unclassified..s__Unclassified..ASV_003740	0	0	0	0	1	1	1	63	0.16974	0.515	-0.0981412	-0.0373198	-0.0725652	-0.0320219	0.0752001	0.0334745	0.131374
Firmicutes..Clostridia..Clostridia.vadinBB60.group..f__Unclassified..g__Unclassified..s__Unclassified..ASV_000155	0	1	1	1	1	1	1	126	0.248983	0.131	-0.248983	0.0510075	0.185569	-0.0516373	0.109723	-0.0252176	-0.0204621
Firmicutes..Clostridia..Clostridia.vadinBB60.group..f__Unclassified..g__Unclassified..s__Unclassified..ASV_000166	0	0	1	0	0	1	0	21	0.165901	0.582	-0.0225367	-0.0701174	0.127584	-0.0108386	0.000526487	0.0865938	-0.111211
Firmicutes..Clostridia..Clostridia.vadinBB60.group..f__Unclassified..g__Unclassified..s__Unclassified..ASV_000179	0	0	0	0	0	1	0	6	0.180714	0.463	-0.00673666	-0.0179359	-0.0195502	-0.0834327	0.0348365	0.180714	-0.0878947
Firmicutes..Clostridia..Clostridia.vadinBB60.group..f__Unclassified..g__Unclassified..s__Unclassified..ASV_000227	1	1	0	0	0	0	0	8	0.259335	0.056	0.106043	0.228758	-0.124711	-0.0889724	-0.10549	0.0193062	-0.0349332
Firmicutes..Clostridia..Clostridia.vadinBB60.group..f__Unclassified..g__Unclassified..s__Unclassified..ASV_000237	1	0	1	0	0	0	1	37	0.18698	0.359	0.0912698	-0.130057	0.0320503	-0.0272352	-0.0467492	-0.0603885	0.14111
Firmicutes..Clostridia..Clostridia.vadinBB60.group..f__Unclassified..g__Unclassified..s__Unclassified..ASV_000323	0	0	1	1	0	0	1	56	0.173493	0.503	-0.0891174	-0.102637	0.141627	0.0596563	-0.0256383	-0.027964	0.0440735
Firmicutes..Clostridia..Clostridia.vadinBB60.group..f__Unclassified..g__Unclassified..s__Unclassified..ASV_000331	0	0	0	0	0	1	0	6	0.305986	0.038	-0.0333535	-0.0440461	-0.0843295	-0.093447	-0.0677542	0.305986	0.0169446
Firmicutes..Clostridia..Clostridia.vadinBB60.group..f__Unclassified..g__Unclassified..s__Unclassified..ASV_000370	0	0	0	1	1	1	0	60	0.174477	0.513	-0.0505943	-0.0888542	-0.072987	0.0453872	0.0909968	0.110364	-0.0343122
Firmicutes..Clostridia..Clostridia.vadinBB60.group..f__Unclassified..g__Unclassified..s__Unclassified..ASV_000393	1	0	1	0	0	0	0	9	0.141099	0.719	0.107501	-0.0280126	0.0746579	-0.0408727	-0.0716605	-0.0299085	-0.011704
Firmicutes..Clostridia..Clostridia.vadinBB60.group..f__Unclassified..g__Unclassified..s__Unclassified..ASV_000407	1	0	0	0	0	0	0	1	0.264604	0.055	0.264604	-0.0365235	-0.134519	-0.00994381	-0.040873	-0.0346893	-0.00805524
Firmicutes..Clostridia..Clostridia.vadinBB60.group..f__Unclassified..g__Unclassified..s__Unclassified..ASV_000408	0	0	0	0	0	1	1	28	0.236766	0.092	-0.0990811	-0.0448214	0.017194	-0.0943483	-0.0846074	0.142168	0.163496
Firmicutes..Clostridia..Clostridia.vadinBB60.group..f__Unclassified..g__Unclassified..s__Unclassified..ASV_000459	0	1	0	1	1	1	1	118	0.166832	0.554	-0.102808	0.0752776	-0.112571	0.0704351	0.0139538	0.0122869	0.0434264
Firmicutes..Clostridia..Clostridia.vadinBB60.group..f__Unclassified..g__Unclassified..s__Unclassified..ASV_000474	0	0	1	0	0	0	0	3	0.253488	0.112	-0.0479806	-0.00102959	0.253488	0.0407677	-0.0636461	-0.127484	-0.0541146
Firmicutes..Clostridia..Clostridia.vadinBB60.group..f__Unclassified..g__Unclassified..s__Unclassified..ASV_000481	1	0	0	1	0	0	0	10	0.248811	0.087	0.198825	-0.114133	-0.0199041	0.12239	-0.108515	-0.0414547	-0.0372075
Firmicutes..Clostridia..Clostridia.vadinBB60.group..f__Unclassified..g__Unclassified..s__Unclassified..ASV_000489	1	0	1	0	0	1	0	36	0.177903	0.446	0.106646	-0.0147012	0.0787179	-0.10177	-0.0528582	0.0662283	-0.0822632
Firmicutes..Clostridia..Clostridia.vadinBB60.group..f__Unclassified..g__Unclassified..s__Unclassified..ASV_000491	1	0	1	1	0	0	0	34	0.212742	0.226	0.0677474	-0.100681	0.193884	0.0392307	-0.0839569	-0.00123445	-0.11499
Firmicutes..Clostridia..Clostridia.vadinBB60.group..f__Unclassified..g__Unclassified..s__Unclassified..ASV_000501	0	1	1	0	0	0	1	47	0.18557	0.392	-0.0656089	0.0454866	0.0746006	-0.0656089	-0.0656089	-0.0656089	0.142348
Firmicutes..Clostridia..Clostridia.vadinBB60.group..f__Unclassified..g__Unclassified..s__Unclassified..ASV_000503	0	0	0	0	1	0	0	5	0.241443	0.124	-0.0251274	-0.0325032	-0.144013	-0.00419796	0.241443	-0.0469765	0.0113759
Firmicutes..Clostridia..Clostridia.vadinBB60.group..f__Unclassified..g__Unclassified..s__Unclassified..ASV_000516	0	0	1	0	0	1	0	21	0.320225	0.029	-0.187441	-0.0422197	0.220323	-0.104825	0.00798549	0.193086	-0.0869081
Firmicutes..Clostridia..Clostridia.vadinBB60.group..f__Unclassified..g__Unclassified..s__Unclassified..ASV_000520	1	0	1	0	0	1	1	79	0.0806584	0.977	0.0350675	-0.0432769	0.0115296	-0.0401526	-0.0306388	0.0614733	0.00599778
Firmicutes..Clostridia..Clostridia.vadinBB60.group..f__Unclassified..g__Unclassified..s__Unclassified..ASV_000525	0	0	1	0	0	1	0	21	0.229154	0.145	-0.124044	-0.0350135	0.134426	-0.097199	0.0088124	0.161411	-0.0483924
Firmicutes..Clostridia..Clostridia.vadinBB60.group..f__Unclassified..g__Unclassified..s__Unclassified..ASV_000562	0	0	0	1	0	0	1	25	0.170027	0.501	-0.083022	-0.000787679	-0.0805397	0.138354	-0.00566786	-0.0494871	0.0811499
Firmicutes..Clostridia..Clostridia.vadinBB60.group..f__Unclassified..g__Unclassified..s__Unclassified..ASV_000566	1	0	0	0	0	1	0	12	0.223156	0.126	0.169387	0.00765007	0.0126715	-0.07459	-0.150659	0.118706	-0.0831654
Firmicutes..Clostridia..Clostridia.vadinBB60.group..f__Unclassified..g__Unclassified..s__Unclassified..ASV_000617	0	0	0	0	0	0	1	7	0.197865	0.267	-0.0148882	-0.00857115	-0.0723039	-0.0160514	-0.0189552	-0.0670955	0.197865
Firmicutes..Clostridia..Clostridia.vadinBB60.group..f__Unclassified..g__Unclassified..s__Unclassified..ASV_000630	0	0	0	0	0	0	1	7	0.201885	0.209	-0.0360846	-0.0280071	-0.03009	-0.0378806	-0.0362649	-0.033558	0.201885
Firmicutes..Clostridia..Clostridia.vadinBB60.group..f__Unclassified..g__Unclassified..s__Unclassified..ASV_000678	0	0	0	0	0	1	0	6	0.252785	0.078	-0.0981546	0.0238363	-0.118482	-0.0860576	0.0228872	0.252785	0.00318585
Firmicutes..Clostridia..Clostridia.vadinBB60.group..f__Unclassified..g__Unclassified..s__Unclassified..ASV_000682	1	0	0	0	0	0	0	1	0.221011	0.174	0.221011	-0.103744	-0.0174208	-0.0270043	-0.0777097	-0.0169418	0.0218092
Firmicutes..Clostridia..Clostridia.vadinBB60.group..f__Unclassified..g__Unclassified..s__Unclassified..ASV_000696	0	0	1	0	0	0	0	3	0.147348	0.709	-0.0390827	-0.0508165	0.147348	0.026266	0.0298611	-0.0930109	-0.0205651
Firmicutes..Clostridia..Clostridia.vadinBB60.group..f__Unclassified..g__Unclassified..s__Unclassified..ASV_000793	0	1	1	1	1	1	1	126	0.146357	0.73	-0.146357	-0.0407471	0.027201	0.0129922	0.0609085	0.00417427	0.0818282
Firmicutes..Clostridia..Clostridia.vadinBB60.group..f__Unclassified..g__Unclassified..s__Unclassified..ASV_000825	0	1	0	0	0	1	0	17	0.296413	0.033	-0.0893531	0.0945858	-0.090872	-0.07154	-0.0688412	0.288082	-0.0620616
Firmicutes..Clostridia..Clostridia.vadinBB60.group..f__Unclassified..g__Unclassified..s__Unclassified..ASV_000855	1	0	1	1	1	0	0	74	0.105758	0.935	0.0169085	-0.0819671	0.0669349	0.054675	0.0110463	-0.0508908	-0.0167069
Firmicutes..Clostridia..Clostridia.vadinBB60.group..f__Unclassified..g__Unclassified..s__Unclassified..ASV_000881	1	0	0	0	0	0	0	1	0.19841	0.312	0.19841	-0.111977	0.0192348	-0.0702158	-0.0159379	-0.0424668	0.0229534
Firmicutes..Clostridia..Clostridia.vadinBB60.group..f__Unclassified..g__Unclassified..s__Unclassified..ASV_001014	0	0	0	1	1	1	1	98	0.181799	0.427	-0.0539548	-0.115763	-0.0873852	0.121469	0.01944	0.0659802	0.0502137
Firmicutes..Clostridia..Eubacteriales..Anaerofustaceae..Anaerofustis..s__Unclassified..ASV_000910	0	0	1	0	0	1	1	59	0.25137	0.107	-0.0679491	-0.0954339	0.17063	-0.15196	-0.0401481	0.0535871	0.131275
Firmicutes..Clostridia..Lachnospirales..Lachnospiraceae...Eubacterium..cellulosolvens.group..s__Unclassified..ASV_000298	0	0	0	1	1	0	0	23	0.202994	0.275	-0.0479486	-0.125015	0.00968097	0.118352	0.143712	-0.0989776	0.000197035
Firmicutes..Clostridia..Lachnospirales..Lachnospiraceae...Eubacterium..cellulosolvens.group..s__Unclassified..ASV_000387	0	1	0	1	0	0	0	15	0.239358	0.106	-0.142462	0.190858	-0.0756021	0.118151	-0.04895	-0.0291879	-0.0128074
Firmicutes..Clostridia..Lachnospirales..Lachnospiraceae...Eubacterium..hallii.group..s__Unclassified..ASV_000175	0	1	0	1	1	0	1	91	0.135935	0.793	-0.0947534	0.0299124	-0.0357617	0.0823641	0.0727768	-0.0617255	0.00718734
Firmicutes..Clostridia..Lachnospirales..Lachnospiraceae...Eubacterium..hallii.group..s__Unclassified..ASV_000659	1	1	0	0	0	0	0	8	0.284669	0.046	0.158266	0.20924	-0.115162	0.00388718	-0.117383	-0.0935373	-0.0453105
Firmicutes..Clostridia..Lachnospirales..Lachnospiraceae...Ruminococcus..torques.group..Ruminococcus.lactaris.CC59.002D..ASV_000092	0	1	0	1	1	0	1	91	0.22248	0.196	-0.126988	0.17785	-0.131141	0.0219279	0.104125	-0.0565058	0.0107319
Firmicutes..Clostridia..Lachnospirales..Lachnospiraceae...Ruminococcus..torques.group..Ruminococcus.lactaris.CC59.002D..ASV_000292	0	0	0	0	1	0	0	5	0.26828	0.066	-0.109589	-0.0572388	-0.0788416	-0.0333304	0.26828	1.89299e-05	0.0107011
Firmicutes..Clostridia..Lachnospirales..Lachnospiraceae...Ruminococcus..torques.group..s__Unclassified..ASV_004656	0	0	0	1	0	0	0	4	0.161263	0.615	-0.0306512	-0.0718707	-0.0475604	0.161263	0.00633709	0.0104197	-0.0279377
Firmicutes..Clostridia..Lachnospirales..Lachnospiraceae..Acetitomaculum..s__Unclassified..ASV_000799	0	0	0	0	0	0	1	7	0.161103	0.596	-0.00487993	-0.0227644	-0.100616	-0.0622461	0.0373258	-0.00792217	0.161103
Firmicutes..Clostridia..Lachnospirales..Lachnospiraceae..Anaerostipes..Anaerostipes.sp..494a..ASV_000259	0	0	1	1	1	0	1	95	0.175488	0.487	-0.0407701	-0.104763	0.0953555	0.0655867	0.0379819	-0.102645	0.049254
Firmicutes..Clostridia..Lachnospirales..Lachnospiraceae..Anaerostipes..s__Unclassified..ASV_000285	0	1	0	0	1	0	0	16	0.12552	0.876	-0.0535638	0.0402145	-0.0886389	0.0105294	0.121832	-0.034401	0.00402814
Firmicutes..Clostridia..Lachnospirales..Lachnospiraceae..Catenibacillus..s__Unclassified..ASV_000372	1	1	1	1	1	1	0	120	0.121403	0.848	0.0350763	-0.00766241	0.00530447	0.0138105	0.0267349	0.0481393	-0.121403
Firmicutes..Clostridia..Lachnospirales..Lachnospiraceae..Catenibacillus..s__Unclassified..ASV_000553	1	0	1	0	0	0	0	9	0.235627	0.171	0.0748979	-0.070603	0.229295	-0.106282	-0.0337752	-0.0013118	-0.0922211
Firmicutes..Clostridia..Lachnospirales..Lachnospiraceae..g__Unclassified..s__Unclassified..ASV_000017	0	0	1	1	1	0	1	95	0.170595	0.536	-0.0495265	-0.0720096	0.0879249	0.0700216	0.0817453	-0.119722	0.00156647
Firmicutes..Clostridia..Lachnospirales..Lachnospiraceae..g__Unclassified..s__Unclassified..ASV_000044	1	1	1	0	0	0	0	29	0.208906	0.269	0.172433	0.0941193	0.0288858	-0.112934	-0.0169166	-0.156054	-0.00953355
Firmicutes..Clostridia..Lachnospirales..Lachnospiraceae..g__Unclassified..s__Unclassified..ASV_000083	1	0	0	1	1	1	1	113	0.225791	0.203	0.0422793	-0.134639	-0.156857	0.0923555	0.00813894	0.0136634	0.135058
Firmicutes..Clostridia..Lachnospirales..Lachnospiraceae..g__Unclassified..s__Unclassified..ASV_000095	0	0	0	0	1	0	0	5	0.141439	0.728	-0.0243762	-0.0100279	0.0358622	-0.0370572	0.141439	-0.104568	-0.00127229
Firmicutes..Clostridia..Lachnospirales..Lachnospiraceae..g__Unclassified..s__Unclassified..ASV_000178	1	0	1	1	1	1	0	109	0.12987	0.813	0.0541636	-0.108861	0.0557668	-0.0156237	0.0604126	0.0129426	-0.058801
Firmicutes..Clostridia..Lachnospirales..Lachnospiraceae..g__Unclassified..s__Unclassified..ASV_000240	0	0	0	0	1	0	0	5	0.334093	0.02	-0.167177	-0.0802894	-0.165764	0.0780395	0.334093	0.0245907	-0.0234933
Firmicutes..Clostridia..Lachnospirales..Lachnospiraceae..g__Unclassified..s__Unclassified..ASV_000282	1	1	0	0	1	0	0	31	0.0844531	0.983	0.0594364	0.0316965	-0.0201407	-0.043937	0.0283017	-0.0461068	-0.0092501
Firmicutes..Clostridia..Lachnospirales..Lachnospiraceae..g__Unclassified..s__Unclassified..ASV_000385	0	0	1	0	0	0	0	3	0.416511	0.008	-0.149211	-0.182321	0.416511	-0.0127282	0.0675966	-0.0789552	-0.0608918
Firmicutes..Clostridia..Lachnospirales..Lachnospiraceae..g__Unclassified..s__Unclassified..ASV_001072	0	1	0	0	0	1	0	17	0.225818	0.155	-0.119061	0.141926	-0.107149	0.00447743	0.0101816	0.149604	-0.0799797
Firmicutes..Clostridia..Lachnospirales..Lachnospiraceae..GCA.900066575..s__Unclassified..ASV_000755	0	0	1	0	0	0	0	3	0.799377	0.001	-0.131007	-0.077233	0.799377	-0.151377	-0.143645	-0.150593	-0.145521
Firmicutes..Clostridia..Lachnospirales..Lachnospiraceae..Lachnoclostridium..s__Unclassified..ASV_000067	1	0	0	0	1	0	0	11	0.151673	0.668	0.0761575	-0.030165	-0.0669925	-0.030512	0.119652	-0.0049978	-0.063142
Firmicutes..Clostridia..Lachnospirales..Lachnospiraceae..Lachnoclostridium..s__Unclassified..ASV_002493	0	0	0	1	1	0	0	23	0.150861	0.814	-0.0481234	-0.0496093	-0.0331695	0.127146	0.0676147	-0.0213274	-0.0425309
Firmicutes..Clostridia..Lachnospirales..Lachnospiraceae..Lachnoclostridium..s__Unclassified..ASV_003861	1	1	0	1	1	0	1	106	0.0963115	0.953	0.0622647	0.0120001	-0.0620683	0.0123733	0.0187795	-0.0622693	0.01892
Firmicutes..Clostridia..Lachnospirales..Lachnospiraceae..Lachnoclostridium..s__Unclassified..ASV_006623	1	1	0	1	0	0	0	30	0.202056	0.285	0.0387478	0.0481373	-0.121099	0.198865	-0.0720358	-0.026525	-0.0660907
Firmicutes..Clostridia..Lachnospirales..Lachnospiraceae..Lachnoclostridium..s__Unclassified..ASV_007150	0	0	1	1	1	0	0	54	0.112638	0.892	-0.059765	-0.0137776	0.0419061	0.045822	0.0715667	-0.0585987	-0.0271536
Firmicutes..Clostridia..Lachnospirales..Lachnospiraceae..Lachnospiraceae.FCS020.group..s__Unclassified..ASV_000054	1	1	0	1	1	1	1	124	0.137503	0.777	-0.037674	-0.0153922	-0.137503	0.0343181	0.106596	0.0294006	0.0202544
Firmicutes..Clostridia..Lachnospirales..Lachnospiraceae..Lachnospiraceae.FCS020.group..s__Unclassified..ASV_000546	0	0	1	1	1	0	0	54	0.166629	0.557	-0.0999393	-0.0548072	0.0823994	0.10837	0.0448798	-0.0129203	-0.0679827
Firmicutes..Clostridia..Lachnospirales..Lachnospiraceae..Lachnospiraceae.NK3A20.group..s__Unclassified..ASV_000445	0	1	1	1	0	0	1	86	0.169493	0.528	-0.0852495	0.0053715	0.0796502	0.0845185	-0.111106	-0.0433443	0.0701592
Firmicutes..Clostridia..Lachnospirales..Lachnospiraceae..Lachnospiraceae.NK3A20.group..s__Unclassified..ASV_000579	1	0	0	1	0	0	1	40	0.145674	0.714	0.0426294	-0.0237372	-0.101679	0.0480407	-0.0297626	-0.0508351	0.115344
Firmicutes..Clostridia..Lachnospirales..Lachnospiraceae..Lachnospiraceae.NK4A136.group..s__Unclassified..ASV_000038	0	1	1	0	1	0	0	45	0.198596	0.354	-0.0526847	0.0448439	0.172426	-0.072218	0.063587	-0.0620765	-0.0938779
Firmicutes..Clostridia..Lachnospirales..Lachnospiraceae..Lachnospiraceae.NK4A136.group..s__Unclassified..ASV_004673	0	0	1	0	0	0	0	3	0.22788	0.174	0.002464	-0.102552	0.22788	-0.102552	-0.00419455	0.00435389	-0.0253989
Firmicutes..Clostridia..Lachnospirales..Lachnospiraceae..Lachnospiraceae.UCG.002..s__Unclassified..ASV_000102	0	1	0	1	0	0	1	50	0.164402	0.529	-0.0416836	0.0394478	-0.0212736	0.097164	-0.0639184	-0.105623	0.0958872
Firmicutes..Clostridia..Lachnospirales..Lachnospiraceae..Lachnospiraceae.UCG.004..s__Unclassified..ASV_000059	0	1	1	1	1	0	0	84	0.200211	0.307	-0.0340344	0.139815	0.0643318	0.0292132	0.0497814	-0.140656	-0.108451
Firmicutes..Clostridia..Lachnospirales..Lachnospiraceae..Lachnospiraceae.UCG.008..s__Unclassified..ASV_000090	0	0	0	0	1	0	0	5	0.141938	0.737	-0.0727175	-0.0120948	-0.058363	-0.0172786	0.141938	0.0273475	-0.00883216
Firmicutes..Clostridia..Lachnospirales..Lachnospiraceae..Lachnospiraceae.UCG.008..s__Unclassified..ASV_000096	1	1	0	1	1	0	1	106	0.174296	0.468	0.0642685	0.0400795	-0.099821	0.0629131	0.00800692	-0.125195	0.0497478
Firmicutes..Clostridia..Lachnospirales..Lachnospiraceae..Lachnospiraceae.UCG.008..s__Unclassified..ASV_000301	0	0	0	1	1	1	1	98	0.140464	0.733	-0.105671	-0.0448413	-0.0481333	0.0955434	0.028078	0.0321448	0.0428797
Firmicutes..Clostridia..Lachnospirales..Lachnospiraceae..Lachnospiraceae.UCG.008..s__Unclassified..ASV_000435	0	0	1	1	1	0	0	54	0.219024	0.23	-0.112068	-0.120624	0.206456	0.0556355	0.0476557	-0.0545061	-0.022548
Firmicutes..Clostridia..Lachnospirales..Lachnospiraceae..Lachnospiraceae.UCG.008..s__Unclassified..ASV_005317	0	0	1	1	1	0	0	54	0.210968	0.252	-0.102926	-0.0132421	0.145412	0.0558077	0.0971339	-0.10791	-0.0742761
Firmicutes..Clostridia..Lachnospirales..Lachnospiraceae..Lachnospiraceae.UCG.008..s__Unclassified..ASV_005951	0	1	0	1	1	0	1	91	0.137593	0.764	-0.0658163	0.0488416	-0.0757526	0.104433	0.0358231	-0.0530168	0.00548848
Firmicutes..Clostridia..Lachnospirales..Lachnospiraceae..Lachnospiraceae.UCG.008..s__Unclassified..ASV_006721	0	1	0	1	1	0	1	91	0.186071	0.398	-0.0853473	0.123367	-0.109389	0.0450458	0.0165048	-0.0684074	0.0782268
Firmicutes..Clostridia..Lachnospirales..Lachnospiraceae..Lachnospiraceae.XPB1014.group..s__Unclassified..ASV_000073	0	0	0	1	0	0	1	25	0.137591	0.76	-0.0844084	0.00227199	-0.0171809	0.0434202	-0.0357884	-0.0425236	0.134209
Firmicutes..Clostridia..Lachnospirales..Lachnospiraceae..Lachnospiraceae.XPB1014.group..s__Unclassified..ASV_000075	1	1	0	1	1	0	0	68	0.18307	0.425	0.166154	0.0219858	-0.170722	0.02141	0.0493497	-0.0611759	-0.0270021
Firmicutes..Clostridia..Lachnospirales..Lachnospiraceae..Lachnospiraceae.XPB1014.group..s__Unclassified..ASV_004957	0	0	0	1	0	0	0	4	0.166661	0.541	-0.0671703	-0.0258389	0.0262519	0.166661	-0.0211553	-0.0188469	-0.0599012
Firmicutes..Clostridia..Lachnospirales..Lachnospiraceae..Marvinbryantia..s__Unclassified..ASV_003466	1	1	1	0	0	0	1	67	0.104604	0.933	0.0487238	0.0716537	0.00502475	-0.0209014	-0.0315225	-0.0955079	0.0225295
Firmicutes..Clostridia..Lachnospirales..Lachnospiraceae..Moryella..s__Unclassified..ASV_000367	1	1	0	1	0	0	1	70	0.210274	0.279	0.00787237	0.0946683	-0.0875803	0.146117	-0.0413317	-0.168461	0.048715
Firmicutes..Clostridia..Lachnospirales..Lachnospiraceae..Oribacterium..s__Unclassified..ASV_000019	1	1	0	1	0	0	1	70	0.0653803	0.997	0.0413423	0.0243306	-0.0528414	0.0257579	-0.0213629	-0.0182573	0.00103084
Firmicutes..Clostridia..Lachnospirales..Lachnospiraceae..Oribacterium..s__Unclassified..ASV_000380	0	1	0	1	1	0	1	91	0.157412	0.569	-0.0594635	0.0385013	-0.111198	0.13044	0.0363449	-0.0519526	0.0173285
Firmicutes..Clostridia..Lachnospirales..Lachnospiraceae..Oribacterium..s__Unclassified..ASV_000451	1	1	1	1	1	0	1	121	0.138382	0.724	-0.0320912	0.0732245	0.0474597	0.0256151	0.0466203	-0.138382	-0.0224461
Firmicutes..Clostridia..Lachnospirales..Lachnospiraceae..Oribacterium..s__Unclassified..ASV_000940	0	0	0	0	1	0	0	5	0.172574	0.49	-0.0457904	-0.0711202	0.00796967	-0.0175767	0.172574	-0.0552747	0.00921859
Firmicutes..Clostridia..Lachnospirales..Lachnospiraceae..Oribacterium..s__Unclassified..ASV_001473	0	0	1	1	1	1	0	94	0.14296	0.717	-0.0778622	-0.0180698	0.00500329	0.0412719	0.126053	0.0298478	-0.106244
Firmicutes..Clostridia..Lachnospirales..Lachnospiraceae..Oribacterium..s__Unclassified..ASV_002117	0	1	1	1	1	1	0	114	0.118028	0.893	-0.0940291	0.0141245	-0.000299756	0.0440334	0.0798897	0.014625	-0.0583437
Firmicutes..Clostridia..Lachnospirales..Lachnospiraceae..Oribacterium..s__Unclassified..ASV_006050	0	0	1	1	1	1	0	94	0.155907	0.646	-0.0466595	-0.119351	0.0975987	0.0454734	0.0573888	0.0200243	-0.0544745
Firmicutes..Clostridia..Lachnospirales..Lachnospiraceae..Oribacterium..s__Unclassified..ASV_006427	0	0	1	1	1	1	0	94	0.224726	0.207	-0.175707	-0.0427179	0.0952422	0.132458	0.0216947	0.0684166	-0.0993864
Firmicutes..Clostridia..Lachnospirales..Lachnospiraceae..Oribacterium..s__Unclassified..ASV_006647	0	1	1	0	0	1	0	46	0.135689	0.786	-0.0247238	0.0373271	0.119934	-0.00132202	-0.0780244	0.0346317	-0.0878228
Firmicutes..Clostridia..Lachnospirales..Lachnospiraceae..Roseburia..s__Unclassified..ASV_000162	1	1	0	1	0	1	0	69	0.159512	0.585	0.110833	0.0395359	-0.147464	0.0240395	-0.0461723	0.0511756	-0.0319478
Firmicutes..Clostridia..Lachnospirales..Lachnospiraceae..Roseburia..s__Unclassified..ASV_000199	1	0	0	0	0	0	1	13	0.132188	0.843	0.121608	-0.00636346	-0.0739409	-0.0677494	-0.00278819	-0.0198117	0.0490452
Firmicutes..Clostridia..Lachnospirales..Lachnospiraceae..Roseburia..s__Unclassified..ASV_000261	1	1	0	0	0	0	1	33	0.120397	0.89	0.0582202	0.0200282	-0.0417504	-0.00501901	-0.0725962	-0.0509011	0.0920184
Firmicutes..Clostridia..Lachnospirales..Lachnospiraceae..Roseburia..s__Unclassified..ASV_000264	1	0	0	1	1	1	1	113	0.195654	0.338	0.0732252	-0.0920951	-0.160494	-0.00459098	0.0953213	0.0219023	0.0667309
Firmicutes..Clostridia..Lachnospirales..Lachnospiraceae..Roseburia..s__Unclassified..ASV_000559	0	0	0	1	0	1	1	62	0.112062	0.967	-0.045959	-0.0258058	-0.0696574	0.0149533	-0.0170568	0.0958686	0.0476571
Firmicutes..Clostridia..Lachnospirales..Lachnospiraceae..Roseburia..s__Unclassified..ASV_000888	1	1	0	1	0	1	0	69	0.132434	0.756	0.022089	0.110661	-0.0780756	0.0473093	-0.0671194	0.00723052	-0.0420943
Firmicutes..Clostridia..Lachnospirales..Lachnospiraceae..Shuttleworthia..s__Unclassified..ASV_000043	1	0	0	1	1	0	1	81	0.127378	0.817	0.0119427	-0.0286431	-0.065566	0.0325601	0.0717287	-0.0859309	0.0639086
Firmicutes..Clostridia..Lachnospirales..Lachnospiraceae..Shuttleworthia..s__Unclassified..ASV_000118	0	0	1	0	0	0	0	3	0.245392	0.12	-0.0219453	-0.186051	0.245392	0.0295082	0.0113032	-0.0689818	-0.00922479
Firmicutes..Clostridia..Lachnospirales..Lachnospiraceae..Shuttleworthia..s__Unclassified..ASV_000147	0	0	0	0	1	0	0	5	0.137974	0.748	-0.00340548	-0.0601659	-0.0666924	-0.0158739	0.137974	-0.000719666	0.00888327
Firmicutes..Clostridia..Lachnospirales..Lachnospiraceae..Shuttleworthia..s__Unclassified..ASV_000717	0	0	0	1	0	0	0	4	0.191982	0.358	-0.0741078	0.0287777	-0.0277859	0.191982	7.85444e-05	-0.0299988	-0.0889459
Firmicutes..Clostridia..Lachnospirales..Lachnospiraceae..Shuttleworthia..s__Unclassified..ASV_004410	0	0	1	1	1	0	0	54	0.197938	0.31	-0.0942462	-0.06188	0.107143	0.0811267	0.0916562	-0.0958177	-0.0279821
Firmicutes..Clostridia..Lachnospirales..Lachnospiraceae..Shuttleworthia..s__Unclassified..ASV_004579	0	0	0	1	0	1	0	24	0.191175	0.382	-0.0583939	-0.0629467	-0.0754765	0.147007	0.0203097	0.0997991	-0.0702989
Firmicutes..Clostridia..Lachnospirales..Lachnospiraceae..Syntrophococcus..s__Unclassified..ASV_000046	0	0	0	1	1	0	0	23	0.171538	0.517	0.00942873	-0.124712	-0.0347131	0.15212	0.0693348	-0.0664077	-0.00505045
Firmicutes..Clostridia..Lachnospirales..Lachnospiraceae..Syntrophococcus..s__Unclassified..ASV_000897	1	0	0	1	0	0	1	40	0.362666	0.01	0.252572	-0.153936	-0.171555	0.163706	-0.046845	-0.140552	0.0966091
Firmicutes..Clostridia..Lachnospirales..Lachnospiraceae..Tyzzerella..s__Unclassified..ASV_000656	0	1	0	1	0	0	1	50	0.175785	0.486	-0.0188734	0.0410756	-0.152585	0.121114	-0.0587097	-0.0184296	0.0864084
Firmicutes..Clostridia..Lachnospirales..Lachnospiraceae..Tyzzerella..s__Unclassified..ASV_000830	0	1	0	1	0	0	1	50	0.142009	0.757	-0.0413164	0.0540429	-0.062116	0.0255764	-0.0716591	-0.0257395	0.121212
Firmicutes..Clostridia..Lachnospirales..Lachnospiraceae..Tyzzerella..s__Unclassified..ASV_000937	0	1	0	0	0	0	1	18	0.106969	0.94	0.00957045	0.106438	-0.105198	-0.0160766	-0.0292216	0.00282961	0.0316579
Firmicutes..Clostridia..Monoglobales..Monoglobaceae..Monoglobus..s__Unclassified..ASV_001432	0	0	0	0	0	1	1	28	0.148477	0.838	0.000617	-0.0407953	-0.0523408	-0.0468237	-0.0523408	0.061569	0.130115
Firmicutes..Clostridia..Oscillospirales...Eubacterium..coprostanoligenes.group..g__Unclassified..s__Unclassified..ASV_000725	1	1	0	1	1	1	1	124	0.145974	0.735	0.0479786	-0.015141	-0.145974	0.03699	0.0686587	-0.0165693	0.0240571
Firmicutes..Clostridia..Oscillospirales...Eubacterium..coprostanoligenes.group..g__Unclassified..s__Unclassified..ASV_000947	1	0	0	0	1	0	0	11	0.185348	0.427	0.0943651	-0.0670525	-0.0809281	-0.0214831	0.144918	0.020809	-0.0906286
Firmicutes..Clostridia..Oscillospirales...Eubacterium..coprostanoligenes.group..g__Unclassified..s__Unclassified..ASV_000997	0	1	1	0	0	0	0	14	0.264001	0.058	-0.0101952	0.155157	0.185667	-0.0833101	-0.170642	-0.0418439	-0.0348327
Firmicutes..Clostridia..Oscillospirales...Eubacterium..coprostanoligenes.group..g__Unclassified..s__Unclassified..ASV_006512	0	0	1	0	0	0	0	3	0.159403	0.633	-0.0633062	-0.0432262	0.159403	-0.0128755	0.0105235	-0.0467455	-0.00377345
Firmicutes..Clostridia..Oscillospirales..Butyricicoccaceae..Butyricicoccus..s__Unclassified..ASV_000335	1	1	0	1	0	0	1	70	0.223698	0.186	0.132206	0.101867	-0.121535	0.0413065	-0.0749912	-0.119831	0.0409775
Firmicutes..Clostridia..Oscillospirales..Butyricicoccaceae..Butyricicoccus..s__Unclassified..ASV_000823	0	0	0	1	0	0	0	4	0.186269	0.267	-0.0214264	0.0399053	-0.0995642	0.186269	-0.00303182	-0.0591923	-0.0429596
Firmicutes..Clostridia..Oscillospirales..Butyricicoccaceae..Butyricicoccus..s__Unclassified..ASV_000932	1	1	1	1	0	0	1	101	0.0638297	0.998	0.0374284	0.0233577	-0.0076332	0.00555601	-0.0447445	-0.0376592	0.0236949
Firmicutes..Clostridia..Oscillospirales..Butyricicoccaceae..g__Unclassified..s__Unclassified..ASV_000318	1	0	1	0	0	0	1	37	0.196197	0.306	0.165557	-0.0766921	0.065632	-0.112869	-0.0752852	-0.012618	0.0462759
Firmicutes..Clostridia..Oscillospirales..Butyricicoccaceae..UCG.008..s__Unclassified..ASV_000081	1	1	0	0	1	1	0	71	0.134673	0.793	0.00935115	0.0717366	-0.0253617	-0.0956487	0.0150998	0.0942687	-0.0694458
Firmicutes..Clostridia..Oscillospirales..Butyricicoccaceae..UCG.008..s__Unclassified..ASV_000596	1	0	0	0	0	0	1	13	0.159652	0.619	0.11537	-0.000420074	-0.102383	-0.00975216	-0.0520652	-0.0414886	0.0907395
Firmicutes..Clostridia..Oscillospirales..Butyricicoccaceae..UCG.008..s__Unclassified..ASV_001087	0	0	0	0	1	0	0	5	0.292346	0.038	-0.0941972	-0.0932194	0.0806551	-0.111559	0.292346	-0.015909	-0.0581162
Firmicutes..Clostridia..Oscillospirales..Oscillospiraceae..Colidextribacter..s__Unclassified..ASV_000011	0	0	1	0	1	0	0	20	0.313027	0.028	-0.0582529	-0.101983	0.222149	-0.0933649	0.181968	-0.0969525	-0.0535639
Firmicutes..Clostridia..Oscillospirales..Oscillospiraceae..Colidextribacter..s__Unclassified..ASV_000013	0	0	0	0	0	1	0	6	0.258355	0.088	-0.111509	0.0245776	-0.0530007	-0.040895	-0.0686462	0.258355	-0.00888142
Firmicutes..Clostridia..Oscillospirales..Oscillospiraceae..Colidextribacter..s__Unclassified..ASV_000018	0	1	1	0	0	0	0	14	0.368462	0.012	-0.00862867	0.128562	0.347121	-0.020882	-0.0948917	-0.14369	-0.207591
Firmicutes..Clostridia..Oscillospirales..Oscillospiraceae..Colidextribacter..s__Unclassified..ASV_000079	0	0	0	0	0	1	1	28	0.170524	0.529	-0.0048169	-0.0850279	-0.0780695	-0.0437337	-0.00849697	0.147794	0.0723511
Firmicutes..Clostridia..Oscillospirales..Oscillospiraceae..Colidextribacter..s__Unclassified..ASV_000191	0	0	1	1	1	0	1	95	0.116664	0.897	-0.0156485	-0.065453	0.00459721	0.057869	0.0329398	-0.0838869	0.0695824
Firmicutes..Clostridia..Oscillospirales..Oscillospiraceae..Colidextribacter..s__Unclassified..ASV_000598	0	0	0	0	1	0	0	5	0.135172	0.804	-0.0359809	-0.0785493	-0.026275	0.00783607	0.135172	-0.000518527	-0.00168465
Firmicutes..Clostridia..Oscillospirales..Oscillospiraceae..Colidextribacter..s__Unclassified..ASV_000871	0	0	0	1	1	0	1	61	0.164863	0.572	-0.0779575	-0.0347685	-0.0498692	0.0776998	0.0783999	-0.0705564	0.0770518
Firmicutes..Clostridia..Oscillospirales..Oscillospiraceae..Colidextribacter..s__Unclassified..ASV_001870	0	0	0	0	1	1	1	63	0.116597	0.886	-0.022446	-0.0780731	-0.024051	-0.0403226	0.0784525	0.0636634	0.0227768
Firmicutes..Clostridia..Oscillospirales..Oscillospiraceae..Colidextribacter..s__Unclassified..ASV_002221	1	0	0	1	1	1	1	113	0.080555	0.986	0.00243368	-0.0576424	-0.0463536	-0.00963853	0.0672553	0.0271995	0.0167461
Firmicutes..Clostridia..Oscillospirales..Oscillospiraceae..Colidextribacter..s__Unclassified..ASV_002585	0	1	1	1	1	1	0	114	0.16863	0.495	-0.101067	0.0864357	0.0952274	0.0438724	-0.0162762	0.00844081	-0.116633
Firmicutes..Clostridia..Oscillospirales..Oscillospiraceae..Colidextribacter..s__Unclassified..ASV_002631	0	0	1	0	1	0	0	20	0.128369	0.806	0.00982572	-0.0729481	0.102933	-0.0361609	0.0627908	0.00303022	-0.0694705
Firmicutes..Clostridia..Oscillospirales..Oscillospiraceae..Colidextribacter..s__Unclassified..ASV_002992	1	0	0	0	1	1	0	41	0.208345	0.239	0.0980409	-0.0888645	-0.110553	-0.0545814	0.062362	0.134242	-0.0406462
Firmicutes..Clostridia..Oscillospirales..Oscillospiraceae..Colidextribacter..s__Unclassified..ASV_002994	0	0	0	0	0	1	0	6	0.0862228	0.972	-0.00191929	-0.054464	-0.0312194	-0.00861876	0.0210977	0.0862228	-0.011099
Firmicutes..Clostridia..Oscillospirales..Oscillospiraceae..Colidextribacter..s__Unclassified..ASV_003462	0	0	0	1	1	1	0	60	0.134249	0.792	-0.00125635	-0.101055	-0.0508677	0.0282141	0.0505931	0.11105	-0.0366779
Firmicutes..Clostridia..Oscillospirales..Oscillospiraceae..Colidextribacter..s__Unclassified..ASV_003464	1	0	1	0	1	1	1	112	0.150394	0.692	0.0303746	-0.105795	-0.00982945	-0.0883631	0.130223	0.0391783	0.00421176
Firmicutes..Clostridia..Oscillospirales..Oscillospiraceae..Colidextribacter..s__Unclassified..ASV_004286	0	0	1	1	1	1	0	94	0.221866	0.2	-0.0987349	-0.108068	0.0659188	0.0569729	0.186865	0.00401006	-0.106964
Firmicutes..Clostridia..Oscillospirales..Oscillospiraceae..Colidextribacter..s__Unclassified..ASV_004633	0	0	0	0	1	1	0	26	0.228679	0.151	-0.0412677	-0.118905	-0.0326018	-0.0759117	0.0767353	0.218488	-0.0265378
Firmicutes..Clostridia..Oscillospirales..Oscillospiraceae..Colidextribacter..s__Unclassified..ASV_004902	0	0	1	0	1	1	0	57	0.179406	0.45	-0.0683169	-0.0880374	0.063536	-0.00611485	0.0480465	0.142135	-0.0912488
Firmicutes..Clostridia..Oscillospirales..Oscillospiraceae..Colidextribacter..s__Unclassified..ASV_006861	0	0	1	0	1	1	0	57	0.201405	0.315	-0.0374979	-0.0968475	0.105965	-0.0812056	0.0685821	0.110282	-0.0692783
Firmicutes..Clostridia..Oscillospirales..Oscillospiraceae..g__Unclassified..s__Unclassified..ASV_000295	0	0	1	0	0	0	0	3	0.175155	0.517	0.00068707	-0.0759337	0.175155	-0.0691112	-0.0989088	0.0421714	0.0259398
Firmicutes..Clostridia..Oscillospirales..Oscillospiraceae..g__Unclassified..s__Unclassified..ASV_000726	1	0	1	0	1	1	1	112	0.224698	0.197	0.0318433	-0.196319	0.0427139	-0.0937646	0.0637599	0.127139	0.0246272
Firmicutes..Clostridia..Oscillospirales..Oscillospiraceae..g__Unclassified..s__Unclassified..ASV_000831	0	0	1	1	1	0	0	54	0.174737	0.499	-0.0745913	-0.0420925	0.0335033	0.113928	0.0996849	-0.101607	-0.0288247
Firmicutes..Clostridia..Oscillospirales..Oscillospiraceae..g__Unclassified..s__Unclassified..ASV_000856	1	0	0	0	0	0	1	13	0.334905	0.009	0.204794	-0.0948624	-0.208871	-0.0182656	-0.0407875	-0.0695743	0.227567
Firmicutes..Clostridia..Oscillospirales..Oscillospiraceae..g__Unclassified..s__Unclassified..ASV_004503	0	1	1	0	0	0	0	14	0.202342	0.243	-0.110568	0.0954944	0.165728	-0.0333643	0.00904842	-0.0314351	-0.0949037
Firmicutes..Clostridia..Oscillospirales..Oscillospiraceae..g__Unclassified..s__Unclassified..ASV_004547	0	1	1	0	0	0	0	14	0.21934	0.177	-0.16995	0.124745	0.158422	-0.0329879	0.00365441	-0.045372	-0.038511
Firmicutes..Clostridia..Oscillospirales..Oscillospiraceae..g__Unclassified..s__Unclassified..ASV_004719	0	1	1	0	1	0	1	88	0.15759	0.646	-0.147719	0.148419	0.013415	-0.0335604	0.0343609	-0.0415858	0.0266709
Firmicutes..Clostridia..Oscillospirales..Oscillospiraceae..g__Unclassified..s__Unclassified..ASV_006708	0	1	0	0	0	0	0	2	0.155488	0.643	-0.0502319	0.155488	-0.0385641	-0.0475819	0.020775	-0.0593776	0.0194926
Firmicutes..Clostridia..Oscillospirales..Oscillospiraceae..Intestinimonas..Intestinimonas.butyriciproducens..ASV_001523	1	0	0	0	1	1	1	83	0.116	0.931	0.0743425	-0.0339846	-0.0768151	-0.053249	0.0348772	0.0198834	0.0349456
Firmicutes..Clostridia..Oscillospirales..Oscillospiraceae..NK4A214.group..Lachnospiraceae.bacterium.19gly4..ASV_001279	0	0	0	0	0	0	1	7	0.205887	0.262	-0.0483042	-0.0871696	0.0316823	0.00860076	-0.0670088	-0.043687	0.205887
Firmicutes..Clostridia..Oscillospirales..Oscillospiraceae..NK4A214.group..s__Unclassified..ASV_000245	0	0	0	0	0	0	1	7	0.183493	0.374	-0.0139251	-0.0634562	-0.0267522	-0.00406933	-0.0919712	0.0166812	0.183493
Firmicutes..Clostridia..Oscillospirales..Oscillospiraceae..NK4A214.group..s__Unclassified..ASV_000305	0	0	1	0	0	1	0	21	0.143547	0.725	-0.0953398	0.00373179	0.0718745	-0.0457978	-0.058984	0.113444	0.0110718
Firmicutes..Clostridia..Oscillospirales..Oscillospiraceae..NK4A214.group..s__Unclassified..ASV_000368	0	0	1	0	0	0	0	3	0.351079	0.013	-0.0159354	-0.0966763	0.351079	-0.0231605	-0.0542323	-0.143288	-0.0177868
Firmicutes..Clostridia..Oscillospirales..Oscillospiraceae..NK4A214.group..s__Unclassified..ASV_000865	1	0	1	1	0	0	1	76	0.206931	0.274	0.0454573	-0.0922301	0.07487	0.0956782	-0.091379	-0.109035	0.0766388
Firmicutes..Clostridia..Oscillospirales..Oscillospiraceae..Oscillibacter..s__Unclassified..ASV_000346	0	0	1	0	0	1	0	21	0.190349	0.396	-0.0503925	-0.106931	0.174687	0.0062668	-0.0181196	0.071053	-0.0765633
Firmicutes..Clostridia..Oscillospirales..Oscillospiraceae..Oscillibacter..s__Unclassified..ASV_000973	0	0	0	0	0	0	1	7	0.223643	0.128	-0.0660203	-0.113861	0.0637111	-0.0693242	0.0112709	-0.0494195	0.223643
Firmicutes..Clostridia..Oscillospirales..Oscillospiraceae..UCG.005..s__Unclassified..ASV_000031	0	1	0	0	0	0	1	18	0.107115	0.913	-0.0634661	0.0864986	-0.074184	-0.000836346	-0.0129879	0.0131898	0.0517859
Firmicutes..Clostridia..Oscillospirales..Oscillospiraceae..UCG.005..s__Unclassified..ASV_000635	0	1	1	0	0	0	0	14	0.124939	0.83	-0.0546469	0.0415343	0.119762	-0.0564757	-0.00467292	-0.0337991	-0.0117013
Firmicutes..Clostridia..Oscillospirales..Oscillospiraceae..UCG.005..s__Unclassified..ASV_001827	0	1	1	1	0	1	0	85	0.20348	0.269	-0.110469	0.00874142	0.116448	0.131159	-0.0416947	0.0314146	-0.1356
Firmicutes..Clostridia..Oscillospirales..Oscillospiraceae..UCG.005..s__Unclassified..ASV_002848	0	1	0	1	1	0	0	48	0.114737	0.879	-0.0892626	0.0238146	-0.0563306	0.0827703	0.0556781	-0.0103114	-0.00635842
Firmicutes..Clostridia..Oscillospirales..Oscillospiraceae..UCG.005..s__Unclassified..ASV_003624	0	1	0	0	0	0	0	2	0.130902	0.811	-0.043312	0.130902	-0.0070093	0.013554	-0.0211684	0.00676701	-0.0797337
Firmicutes..Clostridia..Oscillospirales..Oscillospiraceae..UCG.005..s__Unclassified..ASV_003988	0	0	0	1	0	0	0	4	0.136917	0.747	-0.0847137	-0.00817398	0.0379142	0.136917	-0.0299534	-0.0565096	0.00451988
Firmicutes..Clostridia..Oscillospirales..Oscillospiraceae..UCG.005..s__Unclassified..ASV_005945	0	0	1	0	0	0	0	3	0.232625	0.129	-0.136625	0.0547645	0.232625	-0.00991602	0.00867403	-0.016145	-0.133377
Firmicutes..Clostridia..Oscillospirales..Oscillospiraceae..V9D2013.group..s__Unclassified..ASV_000386	0	1	1	0	0	1	0	46	0.199156	0.344	-0.145946	0.0377667	0.137606	-0.0359902	-0.0221262	0.106276	-0.0775859
Firmicutes..Clostridia..Oscillospirales..Ruminococcaceae..Faecalibacterium..s__Unclassified..ASV_000050	1	0	0	0	0	0	0	1	0.230244	0.191	0.230244	-0.0477106	-0.118633	-0.0233546	-0.0342954	0.0186746	-0.0249252
Firmicutes..Clostridia..Oscillospirales..Ruminococcaceae..Faecalibacterium..s__Unclassified..ASV_000084	0	0	0	1	1	1	0	60	0.322925	0.021	-0.069902	-0.073582	-0.220661	0.104187	0.095458	0.257041	-0.0925401
Firmicutes..Clostridia..Oscillospirales..Ruminococcaceae..Faecalibacterium..s__Unclassified..ASV_000131	0	1	1	0	0	0	0	14	0.326174	0.023	-0.131506	0.308039	0.113051	-0.236772	0.00195422	-0.00140958	-0.0533566
Firmicutes..Clostridia..Oscillospirales..Ruminococcaceae..Faecalibacterium..s__Unclassified..ASV_000148	1	0	0	1	0	1	0	39	0.345355	0.017	0.121371	-0.0755873	-0.212199	0.0574123	-0.159246	0.309623	-0.0413743
Firmicutes..Clostridia..Oscillospirales..Ruminococcaceae..Faecalibacterium..s__Unclassified..ASV_000198	0	1	0	0	0	0	0	2	0.326739	0.053	-0.0122126	0.326739	-0.0508303	-0.0893448	-0.0364863	-0.0666578	-0.0712076
Firmicutes..Clostridia..Oscillospirales..Ruminococcaceae..Faecalibacterium..s__Unclassified..ASV_000355	1	0	1	0	1	0	0	35	0.238793	0.124	0.189393	-0.0913908	0.0653253	-0.17295	0.082987	-0.0483157	-0.0250488
Firmicutes..Clostridia..Oscillospirales..Ruminococcaceae..Faecalibacterium..s__Unclassified..ASV_000381	0	1	0	0	1	0	1	52	0.3729	0.013	-0.194063	0.195446	-0.11053	-0.212464	0.136774	-0.0103046	0.19514
Firmicutes..Clostridia..Oscillospirales..Ruminococcaceae..Faecalibacterium..s__Unclassified..ASV_000540	0	0	0	0	1	0	0	5	0.344163	0.018	-0.0845927	-0.052262	-0.0959856	-0.0683533	0.344163	-0.0626236	0.0196546
Firmicutes..Clostridia..Oscillospirales..Ruminococcaceae..Faecalibacterium..s__Unclassified..ASV_000542	0	1	1	0	0	0	1	47	0.402446	0.009	-0.143008	0.210963	0.238034	-0.134292	-0.139636	-0.152209	0.120149
Firmicutes..Clostridia..Oscillospirales..Ruminococcaceae..Faecalibacterium..s__Unclassified..ASV_000986	0	0	1	0	0	0	0	3	0.787534	0.001	-0.122822	-0.129672	0.787534	-0.129594	-0.139096	-0.137525	-0.128825
Firmicutes..Clostridia..Oscillospirales..Ruminococcaceae..Faecalibacterium..s__Unclassified..ASV_004632	0	1	1	0	1	0	0	45	0.157546	0.563	-0.0365272	0.138548	0.0532809	-0.0869459	0.0309744	-0.00803958	-0.0912904
Firmicutes..Clostridia..Oscillospirales..Ruminococcaceae..Faecalibacterium..s__Unclassified..ASV_006179	1	0	0	1	0	0	1	40	0.142526	0.693	0.0367816	-0.0638451	-0.0638451	0.0261497	-0.0100269	-0.0638451	0.138631
Firmicutes..Clostridia..Oscillospirales..Ruminococcaceae..g__Unclassified..s__Unclassified..ASV_000338	0	0	1	0	0	0	0	3	0.287288	0.052	-0.046396	-0.134562	0.287288	-0.0123326	-0.0361462	0.00356745	-0.0614187
Firmicutes..Clostridia..Oscillospirales..Ruminococcaceae..Ruminococcus..s__Unclassified..ASV_000158	1	1	0	1	1	1	1	124	0.174666	0.532	0.00107945	0.0816699	-0.174666	0.0307419	-0.00242175	0.00369241	0.0599036
Firmicutes..Clostridia..Oscillospirales..Ruminococcaceae..Ruminococcus..s__Unclassified..ASV_000274	1	0	1	1	0	1	1	111	0.163367	0.547	0.0268336	-0.123488	0.0505828	0.0557328	-0.0874169	0.0738517	0.00390435
Firmicutes..Clostridia..Oscillospirales..Ruminococcaceae..Subdoligranulum..s__Unclassified..ASV_000497	1	0	0	0	0	0	0	1	0.0852725	0.978	0.0852725	0.0182078	-0.044603	-0.0370762	0.00175949	-0.0289204	0.00535989
Firmicutes..Clostridia..Oscillospirales..UCG.010..g__Unclassified..s__Unclassified..ASV_000890	1	0	0	0	0	0	0	1	0.261249	0.083	0.261249	-0.0590012	-0.0339077	0.00707563	-0.0458793	-0.0797363	-0.0498002
Firmicutes..Clostridia..Peptostreptococcales.Tissierellales..Anaerovoracaceae...Eubacterium..nodatum.group..Eubacterium.sp..SN18..ASV_001907	0	0	0	1	0	0	0	4	0.182069	0.491	-0.0303449	-0.0303449	-0.0303449	0.182069	-0.0303449	-0.0303449	-0.0303449
Firmicutes..Clostridia..Peptostreptococcales.Tissierellales..Peptostreptococcaceae..Terrisporobacter..s__Unclassified..ASV_001954	0	0	1	0	0	0	0	3	0.382546	0.036	-0.0637577	-0.0637577	0.382546	-0.0637577	-0.0637577	-0.0637577	-0.0637577
Firmicutes..Negativicutes..Acidaminococcales..Acidaminococcaceae..Phascolarctobacterium..gut.metagenome..ASV_000100	0	1	0	0	1	1	0	51	0.500128	0.003	-0.1564	0.143928	-0.234869	-0.149217	0.367193	0.196167	-0.166802
Firmicutes..Negativicutes..Acidaminococcales..Acidaminococcaceae..Phascolarctobacterium..s__Unclassified..ASV_000040	0	0	1	0	0	0	0	3	0.52694	0.001	-0.158814	-0.285039	0.52694	-0.217553	-0.0324611	0.0380183	0.128909
Firmicutes..Negativicutes..Acidaminococcales..Acidaminococcaceae..Phascolarctobacterium..s__Unclassified..ASV_000058	1	0	0	0	0	0	0	1	0.266	0.071	0.266	-0.046818	0.0674523	-0.00969037	0.0360164	-0.177071	-0.13589
Firmicutes..Negativicutes..Acidaminococcales..Acidaminococcaceae..Phascolarctobacterium..s__Unclassified..ASV_000093	0	1	0	0	0	1	0	17	0.270502	0.059	-0.0893576	0.192966	-0.146189	0.0124176	-0.0110994	0.156251	-0.114988
Firmicutes..Negativicutes..Acidaminococcales..Acidaminococcaceae..Phascolarctobacterium..s__Unclassified..ASV_000130	1	1	0	1	0	0	1	70	0.235547	0.136	0.111063	0.123485	-0.231704	0.0321687	-0.0626401	-0.0387705	0.0663974
Firmicutes..Negativicutes..Acidaminococcales..Acidaminococcaceae..Phascolarctobacterium..s__Unclassified..ASV_000145	0	0	1	0	1	0	0	20	0.542062	0.001	-0.118743	-0.201763	0.521693	-0.0723247	0.178106	-0.116452	-0.190517
Firmicutes..Negativicutes..Acidaminococcales..Acidaminococcaceae..Phascolarctobacterium..s__Unclassified..ASV_000160	1	1	0	1	1	1	1	124	0.30901	0.035	-0.0436947	0.222198	-0.30901	-0.0268078	0.0459991	0.0365315	0.0747842
Firmicutes..Negativicutes..Acidaminococcales..Acidaminococcaceae..Phascolarctobacterium..s__Unclassified..ASV_000161	0	0	1	1	0	0	0	19	0.347052	0.019	-0.0493061	-0.166823	0.220918	0.227124	0.00644429	0.021675	-0.260033
Firmicutes..Negativicutes..Acidaminococcales..Acidaminococcaceae..Phascolarctobacterium..s__Unclassified..ASV_000202	1	1	0	1	0	1	1	107	0.324871	0.024	0.123771	0.121253	-0.3111	0.0582628	-0.108306	0.0830652	0.0330546
Firmicutes..Negativicutes..Acidaminococcales..Acidaminococcaceae..Phascolarctobacterium..s__Unclassified..ASV_000211	1	1	0	1	1	1	0	105	0.194865	0.352	0.112096	0.127065	-0.169609	0.00708061	0.0247625	-0.0194336	-0.0819613
Firmicutes..Negativicutes..Acidaminococcales..Acidaminococcaceae..Phascolarctobacterium..s__Unclassified..ASV_000223	0	0	0	1	0	0	0	4	0.477264	0.002	-0.0680331	-0.138668	-0.194162	0.477264	-0.0270388	-0.0726657	0.0233032
Firmicutes..Negativicutes..Acidaminococcales..Acidaminococcaceae..Phascolarctobacterium..s__Unclassified..ASV_000231	1	1	0	1	1	1	0	105	0.288931	0.053	0.128865	0.159685	-0.224819	-0.0198729	0.0869277	0.0174034	-0.148189
Firmicutes..Negativicutes..Acidaminococcales..Acidaminococcaceae..Phascolarctobacterium..s__Unclassified..ASV_000234	1	0	0	0	0	0	0	1	0.273194	0.081	0.273194	0.043568	-0.19589	0.0160186	0.00433272	-0.0853403	-0.0558825
Firmicutes..Negativicutes..Acidaminococcales..Acidaminococcaceae..Phascolarctobacterium..s__Unclassified..ASV_000242	1	0	1	0	0	0	1	37	0.418603	0.002	0.102321	-0.194213	0.270862	-0.104386	-0.152643	-0.140752	0.218811
Firmicutes..Negativicutes..Acidaminococcales..Acidaminococcaceae..Phascolarctobacterium..s__Unclassified..ASV_000275	0	1	0	0	0	1	1	53	0.423641	0.005	-0.131652	0.23588	-0.217828	-0.121583	-0.128055	0.236657	0.126581
Firmicutes..Negativicutes..Acidaminococcales..Acidaminococcaceae..Phascolarctobacterium..s__Unclassified..ASV_000336	0	0	0	0	0	0	1	7	0.540546	0.002	-0.0949799	-0.106543	-0.0501221	-0.104208	-0.105518	-0.0791749	0.540546
Firmicutes..Negativicutes..Acidaminococcales..Acidaminococcaceae..Phascolarctobacterium..s__Unclassified..ASV_000347	0	0	0	1	0	0	0	4	0.190299	0.372	-0.136674	0.0168325	0.00867713	0.190299	-0.0491362	-8.61107e-05	-0.0299122
Firmicutes..Negativicutes..Acidaminococcales..Acidaminococcaceae..Phascolarctobacterium..s__Unclassified..ASV_000388	1	1	0	0	0	0	0	8	0.392924	0.004	0.182847	0.324415	-0.223325	-0.121394	-0.0102998	0.0129751	-0.16522
Firmicutes..Negativicutes..Acidaminococcales..Acidaminococcaceae..Phascolarctobacterium..s__Unclassified..ASV_000399	1	1	0	0	1	1	1	108	0.305006	0.033	0.116972	0.112402	-0.230322	-0.163439	0.100079	0.0910034	-0.0266962
Firmicutes..Negativicutes..Acidaminococcales..Acidaminococcaceae..Phascolarctobacterium..s__Unclassified..ASV_000412	1	1	0	1	0	1	1	107	0.154894	0.639	0.0506865	0.123052	-0.0917955	0.0268232	-0.108172	0.0105855	-0.0111797
Firmicutes..Negativicutes..Acidaminococcales..Acidaminococcaceae..Phascolarctobacterium..s__Unclassified..ASV_000417	0	1	0	0	1	1	1	93	0.312295	0.029	-0.0939744	0.077568	-0.261322	-0.0863553	0.159582	0.0744286	0.130073
Firmicutes..Negativicutes..Acidaminococcales..Acidaminococcaceae..Phascolarctobacterium..s__Unclassified..ASV_000443	1	1	0	0	1	0	0	31	0.359824	0.018	0.217455	0.0536201	-0.196128	-0.0705551	0.237792	-0.196457	-0.0457278
Firmicutes..Negativicutes..Acidaminococcales..Acidaminococcaceae..Phascolarctobacterium..s__Unclassified..ASV_000470	0	1	0	1	1	1	1	118	0.321236	0.027	-0.205166	0.0091181	-0.209548	-0.038943	0.0357988	0.279526	0.129214
Firmicutes..Negativicutes..Acidaminococcales..Acidaminococcaceae..Phascolarctobacterium..s__Unclassified..ASV_000509	1	1	0	1	0	1	0	69	0.306278	0.031	0.149538	0.038748	-0.214263	0.190509	-0.0561593	0.0543474	-0.16272
Firmicutes..Negativicutes..Acidaminococcales..Acidaminococcaceae..Phascolarctobacterium..s__Unclassified..ASV_000510	1	0	0	0	0	0	0	1	0.341464	0.016	0.341464	-0.0731968	-0.0531122	-0.0322776	-0.0760867	-0.0305926	-0.0761979
Firmicutes..Negativicutes..Acidaminococcales..Acidaminococcaceae..Phascolarctobacterium..s__Unclassified..ASV_000543	0	0	0	1	1	1	0	60	0.215629	0.234	-0.0216097	-0.0661721	-0.112485	0.0918136	0.183057	0.0300744	-0.104678
Firmicutes..Negativicutes..Acidaminococcales..Acidaminococcaceae..Phascolarctobacterium..s__Unclassified..ASV_000748	1	1	0	0	0	0	0	8	0.330124	0.022	0.237348	0.18884	-0.135769	-0.0722522	-0.0791989	-0.0695651	-0.0694025
Firmicutes..Negativicutes..Acidaminococcales..Acidaminococcaceae..Phascolarctobacterium..s__Unclassified..ASV_000999	0	0	0	1	0	0	0	4	0.278738	0.068	-0.139227	-0.0721548	-0.0229854	0.278738	-0.0235858	0.021288	-0.0420731
Firmicutes..Negativicutes..Veillonellales.Selenomonadales..Selenomonadaceae..Anaerovibrio..s__Unclassified..ASV_000037	1	0	0	0	0	0	0	1	0.156648	0.643	0.156648	0.00594924	-0.108267	0.0098503	-0.0158765	-0.0170119	-0.0312917
Firmicutes..Negativicutes..Veillonellales.Selenomonadales..Selenomonadaceae..Anaerovibrio..s__Unclassified..ASV_000123	1	0	0	1	0	0	0	10	0.170138	0.455	0.132271	-0.00540049	-0.112596	0.0873758	-0.0517922	-0.0500865	0.00022794
Firmicutes..Negativicutes..Veillonellales.Selenomonadales..Selenomonadaceae..Anaerovibrio..s__Unclassified..ASV_000224	1	1	0	1	1	1	1	124	0.115091	0.921	-0.0321479	0.00488869	-0.115091	0.0492875	0.0316112	0.038397	0.0230546
Firmicutes..Negativicutes..Veillonellales.Selenomonadales..Selenomonadaceae..Anaerovibrio..s__Unclassified..ASV_000313	0	1	0	1	1	1	1	118	0.0906072	0.977	-0.0844818	0.0417603	-0.0324916	0.0346193	0.036473	-0.00185301	0.00597382
Firmicutes..Negativicutes..Veillonellales.Selenomonadales..Selenomonadaceae..Anaerovibrio..s__Unclassified..ASV_000508	0	0	0	1	1	0	0	23	0.117562	0.898	-0.00573402	-0.0133087	-0.101642	0.0690942	0.0826772	0.00817821	-0.0392647
Firmicutes..Negativicutes..Veillonellales.Selenomonadales..Selenomonadaceae..Anaerovibrio..s__Unclassified..ASV_003190	0	0	1	1	1	0	0	54	0.116451	0.866	-0.0416011	-0.0343778	0.0647525	0.0523131	0.0476204	-0.0434975	-0.0452097
Firmicutes..Negativicutes..Veillonellales.Selenomonadales..Selenomonadaceae..Anaerovibrio..s__Unclassified..ASV_003327	0	0	1	0	0	0	0	3	0.251434	0.12	-0.0359287	-0.0686725	0.251434	-0.0411583	0.0136856	0.0257407	-0.145101
Firmicutes..Negativicutes..Veillonellales.Selenomonadales..Selenomonadaceae..Anaerovibrio..s__Unclassified..ASV_004045	0	1	0	1	1	1	1	118	0.117443	0.907	-0.038789	0.0237359	-0.11283	0.0682362	0.0082365	0.0241219	0.0272882
Firmicutes..Negativicutes..Veillonellales.Selenomonadales..Selenomonadaceae..Anaerovibrio..s__Unclassified..ASV_004551	0	0	0	1	1	0	0	23	0.178964	0.485	-0.0646552	-0.0407692	-0.103383	0.133498	0.0975433	-0.0416481	0.0194149
Firmicutes..Negativicutes..Veillonellales.Selenomonadales..Selenomonadaceae..g__Unclassified..s__Unclassified..ASV_002023	0	1	0	0	1	1	1	93	0.218281	0.201	-0.0491308	0.0376974	-0.213016	-0.0465501	0.126413	0.0697218	0.0748647
Firmicutes..Negativicutes..Veillonellales.Selenomonadales..Selenomonadaceae..Megamonas..s__Unclassified..ASV_000167	1	0	0	0	0	0	0	1	0.265963	0.067	0.265963	0.0466552	-0.15201	0.00396388	-0.0387925	-0.111288	-0.0144906
Firmicutes..Negativicutes..Veillonellales.Selenomonadales..Selenomonadaceae..Megamonas..s__Unclassified..ASV_000192	1	1	0	1	1	0	1	106	0.187771	0.37	0.145273	0.0643031	-0.131207	0.0200798	-0.0228917	-0.111205	0.0356479
Firmicutes..Negativicutes..Veillonellales.Selenomonadales..Selenomonadaceae..Megamonas..s__Unclassified..ASV_000238	1	0	0	1	0	0	1	40	0.221623	0.194	0.180791	-0.00425712	-0.179585	0.0685944	-0.0571316	-0.072449	0.0640365
Firmicutes..Negativicutes..Veillonellales.Selenomonadales..Selenomonadaceae..Megamonas..s__Unclassified..ASV_000341	1	1	0	1	1	0	1	106	0.186081	0.354	0.170963	0.0244938	-0.127896	0.021693	0.00376225	-0.112333	0.0193173
Firmicutes..Negativicutes..Veillonellales.Selenomonadales..Selenomonadaceae..Megamonas..s__Unclassified..ASV_000536	1	0	0	0	0	1	1	43	0.177838	0.439	0.0820117	-0.0176937	-0.110409	-0.0556257	-0.0677728	0.0660702	0.10342
Firmicutes..Negativicutes..Veillonellales.Selenomonadales..Selenomonadaceae..Megamonas..s__Unclassified..ASV_000612	0	1	0	0	0	0	0	2	0.234454	0.127	-0.0901577	0.234454	-0.105316	0.027255	-0.00375565	-0.0876998	0.0252201
Firmicutes..Negativicutes..Veillonellales.Selenomonadales..Selenomonadaceae..Megamonas..s__Unclassified..ASV_000690	1	0	0	0	0	0	0	1	0.185695	0.184	0.185695	-0.0309492	-0.0309492	-0.0309492	-0.0309492	-0.0309492	-0.0309492
Firmicutes..Negativicutes..Veillonellales.Selenomonadales..Selenomonadaceae..Megamonas..s__Unclassified..ASV_000841	1	0	1	1	0	0	0	34	0.221173	0.168	0.180006	-0.00349792	0.10192	0.0308611	-0.0829542	-0.108069	-0.118266
Firmicutes..Negativicutes..Veillonellales.Selenomonadales..Selenomonadaceae..Megamonas..s__Unclassified..ASV_001033	1	1	1	0	0	0	0	29	0.256373	0.07	0.233894	0.0611432	0.0675294	-0.087918	-0.119697	-0.0660637	-0.0888877
Firmicutes..Negativicutes..Veillonellales.Selenomonadales..Selenomonadaceae..Megamonas..s__Unclassified..ASV_001078	1	1	0	0	0	0	1	33	0.172809	0.508	0.0930401	0.107642	-0.0710652	-0.0311927	-0.0710652	-0.0710652	0.0437063
Firmicutes..Negativicutes..Veillonellales.Selenomonadales..Veillonellaceae..g__Unclassified..s__Unclassified..ASV_000180	1	1	0	0	0	0	1	33	0.179112	0.367	0.111248	0.0285159	-0.128973	-0.0165714	-0.0116504	-0.0961079	0.113539
Firmicutes..Negativicutes..Veillonellales.Selenomonadales..Veillonellaceae..g__Unclassified..s__Unclassified..ASV_000827	1	0	0	1	0	1	1	82	0.131625	0.849	0.109433	-0.0312233	-0.0788507	0.00279071	-0.0760723	0.0278328	0.0460898
Firmicutes..Negativicutes..Veillonellales.Selenomonadales..Veillonellaceae..g__Unclassified..s__Unclassified..ASV_000833	1	0	0	0	0	0	1	13	0.207386	0.165	0.104593	-0.072159	-0.0728809	-0.0290844	-0.0390028	-0.0546066	0.163141
Firmicutes..Negativicutes..Veillonellales.Selenomonadales..Veillonellaceae..g__Unclassified..s__Unclassified..ASV_001245	0	0	1	0	0	0	0	3	0.565511	0.001	-0.139983	-0.049373	0.565511	-0.161149	-0.161149	0.0967216	-0.150577
Fusobacteriota..Fusobacteriia..Fusobacteriales..Fusobacteriaceae..Fusobacterium..Fusobacterium.ulcerans..ASV_000880	0	0	0	0	0	1	0	6	0.18238	0.212	-0.0303472	-0.0304743	-0.0304743	-0.0301353	-0.0304743	0.18238	-0.0304743
Fusobacteriota..Fusobacteriia..Fusobacteriales..Fusobacteriaceae..Fusobacterium..gut.metagenome..ASV_000640	0	0	0	1	0	1	0	24	0.1545	0.651	-0.0484614	-0.0483836	-0.0484614	0.0873931	-0.0363478	0.112066	-0.0178044
Fusobacteriota..Fusobacteriia..Fusobacteriales..Fusobacteriaceae..Fusobacterium..s__Unclassified..ASV_000549	0	0	0	1	1	0	0	23	0.152194	0.615	-0.0408241	-0.0427328	-0.0428594	0.150473	0.046008	-0.0420946	-0.0279704
Fusobacteriota..Fusobacteriia..Fusobacteriales..Fusobacteriaceae..Fusobacterium..s__Unclassified..ASV_000966	0	0	0	0	1	0	1	27	0.1455	0.98	-0.0445896	-0.0445896	-0.0445896	-0.0103731	0.100807	-0.043698	0.087033
Fusobacteriota..Fusobacteriia..Fusobacteriales..Fusobacteriaceae..Fusobacterium..s__Unclassified..ASV_005032	0	0	0	1	0	0	0	4	0.174211	0.482	-0.0363472	-0.0363472	-0.0363472	0.174211	-0.0108252	-0.0280564	-0.0262874
Fusobacteriota..Fusobacteriia..Fusobacteriales..Fusobacteriaceae..Fusobacterium..s__Unclassified..ASV_005033	0	0	0	1	0	0	0	4	0.17295	0.558	-0.0366412	-0.0366412	-0.0366412	0.17295	-0.0227548	-0.00363023	-0.0366412
Fusobacteriota..Fusobacteriia..Fusobacteriales..Fusobacteriaceae..Fusobacterium..s__Unclassified..ASV_005560	0	0	0	1	0	1	0	24	0.148626	0.652	-0.045088	-0.045088	-0.045088	0.144122	-0.0154354	0.0477535	-0.0411765
Fusobacteriota..Fusobacteriia..Fusobacteriales..Fusobacteriaceae..Fusobacterium..s__Unclassified..ASV_006239	0	0	0	0	0	1	0	6	0.182069	0.478	-0.0303449	-0.0303449	-0.0303449	-0.0303449	-0.0303449	0.182069	-0.0303449
Patescibacteria..Saccharimonadia..Saccharimonadales..Saccharimonadaceae..Candidatus.Saccharimonas..s__Unclassified..ASV_000082	0	1	1	0	1	0	0	45	0.226556	0.195	-0.0935801	0.120949	0.167625	-0.0905008	0.0318247	-0.0750159	-0.0613018
Patescibacteria..Saccharimonadia..Saccharimonadales..Saccharimonadaceae..Candidatus.Saccharimonas..s__Unclassified..ASV_000170	1	1	0	0	0	1	1	73	0.1359	0.76	0.057746	0.065612	-0.0909667	-0.0789947	-0.0222299	0.0549411	0.0138922
Patescibacteria..Saccharimonadia..Saccharimonadales..Saccharimonadaceae..Candidatus.Saccharimonas..s__Unclassified..ASV_000277	1	0	0	1	1	0	0	38	0.197872	0.257	0.03616	-0.106621	-0.118909	0.170509	0.0731645	-0.00550287	-0.0488007
Patescibacteria..Saccharimonadia..Saccharimonadales..Saccharimonadaceae..Candidatus.Saccharimonas..s__Unclassified..ASV_000309	0	0	1	0	0	1	1	59	0.246473	0.094	-0.0583558	-0.12079	0.167326	-0.09589	-0.0735289	0.0852476	0.0959915
Patescibacteria..Saccharimonadia..Saccharimonadales..Saccharimonadaceae..Candidatus.Saccharimonas..s__Unclassified..ASV_000315	0	0	0	0	0	1	0	6	0.415287	0.004	-0.0993057	-0.0364371	-0.0845428	-0.0809237	-0.0435184	0.415287	-0.0705595
Patescibacteria..Saccharimonadia..Saccharimonadales..Saccharimonadaceae..Candidatus.Saccharimonas..s__Unclassified..ASV_000439	1	1	1	0	1	0	0	65	0.233667	0.145	0.0863659	0.0261801	0.194791	-0.155884	0.0231189	-0.0351264	-0.139445
Patescibacteria..Saccharimonadia..Saccharimonadales..Saccharimonadaceae..Candidatus.Saccharimonas..s__Unclassified..ASV_000441	1	0	1	1	0	0	1	76	0.134579	0.784	0.0189305	-0.0499701	0.0387322	0.0658196	-0.0810447	-0.0593085	0.066841
Patescibacteria..Saccharimonadia..Saccharimonadales..Saccharimonadaceae..Candidatus.Saccharimonas..s__Unclassified..ASV_000506	0	1	0	0	1	0	0	16	0.115893	0.884	0.00362258	0.0678693	-0.0844243	0.00454553	0.0817475	-0.0216206	-0.0517401
Patescibacteria..Saccharimonadia..Saccharimonadales..Saccharimonadaceae..Candidatus.Saccharimonas..s__Unclassified..ASV_000685	1	0	0	0	0	0	0	1	0.291924	0.033	0.291924	-0.0870045	-0.158465	0.0252101	-0.00854218	-0.104816	0.0416933
Patescibacteria..Saccharimonadia..Saccharimonadales..Saccharimonadaceae..Candidatus.Saccharimonas..s__Unclassified..ASV_000718	0	1	0	0	0	0	0	2	0.18188	0.374	0.0290931	0.18188	-0.0545493	-0.0545493	0.00722404	-0.0545493	-0.0545493
Patescibacteria..Saccharimonadia..Saccharimonadales..Saccharimonadaceae..Candidatus.Saccharimonas..s__Unclassified..ASV_000768	0	1	0	0	0	0	0	2	0.154718	0.673	0.0102334	0.154718	-0.0713202	-0.0242343	-0.0494712	-0.00038295	-0.0195429
Proteobacteria..Alphaproteobacteria..Rhizobiales..Xanthobacteraceae..Bradyrhizobium..Bradyrhizobium.sp..CCBAU.43142..ASV_001393	1	0	0	1	0	1	0	39	0.146559	0.723	0.144257	-0.0800967	-0.075986	0.0437901	-0.0365094	0.0192191	-0.0146737
Proteobacteria..Alphaproteobacteria..Rhodospirillales..f__Unclassified..g__Unclassified..s__Unclassified..ASV_000157	1	1	0	0	0	1	1	73	0.191002	0.344	0.0316938	0.0323595	-0.186655	-0.0543238	-0.0291395	0.0733892	0.132676
Proteobacteria..Alphaproteobacteria..Rhodospirillales..f__Unclassified..g__Unclassified..s__Unclassified..ASV_000249	0	0	1	0	0	0	0	3	0.291447	0.044	0.0144754	-0.0730438	0.291447	-0.07337	-0.113749	0.0443722	-0.0901318
Proteobacteria..Alphaproteobacteria..Rhodospirillales..f__Unclassified..g__Unclassified..s__Unclassified..ASV_000263	0	1	0	0	1	1	1	93	0.271155	0.053	-0.148977	0.0821874	-0.189912	-0.0445816	0.0371234	0.217294	0.0468657
Proteobacteria..Alphaproteobacteria..Rhodospirillales..f__Unclassified..g__Unclassified..s__Unclassified..ASV_000266	0	1	1	0	0	0	0	14	0.348844	0.015	-0.188971	0.162997	0.287358	-0.174379	-0.00347811	0.0410827	-0.12461
Proteobacteria..Alphaproteobacteria..Rhodospirillales..f__Unclassified..g__Unclassified..s__Unclassified..ASV_000311	0	1	0	1	0	0	1	50	0.129622	0.837	-0.049784	0.0547429	-0.0715384	0.0899219	-0.0446742	-0.0173172	0.038649
Proteobacteria..Alphaproteobacteria..Rhodospirillales..f__Unclassified..g__Unclassified..s__Unclassified..ASV_000395	0	0	1	0	1	0	0	20	0.33052	0.012	-0.127318	-0.0579392	0.189676	-0.106623	0.237024	-0.0998913	-0.034927
Proteobacteria..Alphaproteobacteria..Rhodospirillales..f__Unclassified..g__Unclassified..s__Unclassified..ASV_000429	0	0	0	0	0	1	0	6	0.403504	0.006	-0.0638369	-0.045635	-0.0941863	-0.024307	-0.0695453	0.403504	-0.105994
Proteobacteria..Alphaproteobacteria..Rhodospirillales..f__Unclassified..g__Unclassified..s__Unclassified..ASV_000453	1	0	0	0	0	1	0	12	0.233443	0.141	0.117825	-0.119793	0.00940702	0.0185533	-0.177762	0.183548	-0.0317796
Proteobacteria..Alphaproteobacteria..Rhodospirillales..f__Unclassified..g__Unclassified..s__Unclassified..ASV_000457	0	0	1	0	1	0	0	20	0.15275	0.655	-0.0712368	-0.0359982	0.12075	-0.0978399	0.0764495	-0.00850536	0.0163809
Proteobacteria..Alphaproteobacteria..Rhodospirillales..f__Unclassified..g__Unclassified..s__Unclassified..ASV_000463	0	0	0	1	1	0	1	61	0.262616	0.069	-0.0586227	-0.12927	-0.0573905	0.250137	0.0496046	-0.126112	0.0716529
Proteobacteria..Alphaproteobacteria..Rhodospirillales..f__Unclassified..g__Unclassified..s__Unclassified..ASV_000522	0	0	0	0	0	1	1	28	0.316267	0.019	-0.0477286	0.0260726	-0.156608	-0.164741	-0.0652931	0.281442	0.126857
Proteobacteria..Alphaproteobacteria..Rhodospirillales..f__Unclassified..g__Unclassified..s__Unclassified..ASV_000548	0	1	0	0	1	1	1	93	0.220908	0.18	-0.1132	0.0655951	-0.153129	-0.0460831	0.00600476	0.151758	0.0890541
Proteobacteria..Alphaproteobacteria..Rhodospirillales..f__Unclassified..g__Unclassified..s__Unclassified..ASV_000581	1	0	1	0	0	1	1	79	0.239569	0.119	0.0135207	-0.123873	0.117353	-0.154368	-0.060561	0.191799	0.0161299
Proteobacteria..Alphaproteobacteria..Rhodospirillales..f__Unclassified..g__Unclassified..s__Unclassified..ASV_000604	0	0	0	0	0	1	0	6	0.317198	0.025	0.0666042	0.0104829	-0.182151	-0.0431397	-0.0657339	0.317198	-0.103261
Proteobacteria..Alphaproteobacteria..Rhodospirillales..f__Unclassified..g__Unclassified..s__Unclassified..ASV_000605	1	0	0	1	1	1	0	80	0.243447	0.116	0.0375596	-0.106367	-0.149328	0.0631627	0.0583979	0.185166	-0.0885913
Proteobacteria..Alphaproteobacteria..Rhodospirillales..f__Unclassified..g__Unclassified..s__Unclassified..ASV_000626	1	1	0	0	1	1	0	71	0.173314	0.465	0.0932249	0.0141127	-0.104017	-0.0613128	0.118552	0.0192137	-0.0797736
Proteobacteria..Alphaproteobacteria..Rhodospirillales..f__Unclassified..g__Unclassified..s__Unclassified..ASV_000662	0	1	1	0	1	1	0	87	0.315875	0.024	-0.212293	0.053376	0.201754	-0.166978	0.0982284	0.0933569	-0.0674432
Proteobacteria..Alphaproteobacteria..Rhodospirillales..f__Unclassified..g__Unclassified..s__Unclassified..ASV_000686	0	1	1	0	1	1	0	87	0.336035	0.014	-0.211928	0.0715907	0.272432	-0.145456	0.0769508	0.0542519	-0.117841
Proteobacteria..Alphaproteobacteria..Rhodospirillales..f__Unclassified..g__Unclassified..s__Unclassified..ASV_000688	0	0	0	0	0	1	1	28	0.333277	0.01	-0.125755	0.0111247	-0.108595	-0.107067	-0.0999653	0.259393	0.170865
Proteobacteria..Alphaproteobacteria..Rhodospirillales..f__Unclassified..g__Unclassified..s__Unclassified..ASV_000923	0	1	0	0	0	1	0	17	0.225247	0.153	-0.0993288	0.204452	-0.127859	-0.00705136	-0.00208317	0.0863405	-0.0544702
Proteobacteria..Alphaproteobacteria..Rhodospirillales..f__Unclassified..g__Unclassified..s__Unclassified..ASV_005722	0	1	0	1	1	1	1	118	0.257743	0.073	-0.145024	0.0713085	-0.18772	0.00996696	0.101001	0.15549	-0.00502293
Proteobacteria..Alphaproteobacteria..Rhodospirillales..f__Unclassified..gut.metagenome..s__Unclassified..ASV_000119	1	0	0	0	0	1	1	43	0.187871	0.341	0.0857992	-0.0803369	-0.103868	-0.0296602	-0.0518247	0.151109	0.028781
Proteobacteria..Alphaproteobacteria..Rhodospirillales..f__Unclassified..gut.metagenome..s__Unclassified..ASV_000124	1	1	0	0	1	0	0	31	0.17778	0.46	0.0617589	0.113414	-0.053315	-0.0869329	0.0762461	-0.105861	-0.00530972
Proteobacteria..Alphaproteobacteria..Rhodospirillales..f__Unclassified..gut.metagenome..s__Unclassified..ASV_000134	0	1	0	1	0	0	1	50	0.164953	0.558	-0.0387432	0.0489321	-0.123245	0.136259	-0.0438424	-0.0274477	0.0480878
Proteobacteria..Alphaproteobacteria..Rhodospirillales..f__Unclassified..gut.metagenome..s__Unclassified..ASV_000248	0	0	0	1	0	0	0	4	0.139793	0.755	-0.0104819	-0.0679014	0.0295182	0.139793	-0.104271	0.016013	-0.00266976
Proteobacteria..Alphaproteobacteria..Rhodospirillales..f__Unclassified..gut.metagenome..s__Unclassified..ASV_000356	1	1	1	1	0	1	1	122	0.163022	0.584	-0.0329219	0.0809237	0.0397365	0.0244608	-0.163022	0.0313324	0.0194908
Proteobacteria..Alphaproteobacteria..Rhodospirillales..f__Unclassified..gut.metagenome..s__Unclassified..ASV_000450	0	0	0	0	0	1	0	6	0.205797	0.263	-0.0594612	-0.0725736	-0.0832186	0.0175948	-0.00254209	0.205797	-0.00559608
Proteobacteria..Alphaproteobacteria..Rhodospirillales..f__Unclassified..gut.metagenome..s__Unclassified..ASV_000532	1	0	0	0	1	1	0	41	0.205261	0.341	0.0341001	-0.091536	-0.0521774	-0.109742	0.0779786	0.178204	-0.0368278
Proteobacteria..Alphaproteobacteria..Rhodospirillales..f__Unclassified..gut.metagenome..s__Unclassified..ASV_000564	0	0	1	0	0	0	0	3	0.652237	0.001	-0.15646	-0.0302661	0.652237	-0.112442	-0.153265	-0.0733819	-0.126422
Proteobacteria..Alphaproteobacteria..Rhodospirillales..f__Unclassified..gut.metagenome..s__Unclassified..ASV_000675	0	0	0	0	0	0	1	7	0.15339	0.939	-0.0362832	-0.0256179	-0.0269448	-0.0444494	-0.0433452	0.0232501	0.15339
Proteobacteria..Alphaproteobacteria..Rhodospirillales..f__Unclassified..gut.metagenome..s__Unclassified..ASV_000828	1	0	0	1	0	0	0	10	0.192663	0.263	0.0766605	-0.0354328	-0.0081633	0.172067	-0.0665013	-0.136057	-0.00257305
Proteobacteria..Alphaproteobacteria..Rickettsiales..f__Unclassified..g__Unclassified..s__Unclassified..ASV_000809	0	0	0	0	0	1	0	6	0.513042	0.002	-0.106203	-0.00987613	-0.106203	-0.106203	-0.106203	0.513042	-0.0783537
Proteobacteria..Gammaproteobacteria..Burkholderiales..Comamonadaceae..Aquabacterium..s__Unclassified..ASV_001368	1	0	0	0	0	0	0	1	0.300857	0.045	0.300857	0.0104576	-0.0900294	-0.0648941	-0.0656899	-0.0690938	-0.0216071
Proteobacteria..Gammaproteobacteria..Burkholderiales..Comamonadaceae..Pelomonas..Pelomonas.saccharophila..ASV_000705	1	0	0	0	0	0	0	1	0.310379	0.045	0.310379	-0.0159234	-0.0862694	-0.0693147	-0.0670385	-0.0666217	-0.00521138
Proteobacteria..Gammaproteobacteria..Burkholderiales..Neisseriaceae..Neisseria..s__Unclassified..ASV_003661	0	1	1	0	0	0	0	14	0.164858	0.557	0.015071	0.10613	0.106701	-0.036097	-0.0953191	-0.0953191	-0.00116685
Proteobacteria..Gammaproteobacteria..Burkholderiales..Oxalobacteraceae..Oxalobacter..s__Unclassified..ASV_000303	0	0	1	0	0	0	0	3	0.316137	0.032	-0.16329	-0.129986	0.316137	-0.0625793	-0.0172493	0.0677625	-0.0107948
Proteobacteria..Gammaproteobacteria..Burkholderiales..Sutterellaceae..Sutterella..s__Unclassified..ASV_000009	1	1	0	1	1	1	1	124	0.232435	0.194	0.00140959	-0.00640217	-0.232435	0.0366576	0.108034	0.0359688	0.0567673
Proteobacteria..Gammaproteobacteria..Burkholderiales..Sutterellaceae..Sutterella..s__Unclassified..ASV_000021	0	0	0	0	1	0	1	27	0.212823	0.272	-0.105263	-0.00269522	-0.100569	-0.0550334	0.16427	-0.0111932	0.110483
Proteobacteria..Gammaproteobacteria..Burkholderiales..Sutterellaceae..Sutterella..s__Unclassified..ASV_000022	0	1	0	1	1	1	1	118	0.303886	0.036	-0.20979	-5.25223e-05	-0.182525	0.14427	0.110021	0.0332822	0.104794
Proteobacteria..Gammaproteobacteria..Burkholderiales..Sutterellaceae..Sutterella..s__Unclassified..ASV_000591	0	0	1	0	0	0	0	3	0.24444	0.147	-0.185185	-0.0324489	0.24444	0.0139271	-0.0256612	-0.0282922	0.0132195
Proteobacteria..Gammaproteobacteria..Enterobacterales..Aeromonadaceae..Aeromonas..Aeromonas.salmonicida.subsp..salmonicida.01.B526..ASV_005519	0	1	0	0	1	0	0	16	0.157717	0.892	-0.0407224	0.100937	-0.0407224	-0.0407224	0.102675	-0.0407224	-0.0407224
Proteobacteria..Gammaproteobacteria..Enterobacterales..Enterobacteriaceae..Atlantibacter..Atlantibacter.subterranea..ASV_001842	0	0	0	0	1	0	0	5	0.172345	0.821	-0.0287242	-0.0287242	-0.0287242	-0.0287242	0.172345	-0.0287242	-0.0287242
Proteobacteria..Gammaproteobacteria..Enterobacterales..Enterobacteriaceae..Cronobacter..Cronobacter.dublinensis.subsp..lausannensis.LMG.23824..ASV_001435	0	0	0	1	0	0	0	4	0.182069	0.488	-0.0303449	-0.0303449	-0.0303449	0.182069	-0.0303449	-0.0303449	-0.0303449
Proteobacteria..Gammaproteobacteria..Enterobacterales..Enterobacteriaceae..Enterobacter..Citrobacter.sp..NG2.2010...ASV_001064	0	0	1	0	0	0	0	3	0.362636	0.013	-0.069015	-0.069015	0.362636	-0.069015	-0.069015	-0.069015	-0.0175608
Proteobacteria..Gammaproteobacteria..Enterobacterales..Enterobacteriaceae..Enterobacter..Enterobacter.hormaechei..ASV_001044	0	0	0	0	1	0	1	27	0.146817	0.993	-0.0424776	-0.0419688	-0.0331179	-0.0269737	0.105176	-0.0450021	0.0843642
Proteobacteria..Gammaproteobacteria..Enterobacterales..Enterobacteriaceae..Enterobacter..Enterobacter.hormaechei..ASV_001342	0	0	0	0	1	0	0	5	0.154207	0.983	-0.0396101	-0.0371102	0.0178953	-0.0346509	0.154207	-0.0403684	-0.0203624
Proteobacteria..Gammaproteobacteria..Enterobacterales..Enterobacteriaceae..Enterobacter..Klebsiella.oxytoca..ASV_001481	0	0	0	0	1	1	0	26	0.177368	0.286	-0.0457962	-0.0457962	-0.0457962	-0.0457962	0.118112	0.110869	-0.0457962
Proteobacteria..Gammaproteobacteria..Enterobacterales..Enterobacteriaceae..Enterobacter..s__Unclassified..ASV_001446	0	0	0	0	1	1	0	26	0.152039	0.739	-0.0392562	-0.0392562	-0.0392562	-0.0392562	0.141504	0.054777	-0.0392562
Proteobacteria..Gammaproteobacteria..Enterobacterales..Enterobacteriaceae..Enterobacter..s__Unclassified..ASV_001607	0	0	0	0	0	1	1	28	0.158601	0.754	-0.0409507	-0.0409507	-0.0409507	-0.0409507	-0.0409507	0.131953	0.0728006
Proteobacteria..Gammaproteobacteria..Enterobacterales..Enterobacteriaceae..Escherichia.Shigella..Escherichia.coli.55989..ASV_001782	0	0	0	0	0	0	1	7	0.162896	0.963	-0.0313298	-0.0313298	-0.0313298	-0.0153056	-0.0236471	-0.029954	0.162896
Proteobacteria..Gammaproteobacteria..Enterobacterales..Enterobacteriaceae..Escherichia.Shigella..Escherichia.coli..ASV_001262	0	0	0	0	0	0	1	7	0.1671	0.895	-0.0302567	-0.0317275	-0.0329155	-0.0152455	-0.0263102	-0.0306445	0.1671
Proteobacteria..Gammaproteobacteria..Enterobacterales..Enterobacteriaceae..Escherichia.Shigella..Klebsiella.oxytoca..ASV_001547	0	0	0	0	1	1	0	26	0.134037	0.84	-0.0360049	-0.0580721	-0.0580721	-0.0180386	0.119089	0.0539524	-0.00285379
Proteobacteria..Gammaproteobacteria..Enterobacterales..Enterobacteriaceae..Klebsiella..Klebsiella.aerogenes..ASV_001732	0	0	0	0	0	1	0	6	0.182069	0.471	-0.0303449	-0.0303449	-0.0303449	-0.0303449	-0.0303449	0.182069	-0.0303449
Proteobacteria..Gammaproteobacteria..Enterobacterales..Enterobacteriaceae..Klebsiella..Klebsiella.pneumoniae..ASV_000902	1	0	0	0	0	0	0	1	0.186193	0.042	0.186193	-0.0309874	-0.0310411	-0.0310411	-0.0310411	-0.0310411	-0.0310411
Proteobacteria..Gammaproteobacteria..Enterobacterales..Enterobacteriaceae..Klebsiella..Klebsiella.pneumoniae..ASV_001168	1	0	0	0	0	0	0	1	0.185836	0.065	0.185836	-0.0309995	-0.0311176	-0.0311176	-0.0311176	-0.0306109	-0.0308731
Proteobacteria..Gammaproteobacteria..Enterobacterales..Enterobacteriaceae..Klebsiella..Klebsiella.pneumoniae..ASV_001203	1	0	0	0	0	0	0	1	0.185879	0.056	0.185879	-0.0310586	-0.0310586	-0.0310586	-0.0310586	-0.0310586	-0.0305857
Proteobacteria..Gammaproteobacteria..Enterobacterales..Enterobacteriaceae..Klebsiella..Klebsiella.pneumoniae..ASV_001304	1	0	0	0	0	0	0	1	0.18598	0.051	0.18598	-0.0309966	-0.0309966	-0.0309966	-0.0309966	-0.0309966	-0.0309966
Proteobacteria..Gammaproteobacteria..Enterobacterales..Enterobacteriaceae..Klebsiella..Klebsiella.pneumoniae..ASV_001336	1	0	0	0	0	0	0	1	0.186551	0.042	0.186551	-0.0309252	-0.0311251	-0.0311251	-0.0311251	-0.0311251	-0.0311251
Proteobacteria..Gammaproteobacteria..Enterobacterales..Enterobacteriaceae..Klebsiella..Klebsiella.variicola..ASV_001251	1	0	0	0	0	0	0	1	0.185944	0.064	0.185944	-0.0311422	-0.0311422	-0.0308737	-0.0309011	-0.0311422	-0.0307421
Proteobacteria..Gammaproteobacteria..Enterobacterales..Enterobacteriaceae..Klebsiella..s__Unclassified..ASV_001315	0	0	0	1	0	1	0	24	0.186249	0.292	-0.0583452	-0.0583452	-0.0583452	0.061285	-0.0583452	0.179161	-0.00706534
Proteobacteria..Gammaproteobacteria..Enterobacterales..Enterobacteriaceae..Lelliottia..Enterobacter.sp..VTs.33..ASV_001664	0	0	0	0	1	1	0	26	0.152039	0.739	-0.0392562	-0.0392562	-0.0392562	-0.0392562	0.141504	0.054777	-0.0392562
Proteobacteria..Gammaproteobacteria..Enterobacterales..Enterobacteriaceae..Pseudocitrobacter..Enterobacteriaceae.bacterium.strain.FGI.57..ASV_001375	0	0	0	0	0	1	0	6	0.182069	0.471	-0.0303449	-0.0303449	-0.0303449	-0.0303449	-0.0303449	0.182069	-0.0303449
Proteobacteria..Gammaproteobacteria..Enterobacterales..Erwiniaceae..g__Unclassified..s__Unclassified..ASV_001472	1	0	0	1	0	0	0	10	0.186805	0.373	0.0753034	-0.0541484	-0.0573409	0.165861	-0.0499156	-0.0893005	0.00954114
Proteobacteria..Gammaproteobacteria..Enterobacterales..Erwiniaceae..Pantoea..s__Unclassified..ASV_001631	0	0	0	1	0	0	0	4	0.17133	0.494	-0.0360094	0.00871702	-0.0360094	0.17133	-0.0360094	-0.0360094	-0.0360094
Proteobacteria..Gammaproteobacteria..Enterobacterales..Erwiniaceae..Rosenbergiella..s__Unclassified..ASV_001313	1	0	0	0	0	0	0	1	0.169018	0.328	0.169018	0.021716	-0.0381468	-0.0381468	-0.0381468	-0.0381468	-0.0381468
Proteobacteria..Gammaproteobacteria..Enterobacterales..Morganellaceae..Providencia..Providencia.rettgeri..ASV_001629	0	0	0	0	1	0	0	5	0.172345	0.829	-0.0287242	-0.0287242	-0.0287242	-0.0287242	0.172345	-0.0287242	-0.0287242
Proteobacteria..Gammaproteobacteria..Enterobacterales..Pasteurellaceae..Actinobacillus..s__Unclassified..ASV_000889	0	1	0	0	0	0	0	2	0.236996	0.132	-0.066937	0.236996	0.0504456	-0.13112	0.0398092	-0.130932	0.00173792
Proteobacteria..Gammaproteobacteria..Enterobacterales..Pasteurellaceae..Actinobacillus..s__Unclassified..ASV_001185	0	1	1	0	1	0	0	45	0.238277	0.136	-0.00793202	0.0830296	0.156563	-0.171494	0.0973824	-0.131015	-0.0265333
Proteobacteria..Gammaproteobacteria..Enterobacterales..Pasteurellaceae..Actinobacillus..s__Unclassified..ASV_001206	0	1	1	0	0	0	0	14	0.284539	0.038	-0.124659	0.274416	0.0929215	-0.115854	-0.0421766	-0.0589223	-0.0257262
Proteobacteria..Gammaproteobacteria..Enterobacterales..Pasteurellaceae..Actinobacillus..s__Unclassified..ASV_001242	0	1	1	0	1	1	0	87	0.234179	0.12	-0.119525	0.165447	0.0879455	-0.0977507	0.05825	0.0195372	-0.113904
Proteobacteria..Gammaproteobacteria..Enterobacterales..Pasteurellaceae..Actinobacillus..s__Unclassified..ASV_001428	0	0	1	0	0	0	0	3	0.293974	0.033	-0.0707103	-0.0764718	0.293974	-0.0761397	-0.0768437	0.0830355	-0.0768437
Proteobacteria..Gammaproteobacteria..Enterobacterales..Pasteurellaceae..Avibacterium..s__Unclassified..ASV_001506	0	0	0	1	0	0	0	4	0.286263	0.048	-0.0976881	0.00587458	-0.112608	0.286263	0.0778299	-0.0944808	-0.0651906
Proteobacteria..Gammaproteobacteria..Enterobacterales..Succinivibrionaceae..g__Unclassified..s__Unclassified..ASV_000026	1	0	1	0	0	0	0	9	0.355098	0.017	0.333097	-0.0447494	0.125333	-0.0922187	-0.088952	-0.153661	-0.0788484
Proteobacteria..Gammaproteobacteria..Enterobacterales..Succinivibrionaceae..g__Unclassified..s__Unclassified..ASV_000053	0	1	0	1	1	1	1	118	0.250535	0.099	-0.0737651	0.125065	-0.249674	0.0692993	0.05496	0.0549044	0.0192108
Proteobacteria..Gammaproteobacteria..Enterobacterales..Succinivibrionaceae..g__Unclassified..s__Unclassified..ASV_000076	1	1	0	1	1	1	1	124	0.225074	0.207	-0.00193197	0.168581	-0.225074	0.0833557	-0.0248591	-0.0597676	0.0596957
Proteobacteria..Gammaproteobacteria..Enterobacterales..Succinivibrionaceae..g__Unclassified..s__Unclassified..ASV_000077	1	1	0	0	0	0	1	33	0.0959002	0.947	0.0219074	0.0914703	-0.00924379	-0.0481631	-0.0317897	-0.0464267	0.0222457
Proteobacteria..Gammaproteobacteria..Enterobacterales..Succinivibrionaceae..g__Unclassified..s__Unclassified..ASV_000106	0	1	0	1	0	0	1	50	0.275164	0.056	-0.0800542	0.158547	-0.206597	0.172103	-0.0332231	-0.0692666	0.0584915
Proteobacteria..Gammaproteobacteria..Enterobacterales..Succinivibrionaceae..g__Unclassified..s__Unclassified..ASV_000107	1	0	1	0	0	0	0	9	0.343392	0.015	0.231745	-0.126575	0.211572	-0.096724	-0.0459544	-0.0980778	-0.0759865
Proteobacteria..Gammaproteobacteria..Enterobacterales..Succinivibrionaceae..g__Unclassified..s__Unclassified..ASV_000109	1	1	0	0	0	0	0	8	0.172183	0.502	0.110397	0.111891	-0.160998	-0.00174266	-0.0574936	-0.0208083	0.0187549
Proteobacteria..Gammaproteobacteria..Enterobacterales..Succinivibrionaceae..g__Unclassified..s__Unclassified..ASV_000113	1	1	0	1	0	0	0	30	0.250658	0.104	0.070393	0.189682	-0.189193	0.0944097	-0.000758889	-0.0714085	-0.0931235
Proteobacteria..Gammaproteobacteria..Enterobacterales..Succinivibrionaceae..g__Unclassified..s__Unclassified..ASV_000239	0	0	1	0	0	0	0	3	0.288496	0.047	0.0722098	0.0226204	0.288496	-0.105612	-0.0777534	-0.0777098	-0.122251
Proteobacteria..Gammaproteobacteria..Enterobacterales..Succinivibrionaceae..g__Unclassified..s__Unclassified..ASV_000462	0	1	0	1	0	1	0	49	0.280057	0.049	-0.0819723	0.0951849	-0.218132	0.173734	-0.0468808	0.127141	-0.0490753
Proteobacteria..Gammaproteobacteria..Enterobacterales..Succinivibrionaceae..g__Unclassified..s__Unclassified..ASV_000554	0	1	0	0	0	0	0	2	0.267671	0.068	-0.0819371	0.267671	-0.223709	0.0753739	0.00585695	0.0180117	-0.061267
Proteobacteria..Gammaproteobacteria..Enterobacterales..Succinivibrionaceae..g__Unclassified..s__Unclassified..ASV_000642	0	1	0	1	1	0	0	48	0.261742	0.078	-0.136246	0.0636824	-0.185399	0.150854	0.155623	-0.00639934	-0.042115
Proteobacteria..Gammaproteobacteria..Enterobacterales..Succinivibrionaceae..g__Unclassified..s__Unclassified..ASV_005821	0	1	0	0	1	1	1	93	0.265662	0.061	-0.0913329	0.112277	-0.136962	-0.147408	0.167051	0.00499282	0.0913831
Proteobacteria..Gammaproteobacteria..Enterobacterales..Succinivibrionaceae..Succinivibrio..s__Unclassified..ASV_000027	0	1	0	1	1	1	1	118	0.236964	0.142	-0.0733193	0.0389451	-0.2326	0.119136	0.115536	0.0163285	0.0159739
Proteobacteria..Gammaproteobacteria..Enterobacterales..Succinivibrionaceae..Succinivibrio..s__Unclassified..ASV_000030	1	1	0	1	1	1	1	124	0.254752	0.09	0.0422788	0.0707159	-0.254752	0.00563446	0.0109431	0.0685728	0.0566068
Proteobacteria..Gammaproteobacteria..Enterobacterales..Succinivibrionaceae..Succinivibrio..s__Unclassified..ASV_000064	1	0	0	0	0	0	0	1	0.237474	0.142	0.237474	-0.0542147	0.0446208	-0.0865389	-0.0799766	0.0139813	-0.0753457
Proteobacteria..Gammaproteobacteria..Enterobacterales..Succinivibrionaceae..Succinivibrio..s__Unclassified..ASV_000132	0	1	0	1	1	1	1	118	0.306524	0.031	-0.104086	0.0470084	-0.291635	0.153337	0.0754661	0.0129567	0.106952
Proteobacteria..Gammaproteobacteria..Enterobacterales..Succinivibrionaceae..Succinivibrio..s__Unclassified..ASV_000133	0	1	0	1	1	1	1	118	0.316657	0.031	-0.137288	0.0626158	-0.271515	0.0746059	0.112262	0.0558154	0.103504
Proteobacteria..Gammaproteobacteria..Enterobacterales..Succinivibrionaceae..Succinivibrio..s__Unclassified..ASV_000276	1	0	1	1	0	0	0	34	0.304014	0.031	0.279631	-0.111863	0.0503772	0.0999324	-0.0933462	-0.140199	-0.0845327
Proteobacteria..Gammaproteobacteria..Enterobacterales..Succinivibrionaceae..Succinivibrio..s__Unclassified..ASV_000344	0	1	0	1	1	1	1	118	0.364392	0.012	-0.188385	0.0967591	-0.282042	0.143715	0.0559548	0.157554	0.0164445
Proteobacteria..Gammaproteobacteria..Enterobacterales..Succinivibrionaceae..Succinivibrio..s__Unclassified..ASV_000382	1	1	0	1	1	1	1	124	0.225432	0.181	0.00153366	0.0158281	-0.225432	0.16107	0.0121358	0.0274628	0.00740118
Proteobacteria..Gammaproteobacteria..Enterobacterales..Yersiniaceae..Serratia..Serratia.marcescens..ASV_001857	0	0	1	0	0	0	0	3	0.676182	0.001	-0.103207	-0.114836	0.676182	-0.114836	-0.113633	-0.114836	-0.114836
Proteobacteria..Gammaproteobacteria..Enterobacterales..Yersiniaceae..Serratia..Serratia.sp..LS.1..ASV_001351	1	0	1	0	0	0	0	9	0.314648	0.041	0.30867	-0.0995679	0.0975394	-0.0969284	-0.0983905	-0.0117158	-0.0996068
Proteobacteria..Gammaproteobacteria..Pseudomonadales..Moraxellaceae..Acinetobacter..Acinetobacter.sp..NCTC.7422..ASV_005024	0	0	0	1	0	0	0	4	0.182069	0.477	-0.0303449	-0.0303449	-0.0303449	0.182069	-0.0303449	-0.0303449	-0.0303449
Proteobacteria..Gammaproteobacteria..Pseudomonadales..Pseudomonadaceae..Pseudomonas..Pseudomonas.aeruginosa..ASV_002364	0	0	0	1	1	0	0	23	0.145911	0.641	-0.0639119	0.00164417	-0.0639119	0.116249	0.0721209	0.00172117	-0.0639119
Proteobacteria..Gammaproteobacteria..Pseudomonadales..Pseudomonadaceae..Pseudomonas..Pseudomonas.plecoglossicida..ASV_002324	1	0	0	1	0	1	0	39	0.150227	0.497	0.069444	-0.0531134	-0.0531134	0.0795439	-0.0531134	0.0634658	-0.0531134
Proteobacteria..Gammaproteobacteria..Pseudomonadales..Pseudomonadaceae..Pseudomonas..Pseudomonas.putida..ASV_001822	0	0	0	0	0	1	0	6	0.16896	0.518	-0.0302007	-0.0129428	-0.051134	-0.051134	-0.0207296	0.16896	-0.0028188
Proteobacteria..Gammaproteobacteria..Xanthomonadales..Xanthomonadaceae..Stenotrophomonas..s__Unclassified..ASV_001797	0	0	0	0	1	0	0	5	0.185482	0.389	-0.053933	-0.053933	-0.053933	-0.0131507	0.185482	-0.053933	0.0434003
Spirochaetota..Spirochaetia..Spirochaetales..Spirochaetaceae..g__Unclassified..s__Unclassified..ASV_000001	1	0	1	0	0	1	1	79	0.398728	0.003	0.0930409	-0.220409	0.356127	-0.218005	-0.125473	0.0781352	0.0365837
Spirochaetota..Spirochaetia..Spirochaetales..Spirochaetaceae..g__Unclassified..s__Unclassified..ASV_000002	0	0	1	1	0	0	1	56	0.104109	0.92	-0.0604383	-0.0256928	0.0504026	0.0553375	-0.0593853	-0.00171558	0.041492
Spirochaetota..Spirochaetia..Spirochaetales..Spirochaetaceae..g__Unclassified..s__Unclassified..ASV_000003	1	1	0	1	1	1	1	124	0.225326	0.207	0.0476409	0.119653	-0.225326	0.0532708	0.0311269	0.000418065	-0.026783
Spirochaetota..Spirochaetia..Spirochaetales..Spirochaetaceae..g__Unclassified..s__Unclassified..ASV_000008	0	0	0	0	1	1	1	63	0.128827	0.782	-0.0726904	-0.0581162	-0.0251694	-0.0262128	0.0303943	0.0500823	0.101712
Spirochaetota..Spirochaetia..Spirochaetales..Spirochaetaceae..g__Unclassified..s__Unclassified..ASV_000047	1	1	0	1	1	1	1	124	0.186869	0.43	0.0099447	-0.0190769	-0.186869	-0.0358445	0.121763	0.0472717	0.0628117
Spirochaetota..Spirochaetia..Spirochaetales..Spirochaetaceae..g__Unclassified..s__Unclassified..ASV_000085	1	1	0	1	1	1	1	124	0.123725	0.844	0.00190394	0.0656421	-0.123725	0.0366733	0.0129457	0.0392879	-0.0327279
Spirochaetota..Spirochaetia..Spirochaetales..Spirochaetaceae..g__Unclassified..s__Unclassified..ASV_000089	0	0	0	0	0	1	0	6	0.207937	0.295	-0.16679	0.0590586	-0.0249267	-0.0559386	-0.0114438	0.207937	-0.00789725
Spirochaetota..Spirochaetia..Spirochaetales..Spirochaetaceae..g__Unclassified..s__Unclassified..ASV_000111	1	1	0	0	1	1	1	108	0.309207	0.03	0.0391745	0.0865089	-0.212994	-0.18619	0.115875	0.0167645	0.140861
Spirochaetota..Spirochaetia..Spirochaetales..Spirochaetaceae..g__Unclassified..s__Unclassified..ASV_000115	0	0	1	0	0	0	0	3	0.359683	0.011	-0.0195119	-0.0563168	0.359683	-0.0504051	-0.0815267	-0.0974401	-0.0544824
Spirochaetota..Spirochaetia..Spirochaetales..Spirochaetaceae..g__Unclassified..s__Unclassified..ASV_000122	0	0	1	0	0	0	0	3	0.290514	0.039	-0.148631	-0.113781	0.290514	0.0544796	0.0424605	-0.120727	-0.00431574
Spirochaetota..Spirochaetia..Spirochaetales..Spirochaetaceae..g__Unclassified..s__Unclassified..ASV_000129	0	0	1	0	0	0	1	22	0.583724	0.001	-0.191632	-0.216006	0.503295	-0.228844	-0.158575	0.0414724	0.250289
Spirochaetota..Spirochaetia..Spirochaetales..Spirochaetaceae..g__Unclassified..s__Unclassified..ASV_000173	0	1	0	1	1	0	1	91	0.26623	0.067	-0.190429	0.107603	-0.137719	0.0399741	0.205277	-0.048358	0.0236525
Spirochaetota..Spirochaetia..Spirochaetales..Spirochaetaceae..g__Unclassified..s__Unclassified..ASV_000183	0	0	1	0	0	1	0	21	0.377002	0.005	-0.0351613	-0.191056	0.347146	-0.0134778	-0.204585	0.139561	-0.0424273
Spirochaetota..Spirochaetia..Spirochaetales..Spirochaetaceae..g__Unclassified..s__Unclassified..ASV_000218	0	0	1	0	0	1	1	59	0.224221	0.148	-0.0738678	-0.0551931	0.140057	-0.0295318	-0.158504	0.0752117	0.101827
Spirochaetota..Spirochaetia..Spirochaetales..Spirochaetaceae..g__Unclassified..s__Unclassified..ASV_000233	1	1	1	0	0	1	0	66	0.331069	0.013	0.134295	0.0106219	0.0866066	-0.141199	-0.181641	0.236679	-0.145363
Spirochaetota..Spirochaetia..Spirochaetales..Spirochaetaceae..g__Unclassified..s__Unclassified..ASV_000254	1	1	0	1	1	0	0	68	0.291507	0.056	0.223735	0.114733	-0.212294	0.0172107	0.0565736	-0.0906699	-0.109289
Spirochaetota..Spirochaetia..Spirochaetales..Spirochaetaceae..g__Unclassified..s__Unclassified..ASV_000294	0	0	1	1	0	1	1	96	0.167357	0.555	-0.163474	-0.0449149	0.0507227	0.102508	-0.0282891	0.0767372	0.00671093
Spirochaetota..Spirochaetia..Spirochaetales..Spirochaetaceae..g__Unclassified..s__Unclassified..ASV_000327	0	0	1	0	0	1	0	21	0.433845	0.005	-0.0240699	-0.188986	0.308497	-0.212438	-0.183393	0.251595	0.0487946
Spirochaetota..Spirochaetia..Spirochaetales..Spirochaetaceae..g__Unclassified..s__Unclassified..ASV_000329	0	0	1	1	0	1	0	55	0.235217	0.15	-0.178435	-0.0697453	0.189901	0.0801006	-0.0302017	0.0626457	-0.0542649
Spirochaetota..Spirochaetia..Spirochaetales..Spirochaetaceae..g__Unclassified..s__Unclassified..ASV_000436	0	1	1	0	0	0	1	47	0.243541	0.093	-0.0913987	0.0923335	0.165128	-0.0221922	-0.116628	-0.1142	0.0869575
Spirochaetota..Spirochaetia..Spirochaetales..Spirochaetaceae..g__Unclassified..s__Unclassified..ASV_000488	0	0	0	1	0	0	0	4	0.516135	0.001	-0.167501	-0.0627144	-0.0280757	0.516135	-0.0413768	-0.0687467	-0.147721
Spirochaetota..Spirochaetia..Spirochaetales..Spirochaetaceae..g__Unclassified..s__Unclassified..ASV_000524	0	1	1	1	0	0	0	44	0.282184	0.047	-0.114159	0.0817378	0.196366	0.120964	-0.0954681	-0.110435	-0.0790053
Spirochaetota..Spirochaetia..Spirochaetales..Spirochaetaceae..g__Unclassified..s__Unclassified..ASV_000570	0	0	0	1	0	0	0	4	0.660473	0.001	-0.109827	-0.126613	-0.115948	0.660473	-0.134393	-0.049233	-0.124459
Spirochaetota..Spirochaetia..Spirochaetales..Spirochaetaceae..g__Unclassified..s__Unclassified..ASV_000714	0	0	0	0	0	1	0	6	0.31166	0.028	-0.0412437	-0.00829662	-0.0410582	-0.14513	-0.0736916	0.31166	-0.00223943
Spirochaetota..Spirochaetia..Spirochaetales..Spirochaetaceae..g__Unclassified..s__Unclassified..ASV_000797	0	1	0	0	0	0	0	2	0.252154	0.129	-0.0589164	0.252154	0.0321196	-0.0349949	-0.11054	-0.0939506	0.0141284
Spirochaetota..Spirochaetia..Spirochaetales..Spirochaetaceae..g__Unclassified..s__Unclassified..ASV_000874	0	0	1	1	1	1	1	119	0.150791	0.685	-0.10332	-0.0913502	0.0652821	0.0352005	0.0622421	-0.010634	0.0425795
Spirochaetota..Spirochaetia..Spirochaetales..Spirochaetaceae..g__Unclassified..s__Unclassified..ASV_000925	0	0	0	0	0	1	1	28	0.236575	0.134	-0.0507415	-0.0865986	-0.135533	-0.0281082	-0.00443564	0.229639	0.0757779
Spirochaetota..Spirochaetia..Spirochaetales..Spirochaetaceae..g__Unclassified..s__Unclassified..ASV_001070	0	0	0	1	0	0	0	4	0.485803	0.001	-0.124495	-0.0644069	-0.0304898	0.485803	-0.0999228	-0.0735821	-0.0929065
Spirochaetota..Spirochaetia..Spirochaetales..Spirochaetaceae..g__Unclassified..s__Unclassified..ASV_001083	0	1	0	0	1	1	0	51	0.147725	0.687	-0.0465993	0.0863092	-0.0756224	-0.0553663	0.0654347	0.0571709	-0.0313269
Spirochaetota..Spirochaetia..Spirochaetales..Spirochaetaceae..g__Unclassified..s__Unclassified..ASV_001112	0	1	1	0	0	1	1	89	0.309952	0.028	-0.154432	0.076439	0.307328	-0.19845	-0.0854569	0.0367375	0.0178343
Spirochaetota..Spirochaetia..Spirochaetales..Spirochaetaceae..g__Unclassified..s__Unclassified..ASV_001160	0	0	0	1	1	1	1	98	0.171113	0.545	-0.0737252	-0.109167	-0.0590971	0.0880561	0.0912085	0.053173	0.00955221
Spirochaetota..Spirochaetia..Spirochaetales..Spirochaetaceae..g__Unclassified..s__Unclassified..ASV_001276	0	0	0	1	1	1	1	98	0.22602	0.211	-0.08593	-0.104122	-0.129589	0.0093109	0.111375	0.0766201	0.122335
Spirochaetota..Spirochaetia..Spirochaetales..Spirochaetaceae..g__Unclassified..s__Unclassified..ASV_001357	0	0	1	1	0	0	0	19	0.210261	0.171	-0.0063987	-0.128805	0.154706	0.11674	0.0222178	-0.0644403	-0.0940196
Spirochaetota..Spirochaetia..Spirochaetales..Spirochaetaceae..g__Unclassified..s__Unclassified..ASV_002661	0	0	1	0	0	0	0	3	0.50128	0.001	-0.0239152	-0.200902	0.50128	-0.176154	-0.113871	0.0300937	-0.0165314
Spirochaetota..Spirochaetia..Spirochaetales..Spirochaetaceae..g__Unclassified..s__Unclassified..ASV_002729	1	0	1	0	0	1	1	79	0.393091	0.004	0.050988	-0.242347	0.372563	-0.224381	-0.0891867	0.105829	0.0265345
Spirochaetota..Spirochaetia..Spirochaetales..Spirochaetaceae..g__Unclassified..s__Unclassified..ASV_002857	0	1	0	1	1	0	0	48	0.173148	0.507	-0.061185	0.0687687	-0.0927546	0.0333849	0.142715	-0.0476936	-0.0432349
Spirochaetota..Spirochaetia..Spirochaetales..Spirochaetaceae..g__Unclassified..s__Unclassified..ASV_003089	0	0	1	0	0	0	0	3	0.407166	0.003	0.0121905	-0.218059	0.407166	-0.163865	-0.0955044	0.0449865	0.0130853
Spirochaetota..Spirochaetia..Spirochaetales..Spirochaetaceae..g__Unclassified..s__Unclassified..ASV_004746	0	0	1	0	0	0	0	3	0.393576	0.005	0.0279527	-0.189	0.393576	-0.160344	-0.141644	0.0707075	-0.00124875
Spirochaetota..Spirochaetia..Spirochaetales..Spirochaetaceae..g__Unclassified..s__Unclassified..ASV_004906	0	1	0	0	1	0	0	16	0.194459	0.357	0.00527412	0.095166	-0.101952	-0.0661982	0.155879	-0.0713632	-0.0168064
Spirochaetota..Spirochaetia..Spirochaetales..Spirochaetaceae..g__Unclassified..s__Unclassified..ASV_004999	0	0	0	0	1	0	0	5	0.151672	0.707	-0.036804	-0.0488747	-0.0405223	0.0288426	0.151672	-0.0304445	-0.023869
Spirochaetota..Spirochaetia..Spirochaetales..Spirochaetaceae..g__Unclassified..s__Unclassified..ASV_006962	0	0	1	0	0	0	0	3	0.329701	0.019	0.0405509	-0.180351	0.329701	-0.150217	-0.11652	0.0574539	0.0193826
Spirochaetota..Spirochaetia..Spirochaetales..Spirochaetaceae..Treponema..s__Unclassified..ASV_001912	0	0	0	0	0	1	0	6	0.200098	0.156	-0.0250919	-0.023843	-0.0563311	-0.043557	-0.0563311	0.200098	0.00505606
Synergistota..Synergistia..Synergistales..Synergistaceae..g__Unclassified..s__Unclassified..ASV_000121	0	0	0	1	0	1	1	62	0.141312	0.699	-0.0386589	-0.13137	-0.0105339	0.0943451	-0.0192824	0.0255697	0.0799302
Synergistota..Synergistia..Synergistales..Synergistaceae..g__Unclassified..s__Unclassified..ASV_000135	1	1	0	0	0	1	1	73	0.209074	0.265	0.125904	0.131481	-0.206473	-0.0517579	-0.0374439	0.0253764	0.0129134
Synergistota..Synergistia..Synergistales..Synergistaceae..g__Unclassified..s__Unclassified..ASV_000142	0	0	0	0	1	1	1	63	0.348421	0.017	-0.177397	-0.128797	-0.151662	-0.0348872	0.13105	0.299922	0.0617697
Synergistota..Synergistia..Synergistales..Synergistaceae..g__Unclassified..s__Unclassified..ASV_000317	0	1	0	1	0	1	0	49	0.340896	0.011	-0.31318	0.156508	-0.0710051	0.207739	-0.0714739	0.117852	-0.0264398
Synergistota..Synergistia..Synergistales..Synergistaceae..g__Unclassified..s__Unclassified..ASV_000351	1	1	0	1	0	1	0	69	0.342321	0.011	0.251722	0.141065	-0.268929	0.0828496	-0.115405	0.00847861	-0.0997802
Synergistota..Synergistia..Synergistales..Synergistaceae..g__Unclassified..s__Unclassified..ASV_000371	1	1	0	0	0	1	0	32	0.352197	0.014	0.070702	0.254915	-0.152725	-0.16948	-0.0979226	0.172464	-0.0779531
Synergistota..Synergistia..Synergistales..Synergistaceae..g__Unclassified..s__Unclassified..ASV_000625	1	1	1	0	0	1	1	104	0.211546	0.172	-0.0025425	0.045875	-0.00888259	-0.177528	-0.0955778	0.0784714	0.160184
Synergistota..Synergistia..Synergistales..Synergistaceae..g__Unclassified..s__Unclassified..ASV_000637	0	0	0	1	0	0	0	4	0.392037	0.005	-0.154124	-0.126522	0.0197434	0.392037	0.0699767	-0.0707917	-0.130319
Verrucomicrobiota..Kiritimatiellae..WCHB1.41..f__Unclassified..g__Unclassified..s__Unclassified..ASV_000004	1	1	0	1	0	1	1	107	0.216866	0.258	0.0215321	0.165921	-0.174456	0.0583273	-0.105516	0.0172664	0.016925
Verrucomicrobiota..Kiritimatiellae..WCHB1.41..f__Unclassified..g__Unclassified..s__Unclassified..ASV_000005	0	1	1	1	1	1	1	126	0.288687	0.064	-0.288687	0.0277582	0.0250543	0.190992	0.0792549	-0.0261284	-0.00824425
Verrucomicrobiota..Kiritimatiellae..WCHB1.41..f__Unclassified..g__Unclassified..s__Unclassified..ASV_000012	0	0	1	1	0	0	0	19	0.367923	0.007	-0.241593	-0.105336	0.253668	0.221319	0.0390995	-0.0104538	-0.156703
Verrucomicrobiota..Kiritimatiellae..WCHB1.41..f__Unclassified..g__Unclassified..s__Unclassified..ASV_000015	0	0	0	0	0	0	1	7	0.462513	0.002	-0.0774666	-0.0870138	-0.174695	-0.0997975	-0.139011	0.115471	0.462513
Verrucomicrobiota..Kiritimatiellae..WCHB1.41..f__Unclassified..g__Unclassified..s__Unclassified..ASV_000025	0	0	0	0	1	0	1	27	0.212374	0.239	0.00317312	-0.0109459	-0.156952	-0.0454324	0.125825	-0.0640157	0.148348
Verrucomicrobiota..Kiritimatiellae..WCHB1.41..f__Unclassified..g__Unclassified..s__Unclassified..ASV_000033	0	1	1	1	1	1	1	126	0.296961	0.04	-0.296961	-0.0286761	0.126709	0.146782	0.126933	-0.0348397	-0.039947
Verrucomicrobiota..Kiritimatiellae..WCHB1.41..f__Unclassified..g__Unclassified..s__Unclassified..ASV_000041	0	1	0	0	1	0	0	16	0.28417	0.051	-0.186913	0.138379	-0.0716394	-0.0357873	0.228482	0.0333696	-0.105891
Verrucomicrobiota..Kiritimatiellae..WCHB1.41..f__Unclassified..g__Unclassified..s__Unclassified..ASV_000116	1	0	0	1	0	0	0	10	0.431542	0.002	0.379912	-0.0976458	-0.126138	0.177205	-0.18002	-0.0665338	-0.0867799
Verrucomicrobiota..Kiritimatiellae..WCHB1.41..f__Unclassified..g__Unclassified..s__Unclassified..ASV_000125	0	0	0	1	0	0	1	25	0.254395	0.104	-0.0768639	-0.0749714	-0.137968	0.195257	-0.033069	-0.0055501	0.133166
Verrucomicrobiota..Kiritimatiellae..WCHB1.41..f__Unclassified..g__Unclassified..s__Unclassified..ASV_000215	1	0	0	0	0	0	1	13	0.182583	0.454	0.0703893	-0.0657011	-0.134182	-0.0320455	0.000888542	-0.00467347	0.165324
Verrucomicrobiota..Kiritimatiellae..WCHB1.41..f__Unclassified..g__Unclassified..s__Unclassified..ASV_000418	0	1	0	0	1	0	0	16	0.319638	0.022	-0.127094	0.262971	-0.14164	-0.0384429	0.14968	-0.0944575	-0.0110169
Verrucomicrobiota..Kiritimatiellae..WCHB1.41..f__Unclassified..g__Unclassified..s__Unclassified..ASV_001594	0	0	0	1	1	0	0	23	0.19803	0.234	-0.0813252	-0.00599124	-0.018367	0.0848384	0.170818	-0.0748888	-0.0750837
Verrucomicrobiota..Kiritimatiellae..WCHB1.41..f__Unclassified..g__Unclassified..s__Unclassified..ASV_002363	0	1	1	1	1	0	1	115	0.193093	0.377	-0.17737	0.0862188	0.0642894	0.0542416	-0.0166103	-0.0719118	0.0611423
Verrucomicrobiota..Lentisphaeria..Victivallales..Victivallaceae..Victivallis..s__Unclassified..ASV_001188	0	0	0	0	0	0	1	7	0.164402	0.517	0.0392943	-0.0544308	-0.0552077	-0.0476172	-0.0552077	0.00876728	0.164402
Verrucomicrobiota..Lentisphaeria..Victivallales..Victivallaceae..Victivallis..Victivallis.vadensis..ASV_000858	1	0	0	0	0	0	0	1	0.246096	0.133	0.246096	-0.0553594	-0.0558178	-0.0439119	-0.0556795	-0.0173855	-0.0179418
Verrucomicrobiota..Verrucomicrobiae..Verrucomicrobiales..Akkermansiaceae..Akkermansia..s__Unclassified..ASV_000139	0	1	0	1	0	0	0	15	0.220452	0.203	-0.158062	0.0680271	0.00963045	0.216575	-0.0644871	-0.0120134	-0.0596695
Verrucomicrobiota..Verrucomicrobiae..Verrucomicrobiales..Akkermansiaceae..Akkermansia..s__Unclassified..ASV_000369	0	1	1	0	0	0	0	14	0.31498	0.039	-0.169603	0.14297	0.263667	-0.0397878	-0.00298092	-0.0847808	-0.109485
