# Supplementary material for: Assessing the drivers of gut microbiome composition in wild redfronted lemurs via longitudinal metacommunity analysis
Source: Sci Rep. 2022 Dec 12;12:21462. doi: 10.1038/s41598-022-25733-x (PMC9744850; doi:10.1038/s41598-022-25733-x)
Supplement: Supplementary file 11 — Supplementary Table S21. [file 41598_2022_25733_MOESM11_ESM.xlsx]

## Sheet: Sheet1
Supplementary Table 21. Results indicative species analysis for the individuals of group J.
ASV	Afganistan	Armenia	Bahrain	Cambodia	Colanta	Kasachstan	Kuwait	Mongolei	Pakistan	Syria	Taji	index	stat	p.value	XAfganistan	XArmenia	XBahrain	XCambodia	XColanta	XKasachstan	XKuwait	XMongolei	XPakistan	XSyria	XTaji
Actinobacteriota..Coriobacteriia..Coriobacteriales..Coriobacteriaceae..Collinsella..Unclassified..o__Coriobacteriales.f__Coriobacteriaceae.g__Collinsella...ASV_000061	0	0	0	1	0	0	0	0	0	0	0	4	0.25727	0.009	-0.0178788	0.00302147	-0.166863	0.25727	0.0318774	0.00761885	-0.0114819	0.0337088	-0.0165515	-0.0403811	-0.0803401
Actinobacteriota..Coriobacteriia..Coriobacteriales..Coriobacteriaceae..Collinsella..Unclassified..o__Coriobacteriales.f__Coriobacteriaceae.g__Collinsella...ASV_000165	1	1	1	1	1	1	0	1	0	0	0	1487	0.25933	0.007	0.106264	0.0272816	0.0677423	0.127172	0.0631554	0.0146689	-0.139943	0.0276573	-0.174123	-0.0851128	-0.0347639
Actinobacteriota..Coriobacteriia..Coriobacteriales..Coriobacteriaceae..Collinsella..Unclassified..o__Coriobacteriales.f__Coriobacteriaceae.g__Collinsella...ASV_000230	1	1	0	0	1	0	1	1	0	0	1	1127	0.243045	0.014	0.0464755	0.135319	-0.139759	-0.016439	0.0383101	-0.0852621	0.0070492	0.150873	-0.0667074	-0.112799	0.0429399
Actinobacteriota..Coriobacteriia..Coriobacteriales..Coriobacteriaceae..Collinsella..Unclassified..o__Coriobacteriales.f__Coriobacteriaceae.g__Collinsella...ASV_000255	1	1	0	0	1	1	0	1	1	0	0	1119	0.252425	0.012	0.0502067	0.0788742	-0.101405	-0.109991	0.19166	0.0285104	-0.0875005	0.0172886	0.0706728	-0.0930309	-0.0452855
Actinobacteriota..Coriobacteriia..Coriobacteriales..Coriobacteriaceae..Collinsella..Unclassified..o__Coriobacteriales.f__Coriobacteriaceae.g__Collinsella...ASV_000265	0	0	0	0	1	1	0	0	1	1	0	534	0.238349	0.019	-0.047996	0.00320704	-0.000824185	-0.0835589	0.21186	0.0659067	-0.134387	-0.0358049	0.055847	0.0652196	-0.0994699
Actinobacteriota..Coriobacteriia..Coriobacteriales..Coriobacteriaceae..Collinsella..Unclassified..o__Coriobacteriales.f__Coriobacteriaceae.g__Collinsella...ASV_000505	0	0	0	0	1	1	1	0	1	1	0	1006	0.253501	0.01	-0.0420702	-0.0794854	-0.0558277	-0.0968842	0.0944189	0.0256253	0.0930465	-0.0651904	0.10249	0.123496	-0.0996188
Actinobacteriota..Coriobacteriia..Coriobacteriales..Coriobacteriaceae..Collinsella..Unclassified..o__Coriobacteriales.f__Coriobacteriaceae.g__Collinsella...ASV_001218	0	0	0	1	0	1	0	1	0	0	1	513	0.265578	0.007	-0.078399	-0.0757511	-0.0262673	0.0960953	-0.0836398	0.165661	-0.0140748	0.0705512	-0.0517135	-0.114551	0.112089
Actinobacteriota..Coriobacteriia..Coriobacteriales..Eggerthellaceae..Adlercreutzia..Unclassified..o__Coriobacteriales.f__Eggerthellaceae.g__Adlercreutzia...ASV_000744	1	0	0	0	0	0	0	0	0	0	0	1	0.251302	0.029	0.251302	0.0113169	-0.0447675	-0.0380897	-0.0372751	-0.0521622	-0.0521622	0.0589176	-0.0283654	-0.0397974	-0.0289168
Actinobacteriota..Coriobacteriia..Coriobacteriales..Eggerthellaceae..Enterorhabdus..Unclassified..o__Coriobacteriales.f__Eggerthellaceae.g__Enterorhabdus...ASV_000573	1	1	1	1	1	0	1	0	1	0	0	1492	0.25122	0.012	0.0358021	0.0357437	0.0920537	0.00522983	0.134304	-0.138803	0.0526705	-0.0767047	0.0645674	-0.0636665	-0.141197
Actinobacteriota..Coriobacteriia..Coriobacteriales..Eggerthellaceae..Enterorhabdus..Unclassified..o__Coriobacteriales.f__Eggerthellaceae.g__Enterorhabdus...ASV_000602	1	0	0	0	0	0	0	0	0	0	0	1	0.254455	0.009	0.254455	0.0449587	-0.000796666	-0.0174322	0.0250197	-0.0291144	-0.145826	-0.0665624	0.014136	0.00427201	-0.0831099
Actinobacteriota..Coriobacteriia..Coriobacteriales..Eggerthellaceae..Enterorhabdus..Unclassified..o__Coriobacteriales.f__Eggerthellaceae.g__Enterorhabdus...ASV_000620	0	1	0	0	0	1	0	0	1	0	1	424	0.259876	0.008	-0.0413184	0.0424482	-0.102188	-0.016602	-0.0889157	0.0540118	0.000585583	-0.089748	0.248198	-0.0966694	0.0901978
Actinobacteriota..Coriobacteriia..Coriobacteriales..Eggerthellaceae..Enterorhabdus..Unclassified..o__Coriobacteriales.f__Eggerthellaceae.g__Enterorhabdus...ASV_000658	0	0	0	0	0	0	0	0	0	1	0	10	0.268209	0.004	0.0779168	-0.138833	-0.00230279	0.0412279	-0.0094876	-0.064103	-0.022334	0.0388233	-0.0637054	0.268209	-0.125411
Actinobacteriota..Coriobacteriia..Coriobacteriales..Eggerthellaceae..Enterorhabdus..Unclassified..o__Coriobacteriales.f__Eggerthellaceae.g__Enterorhabdus...ASV_000670	0	0	0	0	0	0	0	0	0	0	1	11	0.354783	0.001	-0.07833	-0.0875806	-0.0739083	-0.0278772	-0.0105732	-0.0476726	-0.0188164	-0.0540158	0.0934299	-0.0494386	0.354783
Actinobacteriota..Coriobacteriia..Coriobacteriales..Eggerthellaceae..Enterorhabdus..Unclassified..o__Coriobacteriales.f__Eggerthellaceae.g__Enterorhabdus...ASV_000758	1	0	0	1	1	0	1	1	0	1	1	1680	0.258381	0.012	0.0354826	-0.123422	-0.144323	0.00442145	0.0255974	-0.0967337	0.065862	0.0672149	-0.0678767	0.119116	0.114661
Actinobacteriota..Coriobacteriia..Coriobacteriales..Eggerthellaceae..Enterorhabdus..Unclassified..o__Coriobacteriales.f__Eggerthellaceae.g__Enterorhabdus...ASV_000805	0	1	1	0	0	0	0	0	1	0	0	117	0.243853	0.011	-0.0669204	0.193246	0.0925083	-0.0188275	-0.0331959	-0.0404191	-0.000760981	-0.075203	0.0920214	-0.079621	-0.062828
Actinobacteriota..Coriobacteriia..Coriobacteriales..Eggerthellaceae..Enterorhabdus..Unclassified..o__Coriobacteriales.f__Eggerthellaceae.g__Enterorhabdus...ASV_001005	0	0	0	0	0	0	0	0	1	0	0	9	0.364665	0.001	-0.0387605	0.0150996	-0.0154762	-0.0612759	-0.0682258	-0.0636439	0.0476877	-0.053565	0.364665	-0.0651688	-0.0613367
Actinobacteriota..Coriobacteriia..Coriobacteriales..Eggerthellaceae..Slackia..Unclassified..o__Coriobacteriales.f__Eggerthellaceae.g__Slackia...ASV_000235	0	1	1	1	1	0	0	1	1	1	1	1950	0.259997	0.008	-0.119932	-0.0162716	-0.00609017	0.0802175	0.126931	-0.118277	-0.164577	0.11786	0.0948733	-0.00658934	0.011856
Actinobacteriota..Coriobacteriia..Coriobacteriales..Eggerthellaceae..Slackia..Unclassified..o__Coriobacteriales.f__Eggerthellaceae.g__Slackia...ASV_000398	1	0	0	0	0	1	0	0	0	1	1	341	0.276003	0.003	0.0522903	-0.0554804	-0.0387173	-0.104672	-0.0572443	0.156677	-0.0756854	-0.0338905	-0.0961515	0.11124	0.141634
Actinobacteriota..Coriobacteriia..Coriobacteriales..Eggerthellaceae..uncultured..Unclassified..o__Coriobacteriales.f__Eggerthellaceae.g__uncultured...ASV_000127	0	1	0	0	0	0	0	0	1	0	0	28	0.22957	0.04	-0.0804622	0.102663	-0.00638529	-0.0447531	-0.0609622	-0.0138556	-0.0778643	0.00129243	0.205338	-0.0138848	-0.0111255
Bacteroidota..Bacteroidia..Bacteroidales..Bacteroidaceae..Bacteroides..Unclassified..o__Bacteroidales.f__Bacteroidaceae.g__Bacteroides...ASV_000088	0	0	1	1	1	1	1	0	1	1	0	1783	0.229171	0.025	-0.129249	-0.117983	0.108693	0.0259514	0.131544	0.0363579	0.0873408	-0.0296085	-0.00834863	0.00193745	-0.106636
Bacteroidota..Bacteroidia..Bacteroidales..Bacteroidaceae..Bacteroides..Unclassified..o__Bacteroidales.f__Bacteroidaceae.g__Bacteroides...ASV_000182	1	0	0	1	1	1	0	0	1	1	1	1677	0.222087	0.043	0.0149968	-0.0724715	-0.113634	0.0856934	0.0429548	0.0614882	-0.132618	-0.0528996	0.0801509	0.065091	0.0212477
Bacteroidota..Bacteroidia..Bacteroidales..Bacteroidaceae..Bacteroides..Unclassified..o__Bacteroidales.f__Bacteroidaceae.g__Bacteroides...ASV_000212	1	0	1	0	0	0	0	0	0	0	0	13	0.3152	0.001	0.116532	-0.0655096	0.306353	-0.00999246	-0.111585	-0.0789691	-0.100069	-0.0895344	-0.0382609	0.0303262	0.0407081
Bacteroidota..Bacteroidia..Bacteroidales..Bacteroidaceae..Bacteroides..Unclassified..o__Bacteroidales.f__Bacteroidaceae.g__Bacteroides...ASV_000244	1	0	0	1	1	0	0	0	1	0	0	299	0.350241	0.001	0.0818235	-0.0198749	-0.0706319	0.212575	0.215803	-0.0876353	-0.128289	-0.0778787	0.0758647	-0.103925	-0.0978318
Bacteroidota..Bacteroidia..Bacteroidales..Bacteroidaceae..Bacteroides..Unclassified..o__Bacteroidales.f__Bacteroidaceae.g__Bacteroides...ASV_000262	1	1	0	0	1	0	1	0	1	1	0	1128	0.245296	0.024	0.119344	0.0851508	-0.106231	-0.0213828	0.142515	-0.136862	0.0479707	-0.0448742	0.0113417	0.0185439	-0.115515
Bacteroidota..Bacteroidia..Bacteroidales..Bacteroidaceae..Bacteroides..Unclassified..o__Bacteroidales.f__Bacteroidaceae.g__Bacteroides...ASV_000284	0	1	0	0	0	0	1	0	1	0	0	139	0.249952	0.021	-0.00984434	0.230744	-0.10007	-0.0728153	-0.0481785	-0.0439509	0.0591437	-0.0638606	0.0973367	-0.0611504	0.0126456
Bacteroidota..Bacteroidia..Bacteroidales..Bacteroidaceae..Bacteroides..Unclassified..o__Bacteroidales.f__Bacteroidaceae.g__Bacteroides...ASV_000310	0	1	0	0	1	0	0	1	1	1	0	879	0.234342	0.028	-0.0463304	0.108296	-0.155131	-0.0383144	0.0836264	-0.0774378	-0.00998729	0.0372647	0.108859	0.0678458	-0.0786922
Bacteroidota..Bacteroidia..Bacteroidales..Bacteroidaceae..Bacteroides..Unclassified..o__Bacteroidales.f__Bacteroidaceae.g__Bacteroides...ASV_000333	1	1	0	0	1	0	0	0	1	1	0	623	0.331355	0.001	0.0734705	0.141962	-0.109608	-0.154313	0.116986	-0.0496491	-0.031234	-0.135261	0.179616	0.0618889	-0.0938577
Bacteroidota..Bacteroidia..Bacteroidales..Bacteroidaceae..Bacteroides..Unclassified..o__Bacteroidales.f__Bacteroidaceae.g__Bacteroides...ASV_000359	1	1	0	0	1	0	0	0	1	0	0	250	0.268499	0.011	0.0774281	0.0514931	-0.0707216	-0.0913584	0.170331	-0.0132254	-0.105005	-0.0962988	0.150033	-0.0403528	-0.0323231
Bacteroidota..Bacteroidia..Bacteroidales..Bacteroidaceae..Bacteroides..Unclassified..o__Bacteroidales.f__Bacteroidaceae.g__Bacteroides...ASV_000389	1	0	0	1	1	0	1	1	1	1	0	1678	0.306093	0.001	-0.00288668	-0.10942	-0.105709	0.210502	0.0694357	-0.17408	0.0406102	0.0369273	0.169174	-0.0115707	-0.122983
Bacteroidota..Bacteroidia..Bacteroidales..Bacteroidaceae..Bacteroides..Unclassified..o__Bacteroidales.f__Bacteroidaceae.g__Bacteroides...ASV_000426	1	1	0	0	0	1	1	1	1	0	1	1607	0.29878	0.001	0.121206	0.018608	-0.140038	-0.18963	-0.110212	0.164816	0.0358365	0.0113373	0.0823045	-0.0600743	0.0658455
Bacteroidota..Bacteroidia..Bacteroidales..Bacteroidaceae..Bacteroides..Unclassified..o__Bacteroidales.f__Bacteroidaceae.g__Bacteroides...ASV_000427	0	0	0	0	0	1	0	0	0	0	0	6	0.502052	0.001	0.00240257	-0.0656492	-0.0985047	-0.076524	0.00984233	0.502052	-0.127755	-0.0691665	0.0246014	-0.052634	-0.0486651
Bacteroidota..Bacteroidia..Bacteroidales..Bacteroidaceae..Bacteroides..Unclassified..o__Bacteroidales.f__Bacteroidaceae.g__Bacteroides...ASV_000477	0	0	1	0	0	0	0	0	0	0	0	3	0.467708	0.001	-0.0834554	0.0760997	0.467708	-0.0114868	-0.0417107	-0.134802	-0.0936973	-0.0653751	-0.0687108	-0.00540562	-0.0391642
Bacteroidota..Bacteroidia..Bacteroidales..Bacteroidaceae..Bacteroides..Unclassified..o__Bacteroidales.f__Bacteroidaceae.g__Bacteroides...ASV_000484	0	0	0	0	0	0	0	0	0	1	0	10	0.245436	0.017	0.0216809	0.0324295	0.0117247	0.0162556	-0.0765422	-0.0521641	0.00244531	0.0623843	-0.130004	0.245436	-0.133646
Bacteroidota..Bacteroidia..Bacteroidales..Bacteroidaceae..Bacteroides..Unclassified..o__Bacteroidales.f__Bacteroidaceae.g__Bacteroides...ASV_000487	1	1	0	0	0	0	1	0	0	0	0	71	0.230871	0.028	0.16934	0.0907211	-0.0371642	-0.0487762	-0.112057	-0.122163	0.0976033	-0.0281863	0.000594494	0.0171778	-0.0270895
Bacteroidota..Bacteroidia..Bacteroidales..Bacteroidaceae..Bacteroides..Unclassified..o__Bacteroidales.f__Bacteroidaceae.g__Bacteroides...ASV_000511	1	1	0	0	0	0	0	0	1	1	0	265	0.294247	0.001	0.0529825	0.0680854	-0.063793	-0.0279744	-0.0636526	-0.110766	0.00686594	-0.0297565	0.177986	0.193316	-0.203293
Bacteroidota..Bacteroidia..Bacteroidales..Bacteroidaceae..Bacteroides..Unclassified..o__Bacteroidales.f__Bacteroidaceae.g__Bacteroides...ASV_000514	0	0	1	0	1	0	0	0	0	0	0	32	0.391737	0.001	0.0173062	-0.0593419	0.134271	-0.106934	0.3913	-0.10345	-0.108798	-0.05375	-0.0271063	-0.017819	-0.0656775
Bacteroidota..Bacteroidia..Bacteroidales..Bacteroidaceae..Bacteroides..Unclassified..o__Bacteroidales.f__Bacteroidaceae.g__Bacteroides...ASV_000530	1	1	0	1	1	0	0	0	0	0	0	240	0.280631	0.004	0.0947037	0.0665717	-0.0418212	0.261596	0.0467149	0.0005744	-0.0213078	-0.0451023	-0.125818	-0.0931314	-0.14298
Bacteroidota..Bacteroidia..Bacteroidales..Bacteroidaceae..Bacteroides..Unclassified..o__Bacteroidales.f__Bacteroidaceae.g__Bacteroides...ASV_000551	0	0	1	0	0	0	0	0	0	1	0	37	0.340521	0.001	-0.0301763	0.0226965	0.305088	0.0620707	-0.0956411	-0.112877	-0.06713	-0.109388	-0.1086	0.151768	-0.017812
Bacteroidota..Bacteroidia..Bacteroidales..Bacteroidaceae..Bacteroides..Unclassified..o__Bacteroidales.f__Bacteroidaceae.g__Bacteroides...ASV_000555	0	1	1	0	1	0	0	0	0	1	0	363	0.248662	0.017	-0.0531748	0.154599	0.0597101	-0.0483694	0.0738067	-0.0508239	-0.0782378	-0.0335257	-0.068823	0.127976	-0.0831372
Bacteroidota..Bacteroidia..Bacteroidales..Bacteroidaceae..Bacteroides..Unclassified..o__Bacteroidales.f__Bacteroidaceae.g__Bacteroides...ASV_000561	1	0	0	0	0	0	1	0	1	1	0	345	0.339926	0.001	0.14064	-0.0272439	-0.168934	-0.115649	-0.0941276	-0.0306209	0.113607	-0.0837354	0.239212	0.0753461	-0.0484951
Bacteroidota..Bacteroidia..Bacteroidales..Bacteroidaceae..Bacteroides..Unclassified..o__Bacteroidales.f__Bacteroidaceae.g__Bacteroides...ASV_000599	1	0	0	0	1	0	0	0	0	0	1	96	0.35849	0.001	0.103663	-0.0762487	-0.0751002	-0.0534624	0.293028	-0.156836	-0.120518	-0.00186671	-0.0255599	-0.0457776	0.15868
Bacteroidota..Bacteroidia..Bacteroidales..Bacteroidaceae..Bacteroides..Unclassified..o__Bacteroidales.f__Bacteroidaceae.g__Bacteroides...ASV_000603	0	0	0	0	1	0	0	0	0	1	0	50	0.271996	0.008	-0.0234537	-0.0737478	-0.0741937	-0.0170513	0.0967992	0.036699	-0.0197708	-0.0346488	-0.0709855	0.268122	-0.0877689
Bacteroidota..Bacteroidia..Bacteroidales..Bacteroidaceae..Bacteroides..Unclassified..o__Bacteroidales.f__Bacteroidaceae.g__Bacteroides...ASV_000621	0	0	1	1	0	0	0	0	0	0	0	31	0.395791	0.001	0.0524496	-0.0628982	0.154956	0.376054	-0.113668	-0.110376	-0.0944418	0.0243331	0.0150944	-0.114497	-0.127006
Bacteroidota..Bacteroidia..Bacteroidales..Bacteroidaceae..Bacteroides..Unclassified..o__Bacteroidales.f__Bacteroidaceae.g__Bacteroides...ASV_000627	0	0	0	0	0	0	1	0	0	0	0	7	0.377727	0.001	-0.0696025	-0.058185	-0.0880883	-0.10614	0.0549137	-0.0993	0.377727	-0.0422895	0.0433424	0.0144445	-0.0268231
Bacteroidota..Bacteroidia..Bacteroidales..Bacteroidaceae..Bacteroides..Unclassified..o__Bacteroidales.f__Bacteroidaceae.g__Bacteroides...ASV_000631	0	0	1	0	0	0	0	0	0	0	0	3	0.277104	0.001	0.0203579	-0.0362821	0.277104	0.0580039	0.039272	-0.0642588	-0.05002	-0.0253829	-0.0659198	-0.0623465	-0.0905282
Bacteroidota..Bacteroidia..Bacteroidales..Bacteroidaceae..Bacteroides..Unclassified..o__Bacteroidales.f__Bacteroidaceae.g__Bacteroides...ASV_000645	0	0	0	0	0	0	0	0	0	1	1	66	0.272952	0.003	-0.0835243	-0.0983883	-0.0253593	0.0512757	-0.101772	-0.0371517	-0.0248755	-0.0410411	-0.00536786	0.0976888	0.268515
Bacteroidota..Bacteroidia..Bacteroidales..Bacteroidaceae..Bacteroides..Unclassified..o__Bacteroidales.f__Bacteroidaceae.g__Bacteroides...ASV_000648	0	1	0	0	0	0	1	0	1	0	0	139	0.26239	0.009	-0.0501225	0.229168	-0.0639262	-0.0677815	-0.0479541	-0.0712734	0.0747012	-0.0015478	0.102623	-0.0454087	-0.0584785
Bacteroidota..Bacteroidia..Bacteroidales..Bacteroidaceae..Bacteroides..Unclassified..o__Bacteroidales.f__Bacteroidaceae.g__Bacteroides...ASV_000668	0	0	0	0	0	0	1	0	0	1	0	59	0.380558	0.001	-0.106238	-0.0563899	0.0645664	-0.0878216	-0.0242133	-0.111983	0.147442	-0.01282	-0.084002	0.36313	-0.0916706
Bacteroidota..Bacteroidia..Bacteroidales..Bacteroidaceae..Bacteroides..Unclassified..o__Bacteroidales.f__Bacteroidaceae.g__Bacteroides...ASV_000684	0	0	0	1	0	1	0	1	0	0	0	183	0.253641	0.016	-0.0930146	-0.102603	-0.0315521	0.0949394	0.0285798	0.227713	-0.00493432	0.0702874	-0.0144815	-0.0788134	-0.0961197
Bacteroidota..Bacteroidia..Bacteroidales..Bacteroidaceae..Bacteroides..Unclassified..o__Bacteroidales.f__Bacteroidaceae.g__Bacteroides...ASV_000698	1	1	0	1	1	0	0	0	1	0	0	593	0.325307	0.001	0.101218	0.038017	-0.0993214	0.275564	0.0455462	-0.133775	-0.0725182	-0.128376	0.103103	-0.0841217	-0.045336
Bacteroidota..Bacteroidia..Bacteroidales..Bacteroidaceae..Bacteroides..Unclassified..o__Bacteroidales.f__Bacteroidaceae.g__Bacteroides...ASV_000700	1	1	0	0	1	0	0	0	0	1	0	251	0.332422	0.001	0.0784679	0.042661	0.0099221	-0.087182	0.283957	-0.0959481	-0.0845636	-0.160492	-0.00851806	0.151162	-0.129467
Bacteroidota..Bacteroidia..Bacteroidales..Bacteroidaceae..Bacteroides..Unclassified..o__Bacteroidales.f__Bacteroidaceae.g__Bacteroides...ASV_000713	1	0	1	1	0	0	0	0	1	1	0	664	0.251503	0.012	0.0564726	-0.114409	0.153228	0.0260718	-0.0464054	-0.167438	-0.0197475	-0.0609646	0.130716	0.0691272	-0.0266509
Bacteroidota..Bacteroidia..Bacteroidales..Bacteroidaceae..Bacteroides..Unclassified..o__Bacteroidales.f__Bacteroidaceae.g__Bacteroides...ASV_000724	1	0	0	1	1	1	1	0	1	0	0	1221	0.224085	0.048	0.0142188	-0.0176852	-0.107639	0.11065	0.062525	0.073105	0.0206064	-0.0305086	0.107022	-0.0971363	-0.135159
Bacteroidota..Bacteroidia..Bacteroidales..Bacteroidaceae..Bacteroides..Unclassified..o__Bacteroidales.f__Bacteroidaceae.g__Bacteroides...ASV_000729	0	0	0	0	1	0	1	0	0	0	0	47	0.312975	0.002	-0.0512362	-0.0488319	-0.0793136	-0.048785	0.120408	0.041335	0.299492	-0.062938	-0.0619038	-0.0246906	-0.0835355
Bacteroidota..Bacteroidia..Bacteroidales..Bacteroidaceae..Bacteroides..Unclassified..o__Bacteroidales.f__Bacteroidaceae.g__Bacteroides...ASV_000740	0	1	0	0	0	0	0	0	0	0	0	2	0.400799	0.001	-0.0463564	0.400799	0.00773627	-0.0470903	-0.0690546	-0.0728333	-0.0689	-0.0690375	-0.0516951	0.0606846	-0.044253
Bacteroidota..Bacteroidia..Bacteroidales..Bacteroidaceae..Bacteroides..Unclassified..o__Bacteroidales.f__Bacteroidaceae.g__Bacteroides...ASV_000745	1	1	1	1	1	0	0	0	1	0	1	1499	0.253504	0.016	0.0637012	0.114393	0.0329001	0.0152473	0.161291	-0.1311	-0.096789	-0.0953352	0.0462687	-0.10097	-0.00960788
Bacteroidota..Bacteroidia..Bacteroidales..Bacteroidaceae..Bacteroides..Unclassified..o__Bacteroidales.f__Bacteroidaceae.g__Bacteroides...ASV_000784	1	0	0	0	0	0	0	0	0	1	0	20	0.27848	0.006	0.270713	0.00779656	-0.024058	-0.0658192	-0.0645129	-0.0671485	-0.0470636	-0.0721854	0.0159102	0.102907	-0.05654
Bacteroidota..Bacteroidia..Bacteroidales..Bacteroidaceae..Bacteroides..Unclassified..o__Bacteroidales.f__Bacteroidaceae.g__Bacteroides...ASV_000806	0	1	0	0	0	0	1	0	1	0	0	139	0.260561	0.009	-0.0676112	0.227119	-0.0366899	-0.0794245	-0.0538777	-0.0851526	0.106478	0.00381394	0.0700625	-0.0254807	-0.0592368
Bacteroidota..Bacteroidia..Bacteroidales..Bacteroidaceae..Bacteroides..Unclassified..o__Bacteroidales.f__Bacteroidaceae.g__Bacteroides...ASV_000812	0	0	0	0	1	1	1	1	1	1	0	1479	0.338878	0.001	-0.0933455	-0.160832	-0.0549406	-0.213	0.016609	0.182462	0.0184862	0.097009	0.131176	0.141211	-0.0648354
Bacteroidota..Bacteroidia..Bacteroidales..Bacteroidaceae..Bacteroides..Unclassified..o__Bacteroidales.f__Bacteroidaceae.g__Bacteroides...ASV_000819	0	1	1	0	0	0	0	0	0	0	0	22	0.393125	0.001	-0.0542034	0.229055	0.298378	-0.0257132	-0.0429797	-0.0774504	-0.0295527	-0.0934607	-0.0524913	-0.0554002	-0.0961813
Bacteroidota..Bacteroidia..Bacteroidales..Bacteroidaceae..Bacteroides..Unclassified..o__Bacteroidales.f__Bacteroidaceae.g__Bacteroides...ASV_000838	1	1	1	0	0	0	0	0	0	1	0	238	0.246505	0.019	0.0695934	0.129149	0.0594976	-0.146186	-0.0657719	-0.0160366	-0.00854748	-0.0669654	-0.0696043	0.154241	-0.0393699
Bacteroidota..Bacteroidia..Bacteroidales..Bacteroidaceae..Bacteroides..Unclassified..o__Bacteroidales.f__Bacteroidaceae.g__Bacteroides...ASV_000868	0	0	0	0	0	0	1	0	0	0	0	7	0.339528	0.001	0.00517875	0.0135743	-0.0888994	-0.149457	-0.0237817	0.0904357	0.339528	0.00598392	-0.126493	-0.0302652	-0.035804
Bacteroidota..Bacteroidia..Bacteroidales..Bacteroidaceae..Bacteroides..Unclassified..o__Bacteroidales.f__Bacteroidaceae.g__Bacteroides...ASV_000869	0	0	0	1	0	0	0	0	0	0	0	4	0.479588	0.001	-0.0833418	-0.0102684	-0.0299958	0.479588	0.00567124	-0.0801283	-0.081311	0.020135	-0.0602983	-0.0923109	-0.0677397
Bacteroidota..Bacteroidia..Bacteroidales..Bacteroidaceae..Bacteroides..Unclassified..o__Bacteroidales.f__Bacteroidaceae.g__Bacteroides...ASV_000870	0	0	1	1	0	0	0	1	0	0	0	151	0.321874	0.001	-0.039249	-0.0270664	0.0983459	0.113434	-0.0763653	-0.0957843	-0.0819961	0.286865	-0.0831753	-0.0947604	-0.000247507
Bacteroidota..Bacteroidia..Bacteroidales..Bacteroidaceae..Bacteroides..Unclassified..o__Bacteroidales.f__Bacteroidaceae.g__Bacteroides...ASV_000876	0	0	0	0	0	0	0	0	1	0	0	9	0.387646	0.001	-0.128744	-0.0204131	0.039199	-0.0846455	-0.110472	-0.0652729	0.0143527	-0.0637848	0.387646	0.0295695	0.00256512
Bacteroidota..Bacteroidia..Bacteroidales..Bacteroidaceae..Bacteroides..Unclassified..o__Bacteroidales.f__Bacteroidaceae.g__Bacteroides...ASV_000883	0	0	0	0	0	0	1	0	0	0	1	60	0.303103	0.001	-0.0707487	0.038344	-0.0256673	-0.0426274	-0.0959165	-0.102548	0.127674	0.0560959	-0.0916619	-0.0719258	0.278981
Bacteroidota..Bacteroidia..Bacteroidales..Bacteroidaceae..Bacteroides..Unclassified..o__Bacteroidales.f__Bacteroidaceae.g__Bacteroides...ASV_000892	1	1	0	0	0	0	0	0	0	0	1	75	0.32115	0.001	0.176254	0.0763652	-0.0232789	-0.0221003	-0.131615	-0.0686551	-0.00426663	-0.00585417	-0.11791	-0.123843	0.244904
Bacteroidota..Bacteroidia..Bacteroidales..Bacteroidaceae..Bacteroides..Unclassified..o__Bacteroidales.f__Bacteroidaceae.g__Bacteroides...ASV_000900	1	1	1	0	0	0	0	1	1	1	0	1076	0.280455	0.002	0.00912558	0.084342	0.0569672	-0.0451351	-0.134149	-0.114107	-0.0748041	0.227753	0.0225311	0.0850439	-0.117567
Bacteroidota..Bacteroidia..Bacteroidales..Bacteroidaceae..Bacteroides..Unclassified..o__Bacteroidales.f__Bacteroidaceae.g__Bacteroides...ASV_000921	1	1	0	0	1	0	0	0	1	0	1	624	0.295685	0.001	0.0901951	0.0494257	-0.0783151	-0.111925	0.222322	-0.111116	-0.0868646	-0.0643582	0.0246348	-0.0595626	0.125564
Bacteroidota..Bacteroidia..Bacteroidales..Bacteroidaceae..Bacteroides..Unclassified..o__Bacteroidales.f__Bacteroidaceae.g__Bacteroides...ASV_000960	1	1	0	0	1	0	0	0	0	0	0	69	0.307149	0.005	0.10157	0.164061	-0.015724	-0.0417757	0.210201	-0.0987496	-0.0947804	0.0132207	-0.0625795	-0.0749987	-0.100445
Bacteroidota..Bacteroidia..Bacteroidales..Bacteroidaceae..Bacteroides..Unclassified..o__Bacteroidales.f__Bacteroidaceae.g__Bacteroides...ASV_000985	0	0	1	0	0	0	0	0	0	0	0	3	0.339695	0.001	0.00114838	-0.0500711	0.339695	-0.0257636	-0.0757705	-0.0503142	-0.0657312	-0.0657426	-0.0652018	-0.0245251	0.0822767
Bacteroidota..Bacteroidia..Bacteroidales..Bacteroidaceae..Bacteroides..Unclassified..o__Bacteroidales.f__Bacteroidaceae.g__Bacteroides...ASV_000995	0	0	0	0	0	0	0	0	0	1	0	10	0.320952	0.001	-0.0623173	-0.0268712	-0.0887096	-0.0329742	0.0581322	-0.0678864	0.00312468	-0.0377729	-0.0676236	0.320952	0.00194632
Bacteroidota..Bacteroidia..Bacteroidales..Bacteroidaceae..Bacteroides..Unclassified..o__Bacteroidales.f__Bacteroidaceae.g__Bacteroides...ASV_001027	1	0	0	0	0	0	0	0	0	0	0	1	0.273301	0.007	0.273301	-0.0285796	0.0155674	-0.138628	-0.0681858	-0.0200572	0.077146	0.0307581	-0.06176	-0.11459	0.0350282
Bacteroidota..Bacteroidia..Bacteroidales..Bacteroidaceae..Bacteroides..Unclassified..o__Bacteroidales.f__Bacteroidaceae.g__Bacteroides...ASV_001063	0	1	1	1	1	0	0	0	0	0	1	777	0.27486	0.004	-0.0664534	0.151223	0.0578277	0.11568	0.0292498	-0.0947066	-0.00921462	-0.139719	-0.0364986	-0.12948	0.122092
Bacteroidota..Bacteroidia..Bacteroidales..Bacteroidaceae..Bacteroides..Unclassified..o__Bacteroidales.f__Bacteroidaceae.g__Bacteroides...ASV_001068	0	0	0	0	0	1	0	0	0	0	0	6	0.553128	0.001	-0.077563	-0.0419833	-0.0513995	0.0191886	-0.0716086	0.553128	-0.0752975	-0.0302694	-0.0797665	-0.0797665	-0.0646624
Bacteroidota..Bacteroidia..Bacteroidales..Bacteroidaceae..Bacteroides..Unclassified..o__Bacteroidales.f__Bacteroidaceae.g__Bacteroides...ASV_001073	0	0	1	1	0	0	0	0	0	0	0	31	0.284568	0.004	-0.0114821	0.0270779	0.105863	0.275926	-0.0535687	-0.0503079	-0.0563263	0.0511286	-0.0797557	-0.0885781	-0.119976
Bacteroidota..Bacteroidia..Bacteroidales..Bacteroidaceae..Bacteroides..Unclassified..o__Bacteroidales.f__Bacteroidaceae.g__Bacteroides...ASV_001090	1	1	1	0	1	0	0	0	0	0	0	233	0.292774	0.005	0.0433877	0.134788	0.136444	-0.0306666	0.175284	-0.142106	-0.0182067	-0.135129	-0.0172191	-0.015959	-0.130617
Bacteroidota..Bacteroidia..Bacteroidales..Bacteroidaceae..Bacteroides..Unclassified..o__Bacteroidales.f__Bacteroidaceae.g__Bacteroides...ASV_001094	1	0	1	0	0	0	0	0	0	0	0	13	0.278775	0.002	0.109787	-0.0106174	0.264229	-0.108323	-0.0707484	-0.0171711	-0.0515019	-0.00612018	-0.0563807	-0.045124	-0.00802908
Bacteroidota..Bacteroidia..Bacteroidales..Bacteroidaceae..Bacteroides..Unclassified..o__Bacteroidales.f__Bacteroidaceae.g__Bacteroides...ASV_001105	0	0	0	0	0	1	0	0	0	0	0	6	0.363658	0.002	-0.0463045	-0.0579367	-0.06427	-0.0233647	0.115439	0.363658	-0.0668389	-0.0651264	-0.0573	-0.0579687	-0.0399873
Bacteroidota..Bacteroidia..Bacteroidales..Bacteroidaceae..Bacteroides..Unclassified..o__Bacteroidales.f__Bacteroidaceae.g__Bacteroides...ASV_001108	1	0	1	1	0	0	0	0	0	0	0	76	0.310044	0.001	0.186897	-0.0619722	0.218864	0.0745573	-0.0730155	-0.054515	-0.0625373	-0.060765	-0.0696539	-0.0292014	-0.0686573
Bacteroidota..Bacteroidia..Bacteroidales..Bacteroidaceae..Bacteroides..Unclassified..o__Bacteroidales.f__Bacteroidaceae.g__Bacteroides...ASV_001122	0	0	1	1	0	0	0	0	1	0	0	152	0.267712	0.006	-0.0310671	0.00432758	0.255253	0.0872685	-0.0807522	-0.105473	0.00992376	-0.0832471	0.0722159	-0.054949	-0.0734997
Bacteroidota..Bacteroidia..Bacteroidales..Bacteroidaceae..Bacteroides..Unclassified..o__Bacteroidales.f__Bacteroidaceae.g__Bacteroides...ASV_001215	0	0	0	1	0	0	0	0	0	0	0	4	0.54198	0.001	-0.027121	-0.0677101	-0.077432	0.54198	-0.00874003	-0.0567861	-0.0654796	-0.042706	-0.0735629	-0.0434032	-0.0790396
Bacteroidota..Bacteroidia..Bacteroidales..Bacteroidaceae..Bacteroides..Unclassified..o__Bacteroidales.f__Bacteroidaceae.g__Bacteroides...ASV_001225	1	0	0	0	0	0	0	0	0	0	0	1	0.337245	0.003	0.337245	-0.00872052	-0.0486712	-0.0462046	-0.0455734	-0.0458247	0.021117	-0.0449021	-0.0263996	-0.0436933	-0.0483721
Bacteroidota..Bacteroidia..Bacteroidales..Bacteroidaceae..Bacteroides..Unclassified..o__Bacteroidales.f__Bacteroidaceae.g__Bacteroides...ASV_001241	0	1	0	1	0	0	1	0	0	0	1	394	0.256398	0.006	-0.0522117	0.139945	-0.0519987	0.166984	-0.0783284	-0.0434677	0.0541097	-0.131776	-0.0772991	0.00604683	0.0679963
Bacteroidota..Bacteroidia..Bacteroidales..Bacteroidaceae..Bacteroides..Unclassified..o__Bacteroidales.f__Bacteroidaceae.g__Bacteroides...ASV_001271	1	1	0	0	0	0	1	0	0	0	0	71	0.280211	0.004	0.232929	0.0896909	-0.0976022	0.0206014	0.0159627	-0.0975638	0.111481	-0.00822118	-0.0634589	-0.100733	-0.103086
Bacteroidota..Bacteroidia..Bacteroidales..Bacteroidaceae..Bacteroides..Unclassified..o__Bacteroidales.f__Bacteroidaceae.g__Bacteroides...ASV_001333	0	0	1	1	1	0	0	0	0	0	0	148	0.255766	0.014	-0.0351872	-0.0177178	0.0958929	0.225577	0.0747599	-0.0873461	-0.0177114	-0.0187547	-0.0409249	-0.0985842	-0.0800041
Bacteroidota..Bacteroidia..Bacteroidales..Bacteroidaceae..Bacteroides..Unclassified..o__Bacteroidales.f__Bacteroidaceae.g__Bacteroides...ASV_001369	0	0	0	0	1	0	0	0	0	0	0	5	0.335035	0.001	-0.051042	0.0148833	-0.0151885	-0.0609588	0.335035	-0.057152	0.0624803	-0.058133	-0.0542407	-0.0630119	-0.0526721
Bacteroidota..Bacteroidia..Bacteroidales..Bacteroidaceae..Bacteroides..Unclassified..o__Bacteroidales.f__Bacteroidaceae.g__Bacteroides...ASV_001809	1	1	1	0	0	0	0	0	1	0	0	237	0.23964	0.023	0.0858936	0.192079	0.0704238	-0.0839228	-0.0907592	-0.0155782	-0.0629613	-0.0197204	0.0525989	-0.0770855	-0.0509676
Bacteroidota..Bacteroidia..Bacteroidales..Bacteroidaceae..Bacteroides..Unclassified..o__Bacteroidales.f__Bacteroidaceae.g__Bacteroides...ASV_005184	0	1	1	0	1	0	0	0	0	1	0	363	0.247906	0.019	-0.0302691	0.128676	0.126241	-0.0582288	0.0539914	-0.122476	-0.0807851	-0.0684345	0.00641102	0.105917	-0.0610428
Bacteroidota..Bacteroidia..Bacteroidales..Bacteroidaceae..Unclassified..o__Bacteroidales.f__Bacteroidaceae...Unclassified..o__Bacteroidales.f__Bacteroidaceae.g__Bacteroides...ASV_000094	0	1	1	1	1	1	0	0	1	0	0	1278	0.229776	0.034	-0.0229522	0.123947	0.0870252	0.0594583	0.083854	0.0145669	-0.104988	-0.150824	0.0291322	-0.0702447	-0.048975
Bacteroidota..Bacteroidia..Bacteroidales..Bacteroidaceae..Unclassified..o__Bacteroidales.f__Bacteroidaceae...Unclassified..o__Bacteroidales.f__Bacteroidaceae.g__Bacteroides...ASV_000097	0	0	1	0	1	1	0	1	1	1	1	1805	0.281436	0.002	-0.12358	-0.10958	0.0170134	-0.131115	0.0414388	0.101318	-0.106656	0.132084	0.0608288	0.054355	0.0638949
Bacteroidota..Bacteroidia..Bacteroidales..Bacteroidaceae..Unclassified..o__Bacteroidales.f__Bacteroidaceae...Unclassified..o__Bacteroidales.f__Bacteroidaceae.g__Bacteroides...ASV_000279	0	1	1	1	0	0	0	0	0	0	0	112	0.405718	0.001	-0.0277989	0.0877689	0.372369	0.168398	-0.0394329	-0.124554	-0.125434	-0.0727787	0.0397991	-0.114919	-0.163419
Bacteroidota..Bacteroidia..Bacteroidales..Bacteroidaceae..Unclassified..o__Bacteroidales.f__Bacteroidaceae...Unclassified..o__Bacteroidales.f__Bacteroidaceae.g__Bacteroides...ASV_000304	1	0	0	0	0	0	1	0	0	1	0	104	0.445302	0.001	0.243895	-0.0854019	-0.0450246	-0.115768	-0.0436046	-0.146034	0.180963	-0.142049	0.0212964	0.265	-0.133273
Bacteroidota..Bacteroidia..Bacteroidales..Bacteroidaceae..Unclassified..o__Bacteroidales.f__Bacteroidaceae...Unclassified..o__Bacteroidales.f__Bacteroidaceae.g__Bacteroides...ASV_000328	1	0	1	1	1	0	1	0	1	1	1	1913	0.221516	0.04	0.0261873	-0.0964493	0.182169	-0.00850653	-0.000204854	-0.175558	0.0829072	-0.0711637	0.042319	-0.00474097	0.0230412
Bacteroidota..Bacteroidia..Bacteroidales..Bacteroidaceae..Unclassified..o__Bacteroidales.f__Bacteroidaceae...Unclassified..o__Bacteroidales.f__Bacteroidaceae.g__Bacteroides...ASV_000342	1	1	1	0	0	0	1	0	0	0	0	235	0.288341	0.005	0.269075	0.0899774	0.0508774	-0.109875	0.00176274	0.000143135	0.0725564	-0.120165	-0.0342701	-0.108607	-0.111476
Bacteroidota..Bacteroidia..Bacteroidales..Bacteroidaceae..Unclassified..o__Bacteroidales.f__Bacteroidaceae...Unclassified..o__Bacteroidales.f__Bacteroidaceae.g__Bacteroides...ASV_000392	0	0	0	0	1	0	0	1	1	1	0	543	0.301381	0.004	-0.0258338	-0.0434187	-0.0921487	-0.129326	0.185983	-0.027313	-0.0915768	0.0753632	0.165243	0.0777182	-0.0946907
Bacteroidota..Bacteroidia..Bacteroidales..Bacteroidaceae..Unclassified..o__Bacteroidales.f__Bacteroidaceae...Unclassified..o__Bacteroidales.f__Bacteroidaceae.g__Bacteroides...ASV_000422	1	0	0	1	0	0	0	0	0	1	0	89	0.313797	0.002	0.124795	0.0142151	-0.0166435	0.268776	-0.119669	0.0147814	-0.0784693	-0.00635391	-0.148911	0.0925618	-0.145083
Bacteroidota..Bacteroidia..Bacteroidales..Bacteroidaceae..Unclassified..o__Bacteroidales.f__Bacteroidaceae...Unclassified..o__Bacteroidales.f__Bacteroidaceae.g__Bacteroides...ASV_000483	1	1	1	1	1	0	0	0	1	1	1	1835	0.352652	0.001	0.123171	0.142563	0.0167334	-0.0135918	0.210195	-0.233802	-0.196897	-0.115628	0.0578093	-0.0289553	0.0384024
Bacteroidota..Bacteroidia..Bacteroidales..Bacteroidaceae..Unclassified..o__Bacteroidales.f__Bacteroidaceae...Unclassified..o__Bacteroidales.f__Bacteroidaceae.g__Bacteroides...ASV_000500	0	0	1	0	0	0	0	0	0	0	0	3	0.445986	0.001	-0.0898357	0.072733	0.445986	-0.0107373	-0.082228	-0.0553479	-0.0812655	-0.0734633	0.0405321	-0.0735911	-0.0927823
Bacteroidota..Bacteroidia..Bacteroidales..Bacteroidaceae..Unclassified..o__Bacteroidales.f__Bacteroidaceae...Unclassified..o__Bacteroidales.f__Bacteroidaceae.g__Bacteroides...ASV_000527	0	0	1	0	0	1	0	1	1	1	0	959	0.442341	0.001	-0.150883	-0.172302	0.109701	-0.181464	-0.155316	0.147994	-0.0898248	0.265396	0.128804	0.114262	-0.0163672
Bacteroidota..Bacteroidia..Bacteroidales..Bacteroidaceae..Unclassified..o__Bacteroidales.f__Bacteroidaceae...Unclassified..o__Bacteroidales.f__Bacteroidaceae.g__Bacteroides...ASV_000601	0	1	0	1	0	0	0	0	0	0	0	23	0.375462	0.001	-0.0554983	0.347055	-0.0644827	0.156681	-0.0869437	-0.0989177	0.0142371	-0.0416254	-0.0864698	-0.0805122	-0.00352308
Bacteroidota..Bacteroidia..Bacteroidales..Bacteroidaceae..Unclassified..o__Bacteroidales.f__Bacteroidaceae...Unclassified..o__Bacteroidales.f__Bacteroidaceae.g__Bacteroides...ASV_000629	0	0	0	1	0	0	0	0	0	0	0	4	0.506168	0.001	-0.068014	0.0711616	-0.0733001	0.506168	-0.0283405	-0.0721506	-0.0658114	-0.0684778	-0.0587226	-0.0682522	-0.0742609
Bacteroidota..Bacteroidia..Bacteroidales..Bacteroidaceae..Unclassified..o__Bacteroidales.f__Bacteroidaceae...Unclassified..o__Bacteroidales.f__Bacteroidaceae.g__Bacteroides...ASV_000715	0	0	0	0	0	0	0	0	0	1	0	10	0.387359	0.001	-0.0254931	-0.00569822	-0.0100388	0.0433885	-0.182816	-0.0614185	-0.0765385	0.0864661	-0.0859005	0.387359	-0.0693097
Bacteroidota..Bacteroidia..Bacteroidales..Bacteroidaceae..Unclassified..o__Bacteroidales.f__Bacteroidaceae...Unclassified..o__Bacteroidales.f__Bacteroidaceae.g__Bacteroides...ASV_000716	1	1	0	0	0	0	0	0	0	0	0	12	0.347439	0.001	0.175275	0.290864	-0.0753047	-0.0268047	-0.115764	-0.0419617	-0.0213266	-0.104973	0.0176583	-0.0995225	0.00185998
Bacteroidota..Bacteroidia..Bacteroidales..Bacteroidaceae..Unclassified..o__Bacteroidales.f__Bacteroidaceae...Unclassified..o__Bacteroidales.f__Bacteroidaceae.g__Bacteroides...ASV_000757	0	0	0	1	0	0	0	0	1	1	1	526	0.406968	0.001	-0.160148	-0.076054	-0.155061	0.181554	-0.0534504	-0.166607	-0.0564856	-0.0131813	0.19959	0.111323	0.18852
Bacteroidota..Bacteroidia..Bacteroidales..Bacteroidaceae..Unclassified..o__Bacteroidales.f__Bacteroidaceae...Unclassified..o__Bacteroidales.f__Bacteroidaceae.g__Bacteroides...ASV_000866	0	0	0	0	1	0	0	0	0	1	0	50	0.299438	0.001	-0.0659118	-0.0401448	-0.0648179	-0.0285925	0.160275	-0.0830124	-0.0555302	0.0301206	-0.031923	0.241464	-0.0619262
Bacteroidota..Bacteroidia..Bacteroidales..Bacteroidaceae..Unclassified..o__Bacteroidales.f__Bacteroidaceae...Unclassified..o__Bacteroidales.f__Bacteroidaceae.g__Bacteroides...ASV_000894	0	1	0	0	1	0	0	0	0	1	1	415	0.335124	0.001	-0.136275	0.0930559	-0.0276539	-0.056322	0.121144	-0.139	-0.036953	-0.0841122	-0.0804537	0.174803	0.171768
Bacteroidota..Bacteroidia..Bacteroidales..Bacteroidaceae..Unclassified..o__Bacteroidales.f__Bacteroidaceae...Unclassified..o__Bacteroidales.f__Bacteroidaceae.g__Bacteroides...ASV_000924	0	0	0	0	0	0	0	0	0	1	1	66	0.398816	0.001	-0.127053	-0.00273238	-0.0917006	-0.0188688	0.0529773	-0.124735	-0.106951	-0.0712573	-0.0447465	0.284654	0.250413
Bacteroidota..Bacteroidia..Bacteroidales..Bacteroidaceae..Unclassified..o__Bacteroidales.f__Bacteroidaceae...Unclassified..o__Bacteroidales.f__Bacteroidaceae.g__Bacteroides...ASV_000929	1	0	0	0	0	0	1	1	0	0	1	344	0.267785	0.003	0.174845	-0.0231979	-0.048455	-0.117242	-0.0203405	-0.116566	0.0681362	0.0584515	0.00191454	-0.124203	0.146657
Bacteroidota..Bacteroidia..Bacteroidales..Bacteroidaceae..Unclassified..o__Bacteroidales.f__Bacteroidaceae...Unclassified..o__Bacteroidales.f__Bacteroidaceae.g__Bacteroides...ASV_000959	1	0	0	0	0	0	0	0	0	0	1	21	0.352908	0.001	0.208192	-0.0538893	-0.0386999	-0.0973088	-0.118668	-0.0358335	0.0397444	0.0109269	-0.0863298	-0.0934171	0.265284
Bacteroidota..Bacteroidia..Bacteroidales..Bacteroidaceae..Unclassified..o__Bacteroidales.f__Bacteroidaceae...Unclassified..o__Bacteroidales.f__Bacteroidaceae.g__Bacteroides...ASV_001032	0	0	0	0	0	1	0	0	0	0	0	6	0.253418	0.022	-0.055873	-0.055873	-0.00782626	0.0643589	-0.055873	0.253418	0.00126589	-0.055873	-0.0296938	-0.055873	-0.00215771
Bacteroidota..Bacteroidia..Bacteroidales..Bacteroidaceae..Unclassified..o__Bacteroidales.f__Bacteroidaceae...Unclassified..o__Bacteroidales.f__Bacteroidaceae.g__Bacteroides...ASV_001142	0	1	0	0	0	0	1	0	0	0	0	26	0.227086	0.049	-0.0611107	0.111835	0.0090567	-0.0393518	-0.0180117	-0.0812387	0.192833	-0.0659775	-0.00472907	-0.0882317	0.0449266
Bacteroidota..Bacteroidia..Bacteroidales..Bacteroidaceae..Unclassified..o__Bacteroidales.f__Bacteroidaceae...Unclassified..o__Bacteroidales.f__Bacteroidaceae.g__Bacteroides...ASV_001191	1	1	0	0	0	0	0	0	0	0	0	12	0.451548	0.001	0.188243	0.417572	-0.0635687	-0.075158	-0.00386222	-0.102052	-0.0578055	-0.110147	-0.0568673	-0.0981188	-0.0382351
Bacteroidota..Bacteroidia..Bacteroidales..Bacteroidales.RF16.group..Unclassified..o__Bacteroidales.f__Bacteroidales.RF16.group...Unclassified..o__Bacteroidales.f__Bacteroidales.RF16.group.g__uncultured.bacterium...ASV_000200	0	0	0	0	0	0	1	0	0	0	1	60	0.35584	0.001	-0.133075	-0.0890669	-0.131335	-0.0302202	-0.0393107	-0.0345073	0.230373	0.0554865	-0.0694371	-0.0059434	0.247037
Bacteroidota..Bacteroidia..Bacteroidales..Muribaculaceae..Unclassified..o__Bacteroidales.f__Muribaculaceae...Unclassified..o__Bacteroidales.f__Muribaculaceae.g__uncultured.bacterium...ASV_000454	0	1	1	0	1	1	0	0	1	1	0	1318	0.26929	0.003	-0.0558048	0.0751842	0.0947541	-0.135744	0.0741231	0.0517718	-0.164974	-0.0786106	0.0173211	0.15327	-0.0312905
Bacteroidota..Bacteroidia..Bacteroidales..Muribaculaceae..uncultured.bacterium..Unclassified..o__Bacteroidales.f__Muribaculaceae.g__uncultured.bacterium...ASV_000236	0	0	1	0	0	1	1	0	1	0	1	957	0.2228	0.039	-0.0789475	-0.0385927	0.016213	-0.0111169	-0.16642	0.100885	0.0685102	-0.0622703	0.128677	-0.0285527	0.0716151
Bacteroidota..Bacteroidia..Bacteroidales..Muribaculaceae..uncultured.bacterium..Unclassified..o__Bacteroidales.f__Muribaculaceae.g__uncultured.bacterium...ASV_000403	1	0	1	1	1	0	1	1	0	0	1	1624	0.262124	0.006	0.00203447	-0.057275	0.118828	0.0587038	0.139349	-0.120011	0.0821261	0.0517109	-0.16878	-0.0925515	-0.0141349
Bacteroidota..Bacteroidia..Bacteroidales..Muribaculaceae..uncultured.bacterium..Unclassified..o__Bacteroidales.f__Muribaculaceae.g__uncultured.bacterium...ASV_000643	0	0	0	1	1	1	1	1	0	0	1	1460	0.394513	0.001	-0.243108	-0.0805614	-0.0569927	0.159396	0.0527058	0.0419767	0.199545	0.0883304	-0.200396	-0.102259	0.141364
Bacteroidota..Bacteroidia..Bacteroidales..Muribaculaceae..uncultured.bacterium..unclassified..ASV_000188	0	0	0	1	1	0	1	0	1	1	0	981	0.306581	0.001	-0.0268432	-0.0944762	-0.187947	0.120156	0.0786545	-0.148709	0.0347141	-0.00714392	0.16958	0.12791	-0.0658945
Bacteroidota..Bacteroidia..Bacteroidales..Muribaculaceae..uncultured.bacterium..unclassified..ASV_000496	0	0	0	1	1	0	1	0	1	1	0	981	0.318957	0.001	-0.0670537	-0.173462	-0.156078	0.0924658	0.108625	-0.0785284	0.135944	-0.0663891	0.0805662	0.134848	-0.0109381
Bacteroidota..Bacteroidia..Bacteroidales..Muribaculaceae..uncultured.bacterium..unclassified..ASV_000504	1	0	0	0	0	0	0	0	1	0	0	19	0.296889	0.002	0.163237	-3.9292e-05	-0.0734969	0.0185591	-0.0187095	-0.0889426	-0.0125719	-0.0988109	0.235081	-0.00226208	-0.122044
Bacteroidota..Bacteroidia..Bacteroidales..Muribaculaceae..uncultured.bacterium..unclassified..ASV_000535	0	0	0	1	1	1	0	1	0	1	0	973	0.333921	0.001	-0.187231	-0.17292	-0.0879788	0.0941554	0.099666	0.15244	-0.0173614	0.0874104	-0.0631622	0.144697	-0.0497149
Bacteroidota..Bacteroidia..Bacteroidales..Muribaculaceae..uncultured.bacterium..unclassified..ASV_000676	0	0	0	0	0	0	0	0	1	0	0	9	0.316057	0.001	-0.172954	-0.113382	0.035523	-0.0212416	-0.116205	0.00208401	-0.0235637	0.0369693	0.316057	0.10584	-0.0491268
Bacteroidota..Bacteroidia..Bacteroidales..Muribaculaceae..uncultured.bacterium..unclassified..ASV_000867	1	0	0	1	1	0	0	0	1	1	0	714	0.314702	0.002	0.0722789	-0.0696013	-0.038993	0.198842	0.0893712	-0.202916	-0.0611855	-0.0799328	0.0652428	0.119344	-0.0924508
Bacteroidota..Bacteroidia..Bacteroidales..Muribaculaceae..uncultured.bacterium..unclassified..ASV_000928	0	0	0	1	1	0	0	0	0	0	0	39	0.281646	0.002	-0.0879706	0.0234066	-0.0295218	0.170311	0.207556	0.0266825	-0.0593757	-0.0961582	0.0247742	-0.0899408	-0.0897638
Bacteroidota..Bacteroidia..Bacteroidales..Muribaculaceae..uncultured.bacterium..unclassified..ASV_001071	1	1	0	0	0	0	0	0	0	0	0	12	0.278654	0.001	0.238928	0.134925	-0.0346514	-0.0407228	-0.0267107	-0.00392463	-0.10898	-0.0814149	-0.0261892	-0.0765839	0.025324
Bacteroidota..Bacteroidia..Bacteroidales..Muribaculaceae..uncultured.bacterium..unclassified..ASV_001138	0	1	0	0	0	1	0	0	0	0	0	25	0.299384	0.001	-0.0928209	0.226566	-0.0198356	0.0432105	-0.065569	0.1751	-0.0473522	-0.0354691	-0.0819575	-0.00567823	-0.0961935
Bacteroidota..Bacteroidia..Bacteroidales..Prevotellaceae..Alloprevotella..Unclassified..o__Bacteroidales.f__Prevotellaceae.g__Alloprevotella...ASV_000066	1	1	1	1	1	0	0	1	1	1	0	1832	0.244117	0.014	0.175871	0.00869705	0.0572338	0.0552093	0.0211617	-0.10329	-0.110341	0.0918201	-0.0225082	-0.00930084	-0.164553
Bacteroidota..Bacteroidia..Bacteroidales..Prevotellaceae..Alloprevotella..Unclassified..o__Bacteroidales.f__Prevotellaceae.g__Alloprevotella...ASV_000225	1	1	0	0	1	0	0	0	1	1	0	623	0.241724	0.021	0.212958	0.0198979	-0.129576	-0.00467293	0.109255	-0.122264	-0.0983588	-0.0218096	0.0503228	0.0262454	-0.0419969
Bacteroidota..Bacteroidia..Bacteroidales..Prevotellaceae..Alloprevotella..Unclassified..o__Bacteroidales.f__Prevotellaceae.g__Alloprevotella...ASV_001996	1	1	0	1	1	0	0	0	0	0	0	240	0.238147	0.015	0.163819	0.0642111	-0.0873559	0.0952153	0.0752506	-0.0920053	-0.00889277	-0.0113701	-0.0531334	-0.0232581	-0.122481
Bacteroidota..Bacteroidia..Bacteroidales..Prevotellaceae..Alloprevotella..uncultured.bacterium..ASV_000250	1	0	0	0	0	0	0	0	0	0	0	1	0.264578	0.005	0.264578	0.0537375	0.00630312	-0.050604	0.050942	-0.0627642	-0.0626578	-0.025728	-0.0385474	-0.0456942	-0.0895654
Bacteroidota..Bacteroidia..Bacteroidales..Prevotellaceae..Alloprevotella..uncultured.bacterium..ASV_000364	0	0	0	0	1	0	1	0	0	0	0	47	0.320583	0.002	-0.0594949	-0.0697361	-0.10642	-0.0140177	0.220079	-0.0326619	0.210028	0.0393423	-0.0388047	-0.0955074	-0.0528069
Bacteroidota..Bacteroidia..Bacteroidales..Prevotellaceae..Alloprevotella..uncultured.bacterium..ASV_000820	0	0	0	1	0	0	0	0	0	0	0	4	0.302487	0.001	0.0556702	0.0673214	-0.0822808	0.302487	0.00625494	-0.14072	-0.0120505	0.0548948	-0.0616957	-0.0581925	-0.131689
Bacteroidota..Bacteroidia..Bacteroidales..Prevotellaceae..Alloprevotella..uncultured.bacterium..ASV_001759	1	0	0	1	1	0	1	0	0	0	0	297	0.225257	0.026	0.134639	-0.015632	-0.0356451	0.0472197	0.110955	-0.132395	0.0841132	-0.0172754	0.0119607	-0.0298495	-0.158091
Bacteroidota..Bacteroidia..Bacteroidales..Prevotellaceae..Prevotella..Unclassified..o__Bacteroidales.f__Prevotellaceae.g__Prevotella...ASV_000589	0	0	1	0	0	0	0	0	0	0	0	3	0.284875	0.001	-0.0434199	-0.0417234	0.284875	-0.0531268	-0.120726	0.00927818	-0.065333	0.0422308	-0.0311499	0.0183286	0.000766556
Bacteroidota..Bacteroidia..Bacteroidales..Prevotellaceae..Prevotella..Unclassified..o__Bacteroidales.f__Prevotellaceae.g__Prevotella...ASV_000811	0	0	0	0	0	1	0	1	1	0	1	554	0.264366	0.006	-0.0966293	-0.0600005	0.00350671	-0.0876514	-0.0380311	0.204226	-0.0909749	0.057367	0.0708359	-0.0725891	0.109941
Bacteroidota..Bacteroidia..Bacteroidales..Prevotellaceae..Unclassified..o__Bacteroidales.f__Prevotellaceae...Unclassified..o__Bacteroidales.f__Prevotellaceae.g__Alloprevotella...ASV_000060	0	1	0	0	0	0	0	0	0	0	0	2	0.338371	0.001	-0.0794994	0.338371	0.0325977	0.0148236	-0.0963235	-0.0702763	-0.0939456	0.0968662	-0.102415	-0.0812514	0.0410531
Bacteroidota..Bacteroidia..Bacteroidales..Prevotellaceae..Unclassified..o__Bacteroidales.f__Prevotellaceae...Unclassified..o__Bacteroidales.f__Prevotellaceae.g__Alloprevotella...ASV_000068	0	0	1	0	0	1	0	0	1	0	0	163	0.451589	0.001	0.015964	0.0254456	0.248972	-0.121761	-0.128647	0.223017	-0.134177	-0.130749	0.22761	-0.150048	-0.0756258
Bacteroidota..Bacteroidia..Bacteroidales..Prevotellaceae..Unclassified..o__Bacteroidales.f__Prevotellaceae...Unclassified..o__Bacteroidales.f__Prevotellaceae.g__Alloprevotella...ASV_000099	0	1	0	0	1	0	0	0	0	0	0	24	0.329083	0.001	-0.0747776	0.124665	-0.0634224	-0.0709253	0.316846	-0.0472011	-0.0772944	0.0380458	-0.0869128	-0.0338947	-0.0251291
Bacteroidota..Bacteroidia..Bacteroidales..Prevotellaceae..Unclassified..o__Bacteroidales.f__Prevotellaceae...Unclassified..o__Bacteroidales.f__Prevotellaceae.g__Alloprevotella...ASV_000204	0	0	0	0	1	0	1	1	0	0	1	539	0.31889	0.002	-0.122092	-0.0240443	-0.0846262	-0.0489932	0.144436	-0.0418702	0.111801	0.204384	-0.0840094	-0.12797	0.0729844
Bacteroidota..Bacteroidia..Bacteroidales..Prevotellaceae..Unclassified..o__Bacteroidales.f__Prevotellaceae...Unclassified..o__Bacteroidales.f__Prevotellaceae.g__Alloprevotella...ASV_000273	0	0	1	1	0	0	1	1	0	1	1	1434	0.310291	0.001	-0.106974	-0.10767	0.126099	0.0307753	-0.108294	-0.108096	0.0505255	0.136713	-0.106406	0.115841	0.077486
Bacteroidota..Bacteroidia..Bacteroidales..Prevotellaceae..Unclassified..o__Bacteroidales.f__Prevotellaceae...Unclassified..o__Bacteroidales.f__Prevotellaceae.g__Alloprevotella...ASV_000300	0	0	0	0	0	0	1	0	0	0	0	7	0.434881	0.001	-0.105278	-0.0926373	-0.0580005	-0.094317	-0.0730989	0.0924006	0.434881	-0.108971	-0.00773841	-0.105408	0.118166
Bacteroidota..Bacteroidia..Bacteroidales..Prevotellaceae..Unclassified..o__Bacteroidales.f__Prevotellaceae...Unclassified..o__Bacteroidales.f__Prevotellaceae.g__Alloprevotella...ASV_000352	0	0	0	0	0	1	1	0	0	1	1	552	0.390222	0.001	-0.0662787	-0.110578	-0.0785077	-0.100158	-0.0965725	0.0620719	0.183721	-0.107873	-0.0929992	0.26763	0.139543
Bacteroidota..Bacteroidia..Bacteroidales..Prevotellaceae..Unclassified..o__Bacteroidales.f__Prevotellaceae...Unclassified..o__Bacteroidales.f__Prevotellaceae.g__Alloprevotella...ASV_000373	0	0	0	0	0	1	0	0	0	1	0	55	0.262854	0.006	-0.00252753	-0.101571	-0.0206879	-0.0986585	-0.0423929	0.129313	0.0527933	-0.102915	-0.0383234	0.223343	0.00162751
Bacteroidota..Bacteroidia..Bacteroidales..Prevotellaceae..Unclassified..o__Bacteroidales.f__Prevotellaceae...Unclassified..o__Bacteroidales.f__Prevotellaceae.g__Alloprevotella...ASV_000560	0	0	1	1	0	0	1	1	0	1	1	1434	0.25384	0.013	-0.0897348	-0.0848977	0.077263	0.00221978	-0.087473	-0.0898201	0.193779	0.0608309	-0.0877379	0.059496	0.0460745
Bacteroidota..Bacteroidia..Bacteroidales..Prevotellaceae..Unclassified..o__Bacteroidales.f__Prevotellaceae...Unclassified..o__Bacteroidales.f__Prevotellaceae.g__Alloprevotella...ASV_000572	1	0	0	0	1	0	0	0	0	0	0	15	0.282931	0.004	0.276826	-0.0344521	-0.0558448	-0.035598	0.102766	-0.0229725	-0.0614366	0.0432576	-0.0696214	-0.0804887	-0.0624352
Bacteroidota..Bacteroidia..Bacteroidales..Prevotellaceae..Unclassified..o__Bacteroidales.f__Prevotellaceae...Unclassified..o__Bacteroidales.f__Prevotellaceae.g__Alloprevotella...ASV_002687	0	0	0	0	0	0	0	0	0	1	1	66	0.291436	0.001	-0.0661784	-0.0135106	0.00381868	-0.0831033	-0.130626	0.0467027	-0.000829	0.0217135	-0.168991	0.244186	0.146817
Bacteroidota..Bacteroidia..Bacteroidales..Prevotellaceae..Unclassified..o__Bacteroidales.f__Prevotellaceae...Unclassified..o__Bacteroidales.f__Prevotellaceae.g__Paraprevotella...ASV_000140	0	0	0	0	0	1	0	0	1	1	0	219	0.277399	0.001	-0.134834	-0.036877	-0.067957	0.00290333	-0.059858	0.0839771	-0.0575752	-0.0311269	0.208391	0.137377	-0.0444207
Bacteroidota..Bacteroidia..Bacteroidales..Prevotellaceae..Unclassified..o__Bacteroidales.f__Prevotellaceae...Unclassified..o__Bacteroidales.f__Prevotellaceae.g__Paraprevotella...ASV_000615	0	0	0	0	1	0	0	0	0	0	0	5	0.371949	0.001	0.013774	-0.0051179	-0.0517145	-0.0571227	0.371949	-0.0331928	-0.0563057	-0.0244613	-0.0534004	-0.0565366	-0.0478712
Bacteroidota..Bacteroidia..Bacteroidales..Prevotellaceae..Unclassified..o__Bacteroidales.f__Prevotellaceae...Unclassified..o__Bacteroidales.f__Prevotellaceae.g__Paraprevotella...ASV_000967	0	0	1	1	0	1	0	1	1	0	0	917	0.282528	0.002	-0.0727924	-0.0971701	0.102835	0.0573132	-0.0825199	0.161515	-0.0589113	0.145091	0.0225995	-0.0860235	-0.0919365
Bacteroidota..Bacteroidia..Bacteroidales..Prevotellaceae..Unclassified..o__Bacteroidales.f__Prevotellaceae...Unclassified..o__Bacteroidales.f__Prevotellaceae.g__Prevotella.7...ASV_000163	0	0	0	0	0	0	0	0	0	0	1	11	0.249944	0.011	-0.0237808	-0.030854	-0.0806345	-0.0310145	-0.0727004	-0.0371071	0.0485917	0.0179995	-0.0430245	0.00258035	0.249944
Bacteroidota..Bacteroidia..Bacteroidales..Prevotellaceae..Unclassified..o__Bacteroidales.f__Prevotellaceae...Unclassified..o__Bacteroidales.f__Prevotellaceae.g__Prevotella.7...ASV_000185	0	0	0	0	0	0	1	0	0	0	1	60	0.218295	0.047	-0.0564024	0.0148469	-0.028205	-0.0163925	-0.10395	-0.0348228	0.133802	0.0312231	-0.0710601	-0.028111	0.159072
Bacteroidota..Bacteroidia..Bacteroidales..Prevotellaceae..Unclassified..o__Bacteroidales.f__Prevotellaceae...Unclassified..o__Bacteroidales.f__Prevotellaceae.g__Prevotella.7...ASV_000210	1	0	0	0	0	0	0	0	0	0	1	21	0.313106	0.001	0.291992	-0.0817662	-0.0548002	0.0136656	-0.0333124	0.0416602	-0.112862	-0.102862	-0.080595	-0.00920342	0.128083
Bacteroidota..Bacteroidia..Bacteroidales..Prevotellaceae..Unclassified..o__Bacteroidales.f__Prevotellaceae...Unclassified..o__Bacteroidales.f__Prevotellaceae.g__Prevotella.7...ASV_000229	0	0	1	0	0	0	1	1	1	1	1	1457	0.229282	0.027	-0.0949305	-0.0784859	0.0671872	-0.0580896	-0.0263718	-0.139251	0.0306254	0.0259855	0.162616	0.0945089	0.0162054
Bacteroidota..Bacteroidia..Bacteroidales..Prevotellaceae..Unclassified..o__Bacteroidales.f__Prevotellaceae...Unclassified..o__Bacteroidales.f__Prevotellaceae.g__Prevotella.7...ASV_000302	0	0	1	0	0	0	1	0	0	0	1	169	0.294338	0.001	-0.0629583	-0.0660576	0.237469	-0.0954124	-0.12036	-0.059991	0.0848569	0.0321473	-0.000145048	-0.08321	0.133661
Bacteroidota..Bacteroidia..Bacteroidales..Prevotellaceae..Unclassified..o__Bacteroidales.f__Prevotellaceae...Unclassified..o__Bacteroidales.f__Prevotellaceae.g__Prevotella.7...ASV_000308	0	1	1	1	0	0	0	1	1	1	0	1307	0.237125	0.033	-0.0823903	0.0269358	0.124685	0.0311339	-0.0618979	-0.0144042	-0.128734	0.00162375	0.0452519	0.181082	-0.123287
Bacteroidota..Bacteroidia..Bacteroidales..Prevotellaceae..Unclassified..o__Bacteroidales.f__Prevotellaceae...Unclassified..o__Bacteroidales.f__Prevotellaceae.g__Prevotella.7...ASV_000324	0	0	0	1	0	1	0	1	1	1	0	994	0.267399	0.006	-0.076308	-0.10478	-0.0292624	0.0871718	-0.0418179	0.0914634	-0.0446904	0.0533282	0.0695185	0.161666	-0.166289
Bacteroidota..Bacteroidia..Bacteroidales..Prevotellaceae..Unclassified..o__Bacteroidales.f__Prevotellaceae...Unclassified..o__Bacteroidales.f__Prevotellaceae.g__Prevotella.7...ASV_000349	0	0	0	0	1	0	0	0	0	1	0	50	0.258076	0.016	-0.0940822	-0.0509068	-0.021597	-0.0863503	0.106162	-0.0649682	-0.0704529	0.0185042	0.00082009	0.240083	0.0227878
Bacteroidota..Bacteroidia..Bacteroidales..Prevotellaceae..Unclassified..o__Bacteroidales.f__Prevotellaceae...Unclassified..o__Bacteroidales.f__Prevotellaceae.g__Prevotella.7...ASV_000490	1	1	1	0	0	0	1	0	0	1	0	582	0.232267	0.034	0.0996839	0.150653	0.0365983	-0.099921	-0.0913847	-0.0250183	0.0839561	-0.0530472	-0.0924268	0.0314081	-0.0405009
Bacteroidota..Bacteroidia..Bacteroidales..Prevotellaceae..Unclassified..o__Bacteroidales.f__Prevotellaceae...Unclassified..o__Bacteroidales.f__Prevotellaceae.g__Prevotella.7...ASV_000502	1	0	0	1	0	0	0	0	1	1	1	736	0.259134	0.008	0.0630404	-0.0582903	-0.120587	0.141956	-0.0512012	-0.134191	-0.0550629	-0.0295009	0.177455	0.0220758	0.0443049
Bacteroidota..Bacteroidia..Bacteroidales..Prevotellaceae..Unclassified..o__Bacteroidales.f__Prevotellaceae...Unclassified..o__Bacteroidales.f__Prevotellaceae.g__Prevotella.7...ASV_000538	0	0	0	0	0	1	0	0	0	1	0	55	0.318712	0.001	-0.124752	-0.000470437	0.0544325	-0.0923564	-0.107746	0.224214	-0.0581931	-0.0703502	0.0160668	0.203383	-0.0442279
Bacteroidota..Bacteroidia..Bacteroidales..Prevotellaceae..Unclassified..o__Bacteroidales.f__Prevotellaceae...Unclassified..o__Bacteroidales.f__Prevotellaceae.g__Prevotella.7...ASV_000544	0	0	0	1	0	0	1	0	1	0	1	521	0.253105	0.012	-0.0835411	-0.072434	0.00726763	0.0977025	-0.111165	-0.0864493	0.107255	-0.000802575	0.0666891	-0.0764009	0.151879
Bacteroidota..Bacteroidia..Bacteroidales..Prevotellaceae..Unclassified..o__Bacteroidales.f__Prevotellaceae...Unclassified..o__Bacteroidales.f__Prevotellaceae.g__Prevotella.7...ASV_000563	1	0	0	1	0	0	1	1	0	1	0	728	0.303963	0.001	0.100867	-0.0433961	-0.0975249	0.228086	-0.0820838	-0.138046	0.0634535	0.101664	-0.0663678	0.0324089	-0.0990606
Bacteroidota..Bacteroidia..Bacteroidales..Prevotellaceae..Unclassified..o__Bacteroidales.f__Prevotellaceae...Unclassified..o__Bacteroidales.f__Prevotellaceae.g__Prevotella.7...ASV_000592	1	0	0	1	0	0	0	0	1	1	0	314	0.301142	0.001	0.0829104	-0.112463	-0.0604939	0.0920123	-0.0505214	-0.125526	-0.0826064	-0.0289247	0.17593	0.153054	-0.0433711
Bacteroidota..Bacteroidia..Bacteroidales..Prevotellaceae..Unclassified..o__Bacteroidales.f__Prevotellaceae...Unclassified..o__Bacteroidales.f__Prevotellaceae.g__Prevotella.7...ASV_000619	0	0	0	0	0	0	0	0	0	1	0	10	0.332523	0.001	0.0099568	0.0510381	-0.100417	-0.0249571	-0.0344202	-0.087537	-0.0506314	-0.0243274	-0.0185605	0.332523	-0.0526666
Bacteroidota..Bacteroidia..Bacteroidales..Prevotellaceae..Unclassified..o__Bacteroidales.f__Prevotellaceae...Unclassified..o__Bacteroidales.f__Prevotellaceae.g__Prevotella.7...ASV_000623	0	0	0	0	0	0	1	0	0	0	1	60	0.277138	0.002	-0.0285473	-0.00785423	-0.0326735	-0.0207757	-0.108548	-0.0133897	0.215033	-0.0803944	-0.0607641	-0.0188726	0.156787
Bacteroidota..Bacteroidia..Bacteroidales..Prevotellaceae..Unclassified..o__Bacteroidales.f__Prevotellaceae...Unclassified..o__Bacteroidales.f__Prevotellaceae.g__Prevotella.7...ASV_000647	0	0	0	0	1	0	0	0	0	1	0	50	0.24753	0.014	-0.0466684	-0.0338658	0.0299281	-0.00889596	0.142367	-0.0947744	0.0112519	-0.0798647	-0.096515	0.18973	-0.012692
Bacteroidota..Bacteroidia..Bacteroidales..Prevotellaceae..Unclassified..o__Bacteroidales.f__Prevotellaceae...Unclassified..o__Bacteroidales.f__Prevotellaceae.g__Prevotella.7...ASV_000697	1	0	1	0	0	0	0	1	0	1	1	700	0.294766	0.003	0.0439516	-0.109973	0.133601	-0.130173	-0.0889251	-0.0907824	-0.0262929	0.084471	-0.064402	0.11663	0.131895
Bacteroidota..Bacteroidia..Bacteroidales..Prevotellaceae..Unclassified..o__Bacteroidales.f__Prevotellaceae...Unclassified..o__Bacteroidales.f__Prevotellaceae.g__Prevotella.7...ASV_000704	0	1	0	0	0	0	0	1	0	1	0	143	0.24343	0.021	-0.0956983	0.0608452	-0.0123383	0.0217452	-0.0315471	-0.0846367	-0.0280206	0.189655	-0.110255	0.126619	-0.0363685
Bacteroidota..Bacteroidia..Bacteroidales..Prevotellaceae..Unclassified..o__Bacteroidales.f__Prevotellaceae...Unclassified..o__Bacteroidales.f__Prevotellaceae.g__Prevotella.7...ASV_000708	0	0	1	0	0	1	1	0	1	0	1	957	0.298912	0.003	-0.119189	-0.0789307	0.214647	-0.0623722	-0.0958563	0.0881898	0.0569316	-0.0341451	0.0334088	-0.127237	0.124554
Bacteroidota..Bacteroidia..Bacteroidales..Prevotellaceae..Unclassified..o__Bacteroidales.f__Prevotellaceae...Unclassified..o__Bacteroidales.f__Prevotellaceae.g__Prevotella.7...ASV_000746	0	1	1	1	0	1	0	0	1	0	0	780	0.288189	0.004	-0.080088	0.0966088	0.114223	0.0887741	-0.12513	0.0675447	-0.0799158	-0.0348274	0.132008	-0.0552455	-0.123952
Bacteroidota..Bacteroidia..Bacteroidales..Prevotellaceae..Unclassified..o__Bacteroidales.f__Prevotellaceae...Unclassified..o__Bacteroidales.f__Prevotellaceae.g__Prevotella.7...ASV_000747	0	1	1	0	0	0	0	0	0	1	0	118	0.233992	0.034	-0.0560526	0.0606304	0.124441	-0.0319135	0.0239911	-0.0790503	-0.0124844	-0.0701946	-0.0491759	0.177429	-0.0876193
Bacteroidota..Bacteroidia..Bacteroidales..Prevotellaceae..Unclassified..o__Bacteroidales.f__Prevotellaceae...Unclassified..o__Bacteroidales.f__Prevotellaceae.g__Prevotella.7...ASV_000753	1	0	0	0	0	0	0	1	1	1	1	771	0.259949	0.007	0.119092	-0.0196708	-0.03066	-0.0851106	-0.0654194	-0.105852	-0.143532	0.0459453	0.138487	0.066774	0.0799467
Bacteroidota..Bacteroidia..Bacteroidales..Prevotellaceae..Unclassified..o__Bacteroidales.f__Prevotellaceae...Unclassified..o__Bacteroidales.f__Prevotellaceae.g__Prevotella.7...ASV_000802	0	0	0	0	0	0	0	0	0	0	1	11	0.390025	0.001	-0.110291	-0.100367	-0.0277793	0.0308167	0.104276	-0.169524	-0.0697155	-0.135275	0.0631644	0.0246696	0.390025
Bacteroidota..Bacteroidia..Bacteroidales..Prevotellaceae..Unclassified..o__Bacteroidales.f__Prevotellaceae...Unclassified..o__Bacteroidales.f__Prevotellaceae.g__Prevotella.7...ASV_000832	0	0	1	1	0	0	0	0	0	1	0	153	0.326942	0.001	0.00335361	0.0305817	0.106246	0.323328	-0.121438	-0.106357	-0.11442	-0.0477619	-0.147332	0.0769227	-0.0031247
Bacteroidota..Bacteroidia..Bacteroidales..Prevotellaceae..Unclassified..o__Bacteroidales.f__Prevotellaceae...Unclassified..o__Bacteroidales.f__Prevotellaceae.g__Prevotella.7...ASV_000912	0	1	0	0	1	0	0	1	1	0	0	410	0.241668	0.021	0.0109279	0.0490769	-0.0885689	-0.0727628	0.0792991	-0.0571692	-0.117816	0.0948984	0.181114	-0.0189973	-0.0600012
Bacteroidota..Bacteroidia..Bacteroidales..Prevotellaceae..Unclassified..o__Bacteroidales.f__Prevotellaceae...Unclassified..o__Bacteroidales.f__Prevotellaceae.g__Prevotella.7...ASV_000954	0	0	0	1	0	1	0	1	0	0	0	183	0.395424	0.001	-0.0908774	-0.106005	-0.109076	0.250844	-0.0419338	0.210192	-0.0437777	0.151551	-0.0418974	-0.0680211	-0.110999
Bacteroidota..Bacteroidia..Bacteroidales..Prevotellaceae..Unclassified..o__Bacteroidales.f__Prevotellaceae...Unclassified..o__Bacteroidales.f__Prevotellaceae.g__Prevotella.7...ASV_000992	0	0	0	0	0	0	0	0	0	1	0	10	0.320757	0.001	-0.0828684	-0.0675276	-0.0866027	0.0383345	-0.110928	-0.0901624	0.0120644	0.0428067	0.058638	0.320757	-0.0345116
Bacteroidota..Bacteroidia..Bacteroidales..Prevotellaceae..Unclassified..o__Bacteroidales.f__Prevotellaceae...Unclassified..o__Bacteroidales.f__Prevotellaceae.g__Prevotella.7...ASV_001021	0	0	0	1	0	0	0	0	0	0	0	4	0.335881	0.002	-0.0656995	-0.0556026	0.0674929	0.335881	-0.0352408	-0.0530787	-0.0540055	-0.00798488	-0.0630783	-0.0224521	-0.0462315
Bacteroidota..Bacteroidia..Bacteroidales..Prevotellaceae..Unclassified..o__Bacteroidales.f__Prevotellaceae...Unclassified..o__Bacteroidales.f__Prevotellaceae.g__Prevotella.7...ASV_001047	0	1	1	1	1	0	0	1	1	1	1	1950	0.246219	0.023	-0.170911	-0.0175386	0.0532715	0.0519394	0.19251	-0.128058	-0.0824718	0.0343973	0.00429218	0.0595176	0.00305126
Bacteroidota..Bacteroidia..Bacteroidales..Prevotellaceae..Unclassified..o__Bacteroidales.f__Prevotellaceae...Unclassified..o__Bacteroidales.f__Prevotellaceae.g__Prevotella.7...ASV_001101	0	0	0	0	0	0	0	0	1	0	1	65	0.441104	0.001	-0.12029	-0.0678216	-0.117256	0.0456136	-0.126299	-0.140567	-0.00934765	-0.0448236	0.39718	-0.0110125	0.194623
Bacteroidota..Bacteroidia..Bacteroidales..Prevotellaceae..Unclassified..o__Bacteroidales.f__Prevotellaceae...Unclassified..o__Bacteroidales.f__Prevotellaceae.g__Prevotella.7...ASV_001103	1	1	1	0	0	0	0	0	0	1	0	238	0.303392	0.005	0.166649	0.0637692	0.100767	-0.0737413	-0.101828	0.0151161	-0.0816272	-0.0783159	-0.0951325	0.176487	-0.0921432
Bacteroidota..Bacteroidia..Bacteroidales..Prevotellaceae..Unclassified..o__Bacteroidales.f__Prevotellaceae...Unclassified..o__Bacteroidales.f__Prevotellaceae.g__Prevotella.7...ASV_001124	1	0	0	0	0	0	0	0	0	0	0	1	0.366232	0.001	0.366232	-0.0687113	-0.0338952	-0.0623188	-0.136547	-0.113888	-0.0309024	-0.0206727	0.023907	-0.0140828	0.0908782
Bacteroidota..Bacteroidia..Bacteroidales..Prevotellaceae..Unclassified..o__Bacteroidales.f__Prevotellaceae...Unclassified..o__Bacteroidales.f__Prevotellaceae.g__Prevotella.7...ASV_001128	0	0	1	1	0	0	1	1	0	1	0	924	0.266293	0.008	-0.0794782	-0.097579	0.0623206	0.174589	-0.0721276	-0.0870743	0.0677992	0.0563002	-0.0777578	0.100223	-0.0472152
Bacteroidota..Bacteroidia..Bacteroidales..Prevotellaceae..Unclassified..o__Bacteroidales.f__Prevotellaceae...Unclassified..o__Bacteroidales.f__Prevotellaceae.g__Prevotella.9...ASV_000045	1	1	0	1	1	0	0	1	1	1	0	1572	0.229912	0.041	0.131435	0.00555303	-0.115303	0.0423768	0.042402	-0.0552138	-0.106688	0.0682838	0.0378247	0.0568403	-0.107512
Bacteroidota..Bacteroidia..Bacteroidales..Prevotellaceae..Unclassified..o__Bacteroidales.f__Prevotellaceae...Unclassified..o__Bacteroidales.f__Prevotellaceae.g__Prevotella.9...ASV_000101	1	0	0	0	0	0	0	0	0	0	0	1	0.224046	0.045	0.224046	0.0426343	-0.0981874	0.0689668	-0.017732	-0.0464282	-0.0813415	-0.0210751	-0.0236998	-0.0420902	-0.00509331
Bacteroidota..Bacteroidia..Bacteroidales..Prevotellaceae..Unclassified..o__Bacteroidales.f__Prevotellaceae...Unclassified..o__Bacteroidales.f__Prevotellaceae.g__Prevotella.9...ASV_000150	1	1	0	1	1	0	0	0	1	1	0	1092	0.290982	0.003	0.166526	0.0984787	-0.0924925	0.136339	0.00845743	-0.058476	-0.166471	-0.0716069	0.0190947	0.0750989	-0.114948
Bacteroidota..Bacteroidia..Bacteroidales..Prevotellaceae..Unclassified..o__Bacteroidales.f__Prevotellaceae...Unclassified..o__Bacteroidales.f__Prevotellaceae.g__Prevotella.9...ASV_000156	0	0	0	1	0	0	0	0	0	0	0	4	0.2291	0.039	-0.0560945	-0.0958022	0.0287467	0.2291	-0.0194472	-0.0305923	-0.0664901	0.0399729	-0.0125257	0.0157413	-0.0326089
Bacteroidota..Bacteroidia..Bacteroidales..Prevotellaceae..Unclassified..o__Bacteroidales.f__Prevotellaceae...Unclassified..o__Bacteroidales.f__Prevotellaceae.g__Prevotella.9...ASV_000168	1	1	1	0	1	0	0	1	1	1	0	1537	0.278201	0.003	0.0308034	0.0052868	0.0458429	-0.076553	0.215909	-0.125544	-0.162304	0.00476365	0.122573	0.0403407	-0.101118
Bacteroidota..Bacteroidia..Bacteroidales..Prevotellaceae..Unclassified..o__Bacteroidales.f__Prevotellaceae...Unclassified..o__Bacteroidales.f__Prevotellaceae.g__Prevotella.9...ASV_000221	0	1	1	0	0	1	1	0	0	0	1	811	0.22742	0.042	-0.109422	0.0985541	0.193459	-0.0023723	-0.0215223	0.0180971	0.024028	-0.0623728	-0.0553963	-0.142817	0.0597651
Bacteroidota..Bacteroidia..Bacteroidales..Prevotellaceae..Unclassified..o__Bacteroidales.f__Prevotellaceae...Unclassified..o__Bacteroidales.f__Prevotellaceae.g__Prevotella.9...ASV_000271	1	0	0	0	0	1	0	0	0	1	0	100	0.321715	0.001	0.193663	-0.0203055	-0.11804	-0.0507387	-0.0909333	0.219501	0.0240775	-0.143578	-0.023074	0.0852343	-0.0758068
Bacteroidota..Bacteroidia..Bacteroidales..Prevotellaceae..Unclassified..o__Bacteroidales.f__Prevotellaceae...Unclassified..o__Bacteroidales.f__Prevotellaceae.g__Prevotella.9...ASV_000289	1	0	0	0	0	0	0	0	0	0	0	1	0.251237	0.019	0.251237	-0.0106481	0.0675598	-0.105153	-0.0785848	0.0137692	-0.00517948	-0.0328244	-0.0218746	-0.00652907	-0.0717726
Bacteroidota..Bacteroidia..Bacteroidales..Prevotellaceae..Unclassified..o__Bacteroidales.f__Prevotellaceae...Unclassified..o__Bacteroidales.f__Prevotellaceae.g__Prevotella.9...ASV_000390	0	0	0	0	1	0	0	0	0	1	0	50	0.283022	0.005	0.0167808	0.0274585	-0.0398464	-0.0319536	0.217674	-0.0992019	-0.0750562	-0.0283718	0.0132463	0.16204	-0.16277
Bacteroidota..Bacteroidia..Bacteroidales..Prevotellaceae..Unclassified..o__Bacteroidales.f__Prevotellaceae...Unclassified..o__Bacteroidales.f__Prevotellaceae.g__Prevotella.9...ASV_000396	1	0	0	0	0	0	0	0	0	0	0	1	0.321472	0.001	0.321472	-0.0783967	-0.0816236	-0.0518277	0.0546388	-0.0962098	-0.0583119	0.0290857	-0.0195994	0.0389847	-0.0582122
Bacteroidota..Bacteroidia..Bacteroidales..Prevotellaceae..Unclassified..o__Bacteroidales.f__Prevotellaceae...Unclassified..o__Bacteroidales.f__Prevotellaceae.g__Prevotella.9...ASV_000400	1	0	0	0	0	0	0	1	1	0	0	106	0.23	0.038	0.212526	0.00489738	-0.100303	0.0262334	-0.0215854	-0.043771	-0.0612524	0.0804282	0.0633605	-0.067596	-0.0929374
Bacteroidota..Bacteroidia..Bacteroidales..Prevotellaceae..Unclassified..o__Bacteroidales.f__Prevotellaceae...Unclassified..o__Bacteroidales.f__Prevotellaceae.g__Prevotella.9...ASV_000410	1	1	0	1	1	1	0	0	0	0	0	590	0.239639	0.031	0.126213	0.112101	-0.0802971	0.0249917	0.10474	0.0470213	-0.159574	-0.0965797	-0.024014	-0.0543021	-0.000300293
Bacteroidota..Bacteroidia..Bacteroidales..Prevotellaceae..Unclassified..o__Bacteroidales.f__Prevotellaceae...Unclassified..o__Bacteroidales.f__Prevotellaceae.g__Prevotella.9...ASV_000414	1	1	0	1	1	0	1	1	0	0	0	1085	0.226777	0.032	0.00854355	0.0117551	-0.122791	0.157897	0.0256455	-0.0739392	0.0498591	0.139088	-0.0257689	-0.0465168	-0.123773
Bacteroidota..Bacteroidia..Bacteroidales..Prevotellaceae..Unclassified..o__Bacteroidales.f__Prevotellaceae...Unclassified..o__Bacteroidales.f__Prevotellaceae.g__Prevotella.9...ASV_000449	0	0	0	0	0	0	1	1	0	0	0	57	0.254971	0.009	0.0138182	-0.135596	-0.0598084	0.0411267	-0.138516	0.0281451	0.218756	0.123324	0.0117133	-0.0780715	-0.0248906
Bacteroidota..Bacteroidia..Bacteroidales..Prevotellaceae..Unclassified..o__Bacteroidales.f__Prevotellaceae...Unclassified..o__Bacteroidales.f__Prevotellaceae.g__Prevotella.9...ASV_000472	0	1	0	1	1	0	0	1	0	0	0	382	0.253805	0.008	-0.0328452	0.0910852	-0.0377413	0.172104	0.0957711	-0.0455699	-0.0733361	0.0657368	-0.0964269	-0.0283889	-0.110388
Bacteroidota..Bacteroidia..Bacteroidales..Prevotellaceae..Unclassified..o__Bacteroidales.f__Prevotellaceae...Unclassified..o__Bacteroidales.f__Prevotellaceae.g__Prevotella.9...ASV_000476	1	0	1	0	1	0	0	1	1	1	0	1201	0.28798	0.003	0.0925922	-0.0522192	0.0296566	-0.10493	0.216015	-0.0410648	-0.132268	0.000172834	0.101126	0.0592331	-0.168314
Bacteroidota..Bacteroidia..Bacteroidales..Prevotellaceae..Unclassified..o__Bacteroidales.f__Prevotellaceae...Unclassified..o__Bacteroidales.f__Prevotellaceae.g__Prevotella.9...ASV_000480	0	1	1	0	1	0	0	0	1	0	0	362	0.295163	0.001	-0.011938	0.168094	0.183694	-0.0173515	0.102237	-0.000509695	-0.146755	-0.0749383	0.0398769	-0.138532	-0.103878
Bacteroidota..Bacteroidia..Bacteroidales..Prevotellaceae..Unclassified..o__Bacteroidales.f__Prevotellaceae...Unclassified..o__Bacteroidales.f__Prevotellaceae.g__Prevotella.9...ASV_000492	0	0	0	0	1	0	0	0	0	1	0	50	0.306726	0.003	-0.0180343	-0.0698701	-0.0174792	0.00164568	0.178429	0.0022788	-0.0982675	-0.0610935	-0.0686054	0.233087	-0.0820909
Bacteroidota..Bacteroidia..Bacteroidales..Prevotellaceae..Unclassified..o__Bacteroidales.f__Prevotellaceae...Unclassified..o__Bacteroidales.f__Prevotellaceae.g__Prevotella.9...ASV_000515	0	0	0	1	0	0	0	0	0	1	0	44	0.316323	0.001	0.00970038	-0.00647933	-0.148987	0.147759	-0.0751021	-0.126308	-0.00234518	-0.0269051	0.0600154	0.276633	-0.10798
Bacteroidota..Bacteroidia..Bacteroidales..Prevotellaceae..Unclassified..o__Bacteroidales.f__Prevotellaceae...Unclassified..o__Bacteroidales.f__Prevotellaceae.g__Prevotella.9...ASV_000531	1	0	0	1	0	1	1	1	0	0	0	717	0.276709	0.005	0.0250679	-0.0555281	-0.0847794	0.158802	-0.0675632	0.119139	0.0672229	0.109042	-0.102091	-0.0838543	-0.0854583
Bacteroidota..Bacteroidia..Bacteroidales..Prevotellaceae..Unclassified..o__Bacteroidales.f__Prevotellaceae...Unclassified..o__Bacteroidales.f__Prevotellaceae.g__Prevotella.9...ASV_000550	1	1	0	0	0	0	0	0	0	0	1	75	0.269547	0.007	0.107623	0.192433	-0.0952998	-0.0450197	0.00421544	-0.090595	-0.0766939	-0.0264888	-0.043954	-0.0437444	0.117524
Bacteroidota..Bacteroidia..Bacteroidales..Prevotellaceae..Unclassified..o__Bacteroidales.f__Prevotellaceae...Unclassified..o__Bacteroidales.f__Prevotellaceae.g__Prevotella.9...ASV_000557	1	0	0	0	1	0	0	0	0	1	0	95	0.256458	0.01	0.183477	-0.0231147	-0.0503612	-0.0152946	0.10739	-0.0354565	-0.134662	-0.0925229	-0.0111533	0.106436	-0.0347377
Bacteroidota..Bacteroidia..Bacteroidales..Prevotellaceae..Unclassified..o__Bacteroidales.f__Prevotellaceae...Unclassified..o__Bacteroidales.f__Prevotellaceae.g__Prevotella.9...ASV_000568	0	0	1	1	1	0	0	1	0	0	1	909	0.272857	0.006	-0.125728	-0.0177767	0.267686	0.0403226	0.0253832	-0.0716437	-0.121245	0.0972739	-0.0333704	-0.102837	0.0419363
Bacteroidota..Bacteroidia..Bacteroidales..Prevotellaceae..Unclassified..o__Bacteroidales.f__Prevotellaceae...Unclassified..o__Bacteroidales.f__Prevotellaceae.g__Prevotella.9...ASV_000576	1	0	1	1	0	0	1	1	0	0	0	657	0.248147	0.012	0.0931935	-0.0227415	0.119405	0.0275093	-0.0134407	-0.0345924	0.0880647	0.10163	-0.0992387	-0.120974	-0.138815
Bacteroidota..Bacteroidia..Bacteroidales..Prevotellaceae..Unclassified..o__Bacteroidales.f__Prevotellaceae...Unclassified..o__Bacteroidales.f__Prevotellaceae.g__Prevotella.9...ASV_000577	1	0	0	1	0	0	1	1	1	1	1	1688	0.306542	0.001	0.094589	-0.146067	-0.0780066	0.0253941	-0.179358	-0.10951	0.155583	0.0927774	0.116908	0.0347602	-0.00706955
Bacteroidota..Bacteroidia..Bacteroidales..Prevotellaceae..Unclassified..o__Bacteroidales.f__Prevotellaceae...Unclassified..o__Bacteroidales.f__Prevotellaceae.g__Prevotella.9...ASV_000607	1	0	0	1	0	0	0	1	0	1	0	312	0.24665	0.015	0.220192	-0.00790287	-0.0831113	0.035949	-0.0717091	-0.0157503	-0.0761948	0.0585723	-0.0320841	0.0980118	-0.125973
Bacteroidota..Bacteroidia..Bacteroidales..Prevotellaceae..Unclassified..o__Bacteroidales.f__Prevotellaceae...Unclassified..o__Bacteroidales.f__Prevotellaceae.g__Prevotella.9...ASV_000624	1	0	0	1	1	0	1	1	1	0	1	1679	0.264473	0.008	0.0688995	-0.0716479	-0.143772	0.0555597	0.0239337	-0.164944	0.098955	0.0282138	0.166515	-0.0621832	0.000471052
Bacteroidota..Bacteroidia..Bacteroidales..Prevotellaceae..Unclassified..o__Bacteroidales.f__Prevotellaceae...Unclassified..o__Bacteroidales.f__Prevotellaceae.g__Prevotella.9...ASV_000636	0	0	0	0	0	0	0	0	0	0	1	11	0.276484	0.008	-0.0632558	-0.0572592	0.050718	-0.0031179	0.0289827	-0.049641	-0.076063	0.0542828	-0.1063	-0.0548305	0.276484
Bacteroidota..Bacteroidia..Bacteroidales..Prevotellaceae..Unclassified..o__Bacteroidales.f__Prevotellaceae...Unclassified..o__Bacteroidales.f__Prevotellaceae.g__Prevotella.9...ASV_000653	0	0	0	0	1	0	0	0	0	0	0	5	0.320384	0.001	0.0411987	0.0149395	-0.0357138	-0.021894	0.320384	-0.02937	-0.106953	-0.0929697	-0.0559353	0.0582804	-0.0919673
Bacteroidota..Bacteroidia..Bacteroidales..Prevotellaceae..Unclassified..o__Bacteroidales.f__Prevotellaceae...Unclassified..o__Bacteroidales.f__Prevotellaceae.g__Prevotella.9...ASV_000663	0	0	0	0	0	1	0	0	0	0	0	6	0.356909	0.001	-0.107339	-0.000566815	-0.0724449	-0.0548757	-0.0668405	0.356909	0.0692819	-0.0743034	-0.047738	0.0951103	-0.0971932
Bacteroidota..Bacteroidia..Bacteroidales..Prevotellaceae..Unclassified..o__Bacteroidales.f__Prevotellaceae...Unclassified..o__Bacteroidales.f__Prevotellaceae.g__Prevotella.9...ASV_000693	0	0	1	0	0	0	0	1	1	0	0	170	0.233561	0.029	-0.0533848	-0.03127	0.158212	-0.0670396	-0.0411014	0.00651746	-0.119087	0.144072	0.0595473	-0.0493701	-0.00709612
Bacteroidota..Bacteroidia..Bacteroidales..Prevotellaceae..Unclassified..o__Bacteroidales.f__Prevotellaceae...Unclassified..o__Bacteroidales.f__Prevotellaceae.g__Prevotella.9...ASV_000694	0	0	1	0	0	1	0	1	0	0	1	478	0.405548	0.001	-0.109581	-0.100762	0.332741	-0.111427	-0.157134	0.0507718	-0.0709053	0.169011	-0.0592951	-0.0695066	0.126088
Bacteroidota..Bacteroidia..Bacteroidales..Prevotellaceae..Unclassified..o__Bacteroidales.f__Prevotellaceae...Unclassified..o__Bacteroidales.f__Prevotellaceae.g__Prevotella.9...ASV_000712	0	0	0	0	0	0	1	0	0	0	1	60	0.244727	0.019	0.00771699	0.0287416	-0.0536451	-0.0402831	-0.0941473	-0.0481702	0.160013	-0.0353361	-0.0815385	-0.0116738	0.168323
Bacteroidota..Bacteroidia..Bacteroidales..Prevotellaceae..Unclassified..o__Bacteroidales.f__Prevotellaceae...Unclassified..o__Bacteroidales.f__Prevotellaceae.g__Prevotella.9...ASV_000719	1	1	0	0	0	0	0	0	0	1	0	74	0.260102	0.008	0.225147	0.0875787	-0.0523736	-0.0225126	-0.0791312	0.0278306	-0.115581	-0.0733764	-0.028144	0.090223	-0.0596612
Bacteroidota..Bacteroidia..Bacteroidales..Prevotellaceae..Unclassified..o__Bacteroidales.f__Prevotellaceae...Unclassified..o__Bacteroidales.f__Prevotellaceae.g__Prevotella.9...ASV_000736	1	0	0	1	1	1	0	0	1	1	1	1677	0.239544	0.02	0.07356	-0.0928718	-0.100071	0.0216807	0.19761	-0.0106677	-0.108462	-0.0994278	0.0733746	0.0378612	0.00741413
Bacteroidota..Bacteroidia..Bacteroidales..Prevotellaceae..Unclassified..o__Bacteroidales.f__Prevotellaceae...Unclassified..o__Bacteroidales.f__Prevotellaceae.g__Prevotella.9...ASV_000763	0	0	1	0	0	0	1	1	1	1	0	963	0.26473	0.013	-0.102439	-0.0487688	0.136462	-0.080489	-0.0722947	-0.0985779	0.16054	0.0803865	0.0317495	0.0493881	-0.055957
Bacteroidota..Bacteroidia..Bacteroidales..Prevotellaceae..Unclassified..o__Bacteroidales.f__Prevotellaceae...Unclassified..o__Bacteroidales.f__Prevotellaceae.g__Prevotella.9...ASV_000779	0	0	0	0	0	0	1	0	0	0	0	7	0.384642	0.001	-0.0157988	-0.0691201	-0.10578	-0.0265394	0.0277477	-0.0927213	0.384642	0.0736416	-0.0726295	-0.0965762	-0.0068658
Bacteroidota..Bacteroidia..Bacteroidales..Prevotellaceae..Unclassified..o__Bacteroidales.f__Prevotellaceae...Unclassified..o__Bacteroidales.f__Prevotellaceae.g__Prevotella.9...ASV_000781	0	0	0	1	0	1	1	1	0	0	0	507	0.280317	0.006	-0.00935027	-0.0785177	-0.0992594	0.0943947	-0.0400398	0.0538621	0.0620673	0.258736	-0.0930512	-0.0686711	-0.0801708
Bacteroidota..Bacteroidia..Bacteroidales..Prevotellaceae..Unclassified..o__Bacteroidales.f__Prevotellaceae...Unclassified..o__Bacteroidales.f__Prevotellaceae.g__Prevotella.9...ASV_000818	0	0	0	0	0	0	1	0	0	0	1	60	0.292994	0.002	-0.0462402	-0.0462746	-0.0600035	-0.075603	0.01148	-0.122854	0.238969	0.0255135	-0.0732608	-0.00584967	0.154123
Bacteroidota..Bacteroidia..Bacteroidales..Prevotellaceae..Unclassified..o__Bacteroidales.f__Prevotellaceae...Unclassified..o__Bacteroidales.f__Prevotellaceae.g__Prevotella.9...ASV_000861	1	0	0	1	0	0	0	0	0	0	0	14	0.272302	0.007	0.169023	-0.0396098	-0.0779583	0.196307	-0.0207361	-0.0415811	0.00133857	-0.0456951	-0.0138579	-0.0735846	-0.0536467
Bacteroidota..Bacteroidia..Bacteroidales..Prevotellaceae..Unclassified..o__Bacteroidales.f__Prevotellaceae...Unclassified..o__Bacteroidales.f__Prevotellaceae.g__Prevotella.9...ASV_000872	1	0	0	0	0	0	0	0	0	0	0	1	0.47023	0.001	0.47023	-0.0499337	0.0390214	-0.0724118	0.00660604	-0.0282387	-0.111907	-0.0571442	-0.0874819	-0.0930639	-0.0156763
Bacteroidota..Bacteroidia..Bacteroidales..Prevotellaceae..Unclassified..o__Bacteroidales.f__Prevotellaceae...Unclassified..o__Bacteroidales.f__Prevotellaceae.g__Prevotella.9...ASV_000887	0	1	1	1	0	0	0	1	0	1	1	1309	0.293238	0.002	-0.114829	0.08393	0.0567102	0.13391	-0.101983	-0.107858	-0.063615	0.160578	-0.119619	0.0564223	0.0163531
Bacteroidota..Bacteroidia..Bacteroidales..Prevotellaceae..Unclassified..o__Bacteroidales.f__Prevotellaceae...Unclassified..o__Bacteroidales.f__Prevotellaceae.g__Prevotella.9...ASV_000891	1	0	1	1	1	0	1	1	0	1	0	1623	0.285848	0.001	-0.00350234	-0.117675	0.233291	-0.00915131	0.0317894	-0.121344	0.09219	0.0704391	-0.121344	0.0632591	-0.117951
Bacteroidota..Bacteroidia..Bacteroidales..Prevotellaceae..Unclassified..o__Bacteroidales.f__Prevotellaceae...Unclassified..o__Bacteroidales.f__Prevotellaceae.g__Prevotella.9...ASV_000934	0	0	0	1	1	1	0	0	0	0	1	496	0.309877	0.002	-0.0563142	-0.1321	-0.0404591	0.173917	0.0675614	0.113963	-0.0392489	-0.00472299	-0.118682	-0.126996	0.163082
Bacteroidota..Bacteroidia..Bacteroidales..Prevotellaceae..Unclassified..o__Bacteroidales.f__Prevotellaceae...Unclassified..o__Bacteroidales.f__Prevotellaceae.g__Prevotella.9...ASV_000948	1	1	0	1	1	1	0	1	0	0	0	1081	0.262626	0.007	0.0876258	0.050928	-0.0798092	0.043254	0.136436	0.0585998	-0.113876	0.0780372	-0.122238	-0.0172423	-0.121715
Bacteroidota..Bacteroidia..Bacteroidales..Prevotellaceae..Unclassified..o__Bacteroidales.f__Prevotellaceae...Unclassified..o__Bacteroidales.f__Prevotellaceae.g__Prevotella.9...ASV_000957	1	0	0	1	1	0	0	0	0	1	0	300	0.350365	0.001	0.15035	-0.0688753	-0.0961307	0.189969	0.125063	-0.10639	-0.0638978	-0.10266	-0.0715344	0.120891	-0.076785
Bacteroidota..Bacteroidia..Bacteroidales..Prevotellaceae..Unclassified..o__Bacteroidales.f__Prevotellaceae...Unclassified..o__Bacteroidales.f__Prevotellaceae.g__Prevotella.9...ASV_000975	0	0	0	0	0	0	0	0	1	0	0	9	0.326901	0.004	-0.0674396	-0.00992983	-0.0258232	-0.0562731	-0.00513331	-0.0531623	-0.025552	0.0134363	0.326901	-0.0737127	-0.0233111
Bacteroidota..Bacteroidia..Bacteroidales..Prevotellaceae..Unclassified..o__Bacteroidales.f__Prevotellaceae...Unclassified..o__Bacteroidales.f__Prevotellaceae.g__Prevotella.9...ASV_000979	0	0	0	1	1	1	0	0	0	0	1	496	0.239	0.027	-0.0040282	-0.0217541	-0.0678298	0.0737846	0.142891	0.0605592	-0.117699	-0.0439285	-0.0760493	-0.0686339	0.122688
Bacteroidota..Bacteroidia..Bacteroidales..Prevotellaceae..Unclassified..o__Bacteroidales.f__Prevotellaceae...Unclassified..o__Bacteroidales.f__Prevotellaceae.g__Prevotella.9...ASV_000990	0	1	0	0	0	0	0	1	0	0	0	27	0.289633	0.003	-0.0635065	0.249367	0.0140992	-0.0346494	0.0132984	-0.0861883	-0.0405875	0.139216	-0.0603543	-0.112777	-0.0179172
Bacteroidota..Bacteroidia..Bacteroidales..Prevotellaceae..Unclassified..o__Bacteroidales.f__Prevotellaceae...Unclassified..o__Bacteroidales.f__Prevotellaceae.g__Prevotella.9...ASV_000994	1	0	1	0	0	0	0	0	0	0	0	13	0.251939	0.008	0.179915	-0.0671735	0.158097	0.00613819	-0.0255558	0.00149206	-0.0211309	-0.0547712	-0.0999911	0.00232031	-0.0793403
Bacteroidota..Bacteroidia..Bacteroidales..Prevotellaceae..Unclassified..o__Bacteroidales.f__Prevotellaceae...Unclassified..o__Bacteroidales.f__Prevotellaceae.g__Prevotella.9...ASV_001007	0	0	0	0	1	0	0	0	1	0	0	49	0.403388	0.001	-0.0132401	-0.0243968	-0.0957312	-0.0835982	0.358201	-0.0989438	-0.0700022	-0.0164784	0.183	-0.101977	-0.036834
Bacteroidota..Bacteroidia..Bacteroidales..Prevotellaceae..Unclassified..o__Bacteroidales.f__Prevotellaceae...Unclassified..o__Bacteroidales.f__Prevotellaceae.g__Prevotella.9...ASV_001019	1	1	1	0	1	0	0	0	1	0	0	572	0.248928	0.013	0.0234559	0.0939012	0.0599111	-0.065334	0.115893	-0.00605005	-0.122176	-0.0593894	0.137994	-0.121928	-0.0562781
Bacteroidota..Bacteroidia..Bacteroidales..Prevotellaceae..Unclassified..o__Bacteroidales.f__Prevotellaceae...Unclassified..o__Bacteroidales.f__Prevotellaceae.g__Prevotella.9...ASV_001036	0	0	0	1	0	0	0	0	0	0	0	4	0.32285	0.003	-0.0390885	-0.0720457	0.0976613	0.32285	-0.0313495	-0.0706435	-0.0568217	-0.0143844	-0.0527863	-0.0190449	-0.0643465
Bacteroidota..Bacteroidia..Bacteroidales..Prevotellaceae..Unclassified..o__Bacteroidales.f__Prevotellaceae...Unclassified..o__Bacteroidales.f__Prevotellaceae.g__Prevotella.9...ASV_001081	0	0	0	1	0	1	1	0	0	0	0	182	0.232568	0.039	-0.0945478	-0.0817476	-0.0148227	0.0756244	-0.0729498	0.118176	0.166491	0.0056186	0.00336847	-0.0890316	-0.0161797
Bacteroidota..Bacteroidia..Bacteroidales..Prevotellaceae..Unclassified..o__Bacteroidales.f__Prevotellaceae...Unclassified..o__Bacteroidales.f__Prevotellaceae.g__Prevotella.9...ASV_001169	1	0	0	1	0	0	1	0	1	1	0	730	0.296954	0.001	0.133629	-0.0904261	-0.118292	0.0481237	-0.0632661	-0.0925616	0.0468826	-0.0521699	0.0827447	0.202959	-0.0976229
Bacteroidota..Bacteroidia..Bacteroidales..Prevotellaceae..Unclassified..o__Bacteroidales.f__Prevotellaceae...Unclassified..o__Bacteroidales.f__Prevotellaceae.g__Prevotella.9...ASV_001235	0	0	1	1	1	0	1	1	0	0	1	1414	0.23282	0.03	-0.0764878	-0.0275931	0.0806784	0.00625262	0.00997868	-0.11489	0.0879148	0.0748124	-0.0998508	-0.0844343	0.143619
Bacteroidota..Bacteroidia..Bacteroidales..Prevotellaceae..Unclassified..o__Bacteroidales.f__Prevotellaceae...Unclassified..o__Bacteroidales.f__Prevotellaceae.g__Prevotella.9...ASV_001394	1	0	0	1	0	0	0	0	0	1	0	89	0.296494	0.002	0.268518	-0.116292	-0.0832157	0.0741892	-0.0588645	-0.093203	-0.0286027	-0.0606103	-0.0530166	0.116619	0.0344783
Bacteroidota..Bacteroidia..Bacteroidales..Prevotellaceae..Unclassified..o__Bacteroidales.f__Prevotellaceae...Unclassified..o__Bacteroidales.f__Prevotellaceae.g__Prevotella...ASV_000108	0	0	1	1	0	1	0	0	0	0	0	149	0.297818	0.002	-0.0239163	-0.117344	0.100367	0.17977	-0.0216754	0.181241	0.0318702	-0.0308177	-0.188269	-0.0642616	-0.0469627
Bacteroidota..Bacteroidia..Bacteroidales..Prevotellaceae..Unclassified..o__Bacteroidales.f__Prevotellaceae...Unclassified..o__Bacteroidales.f__Prevotellaceae.g__Prevotella...ASV_000174	0	0	1	0	0	0	0	0	1	0	0	36	0.224971	0.045	-0.107341	0.0184113	0.213658	-0.0179833	-0.0110011	-0.0653319	-0.0291655	0.0103584	0.088172	-0.0412648	-0.0585128
Bacteroidota..Bacteroidia..Bacteroidales..Prevotellaceae..Unclassified..o__Bacteroidales.f__Prevotellaceae...Unclassified..o__Bacteroidales.f__Prevotellaceae.g__Prevotella...ASV_000312	0	0	0	0	1	0	1	0	0	1	1	542	0.239801	0.026	-0.0068332	-0.0594263	-0.00460155	-0.131666	0.0625057	-0.0861901	0.062848	-0.0589539	-0.0535925	0.188192	0.0877172
Bacteroidota..Bacteroidia..Bacteroidales..Prevotellaceae..Unclassified..o__Bacteroidales.f__Prevotellaceae...Unclassified..o__Bacteroidales.f__Prevotellaceae.g__Prevotella...ASV_000326	0	1	0	0	1	0	0	1	1	1	0	879	0.282588	0.004	-0.0725553	0.0345687	-0.0640921	-0.0244334	0.243175	-0.0872853	-0.14939	0.0620412	0.0739533	0.0757183	-0.0917009
Bacteroidota..Bacteroidia..Bacteroidales..Prevotellaceae..Unclassified..o__Bacteroidales.f__Prevotellaceae...Unclassified..o__Bacteroidales.f__Prevotellaceae.g__Prevotella...ASV_000340	1	1	1	1	0	0	0	1	0	0	0	565	0.254362	0.013	0.149081	0.0871411	0.109069	0.0356092	-0.129465	-0.0597947	-0.0136065	0.0596672	-0.0929207	-0.0303607	-0.11442
Bacteroidota..Bacteroidia..Bacteroidales..Prevotellaceae..Unclassified..o__Bacteroidales.f__Prevotellaceae...Unclassified..o__Bacteroidales.f__Prevotellaceae.g__Prevotella...ASV_000348	1	1	1	0	1	0	0	0	0	0	0	233	0.282916	0.004	0.066371	0.199184	0.0884493	-0.0100824	0.119405	-0.0823035	-0.0011096	-0.0336259	-0.1541	-0.102131	-0.0900571
Bacteroidota..Bacteroidia..Bacteroidales..Prevotellaceae..Unclassified..o__Bacteroidales.f__Prevotellaceae...Unclassified..o__Bacteroidales.f__Prevotellaceae.g__Prevotella...ASV_000428	0	0	0	0	0	1	0	0	0	0	0	6	0.325753	0.001	0.0367163	-0.0797069	0.00446208	0.0916825	-0.0932991	0.325753	-0.00605563	0.0219795	-0.170386	-0.0698727	-0.0612734
Bacteroidota..Bacteroidia..Bacteroidales..Prevotellaceae..Unclassified..o__Bacteroidales.f__Prevotellaceae...Unclassified..o__Bacteroidales.f__Prevotellaceae.g__Prevotella...ASV_000479	0	0	0	0	0	1	0	0	0	0	0	6	0.296233	0.001	0.0498702	0.0156942	0.000329421	0.0886093	0.0329428	0.296233	-0.0629823	-0.0978681	-0.107227	-0.0873112	-0.128291
Bacteroidota..Bacteroidia..Bacteroidales..Prevotellaceae..Unclassified..o__Bacteroidales.f__Prevotellaceae...Unclassified..o__Bacteroidales.f__Prevotellaceae.g__Prevotella...ASV_000499	0	0	1	0	1	0	0	0	0	1	1	471	0.315931	0.001	-0.0361843	-0.0534194	0.171402	-0.0905948	0.0812086	-0.106231	-0.13228	-0.0900269	-0.0199169	0.219591	0.0564511
Bacteroidota..Bacteroidia..Bacteroidales..Prevotellaceae..Unclassified..o__Bacteroidales.f__Prevotellaceae...Unclassified..o__Bacteroidales.f__Prevotellaceae.g__Prevotella...ASV_000519	0	0	1	0	0	1	0	0	1	1	0	479	0.23193	0.033	-0.119272	-0.0470764	0.104429	-0.0275853	-0.0204935	0.0343646	-0.0123466	-0.0238431	0.102783	0.146516	-0.137476
Bacteroidota..Bacteroidia..Bacteroidales..Prevotellaceae..Unclassified..o__Bacteroidales.f__Prevotellaceae...Unclassified..o__Bacteroidales.f__Prevotellaceae.g__Prevotella...ASV_000537	0	0	1	0	0	0	0	0	0	1	0	37	0.275759	0.004	-0.0589418	-0.00685874	0.161982	-0.0620711	-0.0633916	-0.0653081	-0.0152416	-0.0121343	-0.0394104	0.207987	-0.0466115
Bacteroidota..Bacteroidia..Bacteroidales..Prevotellaceae..Unclassified..o__Bacteroidales.f__Prevotellaceae...Unclassified..o__Bacteroidales.f__Prevotellaceae.g__Prevotella...ASV_000556	0	0	0	0	0	0	0	1	0	0	1	63	0.280244	0.002	-0.0164791	-0.0711608	-0.0725163	0.00308757	-0.0813163	-0.0805097	-0.018393	0.102334	-0.0484072	0.00970776	0.273653
Bacteroidota..Bacteroidia..Bacteroidales..Prevotellaceae..Unclassified..o__Bacteroidales.f__Prevotellaceae...Unclassified..o__Bacteroidales.f__Prevotellaceae.g__Prevotella...ASV_000613	0	0	0	0	0	1	0	1	0	0	1	218	0.348738	0.001	-0.126197	-0.113996	0.00101398	-0.0385701	-0.0444838	0.258603	-0.0195084	0.103083	-0.109261	-0.0892601	0.178577
Bacteroidota..Bacteroidia..Bacteroidales..Prevotellaceae..Unclassified..o__Bacteroidales.f__Prevotellaceae...Unclassified..o__Bacteroidales.f__Prevotellaceae.g__Prevotella...ASV_000649	1	0	0	1	1	0	0	0	0	0	0	84	0.240409	0.022	0.157126	0.001581	-0.128076	0.112301	0.103013	-0.152773	-0.00428378	0.0199641	-0.0112315	-0.0841317	-0.0134883
Bacteroidota..Bacteroidia..Bacteroidales..Prevotellaceae..Unclassified..o__Bacteroidales.f__Prevotellaceae...Unclassified..o__Bacteroidales.f__Prevotellaceae.g__Prevotella...ASV_000650	0	0	0	1	1	1	0	0	0	1	0	495	0.277943	0.004	-0.0145654	-0.116331	-0.0784279	0.0460842	0.127592	0.204533	-0.0792566	-0.133445	-0.0264911	0.0868792	-0.0165703
Bacteroidota..Bacteroidia..Bacteroidales..Prevotellaceae..Unclassified..o__Bacteroidales.f__Prevotellaceae...Unclassified..o__Bacteroidales.f__Prevotellaceae.g__Prevotella...ASV_000652	0	1	0	1	1	0	1	1	1	0	0	1356	0.246269	0.013	-0.102466	0.0179787	-0.0455457	0.00799007	0.0556499	-0.0707204	0.0484188	0.110352	0.18616	-0.095113	-0.112705
Bacteroidota..Bacteroidia..Bacteroidales..Prevotellaceae..Unclassified..o__Bacteroidales.f__Prevotellaceae...Unclassified..o__Bacteroidales.f__Prevotellaceae.g__Prevotella...ASV_000706	0	0	0	1	0	0	1	1	0	0	0	187	0.309585	0.001	-0.116347	-0.106149	-0.101583	0.191885	-0.00436135	0.0305993	0.117648	0.170074	-0.0227499	-0.134979	-0.0240372
Bacteroidota..Bacteroidia..Bacteroidales..Prevotellaceae..Unclassified..o__Bacteroidales.f__Prevotellaceae...Unclassified..o__Bacteroidales.f__Prevotellaceae.g__Prevotella...ASV_000732	1	0	0	0	0	0	0	0	0	0	0	1	0.381638	0.001	0.381638	0.0445752	-0.0500382	-0.0123692	-0.033	0.0218844	-0.0669059	-0.0821756	-0.0593328	-0.0538406	-0.0904356
Bacteroidota..Bacteroidia..Bacteroidales..Prevotellaceae..Unclassified..o__Bacteroidales.f__Prevotellaceae...Unclassified..o__Bacteroidales.f__Prevotellaceae.g__Prevotella...ASV_000776	0	0	0	0	0	1	0	0	0	0	0	6	0.305705	0.002	-0.0532462	0.0666729	-0.00347697	0.00337994	0.0453215	0.305705	-0.0179839	-0.0563556	-0.0775168	-0.0617467	-0.150753
Bacteroidota..Bacteroidia..Bacteroidales..Prevotellaceae..Unclassified..o__Bacteroidales.f__Prevotellaceae...Unclassified..o__Bacteroidales.f__Prevotellaceae.g__Prevotella...ASV_000785	0	0	0	0	0	0	0	1	0	0	0	8	0.330963	0.001	-0.0747604	0.0451637	0.0297135	0.0566129	-0.0348685	-0.0572048	-0.0911115	0.330963	-0.0752197	-0.0756781	-0.0536101
Bacteroidota..Bacteroidia..Bacteroidales..Prevotellaceae..Unclassified..o__Bacteroidales.f__Prevotellaceae...Unclassified..o__Bacteroidales.f__Prevotellaceae.g__Prevotella...ASV_000790	0	0	0	0	0	0	1	0	0	1	1	227	0.293356	0.001	-0.0230546	-0.0817364	-0.0836224	-0.0280136	-0.113006	-0.0935955	0.0867536	-0.0435794	0.0121422	0.265093	0.102619
Bacteroidota..Bacteroidia..Bacteroidales..Prevotellaceae..Unclassified..o__Bacteroidales.f__Prevotellaceae...Unclassified..o__Bacteroidales.f__Prevotellaceae.g__Prevotella...ASV_000822	0	0	1	0	0	0	0	1	0	0	0	35	0.240024	0.014	0.00999893	-0.0994936	0.20626	-0.0771417	-0.0423475	-0.100581	-0.0293399	0.115767	0.0213263	0.0416722	-0.04612
Bacteroidota..Bacteroidia..Bacteroidales..Prevotellaceae..Unclassified..o__Bacteroidales.f__Prevotellaceae...Unclassified..o__Bacteroidales.f__Prevotellaceae.g__Prevotella...ASV_000826	0	0	0	0	0	0	1	0	0	0	0	7	0.417976	0.001	-0.0540815	-0.0594051	-0.0701463	-0.0651124	0.047254	-0.0943916	0.417976	-0.0288715	-0.0646207	-0.0553362	0.0267348
Bacteroidota..Bacteroidia..Bacteroidales..Prevotellaceae..Unclassified..o__Bacteroidales.f__Prevotellaceae...Unclassified..o__Bacteroidales.f__Prevotellaceae.g__Prevotella...ASV_000840	0	0	1	0	1	1	0	0	0	0	1	461	0.230406	0.046	-0.145738	-0.0495155	0.110457	-0.0364534	0.115162	0.0924184	-0.106199	-0.0182067	-0.0315541	0.00212429	0.067506
Bacteroidota..Bacteroidia..Bacteroidales..Prevotellaceae..Unclassified..o__Bacteroidales.f__Prevotellaceae...Unclassified..o__Bacteroidales.f__Prevotellaceae.g__Prevotella...ASV_000862	0	0	0	0	0	0	0	0	0	0	1	11	0.32191	0.001	-0.0404451	0.0937945	-0.066247	0.00715393	-0.0620668	-0.0780838	-0.0780064	-0.0814454	-0.0359125	0.0193481	0.32191
Bacteroidota..Bacteroidia..Bacteroidales..Prevotellaceae..Unclassified..o__Bacteroidales.f__Prevotellaceae...Unclassified..o__Bacteroidales.f__Prevotellaceae.g__Prevotella...ASV_000864	0	0	1	0	0	1	0	0	0	1	1	481	0.232779	0.039	-0.0722135	-0.0422391	0.0392315	-0.0459443	-0.105284	0.138962	-0.0516468	-0.029091	-0.043095	0.0767166	0.134603
Bacteroidota..Bacteroidia..Bacteroidales..Prevotellaceae..Unclassified..o__Bacteroidales.f__Prevotellaceae...Unclassified..o__Bacteroidales.f__Prevotellaceae.g__Prevotella...ASV_000913	1	1	0	0	0	0	0	0	1	1	0	265	0.247246	0.027	0.070163	0.11184	-0.0711812	-0.0147507	-0.0725942	-0.0705057	-0.0585244	-0.0546065	0.0789031	0.152815	-0.0715586
Bacteroidota..Bacteroidia..Bacteroidales..Prevotellaceae..Unclassified..o__Bacteroidales.f__Prevotellaceae...Unclassified..o__Bacteroidales.f__Prevotellaceae.g__Prevotella...ASV_000918	0	1	0	1	1	0	1	1	1	0	0	1356	0.226	0.042	-0.0998875	0.0286912	-0.037312	0.0160456	0.0860791	-0.0698816	0.0111372	0.0871249	0.162365	-0.0874712	-0.0968907
Bacteroidota..Bacteroidia..Bacteroidales..Prevotellaceae..Unclassified..o__Bacteroidales.f__Prevotellaceae...Unclassified..o__Bacteroidales.f__Prevotellaceae.g__Prevotella...ASV_001010	0	0	1	0	0	0	1	0	1	0	1	486	0.304862	0.001	-0.0995979	-0.0962275	0.0535742	-0.0931761	-0.105055	-0.0919099	0.248822	-0.0056672	0.0559923	-0.0184988	0.151743
Bacteroidota..Bacteroidia..Bacteroidales..Prevotellaceae..Unclassified..o__Bacteroidales.f__Prevotellaceae...Unclassified..o__Bacteroidales.f__Prevotellaceae.g__Prevotella...ASV_001023	0	0	0	0	0	0	0	0	0	1	0	10	0.234924	0.031	0.0386198	-0.0261254	-0.0365293	0.0255653	-0.0449645	-0.0423541	-0.0426801	-0.0148239	-0.0514032	0.234924	-0.0402289
Bacteroidota..Bacteroidia..Bacteroidales..Prevotellaceae..Unclassified..o__Bacteroidales.f__Prevotellaceae...Unclassified..o__Bacteroidales.f__Prevotellaceae.g__Prevotella...ASV_001066	0	0	0	1	0	0	0	0	0	0	0	4	0.242186	0.017	0.0114156	-0.0230674	-0.0560852	0.242186	0.024973	-0.0408578	-0.0220618	-0.0122775	-0.0528572	-0.0454926	-0.0258748
Bacteroidota..Bacteroidia..Bacteroidales..Prevotellaceae..Unclassified..o__Bacteroidales.f__Prevotellaceae...Unclassified..o__Bacteroidales.f__Prevotellaceae.g__Prevotella...ASV_001127	1	0	0	0	0	0	0	0	0	1	0	20	0.310189	0.001	0.201311	-0.0779857	-0.0290537	0.0157299	-0.144162	-0.00640446	-0.0360179	-0.0663961	-0.0261537	0.214851	-0.045718
Bacteroidota..Bacteroidia..Bacteroidales..Prevotellaceae..Unclassified..o__Bacteroidales.f__Prevotellaceae...Unclassified..o__Bacteroidales.f__Prevotellaceae.g__Prevotella...ASV_001202	0	0	0	0	0	0	0	1	0	0	0	8	0.227434	0.038	0.0431469	-0.031742	-0.0304862	-0.0275642	-0.0354123	0.00588713	-0.0515666	0.227434	-0.0278017	-0.0223249	-0.0495699
Bacteroidota..Bacteroidia..Bacteroidales..Prevotellaceae..Unclassified..o__Bacteroidales.f__Prevotellaceae...Unclassified..o__Bacteroidales.f__Prevotellaceae.g__Prevotella...ASV_001212	0	0	0	1	1	0	0	0	1	1	0	504	0.301466	0.003	-0.100424	-0.00470789	-0.088868	0.121299	0.173909	-0.104277	-0.0618508	-0.0449632	0.0469508	0.162291	-0.0993583
Bacteroidota..Bacteroidia..Bacteroidales..Prevotellaceae..Unclassified..o__Bacteroidales.f__Prevotellaceae...Unclassified..o__Bacteroidales.f__Prevotellaceae.g__Prevotella...ASV_001244	1	0	0	1	1	1	0	1	0	0	0	703	0.236562	0.026	0.0141566	-0.0849933	-0.0492493	0.16769	0.126194	0.0562602	-0.0649255	0.045436	-0.0981981	-0.0124985	-0.0998719
Bacteroidota..Bacteroidia..Bacteroidales..Prevotellaceae..Unclassified..o__Bacteroidales.f__Prevotellaceae...Unclassified..o__Bacteroidales.f__Prevotellaceae.g__Prevotella...ASV_001395	0	0	0	0	0	0	1	1	0	0	0	57	0.265579	0.009	-0.0880714	-0.0573006	-0.0774155	-0.0755805	-0.0238509	-0.0387773	0.15042	0.205892	9.63391e-05	-0.0387148	0.0433032
Bacteroidota..Bacteroidia..Bacteroidales..Prevotellaceae..Unclassified..o__Bacteroidales.f__Prevotellaceae...Unclassified..o__Bacteroidales.f__Prevotellaceae.g__Prevotellaceae.Ga6A1.group...ASV_000588	0	1	0	1	0	0	1	0	0	1	0	393	0.265171	0.013	-0.0587174	0.176146	-0.0509891	0.0970032	-0.0792563	-0.0693733	0.0469422	-0.0669384	-0.0295652	0.123624	-0.0888758
Bacteroidota..Bacteroidia..Bacteroidales..Prevotellaceae..Unclassified..o__Bacteroidales.f__Prevotellaceae...Unclassified..o__Bacteroidales.f__Prevotellaceae.g__Prevotellaceae.NK3B31.group...ASV_000049	1	0	0	1	1	1	1	1	0	0	1	1670	0.252959	0.014	0.0869622	-0.0499706	-0.0344971	0.0502436	0.0638421	0.0264377	0.0218796	0.06649	-0.132699	-0.206116	0.107426
Bacteroidota..Bacteroidia..Bacteroidales..Prevotellaceae..Unclassified..o__Bacteroidales.f__Prevotellaceae...Unclassified..o__Bacteroidales.f__Prevotellaceae.g__Prevotellaceae.NK3B31.group...ASV_000055	0	1	0	0	1	1	0	1	1	0	1	1388	0.333793	0.001	-0.056383	0.112046	-0.118624	-0.0315389	0.0568589	0.112025	-0.134197	0.200396	0.0688257	-0.237404	0.0279953
Bacteroidota..Bacteroidia..Bacteroidales..Prevotellaceae..Unclassified..o__Bacteroidales.f__Prevotellaceae...Unclassified..o__Bacteroidales.f__Prevotellaceae.g__Prevotellaceae.NK3B31.group...ASV_000217	0	0	0	1	1	1	0	0	0	1	1	977	0.263921	0.007	-0.141926	-0.0490855	-0.119926	0.028057	0.0755573	0.132756	-0.052788	-0.0159977	-0.0774008	0.158749	0.062006
Bacteroidota..Bacteroidia..Bacteroidales..Prevotellaceae..Unclassified..o__Bacteroidales.f__Prevotellaceae...Unclassified..o__Bacteroidales.f__Prevotellaceae.g__Prevotellaceae.NK3B31.group...ASV_000246	1	0	0	0	1	1	1	0	0	0	1	740	0.235313	0.027	0.059522	-0.000775102	-0.0459963	-0.0143598	0.0891046	0.0510984	0.171858	-0.0979135	-0.132468	-0.116061	0.0359912
Bacteroidota..Bacteroidia..Bacteroidales..Prevotellaceae..Unclassified..o__Bacteroidales.f__Prevotellaceae...Unclassified..o__Bacteroidales.f__Prevotellaceae.g__Prevotellaceae.NK3B31.group...ASV_000257	1	0	0	1	0	0	1	0	1	1	0	730	0.327977	0.001	0.200547	-0.0291636	-0.161284	0.0688815	-0.0336417	-0.0854711	0.0743292	-0.0821494	0.110635	0.113679	-0.176362
Bacteroidota..Bacteroidia..Bacteroidales..Prevotellaceae..Unclassified..o__Bacteroidales.f__Prevotellaceae...Unclassified..o__Bacteroidales.f__Prevotellaceae.g__Prevotellaceae.NK3B31.group...ASV_000321	0	0	0	1	0	0	0	0	1	0	1	195	0.247126	0.008	-0.0780046	0.0108713	-0.0122024	0.13345	-0.00841917	-0.0459428	-0.0813586	-0.0211162	0.19321	-0.146673	0.0561859
Bacteroidota..Bacteroidia..Bacteroidales..Prevotellaceae..Unclassified..o__Bacteroidales.f__Prevotellaceae...Unclassified..o__Bacteroidales.f__Prevotellaceae.g__Prevotellaceae.NK3B31.group...ASV_000521	0	0	0	0	1	0	0	0	0	0	0	5	0.311089	0.003	-0.0396121	-0.0389967	-0.0428917	-0.0358913	0.311089	-0.0267498	-0.0453268	-0.0266853	-0.0317597	0.0217458	-0.0449211
Bacteroidota..Bacteroidia..Bacteroidales..Prevotellaceae..Unclassified..o__Bacteroidales.f__Prevotellaceae...Unclassified..o__Bacteroidales.f__Prevotellaceae.g__Prevotellaceae.NK3B31.group...ASV_000523	1	0	0	0	0	1	0	1	1	0	1	764	0.302967	0.002	0.0568136	-0.017039	-0.0939308	-0.140263	-0.0439985	0.0890245	-0.101785	0.0698607	0.105153	-0.127739	0.203903
Bacteroidota..Bacteroidia..Bacteroidales..Prevotellaceae..Unclassified..o__Bacteroidales.f__Prevotellaceae...Unclassified..o__Bacteroidales.f__Prevotellaceae.g__Prevotellaceae.NK3B31.group...ASV_000575	0	0	1	0	0	0	0	0	0	0	1	38	0.387891	0.001	-0.113901	-0.0311422	0.375742	0.0737643	-0.102838	-0.0282757	-0.0731602	-0.105797	-0.119236	-0.019824	0.144668
Bacteroidota..Bacteroidia..Bacteroidales..Prevotellaceae..Unclassified..o__Bacteroidales.f__Prevotellaceae...Unclassified..o__Bacteroidales.f__Prevotellaceae.g__Prevotellaceae.NK3B31.group...ASV_000595	0	0	0	0	0	1	0	0	0	1	0	55	0.369637	0.001	-0.146235	-0.0562532	-0.0977757	-0.00718903	-0.00960436	0.257338	-0.0601494	-0.0927146	-0.05933	0.238582	0.0333314
Bacteroidota..Bacteroidia..Bacteroidales..Prevotellaceae..Unclassified..o__Bacteroidales.f__Prevotellaceae...Unclassified..o__Bacteroidales.f__Prevotellaceae.g__Prevotellaceae.NK3B31.group...ASV_000622	0	0	0	0	0	1	0	0	0	0	0	6	0.35929	0.002	-0.0575108	-0.06143	0.11357	-0.0579061	-0.0318808	0.35929	-0.0598168	-0.0245979	-0.0621497	-0.061183	-0.056384
Bacteroidota..Bacteroidia..Bacteroidales..Prevotellaceae..Unclassified..o__Bacteroidales.f__Prevotellaceae...Unclassified..o__Bacteroidales.f__Prevotellaceae.g__Prevotellaceae.NK3B31.group...ASV_000644	0	0	1	0	0	0	0	0	0	0	1	38	0.388234	0.001	-0.107143	-0.030064	0.375285	0.0682532	-0.0937762	-0.0711019	-0.0726698	-0.0928237	-0.108299	-0.0132461	0.145587
Bacteroidota..Bacteroidia..Bacteroidales..Prevotellaceae..Unclassified..o__Bacteroidales.f__Prevotellaceae...Unclassified..o__Bacteroidales.f__Prevotellaceae.g__Prevotellaceae.NK3B31.group...ASV_000664	0	1	0	0	0	1	0	1	0	0	0	134	0.279452	0.001	-0.0611416	0.0884436	-0.00550599	-0.0983595	0.029058	0.170175	-0.147303	0.174306	-0.010566	-0.159992	0.0208856
Bacteroidota..Bacteroidia..Bacteroidales..Prevotellaceae..Unclassified..o__Bacteroidales.f__Prevotellaceae...Unclassified..o__Bacteroidales.f__Prevotellaceae.g__Prevotellaceae.NK3B31.group...ASV_000667	0	0	0	1	0	0	0	1	0	1	1	525	0.263157	0.006	-0.0946084	0.00845393	-0.0886876	0.0680625	-0.069755	-0.102497	-0.0828193	0.204404	-0.0104325	0.0528006	0.115079
Bacteroidota..Bacteroidia..Bacteroidales..Prevotellaceae..Unclassified..o__Bacteroidales.f__Prevotellaceae...Unclassified..o__Bacteroidales.f__Prevotellaceae.g__Prevotellaceae.NK3B31.group...ASV_000837	1	1	0	1	0	0	0	0	0	0	0	68	0.27249	0.005	0.112938	0.0799506	-0.0481034	0.229251	-0.145517	-0.111267	-0.0453813	-0.0290537	0.0153841	-0.040773	-0.0174274
Bacteroidota..Bacteroidia..Bacteroidales..Prevotellaceae..Unclassified..o__Bacteroidales.f__Prevotellaceae...Unclassified..o__Bacteroidales.f__Prevotellaceae.g__Prevotellaceae.NK3B31.group...ASV_000854	0	0	0	0	0	0	0	0	0	0	1	11	0.336652	0.001	-0.0125932	-0.0428992	-0.0617367	-0.0148061	-0.0332778	-0.0524821	-0.0244267	-0.0219036	-0.041294	-0.0312322	0.336652
Bacteroidota..Bacteroidia..Bacteroidales..Prevotellaceae..Unclassified..o__Bacteroidales.f__Prevotellaceae...Unclassified..o__Bacteroidales.f__Prevotellaceae.g__Prevotellaceae.NK3B31.group...ASV_001020	0	1	0	0	0	1	0	0	1	0	0	135	0.266851	0.012	-0.0864137	0.230014	-0.0489962	-0.0800284	-0.0445649	0.109545	-0.0541703	-0.0648644	0.073845	0.0294265	-0.0637928
Bacteroidota..Bacteroidia..Bacteroidales..Prevotellaceae..Unclassified..o__Bacteroidales.f__Prevotellaceae...Unclassified..o__Bacteroidales.f__Prevotellaceae.g__Prevotellaceae.NK3B31.group...ASV_001041	0	0	0	0	0	0	0	1	0	0	0	8	0.287736	0.002	-0.0543128	-0.0329076	-0.0551185	0.0440804	-0.0365345	0.082991	-0.0579381	0.287736	-0.0653514	-0.0623227	-0.0503214
Bacteroidota..Bacteroidia..Bacteroidales..Prevotellaceae..Unclassified..o__Bacteroidales.f__Prevotellaceae...Unclassified..o__Bacteroidales.f__Prevotellaceae.g__Prevotellaceae.NK3B31.group...ASV_001111	1	1	0	0	0	1	0	0	0	0	0	70	0.320374	0.003	0.282353	0.0812498	-3.57703e-05	-0.110513	-0.0391484	0.132718	-0.0941842	0.00504714	-0.101681	-0.108526	-0.047281
Bacteroidota..Bacteroidia..Bacteroidales..Prevotellaceae..Unclassified..o__Bacteroidales.f__Prevotellaceae...Unclassified..o__Bacteroidales.f__Prevotellaceae.g__Prevotellaceae.NK3B31.group...ASV_001339	1	0	0	0	1	0	0	0	1	0	0	94	0.283505	0.002	0.21424	-0.0542234	0.0130479	-0.0752536	0.08039	-0.0646308	-0.0705238	-0.0595554	0.144574	-0.0528112	-0.0752536
Bacteroidota..Bacteroidia..Bacteroidales..Prevotellaceae..Unclassified..o__Bacteroidales.f__Prevotellaceae...Unclassified..o__Bacteroidales.f__Prevotellaceae.g__Prevotellaceae.UCG.001...ASV_000222	0	0	0	0	1	0	1	0	0	0	0	47	0.308817	0.002	0.0380068	0.0152146	-0.0964198	0.0154575	0.298005	-0.0760851	0.116317	-0.148752	-0.0822336	-0.0237785	-0.0557315
Bacteroidota..Bacteroidia..Bacteroidales..Prevotellaceae..Unclassified..o__Bacteroidales.f__Prevotellaceae...Unclassified..o__Bacteroidales.f__Prevotellaceae.g__Prevotellaceae.UCG.001...ASV_000260	0	0	0	0	0	0	1	0	0	0	1	60	0.260633	0.007	-0.037887	0.00174885	-0.130359	0.0485367	-0.0825302	-0.0319525	0.147008	-0.0341558	0.0127172	-0.0957938	0.202667
Bacteroidota..Bacteroidia..Bacteroidales..Prevotellaceae..Unclassified..o__Bacteroidales.f__Prevotellaceae...Unclassified..o__Bacteroidales.f__Prevotellaceae.g__Prevotellaceae.UCG.001...ASV_000272	1	0	0	0	0	0	0	0	1	0	1	110	0.259578	0.003	0.104087	-0.0720224	-0.0858888	-0.139576	-0.0313646	0.0187567	-0.095525	0.0218766	0.0848111	-0.0183921	0.213238
Bacteroidota..Bacteroidia..Bacteroidales..Prevotellaceae..Unclassified..o__Bacteroidales.f__Prevotellaceae...Unclassified..o__Bacteroidales.f__Prevotellaceae.g__Prevotellaceae.UCG.001...ASV_000280	1	0	0	0	1	1	1	0	0	1	0	739	0.256085	0.006	0.0819262	-0.0610954	-0.0515131	-0.0497685	0.0320284	0.0576798	0.140253	-0.141471	-0.0299851	0.131665	-0.109719
Bacteroidota..Bacteroidia..Bacteroidales..Prevotellaceae..Unclassified..o__Bacteroidales.f__Prevotellaceae...Unclassified..o__Bacteroidales.f__Prevotellaceae.g__Prevotellaceae.UCG.001...ASV_000379	0	0	1	0	0	0	0	1	0	0	0	35	0.296906	0.002	-0.00733245	-0.102108	0.106211	0.0167881	0.0505543	-0.0606478	-0.106646	0.29213	-0.0389676	-0.0822734	-0.0677088
Bacteroidota..Bacteroidia..Bacteroidales..Prevotellaceae..Unclassified..o__Bacteroidales.f__Prevotellaceae...Unclassified..o__Bacteroidales.f__Prevotellaceae.g__Prevotellaceae.UCG.001...ASV_000401	0	0	1	1	0	0	1	0	0	0	1	450	0.321161	0.001	-0.115678	-0.0295835	0.0554365	0.0549293	-0.0592706	-0.0819413	0.304653	-0.123877	-0.0929534	-0.0341005	0.122386
Bacteroidota..Bacteroidia..Bacteroidales..Prevotellaceae..Unclassified..o__Bacteroidales.f__Prevotellaceae...Unclassified..o__Bacteroidales.f__Prevotellaceae.g__Prevotellaceae.UCG.001...ASV_000420	0	1	0	0	0	1	0	1	1	0	1	890	0.275159	0.001	-0.00796511	0.0243736	-0.0775953	-0.133433	-0.0536061	0.167184	-0.0679304	0.133958	0.0607437	-0.136061	0.0903315
Bacteroidota..Bacteroidia..Bacteroidales..Prevotellaceae..Unclassified..o__Bacteroidales.f__Prevotellaceae...Unclassified..o__Bacteroidales.f__Prevotellaceae.g__Prevotellaceae.UCG.001...ASV_000471	1	1	0	0	1	1	0	0	0	1	0	614	0.323292	0.001	0.114247	0.13398	-0.0762219	-0.0269973	0.0327217	0.244854	-0.137304	-0.0282818	-0.159369	0.034157	-0.131785
Bacteroidota..Bacteroidia..Bacteroidales..Prevotellaceae..Unclassified..o__Bacteroidales.f__Prevotellaceae...Unclassified..o__Bacteroidales.f__Prevotellaceae.g__Prevotellaceae.UCG.001...ASV_000618	0	0	0	0	0	0	0	1	1	0	1	229	0.295137	0.002	-0.0403098	-0.0347027	-0.0971331	-0.0358344	-0.0995004	-0.0669642	-0.00616561	0.16109	0.166851	-0.0766133	0.129283
Bacteroidota..Bacteroidia..Bacteroidales..Prevotellaceae..Unclassified..o__Bacteroidales.f__Prevotellaceae...Unclassified..o__Bacteroidales.f__Prevotellaceae.g__Prevotellaceae.UCG.001...ASV_000628	0	1	1	0	1	1	1	1	0	0	1	1733	0.260019	0.005	-0.189395	0.0329968	0.147373	-0.0963852	0.0427621	0.0514939	0.108247	0.0444766	-0.0380583	-0.111256	0.00774483
Bacteroidota..Bacteroidia..Bacteroidales..Prevotellaceae..Unclassified..o__Bacteroidales.f__Prevotellaceae...Unclassified..o__Bacteroidales.f__Prevotellaceae.g__Prevotellaceae.UCG.001...ASV_000666	0	0	0	1	0	1	0	0	0	0	0	40	0.39369	0.001	0.00849694	-0.110783	-0.0190687	0.141886	-0.0935596	0.386305	-0.0625115	-0.0502063	-0.0648464	-0.039328	-0.0963837
Bacteroidota..Bacteroidia..Bacteroidales..Prevotellaceae..Unclassified..o__Bacteroidales.f__Prevotellaceae...Unclassified..o__Bacteroidales.f__Prevotellaceae.g__Prevotellaceae.UCG.001...ASV_000703	1	1	1	0	0	1	0	0	0	0	0	234	0.269055	0.004	0.0562013	0.0717872	0.120327	-0.0467772	-0.00427729	0.201899	0.013454	-0.00926376	-0.162724	-0.0951967	-0.14543
Bacteroidota..Bacteroidia..Bacteroidales..Prevotellaceae..Unclassified..o__Bacteroidales.f__Prevotellaceae...Unclassified..o__Bacteroidales.f__Prevotellaceae.g__Prevotellaceae.UCG.001...ASV_000767	0	0	0	0	0	0	0	1	1	0	1	229	0.314604	0.001	-0.0677264	-0.0137079	-0.115948	-0.119587	-0.0496557	0.0242262	-0.0313279	0.123753	0.124944	-0.113655	0.238685
Bacteroidota..Bacteroidia..Bacteroidales..Prevotellaceae..Unclassified..o__Bacteroidales.f__Prevotellaceae...Unclassified..o__Bacteroidales.f__Prevotellaceae.g__Prevotellaceae.UCG.001...ASV_000769	1	1	0	0	0	1	0	0	0	0	0	70	0.352033	0.001	0.14026	0.075531	0.0375718	-0.0906573	-0.0664141	0.329577	-0.10991	0.00784266	-0.137239	-0.151269	-0.0352932
Bacteroidota..Bacteroidia..Bacteroidales..Prevotellaceae..Unclassified..o__Bacteroidales.f__Prevotellaceae...Unclassified..o__Bacteroidales.f__Prevotellaceae.g__Prevotellaceae.UCG.001...ASV_000772	1	0	0	0	0	0	0	0	0	0	0	1	0.223019	0.044	0.223019	0.0583714	-0.0382288	-0.029117	-0.0420076	0.0074988	0.0156896	-0.0718359	-0.0720417	-0.0329886	-0.0183596
Bacteroidota..Bacteroidia..Bacteroidales..Prevotellaceae..Unclassified..o__Bacteroidales.f__Prevotellaceae...Unclassified..o__Bacteroidales.f__Prevotellaceae.g__Prevotellaceae.UCG.001...ASV_000788	1	0	0	0	0	0	0	0	0	0	0	1	0.243817	0.015	0.243817	0.047419	-0.0775771	-0.0209462	-0.0463305	0.0484765	-0.0228307	-0.0844358	-0.0441975	-0.061296	0.0179011
Bacteroidota..Bacteroidia..Bacteroidales..Prevotellaceae..Unclassified..o__Bacteroidales.f__Prevotellaceae...Unclassified..o__Bacteroidales.f__Prevotellaceae.g__Prevotellaceae.UCG.001...ASV_000821	0	0	0	0	1	1	0	0	0	0	0	46	0.407394	0.001	0.0783561	-0.0684841	-0.0589335	-0.10146	0.18817	0.358407	-0.102629	-0.0808677	-0.0233683	-0.0936702	-0.0955195
Bacteroidota..Bacteroidia..Bacteroidales..Prevotellaceae..Unclassified..o__Bacteroidales.f__Prevotellaceae...Unclassified..o__Bacteroidales.f__Prevotellaceae.g__Prevotellaceae.UCG.001...ASV_001001	1	0	0	0	0	1	0	0	0	0	0	16	0.344301	0.001	0.175599	-0.0368144	-0.067957	0.0102367	0.00645817	0.286329	-0.12999	0.0169684	-0.111707	-0.0849067	-0.0642163
Bacteroidota..Bacteroidia..Bacteroidales..Prevotellaceae..Unclassified..o__Bacteroidales.f__Prevotellaceae...Unclassified..o__Bacteroidales.f__Prevotellaceae.g__Prevotellaceae.UCG.001...ASV_001016	0	1	0	0	0	0	0	0	0	0	1	30	0.270376	0.008	-0.112133	0.159753	-0.0874902	-0.00306307	0.00407479	-0.0475069	0.0344322	-0.0706411	-0.0160764	-0.0643431	0.202994
Bacteroidota..Bacteroidia..Bacteroidales..Prevotellaceae..Unclassified..o__Bacteroidales.f__Prevotellaceae...Unclassified..o__Bacteroidales.f__Prevotellaceae.g__Prevotellaceae.UCG.001...ASV_001135	0	0	0	0	0	0	0	0	1	0	0	9	0.341912	0.002	-0.0275622	0.0271657	-0.0427703	-0.0429246	-0.0423597	-0.0424226	-0.042926	-0.0422657	0.341912	-0.042721	-0.0431254
Bacteroidota..Bacteroidia..Bacteroidales..Prevotellaceae..Unclassified..o__Bacteroidales.f__Prevotellaceae...Unclassified..o__Bacteroidales.f__Prevotellaceae.g__Prevotellaceae.UCG.001...ASV_001141	0	1	0	0	1	1	0	0	0	1	0	404	0.287971	0.003	-0.0700428	0.129532	-0.0317101	-0.0149642	0.162147	0.126237	-0.0738806	-0.0922601	-0.105585	0.0639515	-0.0934244
Bacteroidota..Bacteroidia..Bacteroidales..Prevotellaceae..Unclassified..o__Bacteroidales.f__Prevotellaceae...Unclassified..o__Bacteroidales.f__Prevotellaceae.g__Prevotellaceae.UCG.001...ASV_001144	0	1	0	1	0	0	1	0	1	0	1	857	0.327127	0.001	-0.141191	0.0899532	-0.0638324	0.107867	-0.13214	-0.189349	0.0903901	-0.0298626	0.225355	-0.0102253	0.053035
Bacteroidota..Bacteroidia..Bacteroidales..Prevotellaceae..Unclassified..o__Bacteroidales.f__Prevotellaceae...Unclassified..o__Bacteroidales.f__Prevotellaceae.g__Prevotellaceae.UCG.003...ASV_000051	1	0	0	0	0	1	0	0	1	0	0	99	0.276642	0.003	0.204022	-0.035375	-0.035818	-0.177146	-0.0772929	0.150822	0.00149924	-0.042121	0.0737271	0.0244247	-0.0867425
Bacteroidota..Bacteroidia..Bacteroidales..Prevotellaceae..Unclassified..o__Bacteroidales.f__Prevotellaceae...Unclassified..o__Bacteroidales.f__Prevotellaceae.g__Prevotellaceae.UCG.003...ASV_000078	0	1	0	1	0	0	0	0	0	0	1	126	0.418001	0.001	-0.142171	0.111494	0.0244369	0.287012	-0.109641	-0.082375	-0.0634299	-0.103502	-0.179459	0.00857714	0.249059
Bacteroidota..Bacteroidia..Bacteroidales..Prevotellaceae..Unclassified..o__Bacteroidales.f__Prevotellaceae...Unclassified..o__Bacteroidales.f__Prevotellaceae.g__Prevotellaceae.UCG.003...ASV_000267	0	0	1	1	0	0	1	1	0	0	0	447	0.32464	0.002	-0.0325806	-0.140713	0.0933222	0.286256	-0.0666009	-0.0163861	0.119432	0.0442163	-0.151077	0.0148354	-0.150704
Bacteroidota..Bacteroidia..Bacteroidales..Rikenellaceae..Rikenellaceae.RC9.gut.group..Unclassified..o__Bacteroidales.f__Rikenellaceae.g__Rikenellaceae.RC9.gut.group...ASV_000195	0	0	0	1	1	1	0	1	1	0	0	972	0.258793	0.006	-0.0956297	-0.0299926	-0.173094	0.0328768	0.0649691	0.131129	-0.000985386	0.1807	0.0385691	-0.0744917	-0.0740502
Bacteroidota..Bacteroidia..Bacteroidales..Rikenellaceae..Rikenellaceae.RC9.gut.group..Unclassified..o__Bacteroidales.f__Rikenellaceae.g__Rikenellaceae.RC9.gut.group...ASV_000665	0	1	1	0	1	0	1	1	0	0	0	798	0.297851	0.003	-0.0440102	0.186041	0.132729	-0.0779862	0.117875	-0.12972	0.0287282	0.0505207	-0.100101	-0.0833817	-0.0806947
Bacteroidota..Bacteroidia..Bacteroidales..Rikenellaceae..Rikenellaceae.RC9.gut.group..Unclassified..o__Bacteroidales.f__Rikenellaceae.g__Rikenellaceae.RC9.gut.group...ASV_005249	0	1	0	0	0	0	1	0	0	0	0	26	0.403962	0.001	-0.0859961	0.373382	-0.0286589	0.00522552	-0.0947368	-0.0934537	0.168591	-0.104431	-0.0998029	-0.105935	0.065816
Bacteroidota..Bacteroidia..Bacteroidales..Rikenellaceae..Rikenellaceae.RC9.gut.group..Unclassified..o__Bacteroidales.f__Rikenellaceae.g__Rikenellaceae.RC9.gut.group...ASV_005830	0	0	1	0	0	1	1	1	1	1	1	1807	0.344677	0.001	-0.208016	-0.192985	0.0473303	-0.124778	-0.0509765	0.0967297	0.0900255	0.0232541	0.0670838	0.0870551	0.165277
Bacteroidota..Bacteroidia..Bacteroidales..Rikenellaceae..Unclassified..o__Bacteroidales.f__Rikenellaceae...Unclassified..o__Bacteroidales.f__Rikenellaceae.g__Rikenellaceae.RC9.gut.group...ASV_000006	1	1	0	0	0	0	0	1	0	0	1	264	0.308895	0.001	0.0933836	0.273021	-0.0622904	-0.0964592	-0.0931132	-0.0916012	-0.0249599	0.0635972	-0.13222	-0.0162355	0.0868779
Bacteroidota..Bacteroidia..Bacteroidales..Rikenellaceae..Unclassified..o__Bacteroidales.f__Rikenellaceae...Unclassified..o__Bacteroidales.f__Rikenellaceae.g__Rikenellaceae.RC9.gut.group...ASV_000028	1	0	1	0	1	1	1	0	0	0	0	667	0.313403	0.001	0.290777	-0.145774	0.0738482	-0.0281937	0.0835179	0.0530409	0.0416461	-0.116631	-0.114819	-0.00784981	-0.129562
Bacteroidota..Bacteroidia..Bacteroidales..Rikenellaceae..Unclassified..o__Bacteroidales.f__Rikenellaceae...Unclassified..o__Bacteroidales.f__Rikenellaceae.g__Rikenellaceae.RC9.gut.group...ASV_000052	1	0	0	0	1	0	1	0	1	0	1	751	0.28182	0.003	0.184071	-0.159932	-0.0489923	-0.0761362	0.0215725	-0.0306774	0.129078	-0.12413	0.0838251	-0.0482584	0.0695808
Bacteroidota..Bacteroidia..Bacteroidales..Rikenellaceae..Unclassified..o__Bacteroidales.f__Rikenellaceae...Unclassified..o__Bacteroidales.f__Rikenellaceae.g__Rikenellaceae.RC9.gut.group...ASV_000056	1	1	0	1	0	0	1	0	0	0	0	242	0.297726	0.001	0.137529	0.14468	-0.0251843	0.170429	-0.143823	-0.0502316	0.0455543	-0.0156158	-0.0227828	-0.0934658	-0.147088
Bacteroidota..Bacteroidia..Bacteroidales..Rikenellaceae..Unclassified..o__Bacteroidales.f__Rikenellaceae...Unclassified..o__Bacteroidales.f__Rikenellaceae.g__Rikenellaceae.RC9.gut.group...ASV_000057	1	0	1	0	1	1	1	0	1	1	0	1650	0.286671	0.003	0.211781	-0.162902	-0.00553299	-0.0602552	0.0772246	0.0278579	0.0733086	-0.104066	0.100296	-0.00524321	-0.152468
Bacteroidota..Bacteroidia..Bacteroidales..Rikenellaceae..Unclassified..o__Bacteroidales.f__Rikenellaceae...Unclassified..o__Bacteroidales.f__Rikenellaceae.g__Rikenellaceae.RC9.gut.group...ASV_000069	0	0	1	0	1	1	1	0	1	1	0	1440	0.283251	0.001	-0.0790319	-0.143428	0.0382242	-0.0428357	0.129984	0.0726689	0.137327	-0.0716332	0.066238	0.0461632	-0.153677
Bacteroidota..Bacteroidia..Bacteroidales..Rikenellaceae..Unclassified..o__Bacteroidales.f__Rikenellaceae...Unclassified..o__Bacteroidales.f__Rikenellaceae.g__Rikenellaceae.RC9.gut.group...ASV_000071	0	0	0	0	1	0	0	0	0	1	0	50	0.259964	0.015	0.0463354	-0.015744	-0.0764982	0.0131422	0.212539	0.0212353	-0.0742054	-0.137118	0.0128293	0.136239	-0.138754
Bacteroidota..Bacteroidia..Bacteroidales..Rikenellaceae..Unclassified..o__Bacteroidales.f__Rikenellaceae...Unclassified..o__Bacteroidales.f__Rikenellaceae.g__Rikenellaceae.RC9.gut.group...ASV_000098	0	1	1	1	1	0	1	0	0	0	0	773	0.266507	0.004	-0.125094	0.13002	0.0977213	0.130602	0.0514783	-0.0838991	0.0517818	-0.0502711	-0.0683884	-0.122172	-0.011779
Bacteroidota..Bacteroidia..Bacteroidales..Rikenellaceae..Unclassified..o__Bacteroidales.f__Rikenellaceae...Unclassified..o__Bacteroidales.f__Rikenellaceae.g__Rikenellaceae.RC9.gut.group...ASV_000137	0	0	0	0	1	0	0	1	0	0	0	48	0.310749	0.002	0.0244812	-0.103902	0.04979	-0.105083	0.197652	-0.152631	-0.0115742	0.219261	-0.00161814	0.039205	-0.155582
Bacteroidota..Bacteroidia..Bacteroidales..Rikenellaceae..Unclassified..o__Bacteroidales.f__Rikenellaceae...Unclassified..o__Bacteroidales.f__Rikenellaceae.g__Rikenellaceae.RC9.gut.group...ASV_000251	1	0	0	0	0	0	0	1	0	1	1	350	0.405998	0.001	0.0855954	-0.12789	-0.027023	-0.0518157	-0.18616	-0.141832	-0.152156	0.23144	0.00751077	0.269223	0.0931075
Bacteroidota..Bacteroidia..Bacteroidales..Rikenellaceae..Unclassified..o__Bacteroidales.f__Rikenellaceae...Unclassified..o__Bacteroidales.f__Rikenellaceae.g__Rikenellaceae.RC9.gut.group...ASV_000256	1	1	0	0	1	1	1	1	1	1	1	2016	0.23169	0.035	-0.0196615	0.0360537	-0.117344	-0.193501	0.0513505	0.0147466	0.0316639	0.030862	0.0540636	0.0131529	0.0986131
Bacteroidota..Bacteroidia..Bacteroidales..Rikenellaceae..Unclassified..o__Bacteroidales.f__Rikenellaceae...Unclassified..o__Bacteroidales.f__Rikenellaceae.g__Rikenellaceae.RC9.gut.group...ASV_000306	0	0	1	1	1	0	1	0	1	1	1	1793	0.281066	0.003	-0.0854642	-0.135326	0.146174	0.0648616	0.0861233	-0.129093	0.0610691	-0.120431	0.0389352	0.0467186	0.0264309
Bacteroidota..Bacteroidia..Bacteroidales..Rikenellaceae..Unclassified..o__Bacteroidales.f__Rikenellaceae...Unclassified..o__Bacteroidales.f__Rikenellaceae.g__Rikenellaceae.RC9.gut.group...ASV_000391	0	1	0	0	0	0	0	1	0	0	1	144	0.35842	0.001	-0.0733958	0.167377	-0.0731533	-0.0530256	-0.0674817	-0.0789063	-0.0568025	0.127238	-0.0590318	-0.0934642	0.260646
Bacteroidota..Bacteroidia..Bacteroidales..Rikenellaceae..Unclassified..o__Bacteroidales.f__Rikenellaceae...Unclassified..o__Bacteroidales.f__Rikenellaceae.g__Rikenellaceae.RC9.gut.group...ASV_000409	0	0	0	0	0	0	0	0	0	0	1	11	0.553017	0.001	-0.0726321	-0.0339744	-0.0856607	-0.0312996	-0.0798372	-0.0850031	-0.0341171	-0.058217	0.00708448	-0.0793606	0.553017
Bacteroidota..Bacteroidia..Bacteroidales..Rikenellaceae..Unclassified..o__Bacteroidales.f__Rikenellaceae...Unclassified..o__Bacteroidales.f__Rikenellaceae.g__Rikenellaceae.RC9.gut.group...ASV_000654	1	0	0	1	1	1	1	0	1	0	1	1672	0.239723	0.025	-0.00841627	-0.133672	-0.0949486	0.00929945	0.0417237	0.123195	0.115273	-0.103862	0.0551101	-0.0686513	0.0649483
Bacteroidota..Bacteroidia..Bacteroidales..Rikenellaceae..Unclassified..o__Bacteroidales.f__Rikenellaceae...Unclassified..o__Bacteroidales.f__Rikenellaceae.g__Rikenellaceae.RC9.gut.group...ASV_000669	0	0	0	0	0	0	0	0	0	1	1	66	0.53821	0.001	-0.088701	-0.0173188	-0.072944	-0.108606	-0.118934	-0.109829	-0.109661	-0.0295608	-0.0665306	0.303095	0.418989
Bacteroidota..Bacteroidia..Bacteroidales..Rikenellaceae..Unclassified..o__Bacteroidales.f__Rikenellaceae...Unclassified..o__Bacteroidales.f__Rikenellaceae.g__Rikenellaceae.RC9.gut.group...ASV_000681	1	0	0	0	0	1	0	0	0	0	0	16	0.428668	0.001	0.336566	-0.0640475	-0.0215448	-0.0790692	-0.0624126	0.238552	-0.0683401	-0.0792475	-0.0613483	-0.0802929	-0.0588153
Bacteroidota..Bacteroidia..Bacteroidales..Rikenellaceae..Unclassified..o__Bacteroidales.f__Rikenellaceae...Unclassified..o__Bacteroidales.f__Rikenellaceae.g__Rikenellaceae.RC9.gut.group...ASV_000927	1	1	1	1	0	0	0	0	0	1	0	567	0.258005	0.011	0.0701676	0.0598848	0.110475	0.171419	-0.0563074	-0.0423698	-0.156818	-0.147154	-0.0312014	0.0349321	-0.0130278
Bacteroidota..Bacteroidia..Bacteroidales..Rikenellaceae..Unclassified..o__Bacteroidales.f__Rikenellaceae...Unclassified..o__Bacteroidales.f__Rikenellaceae.g__Rikenellaceae.RC9.gut.group...ASV_003743	0	0	0	0	0	0	1	0	0	0	1	60	0.332705	0.001	-0.141717	0.0203288	-0.0186422	-0.117378	-0.0182977	-0.0527149	0.121002	-0.0210345	-0.0282446	-0.068671	0.325369
Bacteroidota..Bacteroidia..Bacteroidales..Rikenellaceae..Unclassified..o__Bacteroidales.f__Rikenellaceae...Unclassified..o__Bacteroidales.f__Rikenellaceae.g__Rikenellaceae.RC9.gut.group...ASV_005104	0	0	0	0	0	0	1	0	0	0	1	60	0.300278	0.001	-0.173106	0.00517674	-0.0335053	-0.130008	0.00217135	-0.0556109	0.131141	-0.0455356	0.0221555	0.00539652	0.271725
Bacteroidota..Bacteroidia..Bacteroidales..Tannerellaceae..Parabacteroides..Unclassified..o__Bacteroidales.f__Tannerellaceae.g__Parabacteroides...ASV_000377	0	0	0	1	0	0	1	0	0	0	0	41	0.361248	0.001	-0.0962775	-0.0442132	-0.00365372	0.291687	-0.175477	-0.0320058	0.192978	-0.0178453	-0.0306678	0.0253787	-0.109903
Bacteroidota..Bacteroidia..Bacteroidales..Tannerellaceae..Parabacteroides..Unclassified..o__Bacteroidales.f__Tannerellaceae.g__Parabacteroides...ASV_000384	0	1	1	0	1	0	0	1	1	1	1	1745	0.261202	0.005	-0.100674	0.00629287	0.0445556	-0.0487566	0.19653	-0.0626355	-0.225009	-0.00525035	0.0499034	0.0534313	0.0916129
Bacteroidota..Bacteroidia..Bacteroidales..Tannerellaceae..Parabacteroides..Unclassified..o__Bacteroidales.f__Tannerellaceae.g__Parabacteroides...ASV_000518	1	1	0	0	0	0	1	0	0	0	0	71	0.326744	0.001	0.113923	0.197832	0.0309621	-0.0796817	-0.086895	-0.0931447	0.194434	-0.113401	-0.0076906	-0.115604	-0.0407354
Bacteroidota..Bacteroidia..Bacteroidales..Tannerellaceae..Parabacteroides..Unclassified..o__Bacteroidales.f__Tannerellaceae.g__Parabacteroides...ASV_000707	1	0	1	1	0	0	0	0	0	0	0	76	0.362619	0.001	0.122054	0.00211441	0.202399	0.237314	-0.165065	-0.0206284	-0.0675112	-0.132063	-0.0494017	0.00741609	-0.136628
Bacteroidota..Bacteroidia..Bacteroidales..Tannerellaceae..Parabacteroides..Unclassified..o__Bacteroidales.f__Tannerellaceae.g__Parabacteroides...ASV_000816	1	0	1	0	0	1	0	0	0	0	0	78	0.236377	0.023	0.15068	0.0123549	0.162273	-0.113493	-0.0750919	0.0532417	-0.0653337	-0.0139496	-0.123645	0.0190895	-0.00612508
Bacteroidota..Bacteroidia..Bacteroidales..Tannerellaceae..Unclassified..o__Bacteroidales.f__Tannerellaceae...Unclassified..o__Bacteroidales.f__Tannerellaceae.g__Parabacteroides...ASV_000189	0	1	1	1	1	0	0	0	0	0	0	352	0.291234	0.001	-0.0734823	0.0710387	0.208521	0.158784	0.0489848	-0.0557188	-0.100569	-0.0879149	-0.0654703	-0.0313565	-0.072816
Bacteroidota..Bacteroidia..Bacteroidales..Tannerellaceae..Unclassified..o__Bacteroidales.f__Tannerellaceae...Unclassified..o__Bacteroidales.f__Tannerellaceae.g__Parabacteroides...ASV_000465	1	1	1	0	1	1	0	0	1	1	0	1528	0.337981	0.001	0.00162339	0.143259	0.119696	-0.100363	0.0958155	0.0117541	-0.190534	-0.127841	0.0781993	0.115203	-0.146814
Bacteroidota..Bacteroidia..Bacteroidales..Tannerellaceae..Unclassified..o__Bacteroidales.f__Tannerellaceae...Unclassified..o__Bacteroidales.f__Tannerellaceae.g__Parabacteroides...ASV_000533	1	1	1	1	1	1	1	0	0	0	0	1486	0.236697	0.017	0.145049	-0.00616768	0.0968021	0.0382021	0.102143	0.0276073	-0.007566	-0.160804	-0.0625956	-0.0317806	-0.140889
Bacteroidota..Bacteroidia..Bacteroidales..Tannerellaceae..Unclassified..o__Bacteroidales.f__Tannerellaceae...Unclassified..o__Bacteroidales.f__Tannerellaceae.g__Parabacteroides...ASV_000534	0	0	1	0	0	0	0	0	0	0	0	3	0.278707	0.002	-0.0197912	-0.0224945	0.278707	0.0494837	-0.00956351	0.0460417	-0.00113485	-0.0522683	0.0478577	-0.159689	-0.157148
Bacteroidota..Bacteroidia..Bacteroidales..Tannerellaceae..Unclassified..o__Bacteroidales.f__Tannerellaceae...Unclassified..o__Bacteroidales.f__Tannerellaceae.g__Parabacteroides...ASV_000558	0	0	0	0	0	1	0	0	0	0	1	56	0.326669	0.001	-0.0100206	-0.168904	-0.124189	-0.0831674	-0.0946369	0.203601	0.0231228	-0.0395651	0.049123	0.00996479	0.234671
Bacteroidota..Bacteroidia..Bacteroidales..Tannerellaceae..Unclassified..o__Bacteroidales.f__Tannerellaceae...Unclassified..o__Bacteroidales.f__Tannerellaceae.g__Parabacteroides...ASV_000580	0	0	0	1	1	1	0	0	0	0	0	176	0.25851	0.006	-0.0626976	-0.0407742	-0.125251	0.145027	0.168381	0.0870746	-0.00698113	-0.00214977	-0.0182667	0.0247737	-0.169136
Bacteroidota..Bacteroidia..Bacteroidales..Tannerellaceae..Unclassified..o__Bacteroidales.f__Tannerellaceae...Unclassified..o__Bacteroidales.f__Tannerellaceae.g__Parabacteroides...ASV_000590	0	0	0	0	0	0	0	1	0	0	0	8	0.465651	0.001	-0.0799516	-0.0752261	0.0224843	-0.0769924	-0.0822139	-0.0775756	-0.0690162	0.465651	-0.0340139	-0.0693106	0.0761656
Bacteroidota..Bacteroidia..Bacteroidales..Tannerellaceae..Unclassified..o__Bacteroidales.f__Tannerellaceae...Unclassified..o__Bacteroidales.f__Tannerellaceae.g__Parabacteroides...ASV_000609	0	0	0	0	1	0	0	0	0	0	1	51	0.402769	0.001	-0.097073	-0.0539905	-0.0795219	0.0708622	0.215321	-0.166965	-0.0603429	0.00937645	-0.0377372	-0.124979	0.325051
Bacteroidota..Bacteroidia..Bacteroidales..Tannerellaceae..Unclassified..o__Bacteroidales.f__Tannerellaceae...Unclassified..o__Bacteroidales.f__Tannerellaceae.g__Parabacteroides...ASV_000610	0	0	0	0	0	0	1	0	1	0	1	226	0.409208	0.001	-0.134278	-0.0980125	-0.161333	0.0258499	-0.0697683	-0.0410747	0.122046	-0.0859293	0.266741	-0.0693956	0.245154
Bacteroidota..Bacteroidia..Bacteroidales..Tannerellaceae..Unclassified..o__Bacteroidales.f__Tannerellaceae...Unclassified..o__Bacteroidales.f__Tannerellaceae.g__Parabacteroides...ASV_000634	0	0	1	0	0	1	0	0	0	1	0	164	0.428152	0.001	-0.0296841	-0.0759836	0.251474	-0.0776589	-0.0977066	0.174149	-0.00634863	-0.122668	-0.0857149	0.237668	-0.167526
Bacteroidota..Bacteroidia..Bacteroidales..Tannerellaceae..Unclassified..o__Bacteroidales.f__Tannerellaceae...Unclassified..o__Bacteroidales.f__Tannerellaceae.g__Parabacteroides...ASV_000641	0	0	0	0	0	0	1	0	0	0	0	7	0.329445	0.001	0.0386408	0.00109315	-0.116354	0.00118433	-0.00465709	-0.0650844	0.329445	-0.118677	-0.0469535	-0.0676727	0.0490361
Bacteroidota..Bacteroidia..Bacteroidales..Tannerellaceae..Unclassified..o__Bacteroidales.f__Tannerellaceae...Unclassified..o__Bacteroidales.f__Tannerellaceae.g__Parabacteroides...ASV_000661	1	0	0	1	0	0	1	0	1	0	0	308	0.441396	0.001	0.306936	-0.0448922	-0.18704	0.156035	-0.142831	-0.0268668	0.0979039	-0.110838	0.177721	-0.0471467	-0.178981
Bacteroidota..Bacteroidia..Bacteroidales..Tannerellaceae..Unclassified..o__Bacteroidales.f__Tannerellaceae...Unclassified..o__Bacteroidales.f__Tannerellaceae.g__Parabacteroides...ASV_000701	0	0	0	0	0	0	0	1	0	0	0	8	0.387693	0.001	-0.0915898	-0.0617346	-0.0689864	-0.0525603	-0.080089	-0.107818	0.0460944	0.387693	0.0844828	-0.113609	0.0581175
Bacteroidota..Bacteroidia..Bacteroidales..Tannerellaceae..Unclassified..o__Bacteroidales.f__Tannerellaceae...Unclassified..o__Bacteroidales.f__Tannerellaceae.g__Parabacteroides...ASV_000727	0	0	0	0	0	0	0	0	0	1	0	10	0.341251	0.001	0.046982	-0.0396359	0.00696357	-0.0557155	-0.0506588	-0.018778	-0.0836946	-0.0293108	0.0324704	0.341251	-0.149874
Bacteroidota..Bacteroidia..Bacteroidales..Tannerellaceae..Unclassified..o__Bacteroidales.f__Tannerellaceae...Unclassified..o__Bacteroidales.f__Tannerellaceae.g__Parabacteroides...ASV_000728	0	0	0	0	0	0	0	1	0	0	0	8	0.376418	0.001	0.00039347	-0.0496156	-0.0766642	-0.0336399	0.0127487	-0.101854	-0.0907744	0.376418	-0.0315791	-0.0732289	0.0677963
Bacteroidota..Bacteroidia..Bacteroidales..Tannerellaceae..Unclassified..o__Bacteroidales.f__Tannerellaceae...Unclassified..o__Bacteroidales.f__Tannerellaceae.g__Parabacteroides...ASV_000741	1	0	0	1	1	0	0	0	0	1	0	300	0.489701	0.001	0.353318	-0.116696	-0.0949279	0.145154	0.167282	0.0205792	-0.139255	-0.15853	-0.130166	0.153673	-0.200431
Bacteroidota..Bacteroidia..Bacteroidales..Tannerellaceae..Unclassified..o__Bacteroidales.f__Tannerellaceae...Unclassified..o__Bacteroidales.f__Tannerellaceae.g__Parabacteroides...ASV_000765	0	0	1	0	0	1	0	1	1	0	1	960	0.382169	0.001	-0.145045	-0.112286	0.115874	-0.142551	-0.138698	0.128954	-0.0326628	0.199088	0.139643	-0.0906942	0.0783782
Bacteroidota..Bacteroidia..Bacteroidales..Tannerellaceae..Unclassified..o__Bacteroidales.f__Tannerellaceae...Unclassified..o__Bacteroidales.f__Tannerellaceae.g__Parabacteroides...ASV_000778	1	1	1	0	0	1	0	0	0	0	1	579	0.335073	0.001	0.164823	0.125567	0.069545	-0.094211	-0.14801	0.0816289	-0.0347841	-0.0761191	-0.0220136	-0.205226	0.1388
Bacteroidota..Bacteroidia..Bacteroidales..Tannerellaceae..Unclassified..o__Bacteroidales.f__Tannerellaceae...Unclassified..o__Bacteroidales.f__Tannerellaceae.g__Parabacteroides...ASV_000803	0	0	0	0	0	0	0	1	0	0	1	63	0.358001	0.001	-0.100709	-0.113628	-0.104529	-0.0167163	0.0387563	0.0400853	-0.00197305	0.264447	-0.0880397	-0.133556	0.215862
Bacteroidota..Bacteroidia..Bacteroidales..Tannerellaceae..Unclassified..o__Bacteroidales.f__Tannerellaceae...Unclassified..o__Bacteroidales.f__Tannerellaceae.g__Parabacteroides...ASV_000808	0	0	0	0	0	1	1	0	1	1	0	550	0.37533	0.001	-0.112489	-0.0420822	-0.153681	-0.0756447	-0.161649	0.23	0.111552	-0.0802666	0.136808	0.149687	-0.00223463
Bacteroidota..Bacteroidia..Bacteroidales..Tannerellaceae..Unclassified..o__Bacteroidales.f__Tannerellaceae...Unclassified..o__Bacteroidales.f__Tannerellaceae.g__Parabacteroides...ASV_000844	1	0	0	0	1	1	1	0	1	1	1	1692	0.280682	0.003	0.0242046	-0.131371	-0.0635141	-0.0889721	0.223849	0.000246155	0.0423958	-0.185815	0.0640049	0.032406	0.0825646
Bacteroidota..Bacteroidia..Bacteroidales..Tannerellaceae..Unclassified..o__Bacteroidales.f__Tannerellaceae...Unclassified..o__Bacteroidales.f__Tannerellaceae.g__Parabacteroides...ASV_000956	1	0	1	0	1	0	0	1	0	1	0	677	0.251945	0.008	0.120779	-0.153671	0.081694	-0.0152775	0.0374706	-0.121026	-0.0525502	0.0858511	-0.0408795	0.110588	-0.0529782
Bacteroidota..Bacteroidia..Bacteroidales..Tannerellaceae..Unclassified..o__Bacteroidales.f__Tannerellaceae...Unclassified..o__Bacteroidales.f__Tannerellaceae.g__Parabacteroides...ASV_000958	1	1	0	1	0	0	1	0	0	0	0	242	0.288205	0.006	0.0656561	0.273277	-0.063323	0.0709314	-0.0542393	-0.0955057	0.0723948	-0.109419	0.00721522	-0.100491	-0.0664973
Bacteroidota..Bacteroidia..Bacteroidales..Tannerellaceae..Unclassified..o__Bacteroidales.f__Tannerellaceae...Unclassified..o__Bacteroidales.f__Tannerellaceae.g__Parabacteroides...ASV_001099	0	0	0	0	0	0	0	0	0	0	1	11	0.359283	0.001	-0.0580075	0.0427813	-0.0368993	-0.0664494	-0.0664494	-0.0150084	-0.00618711	-0.0530838	-0.0525294	-0.0474502	0.359283
Bacteroidota..Bacteroidia..Bacteroidales..Tannerellaceae..Unclassified..o__Bacteroidales.f__Tannerellaceae...Unclassified..o__Bacteroidales.f__Tannerellaceae.g__Parabacteroides...ASV_001156	0	0	0	0	0	0	0	0	0	0	1	11	0.422229	0.001	-0.0493789	0.0221812	-0.0493789	-0.0493789	-0.0493789	-0.0493789	-0.0493789	-0.0493789	-0.0493789	-0.0493789	0.422229
Bacteroidota..Bacteroidia..Bacteroidales..Tannerellaceae..Unclassified..o__Bacteroidales.f__Tannerellaceae...Unclassified..o__Bacteroidales.f__Tannerellaceae.g__Parabacteroides...ASV_001232	0	0	0	0	0	0	1	0	0	0	0	7	0.275207	0.006	-0.0767184	0.0358205	-0.0709473	-0.0926499	-0.102543	-0.106422	0.275207	0.0572608	0.0487251	0.0237778	0.00848933
Bacteroidota..Bacteroidia..Bacteroidales..Unclassified..p__Bacteroidota.o__Bacteroidales...Unclassified..o__Bacteroidales.f__Muribaculaceae...Unclassified..o__Bacteroidales.f__Muribaculaceae.g__uncultured.bacterium...ASV_000035	0	0	0	0	0	0	0	0	0	0	1	11	0.41888	0.001	-0.0927458	-0.0418745	-0.172348	-0.0778488	-0.0640137	0.0897665	-0.121138	0.0735957	-0.0526623	0.0403884	0.41888
Bacteroidota..Bacteroidia..Bacteroidales..Unclassified..p__Bacteroidota.o__Bacteroidales...Unclassified..o__Bacteroidales.f__p.251.o5...Unclassified..o__Bacteroidales.f__p.251.o5.g__uncultured.bacterium...ASV_000293	0	0	1	1	1	0	1	0	1	1	0	1415	0.516266	0.001	-0.176741	-0.11876	0.220637	0.388725	0.0976565	-0.173045	0.0381005	-0.200942	0.127991	0.0210899	-0.224712
Campylobacterota..Campylobacteria..Campylobacterales..Helicobacteraceae..Helicobacter..Helicobacter.sp..CLO.3..ASV_000281	0	0	1	0	0	1	0	0	0	1	0	164	0.271381	0.005	-0.0462974	0.0336799	0.208103	-0.0492908	-0.0808903	0.0798972	0.000556986	-0.130359	-0.0332548	0.132422	-0.114567
Campylobacterota..Campylobacteria..Campylobacterales..Helicobacteraceae..Unclassified..o__Campylobacterales.f__Helicobacteraceae...Unclassified..o__Campylobacterales.f__Helicobacteraceae.g__Helicobacter...ASV_000152	0	0	0	0	0	0	1	0	0	0	1	60	0.246297	0.014	-0.107415	-0.0390024	-0.000472411	-0.0188323	-0.0686069	0.0289658	0.156454	-0.0107212	0.00357355	-0.117932	0.173989
Campylobacterota..Campylobacteria..Campylobacterales..Helicobacteraceae..Unclassified..o__Campylobacterales.f__Helicobacteraceae...Unclassified..o__Campylobacterales.f__Helicobacteraceae.g__Helicobacter...ASV_000406	0	0	1	1	0	0	0	1	0	0	0	151	0.241327	0.017	-0.0630968	-0.0635093	0.058934	0.169823	-0.087531	0.00299389	-0.0103392	0.145105	-0.0809596	-0.0546882	-0.016732
Cyanobacteria..Vampirivibrionia..Gastranaerophilales..gut.metagenome..unclassified..Unclassified..o__Gastranaerophilales.f__gut.metagenome.g__unclassified...ASV_001045	0	0	1	1	0	1	0	0	0	0	0	149	0.246699	0.017	-0.13006	-0.0607331	0.140677	0.0814052	-9.52011e-05	0.160102	-0.0697861	-0.0509595	-0.0142398	-0.0209487	-0.0353617
Cyanobacteria..Vampirivibrionia..Gastranaerophilales..uncultured.bacterium..unclassified..Unclassified..o__Gastranaerophilales.f__uncultured.bacterium.g__unclassified...ASV_000286	0	0	0	0	0	0	0	1	0	0	0	8	0.285082	0.001	-0.0446602	-0.107927	0.0188298	-0.0677179	-0.0682888	-0.0126631	0.0540242	0.285082	0.0104184	-0.0403353	-0.026762
Cyanobacteria..Vampirivibrionia..Gastranaerophilales..uncultured.bacterium..unclassified..Unclassified..o__Gastranaerophilales.f__uncultured.bacterium.g__unclassified...ASV_000739	0	0	0	0	0	0	0	0	0	1	0	10	0.293775	0.004	-0.0826257	0.0497568	0.025762	-0.0796963	-0.0210652	-0.0153392	-0.0619279	-0.0137809	-0.0802891	0.293775	-0.0145692
Cyanobacteria..Vampirivibrionia..Gastranaerophilales..uncultured.bacterium..unclassified..Unclassified..o__Gastranaerophilales.f__uncultured.bacterium.g__unclassified...ASV_000968	0	0	0	0	0	0	1	0	0	0	0	7	0.244366	0.023	-0.0475865	-0.0486128	-0.0633951	0.049983	0.0109567	-0.0394051	0.244366	-0.0543111	-0.0431424	-0.0358821	0.0270291
Cyanobacteria..Vampirivibrionia..Gastranaerophilales..uncultured.bacterium..unclassified..Unclassified..o__Gastranaerophilales.f__uncultured.bacterium.g__unclassified...ASV_001332	0	0	0	0	1	0	1	0	0	0	0	47	0.324116	0.001	-0.0537309	-0.00732432	-0.0742689	-0.046151	0.197226	-0.0706395	0.237621	-0.0606535	-0.016668	-0.073534	-0.0318777
Cyanobacteria..Vampirivibrionia..Gastranaerophilales..uncultured.bacterium..unclassified..unclassified..ASV_001249	1	0	0	0	0	0	1	0	0	0	1	105	0.298274	0.001	0.0828156	-0.0885804	-0.111185	-0.085958	-0.0766869	-0.0628494	0.0887431	0.0156801	0.00665716	-0.0591614	0.290525
Cyanobacteria..Vampirivibrionia..Gastranaerophilales..uncultured.rumen.bacterium..unclassified..unclassified..ASV_000086	0	0	1	0	0	0	1	0	0	1	1	487	0.272434	0.006	-0.0762096	-0.1107	0.104546	-0.11867	-0.110763	0.0134366	0.18562	0.0013048	-0.054268	0.118752	0.0469513
Fibrobacterota..Fibrobacteria..Fibrobacterales..Fibrobacteraceae..Fibrobacter..Unclassified..o__Fibrobacterales.f__Fibrobacteraceae.g__Fibrobacter...ASV_000103	0	0	1	0	0	0	1	0	0	1	1	487	0.245514	0.022	-0.107426	-0.0961602	0.0602609	-0.00596442	-0.0605368	0.0127413	0.143622	-0.0677733	-0.0857035	0.128034	0.0789052
Firmicutes..Bacilli..Acholeplasmatales..Acholeplasmataceae..Anaeroplasma..Unclassified..o__Acholeplasmatales.f__Acholeplasmataceae.g__Anaeroplasma...ASV_000176	1	0	1	1	0	0	0	0	0	1	0	273	0.234463	0.039	0.0434044	-0.0538806	0.165628	0.137175	-0.0338882	-0.0749041	-0.0769993	-0.029079	-0.0734452	0.0461241	-0.0501358
Firmicutes..Bacilli..Erysipelotrichales..Erysipelatoclostridiaceae..Erysipelotrichaceae.UCG.003..Unclassified..o__Erysipelotrichales.f__Erysipelatoclostridiaceae.g__Erysipelotrichaceae.UCG.003...ASV_000104	0	0	0	0	0	0	1	0	0	0	0	7	0.24191	0.029	-0.0478086	0.0686071	0.011322	-0.0769082	0.0150305	-0.0679537	0.24191	-0.0122387	-0.0832466	-0.0786437	0.0299301
Firmicutes..Bacilli..Erysipelotrichales..Erysipelatoclostridiaceae..Erysipelotrichaceae.UCG.003..Unclassified..o__Erysipelotrichales.f__Erysipelatoclostridiaceae.g__Erysipelotrichaceae.UCG.003...ASV_000307	0	0	0	0	0	0	1	0	0	0	0	7	0.272156	0.004	-0.0152023	0.0759462	0.0327266	-0.0523205	0.043332	-0.0447042	0.272156	0.0168223	-0.0685164	-0.153343	-0.106897
Firmicutes..Bacilli..Erysipelotrichales..Erysipelatoclostridiaceae..Erysipelotrichaceae.UCG.003..Unclassified..o__Erysipelotrichales.f__Erysipelatoclostridiaceae.g__Erysipelotrichaceae.UCG.003...ASV_000425	0	0	0	0	0	0	1	0	0	0	0	7	0.482124	0.001	-0.0553249	0.00509538	-0.0252794	-0.0704064	-0.00371463	-0.0658825	0.482124	-0.03731	-0.0266533	-0.107381	-0.095268
Firmicutes..Bacilli..Erysipelotrichales..Erysipelatoclostridiaceae..UCG.004..Unclassified..o__Erysipelotrichales.f__Erysipelatoclostridiaceae.g__UCG.004...ASV_000213	0	0	0	1	0	0	1	1	0	0	0	187	0.235428	0.038	-0.0683527	-0.0750686	-0.0592609	0.103364	0.0241798	-0.0393549	0.0793887	0.181971	-0.106743	-0.0487912	0.00866729
Firmicutes..Bacilli..Erysipelotrichales..Erysipelatoclostridiaceae..UCG.004..Unclassified..o__Erysipelotrichales.f__Erysipelatoclostridiaceae.g__UCG.004...ASV_000512	1	1	0	0	0	0	0	0	0	1	0	74	0.254201	0.007	0.0677111	0.12995	-0.0761017	-0.014925	-0.0260349	-0.0249144	-0.115865	-0.0276551	-0.0122387	0.196146	-0.0960725
Firmicutes..Bacilli..Erysipelotrichales..Erysipelatoclostridiaceae..Unclassified..o__Erysipelotrichales.f__Erysipelatoclostridiaceae...Unclassified..o__Erysipelotrichales.f__Erysipelatoclostridiaceae.g__Erysipelatoclostridium...ASV_000117	0	1	0	0	1	0	0	0	1	0	0	130	0.237867	0.023	-0.0513409	0.187931	0.0219139	-0.0410472	0.0925888	-0.0423358	-0.0395258	-0.0872926	0.0879819	-0.0428189	-0.0860541
Firmicutes..Bacilli..Erysipelotrichales..Erysipelatoclostridiaceae..Unclassified..o__Erysipelotrichales.f__Erysipelatoclostridiaceae...Unclassified..o__Erysipelotrichales.f__Erysipelatoclostridiaceae.g__UCG.004...ASV_000128	0	0	1	1	0	0	0	1	1	0	1	930	0.27853	0.005	-0.175931	-0.042373	0.0490736	0.0426854	-0.0953944	-0.034036	-0.0613083	0.135291	0.0215844	-0.0733849	0.233793
Firmicutes..Bacilli..Erysipelotrichales..Erysipelatoclostridiaceae..Unclassified..o__Erysipelotrichales.f__Erysipelatoclostridiaceae...Unclassified..o__Erysipelotrichales.f__Erysipelatoclostridiaceae.g__UCG.004...ASV_000144	1	0	0	0	0	0	0	0	0	0	0	1	0.383322	0.001	0.383322	0.0216038	-0.0141491	-0.0420382	-0.0852176	0.00858634	0.0186777	-0.00866178	-0.0702424	-0.0646564	-0.147224
Firmicutes..Bacilli..Erysipelotrichales..Erysipelatoclostridiaceae..Unclassified..o__Erysipelotrichales.f__Erysipelatoclostridiaceae...Unclassified..o__Erysipelotrichales.f__Erysipelatoclostridiaceae.g__UCG.004...ASV_000334	0	0	0	0	1	0	0	0	1	0	0	49	0.318368	0.001	0.0368126	-0.0690019	0.0227309	-0.149052	0.310586	-0.0427075	-0.074626	-0.0351733	0.11655	-0.125688	0.00956961
Firmicutes..Bacilli..Erysipelotrichales..Erysipelotrichaceae..Solobacterium..Unclassified..o__Erysipelotrichales.f__Erysipelotrichaceae.g__Solobacterium...ASV_000296	0	0	0	0	0	0	0	0	0	0	1	11	0.379293	0.001	-0.0652975	-0.090422	-0.0331178	0.00630169	-0.0458002	-0.0255089	-0.098626	-0.00246363	0.049981	-0.0743396	0.379293
Firmicutes..Bacilli..Erysipelotrichales..Erysipelotrichaceae..Solobacterium..Unclassified..o__Erysipelotrichales.f__Erysipelotrichaceae.g__Solobacterium...ASV_000452	0	0	1	0	0	1	0	0	0	0	0	33	0.244716	0.011	-0.116597	0.00340908	0.206528	-0.0704854	-0.0654387	0.121793	0.0475693	-0.0530037	-0.0396304	0.0225346	-0.0566778
Firmicutes..Bacilli..Erysipelotrichales..Erysipelotrichaceae..Unclassified..o__Erysipelotrichales.f__Erysipelotrichaceae...Unclassified..o__Erysipelotrichales.f__Erysipelotrichaceae.g__Breznakia...ASV_000243	1	0	0	0	0	0	0	0	0	0	0	1	0.266595	0.001	0.266595	-0.0520858	-0.0920867	0.0173281	0.0360875	-0.11185	-0.00859824	-0.039154	0.0311644	-0.0305733	-0.0168265
Firmicutes..Bacilli..Mycoplasmatales..Mycoplasmataceae..Unclassified..o__Mycoplasmatales.f__Mycoplasmataceae...Unclassified..o__Mycoplasmatales.f__Mycoplasmataceae.g__Mycoplasma...ASV_000782	0	1	0	0	0	1	0	0	0	0	1	137	0.282844	0.005	-0.0594434	0.0652854	-0.0600191	-0.0519391	-0.0382187	0.133648	-0.0444717	-0.0593686	-0.0623594	-0.0623594	0.239246
Firmicutes..Bacilli..RF39..Firmicutes.bacterium.CAG.822..Unclassified..o__RF39.f__Firmicutes.bacterium.CAG.822...Unclassified..o__RF39.f__Firmicutes.bacterium.CAG.822.g__unclassified...ASV_001288	0	0	0	0	0	1	0	0	0	0	0	6	0.225925	0.043	-0.0351069	-0.033813	0.0329455	-0.0340499	-0.0158122	0.225925	-0.0351069	-0.0321349	-0.0187903	-0.0255685	-0.0284881
Firmicutes..Bacilli..RF39..Firmicutes.bacterium.CAG.822..unclassified..Unclassified..o__RF39.f__Firmicutes.bacterium.CAG.822.g__unclassified...ASV_001049	0	0	0	0	0	0	0	0	0	1	0	10	0.245356	0.026	-0.0659603	-0.0958573	-0.0698519	-0.021618	0.0510294	0.00939661	-0.0353997	-0.0108199	-0.0607385	0.245356	0.0544639
Firmicutes..Bacilli..RF39..Firmicutes.bacterium.CAG.822..unclassified..Unclassified..o__RF39.f__Firmicutes.bacterium.CAG.822.g__unclassified...ASV_001340	0	0	0	0	0	1	0	0	0	0	0	6	0.220531	0.022	-0.0222766	-0.0228006	-0.019896	-0.0228006	-0.0222373	0.220531	-0.0198569	-0.0228006	-0.0222612	-0.0228006	-0.0228006
Firmicutes..Bacilli..RF39..uncultured.bacterium..unclassified..unclassified..ASV_000423	0	1	1	0	0	1	1	0	1	1	1	1749	0.253118	0.014	-0.119023	0.0212484	-0.00936016	-0.143949	-0.127873	0.121988	0.0185066	-0.0327018	0.0743655	0.121924	0.0748757
Firmicutes..Bacilli..RF39..uncultured.bacterium..unclassified..unclassified..ASV_000639	0	0	0	0	1	0	0	1	1	0	1	544	0.243139	0.021	-0.120413	-0.0365277	-0.0755637	-0.064008	0.0385487	-0.100788	0.00156385	0.145861	0.0925082	-0.0111118	0.12993
Firmicutes..Clostridia..Clostridia.UCG.014..uncultured.bacterium..unclassified..Unclassified..o__Clostridia.UCG.014.f__uncultured.bacterium.g__unclassified...ASV_000376	1	0	1	0	0	1	1	1	0	0	1	1207	0.281486	0.008	0.0601042	-0.10961	0.086742	-0.080149	-0.0694497	0.123493	0.00674884	0.0720079	-0.111672	-0.116667	0.138451
Firmicutes..Clostridia..Clostridia.UCG.014..uncultured.bacterium..unclassified..Unclassified..o__Clostridia.UCG.014.f__uncultured.bacterium.g__unclassified...ASV_000616	1	0	0	0	0	1	1	1	0	0	0	332	0.227763	0.035	0.147715	-0.103049	-0.0315486	-0.123361	-0.0189678	0.0632834	0.0502451	0.119877	-0.0438628	0.00662725	-0.0669588
Firmicutes..Clostridia..Clostridia.UCG.014..uncultured.bacterium..unclassified..unclassified..ASV_000112	0	0	0	0	0	0	0	1	0	0	1	63	0.258253	0.008	-0.106821	-0.0555745	-0.0753279	-0.0202062	-0.0595935	0.0254777	-0.0413432	0.118361	-0.050125	0.0370313	0.228121
Firmicutes..Clostridia..Clostridia.UCG.014..uncultured.bacterium..unclassified..unclassified..ASV_000402	0	0	0	0	0	0	1	1	0	0	1	224	0.263905	0.009	-0.0187107	-0.0796473	-0.0812754	-0.0800691	-0.0632403	0.0159396	0.0939787	0.17593	-0.0780597	-0.0237775	0.138932
Firmicutes..Clostridia..Clostridia.UCG.014..uncultured.bacterium..unclassified..unclassified..ASV_000679	1	0	0	0	0	0	0	0	0	0	0	1	0.297367	0.002	0.297367	-0.0469043	-0.0300017	-0.103161	-0.0684101	0.00214995	-0.00802539	-0.00130194	0.024682	-0.0969702	0.0305754
Firmicutes..Clostridia..Clostridia.UCG.014..uncultured.bacterium..unclassified..unclassified..ASV_000680	0	1	0	0	0	0	0	0	1	0	0	28	0.23863	0.019	-0.0592566	0.113959	-0.0359187	0.0320389	-0.0656805	-0.0227921	0.0116859	0.00387362	0.206197	-0.125922	-0.0581839
Firmicutes..Clostridia..Clostridia.UCG.014..uncultured.bacterium..unclassified..unclassified..ASV_000996	0	0	0	0	0	0	0	1	0	0	0	8	0.315404	0.002	-0.0709271	-0.00844363	-0.00778665	-0.0142853	-0.0163666	-0.0118774	-0.0685825	0.315404	0.000269959	-0.0688641	-0.0485409
Firmicutes..Clostridia..Clostridia.UCG.014..uncultured.bacterium..unclassified..unclassified..ASV_001519	0	0	0	0	0	0	0	0	0	0	1	11	0.258516	0.004	-0.0115681	-0.0323333	-0.0345938	-0.0358255	-0.0334592	-0.0355393	-0.00643561	-0.0358255	0.00288982	-0.0358255	0.258516
Firmicutes..Clostridia..Clostridia.UCG.014..uncultured.rumen.bacterium..unclassified..Unclassified..o__Clostridia.UCG.014.f__uncultured.rumen.bacterium.g__unclassified...ASV_000136	0	0	0	1	1	0	1	0	0	1	1	983	0.230566	0.044	-0.0764566	-0.112618	-0.0732448	0.0739761	0.129474	-0.0631799	0.0810313	-0.00919857	-0.0646535	0.0349887	0.0798819
Firmicutes..Clostridia..Clostridia.UCG.014..uncultured.rumen.bacterium..unclassified..Unclassified..o__Clostridia.UCG.014.f__uncultured.rumen.bacterium.g__unclassified...ASV_000169	0	0	0	0	1	0	1	1	0	1	0	538	0.277623	0.002	-0.113497	-0.0948265	-0.123793	-0.00796798	0.254791	-0.020268	0.0845662	0.0807761	-0.0489105	0.0444182	-0.0552883
Firmicutes..Clostridia..Clostridia.UCG.014..uncultured.rumen.bacterium..unclassified..Unclassified..o__Clostridia.UCG.014.f__uncultured.rumen.bacterium.g__unclassified...ASV_000196	0	0	0	0	0	0	1	1	0	0	0	57	0.308175	0.001	-0.0336599	-0.0224653	0.0535713	-0.107409	-0.169752	-0.0924674	0.125704	0.287756	-0.0677644	-0.0186979	0.045184
Firmicutes..Clostridia..Clostridia.UCG.014..uncultured.rumen.bacterium..unclassified..Unclassified..o__Clostridia.UCG.014.f__uncultured.rumen.bacterium.g__unclassified...ASV_000721	0	0	1	0	0	0	0	1	0	1	1	490	0.334073	0.001	-0.105257	-0.0681353	0.104149	-0.106056	0.0166837	-0.0742589	-0.103808	0.0843355	-0.11818	0.302405	0.0681213
Firmicutes..Clostridia..Clostridia.UCG.014..uncultured.rumen.bacterium..unclassified..unclassified..ASV_000203	0	0	0	0	1	0	1	0	0	0	0	47	0.278246	0.004	0.0488112	-0.0962646	-0.111055	-0.00137382	0.224573	-0.110424	0.148734	0.00578056	-0.035007	0.0290743	-0.102848
Firmicutes..Clostridia..Clostridia.vadinBB60.group..uncultured.rumen.bacterium..unclassified..Unclassified..o__Clostridia.vadinBB60.group.f__uncultured.rumen.bacterium.g__unclassified...ASV_000696	0	0	1	1	1	1	1	0	0	1	1	1785	0.265657	0.005	-0.153352	-0.0974268	0.102495	0.0154957	-0.00928941	0.0111503	0.0885498	-0.0534414	-0.140309	0.115247	0.120881
Firmicutes..Clostridia..Clostridia.vadinBB60.group..uncultured.rumen.bacterium..unclassified..Unclassified..o__Clostridia.vadinBB60.group.f__uncultured.rumen.bacterium.g__unclassified...ASV_001014	0	0	1	0	0	0	0	1	1	1	1	967	0.229582	0.045	-0.0782528	-0.0988393	0.0202746	-0.0151323	-0.0774291	-0.0818702	-0.0461246	0.103232	0.117947	0.108932	0.0472619
Firmicutes..Clostridia..Lachnospirales..Lachnospiraceae...Ruminococcus..torques.group..Ruminococcus.lactaris.CC59.002D..ASV_000092	0	0	0	0	1	0	1	0	1	0	0	203	0.249843	0.013	-0.0408017	0.00801654	-0.0675545	-0.0605869	0.214943	-0.0838736	0.0803433	-0.02886	0.0917691	-0.0790966	-0.0342983
Firmicutes..Clostridia..Lachnospirales..Lachnospiraceae...Ruminococcus..torques.group..Ruminococcus.lactaris.CC59.002D..ASV_000292	1	0	0	0	1	0	1	0	0	1	0	324	0.220279	0.042	0.0324268	-0.0293485	-0.130501	-0.004429	0.110721	-0.0903067	0.182242	0.0101181	-0.0571826	0.043207	-0.0669481
Firmicutes..Clostridia..Lachnospirales..Lachnospiraceae..Anaerostipes..Anaerostipes.sp..494a..ASV_000259	1	0	0	1	0	0	0	0	0	0	0	14	0.37899	0.001	0.27241	-0.0594247	-0.0465819	0.236058	0.0186528	-0.0655823	-0.0390152	-0.0874345	-0.0346479	-0.0971019	-0.0973327
Firmicutes..Clostridia..Lachnospirales..Lachnospiraceae..Catenibacillus..uncultured.bacterium..ASV_000553	0	1	1	0	0	1	1	0	1	0	1	1335	0.243147	0.019	-0.14977	0.0323214	0.0133019	-0.156202	-0.0640355	0.0477641	0.0634094	-0.0287702	0.111009	-0.0223651	0.153337
Firmicutes..Clostridia..Lachnospirales..Lachnospiraceae..Lachnoclostridium..Unclassified..o__Lachnospirales.f__Lachnospiraceae.g__Lachnoclostridium...ASV_006623	0	1	1	1	0	1	0	0	0	0	0	353	0.25808	0.01	-0.0615846	0.066488	0.130695	0.0977441	-0.0354591	0.136923	-0.143821	-0.0410669	-0.00631896	-0.0916969	-0.0519029
Firmicutes..Clostridia..Lachnospirales..Lachnospiraceae..Moryella..Unclassified..o__Lachnospirales.f__Lachnospiraceae.g__Moryella...ASV_000367	1	0	0	1	0	1	0	0	0	0	0	85	0.227478	0.04	0.0707785	-0.0164765	-0.0925615	0.122659	-0.00723926	0.158969	0.0202311	-0.0672046	-0.0849995	-0.0788235	-0.0253335
Firmicutes..Clostridia..Lachnospirales..Lachnospiraceae..Shuttleworthia..Unclassified..o__Lachnospirales.f__Lachnospiraceae.g__Shuttleworthia...ASV_000147	0	0	0	0	0	1	0	1	1	0	0	216	0.241123	0.03	-0.0439597	-0.0595544	-0.0539101	0.00147197	-0.0381151	0.206852	-0.0334652	0.0801893	0.086505	-0.112773	-0.0332411
Firmicutes..Clostridia..Lachnospirales..Lachnospiraceae..uncultured..Unclassified..o__Lachnospirales.f__Lachnospiraceae.g__uncultured...ASV_000017	0	0	0	0	1	0	0	0	1	0	1	210	0.257148	0.005	-0.0614414	-0.0851022	-0.106379	-0.0702182	0.145912	0.00485308	0.0316103	-0.0497	0.172941	-0.0619952	0.0795196
Firmicutes..Clostridia..Lachnospirales..Lachnospiraceae..uncultured..Unclassified..o__Lachnospirales.f__Lachnospiraceae.g__uncultured...ASV_000240	0	0	0	0	1	0	1	1	1	0	1	1014	0.241548	0.016	-0.0890515	-0.0336215	-0.059154	-0.0751041	0.034402	-0.00375983	0.0274397	0.0626516	0.126978	-0.157683	0.166903
Firmicutes..Clostridia..Lachnospirales..Lachnospiraceae..uncultured..Unclassified..o__Lachnospirales.f__Lachnospiraceae.g__uncultured...ASV_000787	0	0	1	0	1	1	1	1	0	1	1	1803	0.225713	0.03	-0.157963	-0.0810702	0.0529298	-0.0860403	-0.00902381	-0.000684099	0.138574	0.0146049	-0.0526163	0.0500326	0.131256
Firmicutes..Clostridia..Oscillospirales...Eubacterium..coprostanoligenes.group..uncultured.bacterium..Unclassified..o__Oscillospirales.f__.Eubacterium..coprostanoligenes.group.g__uncultured.bacterium...ASV_000997	0	0	1	0	0	0	0	0	1	0	0	36	0.246969	0.011	-0.0337595	-0.0202844	0.193763	-0.0248416	-0.0434956	0.0018174	-0.0526846	-0.0800477	0.137581	-0.010222	-0.0678252
Firmicutes..Clostridia..Oscillospirales..Butyricicoccaceae..Butyricicoccus..uncultured.bacterium..ASV_000823	1	1	1	0	0	0	1	0	1	0	1	1074	0.248724	0.012	0.14646	0.0358164	0.0546663	-0.132792	-0.0886106	-0.0463712	0.030106	-0.0432881	0.157848	-0.119742	0.00590642
Firmicutes..Clostridia..Oscillospirales..Butyricicoccaceae..UCG.008..Unclassified..o__Oscillospirales.f__Butyricicoccaceae.g__UCG.008...ASV_000596	0	0	1	1	0	0	0	0	0	0	0	31	0.261365	0.008	-0.024108	0.0221274	0.170785	0.179872	-0.0831785	-0.00437054	-0.0606225	-0.0570893	-0.0209896	-0.046375	-0.0760516
Firmicutes..Clostridia..Oscillospirales..Butyricicoccaceae..UCG.008..uncultured.bacterium..ASV_000081	0	0	1	0	0	1	0	0	1	1	1	962	0.25345	0.013	-0.127413	-0.0373998	0.0873698	-0.102558	-0.0723667	0.0957393	-0.0709741	-0.0282765	0.0311124	0.0445101	0.180256
Firmicutes..Clostridia..Oscillospirales..Butyricicoccaceae..uncultured..uncultured.bacterium..ASV_000318	0	0	0	0	0	0	1	0	0	0	0	7	0.241566	0.027	-0.074738	0.050859	-0.0656021	-0.0370276	-0.0381394	-0.0544689	0.241566	0.0117069	-0.0522461	0.0178285	0.000261452
Firmicutes..Clostridia..Oscillospirales..Oscillospiraceae..Colidextribacter..Unclassified..o__Oscillospirales.f__Oscillospiraceae.g__Colidextribacter...ASV_000013	0	0	0	1	1	0	0	1	0	1	0	502	0.247301	0.023	-0.0459403	-0.0605131	-0.070767	0.0734061	0.114552	-0.0597382	-0.110747	0.143824	0.0076302	0.0820315	-0.0737382
Firmicutes..Clostridia..Oscillospirales..Oscillospiraceae..Colidextribacter..Unclassified..o__Oscillospirales.f__Oscillospiraceae.g__Colidextribacter...ASV_000018	0	0	0	1	0	0	1	0	0	0	0	41	0.352905	0.002	-0.0336186	0.0283282	-0.133863	0.336471	-0.0744859	-0.052781	0.137001	-0.0359022	-0.0910463	-0.111015	0.0309108
Firmicutes..Clostridia..Oscillospirales..Oscillospiraceae..NK4A214.group..Lachnospiraceae.bacterium.19gly4..ASV_001279	0	0	1	0	0	1	0	0	0	0	1	165	0.232328	0.025	-0.138183	-0.0537031	0.131216	-0.0110146	-0.0314987	0.0669007	-0.0328491	-0.0731387	0.0211127	-0.0406463	0.161804
Firmicutes..Clostridia..Oscillospirales..Oscillospiraceae..NK4A214.group..Unclassified..o__Oscillospirales.f__Oscillospiraceae.g__NK4A214.group...ASV_000305	0	0	0	1	0	1	0	0	0	0	1	186	0.261794	0.009	-0.0709312	-0.0678789	-0.0662481	0.126094	-0.027684	0.0723487	-0.0355601	-0.0375834	-0.0357596	-0.0639248	0.207128
Firmicutes..Clostridia..Oscillospirales..Oscillospiraceae..Oscillibacter..Unclassified..o__Oscillospirales.f__Oscillospiraceae.g__Oscillibacter...ASV_000973	0	0	0	0	0	0	0	0	0	0	1	11	0.352377	0.003	-0.107734	7.4458e-06	-0.11245	0.0716981	-0.107021	0.119825	0.0426779	-0.0697902	-0.0791859	-0.110404	0.352377
Firmicutes..Clostridia..Oscillospirales..Ruminococcaceae..Faecalibacterium..Unclassified..o__Oscillospirales.f__Ruminococcaceae.g__Faecalibacterium...ASV_000084	1	1	1	0	0	1	0	1	0	0	0	576	0.247058	0.014	0.215085	0.0409968	0.0348865	-0.0575683	-0.119284	0.0842097	-0.0748033	0.0527389	-0.111395	-0.0431009	-0.021765
Firmicutes..Clostridia..Oscillospirales..Ruminococcaceae..Faecalibacterium..Unclassified..o__Oscillospirales.f__Ruminococcaceae.g__Faecalibacterium...ASV_000148	0	1	0	0	1	0	0	0	0	0	0	24	0.332785	0.001	-0.142349	0.226767	-0.111326	-0.000722452	0.219711	-0.0279973	0.0164613	0.0292956	-0.0450545	-0.148739	-0.0160459
Firmicutes..Clostridia..Oscillospirales..Ruminococcaceae..Faecalibacterium..Unclassified..o__Oscillospirales.f__Ruminococcaceae.g__Faecalibacterium...ASV_000381	0	1	0	1	0	0	1	0	1	0	1	857	0.250751	0.016	-0.0623276	0.0266459	-0.136111	0.0450472	-0.0209846	-0.13218	0.176361	-0.0423417	0.154239	-0.0403685	0.0320205
Firmicutes..Clostridia..Oscillospirales..Ruminococcaceae..Faecalibacterium..uncultured.bacterium..ASV_000050	1	0	0	1	0	0	1	1	1	0	1	1251	0.226636	0.039	0.0156034	-0.0452383	-0.0849292	0.0680006	-0.0521916	-0.0656448	0.0932911	0.0721857	0.0579946	-0.144541	0.0854695
Firmicutes..Clostridia..Oscillospirales..Ruminococcaceae..Faecalibacterium..uncultured.bacterium..ASV_000198	0	1	0	0	0	0	0	0	1	0	0	28	0.283462	0.007	-0.0491994	0.0982041	-0.10666	-0.0198789	-0.0282422	-0.0671116	-0.0554817	-0.0396511	0.282101	0.0422044	-0.0562837
Firmicutes..Clostridia..Oscillospirales..Ruminococcaceae..Faecalibacterium..uncultured.bacterium..ASV_000355	1	1	0	0	0	1	0	0	0	0	0	70	0.271585	0.007	0.266502	0.0771417	-0.0264486	-0.0533076	-0.0813164	0.0770939	-0.083726	-0.055513	0.0196516	-0.0790885	-0.0609886
Firmicutes..Clostridia..Oscillospirales..Ruminococcaceae..Faecalibacterium..uncultured.bacterium..ASV_000540	0	0	0	0	1	0	0	1	0	0	0	48	0.477808	0.001	-0.0840711	-0.0505207	-0.0645211	-0.0838008	0.384356	-0.0977634	-0.0660992	0.256691	-0.0433598	-0.0579809	-0.0929303
Firmicutes..Negativicutes..Acidaminococcales..Acidaminococcaceae..Phascolarctobacterium..gut.metagenome..ASV_000100	0	0	0	0	0	1	0	0	0	0	0	6	0.467809	0.001	-0.0375762	0.0459225	-0.134586	-0.0755703	-0.0497457	0.467809	-0.0353782	-0.0105981	-0.0934079	-0.138947	0.0620784
Firmicutes..Negativicutes..Acidaminococcales..Acidaminococcaceae..Phascolarctobacterium..Unclassified..o__Acidaminococcales.f__Acidaminococcaceae.g__Phascolarctobacterium...ASV_000040	0	0	0	1	0	0	0	0	1	1	0	194	0.248105	0.017	-0.105947	-0.0270638	-0.0113227	0.0747066	-0.052001	0.0063205	-0.0666237	-0.0828637	0.238748	0.070908	-0.0448611
Firmicutes..Negativicutes..Acidaminococcales..Acidaminococcaceae..Phascolarctobacterium..Unclassified..o__Acidaminococcales.f__Acidaminococcaceae.g__Phascolarctobacterium...ASV_000058	0	0	0	0	1	0	0	0	1	1	0	209	0.349531	0.001	-0.0820274	0.0254917	-0.153127	-0.116819	0.234739	-0.119197	-0.0629678	0.0312866	0.15384	0.152912	-0.0641303
Firmicutes..Negativicutes..Acidaminococcales..Acidaminococcaceae..Phascolarctobacterium..Unclassified..o__Acidaminococcales.f__Acidaminococcaceae.g__Phascolarctobacterium...ASV_000093	1	1	1	0	0	0	0	0	0	0	1	239	0.243787	0.013	0.0568655	0.131498	0.0782173	-0.0181259	-0.0330116	-0.0192903	-0.12577	-0.0523439	-0.105279	-0.0541131	0.141352
Firmicutes..Negativicutes..Acidaminococcales..Acidaminococcaceae..Phascolarctobacterium..Unclassified..o__Acidaminococcales.f__Acidaminococcaceae.g__Phascolarctobacterium...ASV_000145	0	0	1	1	0	0	1	0	0	0	0	150	0.329363	0.002	-0.0959734	-0.0368255	0.277529	0.116287	0.0207652	-0.119262	0.116432	-0.0980926	-0.0131161	-0.102111	-0.0656327
Firmicutes..Negativicutes..Acidaminococcales..Acidaminococcaceae..Phascolarctobacterium..Unclassified..o__Acidaminococcales.f__Acidaminococcaceae.g__Phascolarctobacterium...ASV_000161	0	1	0	1	1	1	1	0	0	0	1	1349	0.349546	0.001	-0.104639	0.0238517	-0.130364	0.165838	0.000640148	0.272967	0.0910212	-0.10976	-0.122784	-0.137885	0.051113
Firmicutes..Negativicutes..Acidaminococcales..Acidaminococcaceae..Phascolarctobacterium..Unclassified..o__Acidaminococcales.f__Acidaminococcaceae.g__Phascolarctobacterium...ASV_000211	0	1	0	1	0	0	1	1	1	1	1	1772	0.245549	0.01	-0.166664	0.076577	-0.0933052	0.017195	-0.111855	-0.0390582	0.0161976	0.124509	0.000616548	0.0285643	0.147223
Firmicutes..Negativicutes..Acidaminococcales..Acidaminococcaceae..Phascolarctobacterium..Unclassified..o__Acidaminococcales.f__Acidaminococcaceae.g__Phascolarctobacterium...ASV_000231	1	0	0	0	0	1	0	0	0	1	0	100	0.23746	0.015	0.120012	-0.041691	-0.101003	-0.0669481	-0.0117346	0.137867	0.00248055	-0.0140041	-0.00762407	0.109993	-0.127347
Firmicutes..Negativicutes..Acidaminococcales..Acidaminococcaceae..Phascolarctobacterium..Unclassified..o__Acidaminococcales.f__Acidaminococcaceae.g__Phascolarctobacterium...ASV_000242	0	0	1	0	0	0	0	0	0	0	0	3	0.37162	0.001	0.0517002	0.0233357	0.37162	-0.0521663	-0.0995671	-0.124804	0.0195548	0.078538	-0.0482828	-0.116261	-0.103667
Firmicutes..Negativicutes..Acidaminococcales..Acidaminococcaceae..Phascolarctobacterium..Unclassified..o__Acidaminococcales.f__Acidaminococcaceae.g__Phascolarctobacterium...ASV_000336	0	0	0	0	0	0	1	0	0	0	0	7	0.507319	0.001	-0.0873986	0.0154423	-0.0868915	0.0768061	-0.0652928	-0.0903976	0.507319	-0.0882213	-0.0615975	-0.0883914	-0.0313764
Firmicutes..Negativicutes..Acidaminococcales..Acidaminococcaceae..Phascolarctobacterium..Unclassified..o__Acidaminococcales.f__Acidaminococcaceae.g__Phascolarctobacterium...ASV_000388	0	0	0	1	0	0	0	1	0	1	1	525	0.317941	0.001	-0.15087	-0.0475588	-0.187189	0.199289	-0.0180229	-0.0553137	-0.039461	0.073913	-0.0336009	0.20063	0.0581848
Firmicutes..Negativicutes..Acidaminococcales..Acidaminococcaceae..Phascolarctobacterium..Unclassified..o__Acidaminococcales.f__Acidaminococcaceae.g__Phascolarctobacterium...ASV_000399	1	1	0	0	0	1	0	0	1	1	0	633	0.265995	0.006	0.0933052	0.0496425	-0.101214	-0.0290708	-0.13464	0.14701	-0.0323919	-0.0614027	0.0452089	0.12555	-0.101996
Firmicutes..Negativicutes..Acidaminococcales..Acidaminococcaceae..Phascolarctobacterium..Unclassified..o__Acidaminococcales.f__Acidaminococcaceae.g__Phascolarctobacterium...ASV_000412	0	1	1	1	0	0	0	1	0	0	0	355	0.226525	0.038	-0.0950403	0.107458	0.181016	0.0329258	-0.0115527	-0.0518651	-0.00942524	0.0576493	-0.0657521	-0.0317992	-0.113614
Firmicutes..Negativicutes..Acidaminococcales..Acidaminococcaceae..Phascolarctobacterium..Unclassified..o__Acidaminococcales.f__Acidaminococcaceae.g__Phascolarctobacterium...ASV_000443	1	0	1	1	0	0	1	0	0	0	0	270	0.2827	0.002	0.179697	-0.0450768	0.0419019	0.165726	-0.0696	-0.0999567	0.0857235	-0.0596397	-0.0516086	-0.0490089	-0.0981575
Firmicutes..Negativicutes..Acidaminococcales..Acidaminococcaceae..Phascolarctobacterium..Unclassified..o__Acidaminococcales.f__Acidaminococcaceae.g__Phascolarctobacterium...ASV_000509	1	0	0	0	0	0	0	0	0	0	0	1	0.336362	0.001	0.336362	-0.0044154	-0.0607089	-0.00726372	-0.131047	0.103082	0.0608185	-0.0885428	-0.105281	0.0497765	-0.15278
Firmicutes..Negativicutes..Acidaminococcales..Acidaminococcaceae..Phascolarctobacterium..Unclassified..o__Acidaminococcales.f__Acidaminococcaceae.g__Phascolarctobacterium...ASV_000510	1	0	0	0	0	1	1	0	0	1	0	334	0.282442	0.005	0.194514	-0.00400198	-0.116866	-0.130607	-0.0457712	0.122689	0.0439766	-0.0389232	0.000590589	0.111436	-0.137036
Firmicutes..Negativicutes..Acidaminococcales..Acidaminococcaceae..Phascolarctobacterium..Unclassified..o__Acidaminococcales.f__Acidaminococcaceae.g__Phascolarctobacterium...ASV_000543	0	1	0	0	0	0	0	0	0	0	1	30	0.285275	0.001	-0.0145727	0.106668	-0.0924453	0.00312121	-0.0488644	-0.0770107	-0.0397064	-0.0472738	-0.00462109	-0.0613637	0.276069
Firmicutes..Negativicutes..Acidaminococcales..Acidaminococcaceae..Phascolarctobacterium..uncultured.bacterium..ASV_000234	0	0	0	0	0	1	0	0	0	1	0	55	0.225377	0.032	0.0250329	-0.0192591	-0.0257341	-0.0321679	-0.116847	0.109636	-0.0353764	-0.0148338	-0.0491859	0.192739	-0.0340035
Firmicutes..Negativicutes..Acidaminococcales..Acidaminococcaceae..Phascolarctobacterium..uncultured.Firmicutes.bacterium..ASV_000223	0	0	0	0	1	1	0	0	1	0	0	199	0.300023	0.003	-0.123851	-0.0285135	-0.00253194	-0.130578	0.180561	0.176281	-0.0844479	-0.0535039	0.107952	0.027938	-0.0693057
Firmicutes..Negativicutes..Veillonellales.Selenomonadales..Selenomonadaceae..Anaerovibrio..Unclassified..o__Veillonellales.Selenomonadales.f__Selenomonadaceae.g__Anaerovibrio...ASV_000313	0	0	1	1	0	1	1	1	0	1	0	1423	0.23183	0.022	-0.0744561	-0.157598	0.0903755	0.0151211	-0.0566207	0.116061	0.0179198	0.0638913	-0.0463404	0.0981726	-0.0665254
Firmicutes..Negativicutes..Veillonellales.Selenomonadales..Selenomonadaceae..Megamonas..Unclassified..o__Veillonellales.Selenomonadales.f__Selenomonadaceae.g__Megamonas...ASV_000167	1	0	0	1	1	0	0	0	0	0	0	84	0.237421	0.041	0.0875882	0.0260703	0.00193194	0.223835	0.0563875	-0.0325309	-0.0808935	-0.0535998	-0.0668505	-0.0667521	-0.0951862
Firmicutes..Negativicutes..Veillonellales.Selenomonadales..Selenomonadaceae..Megamonas..Unclassified..o__Veillonellales.Selenomonadales.f__Selenomonadaceae.g__Megamonas...ASV_000690	0	0	0	0	0	0	0	0	0	0	1	11	0.420752	0.001	-0.0457728	-0.0434346	-0.0457728	-0.0136669	-0.0457728	-0.0457728	-0.044573	-0.0457192	-0.0444947	-0.0457728	0.420752
Firmicutes..Negativicutes..Veillonellales.Selenomonadales..Selenomonadaceae..Megamonas..Unclassified..o__Veillonellales.Selenomonadales.f__Selenomonadaceae.g__Megamonas...ASV_001078	1	0	0	0	0	1	0	0	1	0	0	99	0.384415	0.001	0.335141	-0.0561613	-0.0558856	-0.0857402	-0.0765628	0.119017	-0.0826048	-0.0854233	0.141375	-0.0846583	-0.0684973
Firmicutes..Negativicutes..Veillonellales.Selenomonadales..Veillonellaceae..Unclassified..o__Veillonellales.Selenomonadales.f__Veillonellaceae...Unclassified..o__Veillonellales.Selenomonadales.f__Veillonellaceae.g__Megasphaera...ASV_000180	0	0	0	1	0	0	0	0	0	0	0	4	0.233082	0.037	0.00348742	0.0233699	-0.0169894	0.233082	0.0107679	-0.00597052	-0.0502335	-0.0326971	-0.0832022	-0.0437147	-0.0378993
Firmicutes..Negativicutes..Veillonellales.Selenomonadales..Veillonellaceae..Unclassified..o__Veillonellales.Selenomonadales.f__Veillonellaceae...Unclassified..o__Veillonellales.Selenomonadales.f__Veillonellaceae.g__Megasphaera...ASV_000827	1	1	0	0	0	0	0	0	0	1	0	74	0.26612	0.013	0.134963	0.0644067	-0.0810104	-0.0840632	0.011755	0.00396029	-0.0397947	-0.0479547	-0.0767324	0.212902	-0.0984311
Firmicutes..Negativicutes..Veillonellales.Selenomonadales..Veillonellaceae..Unclassified..o__Veillonellales.Selenomonadales.f__Veillonellaceae...Unclassified..o__Veillonellales.Selenomonadales.f__Veillonellaceae.g__Megasphaera...ASV_001245	0	1	1	0	0	1	0	0	0	0	0	114	0.265935	0.01	0.00108941	0.126574	0.170022	-0.08033	-0.0712357	0.115388	-0.0418132	0.000914383	-0.0783209	-0.0582307	-0.0840582
Patescibacteria..Saccharimonadia..Saccharimonadales..Saccharimonadaceae..Candidatus.Saccharimonas..Unclassified..o__Saccharimonadales.f__Saccharimonadaceae.g__Candidatus.Saccharimonas...ASV_000277	0	1	0	1	0	0	1	1	0	1	1	1378	0.256354	0.007	-0.14661	0.021637	-0.124502	0.0829422	-0.0233538	-0.0763034	0.0245877	0.0790809	-0.0732492	0.150232	0.0855387
Patescibacteria..Saccharimonadia..Saccharimonadales..Saccharimonadaceae..Candidatus.Saccharimonas..Unclassified..o__Saccharimonadales.f__Saccharimonadaceae.g__Candidatus.Saccharimonas...ASV_000309	0	0	0	1	1	0	0	1	0	1	1	986	0.249926	0.01	-0.110529	-0.0757976	-0.103944	0.0226563	0.145553	-0.080977	-0.0151219	0.112524	-0.0465148	0.12776	0.0243905
Patescibacteria..Saccharimonadia..Saccharimonadales..Saccharimonadaceae..Candidatus.Saccharimonas..Unclassified..o__Saccharimonadales.f__Saccharimonadaceae.g__Candidatus.Saccharimonas...ASV_000439	0	0	0	0	0	0	0	0	0	0	1	11	0.329213	0.001	0.0119572	-0.0188617	-0.0866981	-0.0503241	0.0435177	-0.0216064	-0.0523807	-0.00298506	-0.0769569	-0.0748747	0.329213
Patescibacteria..Saccharimonadia..Saccharimonadales..Saccharimonadaceae..Candidatus.Saccharimonas..Unclassified..o__Saccharimonadales.f__Saccharimonadaceae.g__Candidatus.Saccharimonas...ASV_001384	0	0	0	0	0	0	0	0	0	1	0	10	0.347146	0.001	-0.0415146	-0.0415146	-0.0415146	-0.0415146	-0.0415146	-0.0415146	0.0210911	-0.0415146	-0.0415146	0.347146	-0.0361203
Proteobacteria..Alphaproteobacteria..Rhodospirillales..uncultured..gut.metagenome..Unclassified..o__Rhodospirillales.f__uncultured.g__gut.metagenome...ASV_000134	0	0	0	0	0	0	0	1	1	0	0	61	0.329803	0.001	0.0202824	-0.052853	-0.0830434	-0.0679192	-0.102617	-0.0589433	0.026047	0.127576	0.314901	-0.0575864	-0.0658448
Proteobacteria..Alphaproteobacteria..Rhodospirillales..uncultured..gut.metagenome..Unclassified..o__Rhodospirillales.f__uncultured.g__gut.metagenome...ASV_000532	0	0	1	0	0	0	1	0	0	0	0	34	0.312143	0.001	-0.15752	0.00921591	0.283594	-0.044227	-0.0708017	-0.0367888	0.13519	0.0313993	0.0390599	0.00503616	-0.194158
Proteobacteria..Alphaproteobacteria..Rhodospirillales..uncultured..gut.metagenome..Unclassified..o__Rhodospirillales.f__uncultured.g__gut.metagenome...ASV_000828	0	0	0	1	0	0	0	0	0	0	1	45	0.324742	0.001	-0.0647283	-0.0343081	-0.0578068	0.115272	-0.055124	-0.0416915	-0.054838	-0.0497621	-0.0217226	-0.0557051	0.320415
Proteobacteria..Alphaproteobacteria..Rhodospirillales..uncultured..Unclassified..o__Rhodospirillales.f__uncultured...Unclassified..o__Rhodospirillales.f__uncultured.g__uncultured.bacterium...ASV_000395	0	0	0	0	1	1	1	0	1	1	0	1006	0.301486	0.001	-0.108854	-0.0891569	-0.0668373	-0.0794397	0.0909593	0.0609385	0.125151	-0.0817608	0.181569	0.0635708	-0.0961405
Proteobacteria..Alphaproteobacteria..Rhodospirillales..uncultured..Unclassified..o__Rhodospirillales.f__uncultured...Unclassified..o__Rhodospirillales.f__uncultured.g__uncultured.proteobacterium...ASV_000263	0	0	0	0	1	1	0	1	1	1	1	1483	0.230574	0.037	-0.073693	-0.115305	-0.111822	-0.0386275	0.0362455	0.116432	-0.0599194	0.0724696	0.144751	0.0104015	0.0190671
Proteobacteria..Alphaproteobacteria..Rhodospirillales..uncultured..Unclassified..o__Rhodospirillales.f__uncultured...Unclassified..o__Rhodospirillales.f__uncultured.g__uncultured.rumen.bacterium...ASV_000429	0	0	1	0	0	0	1	0	0	1	0	168	0.281312	0.005	-0.0144598	0.0104474	0.0948801	-0.103054	-0.0636781	-0.103179	0.137066	-0.0745421	-0.0136541	0.203861	-0.0736868
Proteobacteria..Alphaproteobacteria..Rhodospirillales..uncultured..Unclassified..o__Rhodospirillales.f__uncultured...Unclassified..o__Rhodospirillales.f__uncultured.g__uncultured.rumen.bacterium...ASV_000581	1	1	0	0	0	0	1	0	1	0	0	259	0.24518	0.023	0.145838	0.0390589	-0.00713636	-0.0626274	-0.0491773	-0.100869	0.0819412	-0.024365	0.143426	-0.0555844	-0.110505
Proteobacteria..Alphaproteobacteria..Rhodospirillales..uncultured..Unclassified..o__Rhodospirillales.f__uncultured...Unclassified..o__Rhodospirillales.f__uncultured.g__uncultured.rumen.bacterium...ASV_000686	0	0	1	0	0	0	1	0	1	1	0	485	0.252927	0.01	-0.0971051	-0.0701328	0.0649935	-0.0819968	-0.0709673	-0.072715	0.245583	-0.0210069	0.0700869	0.0425638	-0.00930374
Proteobacteria..Alphaproteobacteria..Rhodospirillales..uncultured..uncultured.bacterium..Unclassified..o__Rhodospirillales.f__uncultured.g__uncultured.bacterium...ASV_000548	0	0	0	0	0	1	1	1	0	1	1	1020	0.27138	0.002	-0.170542	-0.14007	-0.0322902	-0.00692231	-0.0733984	0.0739517	0.182853	0.0506372	-0.0468202	0.0919229	0.0706788
Proteobacteria..Alphaproteobacteria..Rhodospirillales..uncultured..uncultured.bacterium..unclassified..ASV_000605	0	0	0	0	0	0	1	0	0	0	0	7	0.224919	0.048	-0.0728986	0.0126299	-0.065737	-0.00197767	0.0331777	0.0147493	0.224919	0.0354141	-0.0938836	-0.124958	0.038565
Proteobacteria..Alphaproteobacteria..Rhodospirillales..uncultured..uncultured.bacterium..unclassified..ASV_000662	1	0	0	0	0	0	0	0	1	1	0	109	0.330209	0.001	0.123921	-0.00137825	-0.0962826	-0.0852223	-0.0886494	-0.107178	-0.0263274	-0.0961476	0.11815	0.269486	-0.0103714
Proteobacteria..Alphaproteobacteria..Rhodospirillales..uncultured..uncultured.rumen.bacterium..Unclassified..o__Rhodospirillales.f__uncultured.g__uncultured.rumen.bacterium...ASV_000463	0	1	0	0	0	0	1	0	0	1	1	431	0.261621	0.008	-0.123472	0.0764033	-0.100356	-0.0606398	-0.012014	-0.0330316	0.0959183	-0.0520873	-0.0561746	0.195386	0.0700674
Proteobacteria..Alphaproteobacteria..Rickettsiales..uncultured..Unclassified..o__Rickettsiales.f__uncultured...Unclassified..o__Rickettsiales.f__uncultured.g__uncultured.bacterium...ASV_000809	1	0	0	0	0	0	0	0	0	0	0	1	0.429663	0.001	0.429663	0.11415	-0.0152617	-0.0550329	-0.0823499	-0.0523644	-0.0304736	-0.124665	-0.0134354	-0.0356149	-0.134615
Proteobacteria..Gammaproteobacteria..Enterobacterales..Erwiniaceae..Rosenbergiella..uncultured.bacterium..ASV_001313	0	0	0	0	0	0	1	0	0	0	0	7	0.204451	0.022	-0.0194195	-0.0208231	-0.018447	-0.0208231	-0.0208231	-0.0208231	0.204451	-0.0208231	-0.0208231	-0.0208231	-0.0208231
Proteobacteria..Gammaproteobacteria..Enterobacterales..Succinivibrionaceae..Succinivibrio..Unclassified..o__Enterobacterales.f__Succinivibrionaceae.g__Succinivibrio...ASV_000064	1	1	0	1	1	0	0	0	0	0	0	240	0.229997	0.044	0.141537	0.0437064	-0.0119208	0.148966	0.050648	-0.100697	-0.0128114	-0.00197695	-0.0951731	-0.061324	-0.100955
Proteobacteria..Gammaproteobacteria..Enterobacterales..Succinivibrionaceae..Succinivibrio..Unclassified..o__Enterobacterales.f__Succinivibrionaceae.g__Succinivibrio...ASV_000276	0	1	0	1	1	0	1	0	0	1	0	835	0.274163	0.003	-0.0598456	0.138936	-0.0893471	0.119973	0.0873466	-0.0769033	0.0741252	-0.137296	-0.107756	0.0544839	-0.00371693
Proteobacteria..Gammaproteobacteria..Enterobacterales..Succinivibrionaceae..Unclassified..o__Enterobacterales.f__Succinivibrionaceae...Unclassified..o__Enterobacterales.f__Succinivibrionaceae.g__Anaerobiospirillum...ASV_000642	0	1	0	1	1	1	1	0	1	0	0	1347	0.25474	0.005	-0.0608553	0.0700304	-0.119433	0.0372019	0.123273	0.01913	0.166935	-0.0738636	0.0246523	-0.095275	-0.091796
Proteobacteria..Gammaproteobacteria..Enterobacterales..Succinivibrionaceae..uncultured..Unclassified..o__Enterobacterales.f__Succinivibrionaceae.g__uncultured...ASV_000026	1	1	1	1	0	1	0	0	0	0	0	563	0.232877	0.022	0.0881379	0.0629238	0.061677	0.120801	-0.0299592	0.0698146	-0.076565	-0.0172071	-0.137906	-0.0132738	-0.128443
Proteobacteria..Gammaproteobacteria..Enterobacterales..Succinivibrionaceae..uncultured..Unclassified..o__Enterobacterales.f__Succinivibrionaceae.g__uncultured...ASV_000107	1	0	0	0	0	0	0	0	0	1	0	20	0.314952	0.002	0.180306	-0.009775	-0.155349	0.0550765	-0.0815557	-0.0597797	-0.0266137	-0.0882671	-0.0992278	0.242246	0.0429399
Proteobacteria..Gammaproteobacteria..Enterobacterales..Succinivibrionaceae..uncultured..Unclassified..o__Enterobacterales.f__Succinivibrionaceae.g__uncultured...ASV_000109	0	0	1	1	0	1	1	0	0	1	0	915	0.286656	0.001	-0.0694968	-0.0761654	0.0936391	0.161443	-0.0128633	0.118614	0.0325079	-0.101274	-0.130805	0.0902977	-0.105897
Proteobacteria..Gammaproteobacteria..Enterobacterales..Succinivibrionaceae..uncultured..Unclassified..o__Enterobacterales.f__Succinivibrionaceae.g__uncultured...ASV_000113	0	1	0	1	0	0	0	1	0	0	0	123	0.368737	0.001	0.0161635	0.0961693	-0.0999482	0.167806	0.0356911	-0.0431328	-0.0827763	0.307269	-0.0717031	-0.144056	-0.181482
Spirochaetota..Spirochaetia..Spirochaetales..Spirochaetaceae..Unclassified..o__Spirochaetales.f__Spirochaetaceae...Unclassified..o__Spirochaetales.f__Spirochaetaceae.g__Sphaerochaeta...ASV_000003	1	1	1	0	0	1	0	0	1	1	0	1067	0.229104	0.027	0.115858	0.0629175	0.0486383	-0.136519	-0.0180168	0.0605495	-0.0902719	-0.0338853	0.0489352	0.0599205	-0.118126
Spirochaetota..Spirochaetia..Spirochaetales..Spirochaetaceae..Unclassified..o__Spirochaetales.f__Spirochaetaceae...Unclassified..o__Spirochaetales.f__Spirochaetaceae.g__Sphaerochaeta...ASV_000122	0	0	1	0	1	0	0	0	0	0	0	32	0.229501	0.038	-0.129331	-0.064955	0.119019	-0.075712	0.188889	0.0124223	-0.0519758	0.0176784	-0.0404606	0.022782	0.00164402
Spirochaetota..Spirochaetia..Spirochaetales..Spirochaetaceae..Unclassified..o__Spirochaetales.f__Spirochaetaceae...Unclassified..o__Spirochaetales.f__Spirochaetaceae.g__Sphaerochaeta...ASV_000129	0	0	0	0	0	0	1	0	0	0	1	60	0.238663	0.025	-0.041017	-0.0470774	-0.0492109	-0.0411692	-0.0144211	-0.0196194	0.167756	0.00251232	-0.0200162	-0.0901805	0.152443
Spirochaetota..Spirochaetia..Spirochaetales..Spirochaetaceae..Unclassified..o__Spirochaetales.f__Spirochaetaceae...Unclassified..o__Spirochaetales.f__Spirochaetaceae.g__Sphaerochaeta...ASV_000183	0	0	0	0	0	0	1	1	0	0	1	224	0.359488	0.001	-0.079338	-0.0272053	-0.0648803	-0.0396256	-0.160651	-0.027358	0.215549	0.265859	-0.0381232	-0.119735	0.0755087
Spirochaetota..Spirochaetia..Spirochaetales..Spirochaetaceae..Unclassified..o__Spirochaetales.f__Spirochaetaceae...Unclassified..o__Spirochaetales.f__Spirochaetaceae.g__Sphaerochaeta...ASV_000294	0	0	1	0	1	0	1	1	1	1	0	1447	0.224627	0.043	-0.0909999	-0.0974942	0.115756	-0.0164358	0.0707426	-0.0753623	0.00402295	0.0533509	0.072718	0.0724752	-0.108773
Spirochaetota..Spirochaetia..Spirochaetales..Spirochaetaceae..Unclassified..o__Spirochaetales.f__Spirochaetaceae...Unclassified..o__Spirochaetales.f__Spirochaetaceae.g__Sphaerochaeta...ASV_000327	0	0	0	0	0	0	0	0	0	0	1	11	0.251473	0.014	-0.0968588	-0.0673339	-0.0459444	-0.0305397	0.037702	-0.0639234	0.00259566	0.0462391	0.0307177	-0.0641276	0.251473
Spirochaetota..Spirochaetia..Spirochaetales..Spirochaetaceae..Unclassified..o__Spirochaetales.f__Spirochaetaceae...Unclassified..o__Spirochaetales.f__Spirochaetaceae.g__Sphaerochaeta...ASV_000925	0	0	0	0	0	0	1	0	1	0	0	58	0.264714	0.006	-0.100975	0.0168468	-0.0112156	-0.198412	-0.0111341	-0.0454843	0.126588	-0.0340046	0.228563	-0.0200442	0.0492721
Spirochaetota..Spirochaetia..Spirochaetales..Spirochaetaceae..Unclassified..o__Spirochaetales.f__Spirochaetaceae...Unclassified..o__Spirochaetales.f__Spirochaetaceae.g__Treponema...ASV_000001	0	0	1	1	0	0	1	1	1	1	1	1800	0.246103	0.015	-0.127897	-0.102912	0.0678465	0.0620324	-0.108591	-0.0724088	-0.0115737	0.111825	0.0273671	0.00292601	0.151384
Spirochaetota..Spirochaetia..Spirochaetales..Spirochaetaceae..Unclassified..o__Spirochaetales.f__Spirochaetaceae...Unclassified..o__Spirochaetales.f__Spirochaetaceae.g__Treponema...ASV_000111	0	0	0	0	0	1	0	0	0	0	0	6	0.332081	0.001	-0.0103458	-0.0316174	-0.0905139	-0.106093	-0.00431833	0.332081	-0.0104894	-0.00503262	-0.0486182	0.049191	-0.0742429
Spirochaetota..Spirochaetia..Spirochaetales..Spirochaetaceae..Unclassified..o__Spirochaetales.f__Spirochaetaceae...Unclassified..o__Spirochaetales.f__Spirochaetaceae.g__Treponema...ASV_000173	0	0	0	0	0	1	0	0	0	0	0	6	0.361213	0.001	-0.0593187	0.0811019	-0.072537	-0.0524819	0.0134305	0.361213	-0.00618675	-0.0340488	-0.0604401	-0.104776	-0.0659567
Spirochaetota..Spirochaetia..Spirochaetales..Spirochaetaceae..Unclassified..o__Spirochaetales.f__Spirochaetaceae...Unclassified..o__Spirochaetales.f__Spirochaetaceae.g__Treponema...ASV_000233	1	0	0	0	0	0	0	0	0	1	0	20	0.246735	0.015	0.197278	0.0168636	-0.109766	-0.00296489	-0.0702506	-0.0508412	-0.0140402	-0.0759106	-0.0566442	0.133751	0.0325251
Spirochaetota..Spirochaetia..Spirochaetales..Spirochaetaceae..Unclassified..o__Spirochaetales.f__Spirochaetaceae...Unclassified..o__Spirochaetales.f__Spirochaetaceae.g__Treponema...ASV_000488	1	1	0	0	0	0	0	0	0	0	0	12	0.304864	0.002	0.168578	0.240441	-0.0025166	-0.0465343	-0.0476131	-0.0368723	0.018635	-0.0735344	-0.0774405	-0.0675454	-0.075597
Spirochaetota..Spirochaetia..Spirochaetales..Spirochaetaceae..Unclassified..o__Spirochaetales.f__Spirochaetaceae...Unclassified..o__Spirochaetales.f__Spirochaetaceae.g__Treponema...ASV_000524	1	1	0	0	0	0	1	1	0	0	0	258	0.297609	0.002	0.17557	0.135813	-0.0584269	-0.0453571	-0.0305833	-0.109461	0.039607	0.147005	-0.0627389	-0.0738141	-0.117614
Spirochaetota..Spirochaetia..Spirochaetales..Spirochaetaceae..Unclassified..o__Spirochaetales.f__Spirochaetaceae...Unclassified..o__Spirochaetales.f__Spirochaetaceae.g__Treponema...ASV_001357	0	0	0	0	1	0	0	0	0	0	0	5	0.263924	0.016	-0.0431552	-0.00689224	-0.0538934	-0.0538934	0.263924	-0.0388451	-0.0538934	-0.0438891	0.0397551	-0.0538934	0.0446762
Synergistota..Synergistia..Synergistales..Synergistaceae..Unclassified..o__Synergistales.f__Synergistaceae...Unclassified..o__Synergistales.f__Synergistaceae.g__Pyramidobacter...ASV_000142	0	0	1	0	0	0	1	0	0	0	1	169	0.339098	0.001	-0.16399	-0.100025	0.159301	-0.137626	-0.0822722	-0.0169513	0.247528	0.00751755	0.0154282	-0.0474094	0.1185
Synergistota..Synergistia..Synergistales..Synergistaceae..Unclassified..o__Synergistales.f__Synergistaceae...Unclassified..o__Synergistales.f__Synergistaceae.g__Pyramidobacter...ASV_000317	0	0	0	0	0	1	0	0	0	0	0	6	0.467617	0.001	-0.0742766	-0.0565098	-0.0869755	0.11704	-0.0900928	0.467617	-0.118353	0.0420153	-0.00766911	-0.0502615	-0.142534
Synergistota..Synergistia..Synergistales..Synergistaceae..Unclassified..o__Synergistales.f__Synergistaceae...Unclassified..o__Synergistales.f__Synergistaceae.g__Pyramidobacter...ASV_000351	0	0	1	0	1	0	1	0	1	1	0	946	0.314283	0.001	-0.0953093	-0.081259	0.306335	-0.0696097	0.0777664	-0.170734	0.0928459	-0.0341534	0.0272137	0.0401926	-0.0932884
Synergistota..Synergistia..Synergistales..Synergistaceae..Unclassified..o__Synergistales.f__Synergistaceae...Unclassified..o__Synergistales.f__Synergistaceae.g__Pyramidobacter...ASV_000625	1	1	0	0	0	0	0	0	1	0	0	73	0.309889	0.001	0.249001	0.155052	0.0259341	-0.0250894	-0.146957	-0.00637374	0.01435	-0.10985	0.0760247	-0.0462941	-0.185798
Synergistota..Synergistia..Synergistales..Synergistaceae..Unclassified..o__Synergistales.f__Synergistaceae...Unclassified..o__Synergistales.f__Synergistaceae.g__Pyramidobacter...ASV_000637	1	0	1	0	0	0	1	0	1	1	1	1218	0.360924	0.001	0.0630924	-0.021388	0.0525427	-0.150502	-0.0761852	-0.140122	0.278205	-0.236942	0.115212	0.0774264	0.038661
Verrucomicrobiota..Kiritimatiellae..WCHB1.41..uncultured.bacterium..Unclassified..o__WCHB1.41.f__uncultured.bacterium...Unclassified..o__WCHB1.41.f__uncultured.bacterium.g__unclassified...ASV_000004	1	1	0	0	0	0	0	0	0	0	0	12	0.361781	0.001	0.251307	0.234073	-0.0486285	-0.115617	0.0686929	-0.0563805	-0.0220221	-0.115311	-0.0701359	-0.00982466	-0.116153
Verrucomicrobiota..Kiritimatiellae..WCHB1.41..uncultured.bacterium..Unclassified..o__WCHB1.41.f__uncultured.bacterium...Unclassified..o__WCHB1.41.f__uncultured.bacterium.g__unclassified...ASV_000005	0	0	0	0	0	0	0	1	1	1	0	228	0.235451	0.016	-0.0973669	-0.0911881	0.011273	0.0150316	-0.0201591	-0.0496422	-0.00449115	0.134812	0.163865	0.0660812	-0.128216
Verrucomicrobiota..Kiritimatiellae..WCHB1.41..uncultured.bacterium..Unclassified..o__WCHB1.41.f__uncultured.bacterium...Unclassified..o__WCHB1.41.f__uncultured.bacterium.g__unclassified...ASV_000012	0	0	0	1	0	0	0	1	0	1	0	192	0.266982	0.004	-0.0812673	-0.0498964	-0.0527975	0.145697	-0.024865	-0.0800319	-0.0358091	0.159989	-0.00897774	0.107921	-0.0799614
Verrucomicrobiota..Kiritimatiellae..WCHB1.41..uncultured.bacterium..Unclassified..o__WCHB1.41.f__uncultured.bacterium...Unclassified..o__WCHB1.41.f__uncultured.bacterium.g__unclassified...ASV_000015	0	0	1	0	0	1	1	0	0	0	1	475	0.409769	0.001	-0.179651	-0.0292761	0.0735721	-0.211273	-0.142892	0.218327	0.0859744	0.0214858	-0.0473675	-0.0967007	0.307801
Verrucomicrobiota..Kiritimatiellae..WCHB1.41..uncultured.bacterium..Unclassified..o__WCHB1.41.f__uncultured.bacterium...Unclassified..o__WCHB1.41.f__uncultured.bacterium.g__unclassified...ASV_000033	0	0	0	1	1	0	0	0	1	1	0	504	0.24102	0.013	-0.131928	0.000796518	-0.0857266	0.0522673	0.0454073	-0.034084	-0.000319074	-0.0147453	0.189189	0.116439	-0.137297
Verrucomicrobiota..Kiritimatiellae..WCHB1.41..uncultured.bacterium..unclassified..Unclassified..o__WCHB1.41.f__uncultured.bacterium.g__unclassified...ASV_000025	0	0	1	0	0	1	1	0	0	0	1	475	0.412404	0.001	-0.209087	-0.151158	0.0803118	-0.1579	-0.149368	0.295152	0.163523	-0.0221976	0.0201508	-0.0205244	0.151096
Verrucomicrobiota..Kiritimatiellae..WCHB1.41..uncultured.bacterium..unclassified..Unclassified..o__WCHB1.41.f__uncultured.bacterium.g__unclassified...ASV_000041	0	1	0	0	1	1	0	1	0	1	0	868	0.272215	0.003	-0.0900089	0.251544	-0.0371468	-0.0298357	0.0739131	0.0451211	-0.0460677	0.0564213	-0.0976463	0.0444901	-0.170784
Verrucomicrobiota..Kiritimatiellae..WCHB1.41..uncultured.bacterium..unclassified..Unclassified..o__WCHB1.41.f__uncultured.bacterium.g__unclassified...ASV_000116	0	1	0	0	1	0	0	0	1	1	0	413	0.341907	0.001	-0.152862	0.111421	-0.0727948	0.0130004	0.167091	-0.0977266	-0.0778342	-0.0749774	0.140413	0.153195	-0.108925
Verrucomicrobiota..Verrucomicrobiae..Verrucomicrobiales..Akkermansiaceae..Akkermansia..Unclassified..o__Verrucomicrobiales.f__Akkermansiaceae.g__Akkermansia...ASV_000139	1	0	0	1	0	0	0	0	0	0	1	90	0.243762	0.011	0.10275	-0.0300876	-0.122361	0.136879	-0.00855079	-0.0379427	-0.113205	-0.0582594	-0.00846073	0.00123277	0.138005
Verrucomicrobiota..Verrucomicrobiae..Verrucomicrobiales..Akkermansiaceae..Akkermansia..Unclassified..o__Verrucomicrobiales.f__Akkermansiaceae.g__Akkermansia...ASV_000369	0	0	0	1	0	0	0	0	0	0	1	45	0.252938	0.008	0.0241726	-0.0621823	-0.0963627	0.146369	0.0178353	0.032905	-0.116089	-0.0533651	-0.0804961	-0.00576978	0.192983
